# Supplementary material for: Network of proteins, enzymes and genes linked to biomass degradation shared by Trichoderma species
Source: Sci Rep. 2018 Jan 22;8:1341. doi: 10.1038/s41598-018-19671-w (PMC5778038; doi:10.1038/s41598-018-19671-w)
Supplement: Supplementary file 1 — Supplementary Information 1 [file 41598_2018_19671_MOESM1_ESM.xlsx]

## Sheet: README
Supplementary Information 1 : Detected proteins in exoproteome of Trichoderma species under cellulose or glucose culture conditions. List of predicted proteins and ratios between treatments.
The biological triplicate was pooled and was used liquid chromatography-tandem mass spectrometry (LC-MS/MS), and the peptide sequences were subjected to searches against the Trichoderma sequence database available in the UniProt Knowledgebase.
Sheet name in this file	Description
Ta	detected proteins in exoproteome from Ta culture, C - detection only in cellulose condition, G - detection only in glucose condition and ratios of detected proteins between the treatments
Tr	detected proteins in exoproteome from Tr culture, C - detection only in cellulose condition, G - detection only in glucose condition and ratios of detected proteins between the treatments
Th	detected proteins in exoproteome from Th culture, C - detection only in cellulose condition, G - detection only in glucose condition and ratios of detected proteins between the treatments

## Sheet: Ta
Accession	Description	Score	Unique	G:C	Log(e)	Log(e)StdDev
				Ratio	Ratio
GUX1_HYPRU	Exoglucanase 1 OS Hypocrea rufa GN cbh1 2	2946.38		4.35	1.47	0.68
G9NJG0_HYPAI	Glucoamylase OS Hypocrea atroviridis strain ATCC 20476 IMI 206040 GN TRIATDRAFT 213708	79.71	G	G	G	G
G9P179_HYPAI	Glycoside hydrolase family 3 protein OS Hypocrea atroviridis strain ATCC 20476 IMI 206040 GN TRI	187.32	C	C	C	C
A0A0F9X1Q3_TRIHA	Uncharacterized protein OS Trichoderma harzianum GN THAR02 08746 1	123.23	G	G	G	G
G9MY30_HYPVG	Glycoside hydrolase family 5 protein OS Hypocrea virens strain Gv29 8 FGSC 10586 GN TRIVIDRAFT 5	121.6	C	C	C	C
G9NIE1_HYPAI	1 3 beta glucanosyltransferase OS Hypocrea atroviridis strain ATCC 20476 IMI 206040 GN TRIATDRAF	43.66		0.28	-1.29	0.93
Reversed	Sequence 49337	27.22		0.46	-0.78	0.22
G9PC46_HYPAI	Endo 1 4 beta xylanase OS Hypocrea atroviridis strain ATCC 20476 IMI 206040 GN TRIATDRAFT 82355	15900.6		0.13	-2.01	0.04
A0A0H3UCK3_TRIHA	Cellobiohydrolase OS Trichoderma harzianum	3495.53	C	C	C	C
G9N4X9_HYPVG	Glycoside hydrolase family 5 protein OS Hypocrea virens strain Gv29 8 FGSC 10586 GN TRIVIDRAFT 7	152.98	C	C	C	C
XYN_TRIHA	Endo 1 4 beta xylanase OS Trichoderma harzianum	12745.8	G	G	G	G
G9NYY9_HYPAI	Uncharacterized protein OS Hypocrea atroviridis strain ATCC 20476 IMI 206040 GN TRIATDRAFT 22399	32.97		0.72	-0.33	0.2
Q02244_HYPJE	Endo 1 4 beta xylanase OS Hypocrea jecorina GN xln2	12745.8		0.62	-0.48	1.58
G9NFV6_HYPAI	Glucanase OS Hypocrea atroviridis strain ATCC 20476 IMI 206040 GN TRIATDRAFT 44894	60.22		0.5	-0.7	0.15
F1DSA7_TRIHA	Glucanase Fragment OS Trichoderma harzianum GN cbhI	1551.64	G	G	G	G
G9NWX8_HYPAI	Glycoside hydrolase family 5 protein Fragment OS Hypocrea atroviridis strain ATCC 20476 IMI 206	76.96		0.25	-1.39	0.17
Q6QNU7_9HYPO	Glucanase Fragment OS Trichoderma asperellum GN cbh1	3072.14		0.43	-0.85	0.33
G9NXF5_HYPAI	Beta xylanase OS Hypocrea atroviridis strain ATCC 20476 IMI 206040 GN TRIATDRAFT 88310	227.86		0.31	-1.17	0.13
G9P6P8_HYPAI	Glycoside hydrolase family 55 protein OS Hypocrea atroviridis strain ATCC 20476 IMI 206040 GN GL	55.95	G	G	G	G
Q599K8_TRIHA	Glucoamylase OS Trichoderma harzianum GN gla66	88.54	G	G	G	G
B3FRA5_9HYPO	Swollenin OS Trichoderma asperellum 1	128.13	C	C	C	C
A0A0F9XG06_TRIHA	Cellulase OS Trichoderma harzianum GN THAR02 04405	152.98	G	G	G	G
A0A024SB42_HYPJE	Uncharacterized protein OS Trichoderma reesei RUT C 30 GN M419DRAFT 79863 1	33.17	G	G	G	G
G9NN07_HYPAI	Glycoside hydrolase family 16 protein OS Hypocrea atroviridis strain ATCC 20476 IMI 206040 GN TR	60.41	G	G	G	G
T2B2G5_9HYPO	Glucanase OS Trichoderma saturnisporum	1706.8		0.25	-1.37	1.21
G9MSH9_HYPVG	Glycoside hydrolase family 3 protein OS Hypocrea virens strain Gv29 8 FGSC 10586 GN TRIVIDRAFT 2	123.71	C	C	C	C
G9MM76_HYPVG	Glucoamylase OS Hypocrea virens strain Gv29 8 FGSC 10586 GN TRIVIDRAFT 54436	78.27		0.58	-0.55	1.2
A0A0F9XSA5_TRIHA	Uncharacterized protein OS Trichoderma harzianum GN THAR02 00256 1	30.93		0.58	-0.54	2.05
G9P117_HYPAI	Glycoside hydrolase family 76 protein OS Hypocrea atroviridis strain ATCC 20476 IMI 206040 GN TR	137.08	G	G	G	G
G9ML80_HYPVG	Glycoside hydrolase family 16 protein OS Hypocrea virens strain Gv29 8 FGSC 10586 GN TRIVIDRAFT	132.31	G	G	G	G
A0A024RWW9_HYPJE	Glycoside hydrolase OS Trichoderma reesei RUT C 30 GN M419DRAFT 90847	121.6	C	C	C	C
G9NRZ0_HYPAI	Endo 1 4 beta xylanase OS Hypocrea atroviridis strain ATCC 20476 IMI 206040 GN TRIATDRAFT 90109	69.85	C	C	C	C
A0A0G0A408_TRIHA	Glycosyl hydrolase family 3 N terminal domain containing protein OS Trichoderma harzianum GN THAR02	254.04		0.52	-0.66	0.17
G9NI96_HYPAI	Glycoside hydrolase family 2 protein OS Hypocrea atroviridis strain ATCC 20476 IMI 206040 GN TRI	33.01		0.61	-0.5	0.53
G9NFW5_HYPAI	Glycoside hydrolase family 5 protein OS Hypocrea atroviridis strain ATCC 20476 IMI 206040 GN TRI	505		0.24	-1.43	0.22
Q6UJY1_HYPRU	Glucanase OS Hypocrea rufa GN cbhI	1551.64	G	G	G	G
B2CZF9_HYPJE	Endo 1 4 beta xylanase Fragment OS Hypocrea jecorina	12745.8	G	G	G	G
O74567_TRIHA	QI74 protein OS Trichoderma harzianum GN qid74	29.77	G	G	G	G
G9P368_HYPAI	Glycoside hydrolase family 2 protein OS Hypocrea atroviridis strain ATCC 20476 IMI 206040 GN TRI	68.98		0.37	-0.99	0.17
G9P6M2_HYPAI	Carbohydrate esterase family 5 protein OS Hypocrea atroviridis strain ATCC 20476 IMI 206040 GN T	117.46	C	C	C	C
A0A0F9X6Z0_TRIHA	Uncharacterized protein OS Trichoderma harzianum GN THAR02 07588 1	3586.7		0.95	-0.05	0.62
A0A060D2N9_HYPVI	Endo 1 4 beta xylanase Fragment OS Hypocrea virens GN EXN	10499.1		0.15	-1.91	0.92
A0A0G0A296_TRIHA	Uncharacterized protein OS Trichoderma harzianum GN THAR02 08478	121.6	C	C	C	C
A0A024SAT5_HYPJE	Uncharacterized protein OS Trichoderma reesei RUT C 30 GN M419DRAFT 24957 1	43.51	G	G	G	G
G9NIC1_HYPAI	Uncharacterized protein OS Hypocrea atroviridis strain ATCC 20476 IMI 206040 GN TRIATDRAFT 29751	8241.34
G9NPZ7_HYPAI	Carbohydrate esterase family 5 protein OS Hypocrea atroviridis strain ATCC 20476 IMI 206040 GN T	306.66	C	C	C	C
G9PB60_HYPAI	Eliciting plant response like protein OS Hypocrea atroviridis strain ATCC 20476 IMI 206040 GN EP	1679.96		2.44	0.89	0.12
ADH1_YEAST	ALCOHOL DEHYDROGENASE I EC 1 1 1 1	2439.15		0.34	-1.08	0.05
G9NAK1_HYPVG	Uncharacterized protein OS Hypocrea virens strain Gv29 8 FGSC 10586 GN TRIVIDRAFT 40034	33.34		0.4	-0.92	0.23
G9MUM1_HYPVG	Beta glucosidase OS Hypocrea virens strain Gv29 8 FGSC 10586 GN TRIVIDRAFT 151663	88.27		0.34	-1.09	0.54
G9N368_HYPVG	Uncharacterized protein OS Hypocrea virens strain Gv29 8 FGSC 10586 GN TRIVIDRAFT 66788	62.05	C	C	C	C
A0A024SMU9_HYPJE	Beta 1 3 mannanase OS Trichoderma reesei RUT C 30 GN M419DRAFT 32448	97.12	C	C	C	C
GUX1_TRIHA	Exoglucanase 1 OS Trichoderma harzianum GN cbh1	3491.27		0.19	-1.65	0.46
G9P180_HYPAI	Glycoside hydrolase family 3 protein OS Hypocrea atroviridis strain ATCC 20476 IMI 206040 GN TRI	32.03		0.31	-1.16	0.51
G9PBA9_HYPAI	Expansin module family protein OS Hypocrea atroviridis strain ATCC 20476 IMI 206040 GN TRIATDRAF	112.05		0.57	-0.57	0.2
G0RB43_HYPJQ	Predicted protein OS Hypocrea jecorina strain QM6a GN TRIREDRAFT 74807 1	64.81	G	G	G	G
A0A060DHV5_9HYPO	Beta glucosidase OS Trichoderma koningiopsis GN bgl3a	64.53		7.03	1.95	0.65
G9NFN9_HYPAI	Glycoside hydrolase family 45 protein OS Hypocrea atroviridis strain ATCC 20476 IMI 206040 GN TR	58.73		0.43	-0.85	0.83
XYN2_HYPJE	Endo 1 4 beta xylanase 2 OS Hypocrea jecorina GN xyn2	12745.8		0.3	-1.19	0.36
G9MFM3_HYPVG	Uncharacterized protein OS Hypocrea virens strain Gv29 8 FGSC 10586 GN TRIVIDRAFT 214993	193.1	G	G	G	G
A0A0F9ZZN6_TRIHA	1 3 beta glucanosyltransferase OS Trichoderma harzianum GN THAR02 09247	57.78	C	C	C	C
Q9P8D0_HYPJE	Swollenin OS Hypocrea jecorina GN swo1 1	76.53	C	C	C	C
A0A0F9XMI8_TRIHA	Glycosylhydrolase family 61 2 OS Trichoderma harzianum GN THAR02 02134 1	77.66		0.54	-0.61	0.23
G9NTY1_HYPAI	Glucanase OS Hypocrea atroviridis strain ATCC 20476 IMI 206040 GN TRIATDRAFT 88458	5337.7		0.29	-1.25	0.06
G9NTY2_HYPAI	Expansin module family protein OS Hypocrea atroviridis strain ATCC 20476 IMI 206040 GN TRIATDRAF	234.76		0.58	-0.55	0.05
G9MY26_HYPVG	Glucanase OS Hypocrea virens strain Gv29 8 FGSC 10586 GN TRIVIDRAFT 90504	3493.27		0.31	-1.16	0.53
Q7Z8Q3_HYPRU	Endo 1 4 beta xylanase OS Hypocrea rufa GN XYL1	10493.6		0.47	-0.75	0.3
G9NPW5_HYPAI	Glycoside hydrolase family 5 protein OS Hypocrea atroviridis strain ATCC 20476 IMI 206040 GN TRI	630.59	C	C	C	C
A0A0F9XNR6_TRIHA	Uncharacterized protein OS Trichoderma harzianum GN THAR02 01763	102.51	C	C	C	C
GUX1_HYPJE	Exoglucanase 1 OS Hypocrea jecorina GN cbh1	2946.38	C	C	C	C
A0A0F9X2V9_TRIHA	Glucanase OS Trichoderma harzianum GN THAR02 08897	3491.27		0.33	-1.12	0.28
G9MSS0_HYPVG	Glycoside hydrolase family 76 protein OS Hypocrea virens strain Gv29 8 FGSC 10586 GN TRIVIDRAFT	139.96	G	G	G	G
G9N1C8_HYPVG	1 3 beta glucanosyltransferase OS Hypocrea virens strain Gv29 8 FGSC 10586 GN TRIVIDRAFT 80941 P	22.74	G	G	G	G
A0A0G0A7Y5_TRIHA	Glucoamylase OS Trichoderma harzianum GN THAR02 06672	88.12	G	G	G	G
A0A0F9XDS3_TRIHA	Cyclopropane fatty acyl phospholipid synthase OS Trichoderma harzianum GN THAR02 05188 1	78.31		0.38	-0.96	0.09
E3UTB4_9HYPO	Eliciting plant response like protein Epl1 OS Trichoderma asperellum GN Epl1	94.75	G	G	G	G
G9NS06_HYPAI	Beta glucosidase OS Hypocrea atroviridis strain ATCC 20476 IMI 206040 GN TRIATDRAFT 42986 PE 3 S	108.86		0.18	-1.74	1.75
G9NQ50_HYPAI	Uncharacterized protein OS Hypocrea atroviridis strain ATCC 20476 IMI 206040 GN TRIATDRAFT 21770	52.57	G	G	G	G
J7G0H5_TRIKO	Glucanase Fragment OS Trichoderma koningii GN CBHI	2946.38	G	G	G	G
A0A0F9X5Z9_TRIHA	Uncharacterized protein OS Trichoderma harzianum GN THAR02 07288 1	404.83	G	G	G	G
G0R866_HYPJQ	Glucoamylase OS Hypocrea jecorina strain QM6a GN TRIREDRAFT 1885	83.86	G	G	G	G
A0A0F9XXA4_TRIHA	Beta xylanase OS Trichoderma harzianum GN THAR02 03271	69.18		0.42	-0.87	0.83
G9NTZ4_HYPAI	Glycoside hydrolase family 5 protein OS Hypocrea atroviridis strain ATCC 20476 IMI 206040 GN TRI	200.76	C	C	C	C
G0RD35_HYPJQ	Predicted protein OS Hypocrea jecorina strain QM6a GN TRIREDRAFT 45748 1	43.1	G	G	G	G
G0RWC5_HYPJQ	Glycoside hydrolase family 31 OS Hypocrea jecorina strain QM6a GN TRIREDRAFT 82235	61.34	G	G	G	G
G9IS53_HYPAT	Eliciting plant response protein OS Hypocrea atroviridis GN Epl1	94.75		0.41	-0.9	1.23
B5ATG1_HYPVI	Glucanase OS Hypocrea virens GN cbh1	3494.73		0.7	-0.35	0.67
H9C5T8_9HYPO	Beta xylosidase OS Trichoderma orientale GN BxlI 1	219.43		0.48	-0.73	0.5
H9BBE8_TRIHA	Glucanase OS Trichoderma harzianum	3491.27	C	C	C	C
G9P135_HYPAI	Glucoamylase OS Hypocrea atroviridis strain ATCC 20476 IMI 206040 GN TRIATDRAFT 131177	1090.87		0.48	-0.73	0.12
G0RX84_HYPJQ	Predicted protein OS Hypocrea jecorina strain QM6a GN TRIREDRAFT 70840 1	3586.7		0.94	-0.06	0.85
G9NE27_HYPAI	Uncharacterized protein OS Hypocrea atroviridis strain ATCC 20476 IMI 206040 GN TRIATDRAFT 29684	195.01	G	G	G	G
X5DTB0_9HYPO	Endo beta 1 4 glucanase OS Trichoderma asperellum GN Glu2	152.98	C	C	C	C
A0A0F9XCA7_TRIHA	Uncharacterized protein OS Trichoderma harzianum GN THAR02 05687 1	30.63	G	G	G	G
G9N825_HYPVG	Uncharacterized protein OS Hypocrea virens strain Gv29 8 FGSC 10586 GN TRIVIDRAFT 75751	80.65		0.55	-0.6	0.08
G9NWT8_HYPAI	Uncharacterized protein OS Hypocrea atroviridis strain ATCC 20476 IMI 206040 GN TRIATDRAFT 30006	224.24	G	G	G	G
G9NG31_HYPAI	Uncharacterized protein Fragment OS Hypocrea atroviridis strain ATCC 20476 IMI 206040 GN TRIAT	72.28		0.26	-1.33	0.37

## Sheet: Tr
Accession	Description	Score	Unique	G:C	Log(e)	Log(e)
				Ratio	Ratio	StdDev
A8D452_9HYPO	Swollenin OS Trichoderma pseudokoningii	102.35	C	C	C	C
G3KJ88_HYPRU	Glucanase OS Hypocrea rufa GN EG1	542.68		0.16	-1.83	0.15
XYN_TRIHA	Endo 1 4 beta xylanase OS Trichoderma harzianum	1607.3	C	C	C	C
A0A0C5LDI6_9HYPO	Beta xylanase OS Trichoderma orientale GN XYNIII	28.57	C	C	C	C
Q0Z8U3_TRIKO	Glucanase OS Trichoderma koningii	111.25	C	C	C	C
CHI42_TRIHA	Endochitinase 42 OS Trichoderma harzianum GN chit42	97.41	C	C	C	C
G9MPS9_HYPVG	Uncharacterized protein OS Hypocrea virens strain Gv29 8 FGSC 10586 GN TRIVIDRAFT 45722	41.98	C	C	C	C
G0RWC5_HYPJQ	Glycoside hydrolase family 31 OS Hypocrea jecorina strain QM6a GN TRIREDRAFT 82235	34.22	C	C	C	C
G9MEP1_HYPVG	Uncharacterized protein OS Hypocrea virens strain Gv29 8 FGSC 10586 GN TRIVIDRAFT 55189	32.67	C	C	C	C
G9N192_HYPVG	Uncharacterized protein OS Hypocrea virens strain Gv29 8 FGSC 10586 GN TRIVIDRAFT 92810	217.65	C	C	C	C
G9MFX1_HYPVG	Uncharacterized protein Fragment OS Hypocrea virens strain Gv29 8 FGSC 10586 GN TRIVIDRAFT 167	71.45	C	C	C	C
B5ATG1_HYPVI	Glucanase OS Hypocrea virens GN cbh1	3192.27		1.25	0.22	0.11
T2B2G5_9HYPO	Glucanase OS Trichoderma saturnisporum	907.98	C	C	C	C
GUN4_HYPJE	Endoglucanase 4 OS Hypocrea jecorina GN cel61a	546.4	C	C	C	C
A0A0F9X6Z0_TRIHA	Uncharacterized protein OS Trichoderma harzianum GN THAR02 07588 1	1524.19	C	C	C	C
A0A024HVT2_TRIHA	Chitinase 18 5 Fragment OS Trichoderma harzianum GN Chi18 5	97.43	C	C	C	C
G9MFM7_HYPVG	Uncharacterized protein OS Hypocrea virens strain Gv29 8 FGSC 10586 GN TRIVIDRAFT 79427	60.1	C	C	C	C
G9MZV3_HYPVG	Uncharacterized protein OS Hypocrea virens strain Gv29 8 FGSC 10586 GN TRIVIDRAFT 58613	68.03	C	C	C	C
Q9P8D0_HYPJE	Swollenin OS Hypocrea jecorina GN swo1 1	102.35	C	C	C	C
G0RTC0_HYPJQ	Cell wall protein OS Hypocrea jecorina strain QM6a GN TRIREDRAFT 68067 1	220.79	C	C	C	C
A0A0A0WJP7_TRIHA	Beta xylanase OS Trichoderma harzianum GN xyn3	27.48	C	C	C	C
Q92458_HYPJE	Beta xylosidase OS Hypocrea jecorina GN bxl1	291.8	C	C	C	C
G9NN07_HYPAI	Glycoside hydrolase family 16 protein OS Hypocrea atroviridis strain ATCC 20476 IMI 206040 GN TR	159.78	C	C	C	C
H9C5T8_9HYPO	Beta xylosidase OS Trichoderma orientale GN BxlI 1	291.8	C	C	C	C
A0A024HVI0_TRIHA	Chitinase 18 5 Fragment OS Trichoderma harzianum GN Chi18 5	96.18	C	C	C	C
A0A024HW73_TRILO	Chitinase 18 5 Fragment OS Trichoderma longibrachiatum GN Chi18 5	53.57	C	C	C	C
G9NIC1_HYPAI	Uncharacterized protein OS Hypocrea atroviridis strain ATCC 20476 IMI 206040 GN TRIATDRAFT 29751	1318.22	C	C	C	C
G9NTY1_HYPAI	Glucanase OS Hypocrea atroviridis strain ATCC 20476 IMI 206040 GN TRIATDRAFT 88458	3191.42		0.09	-2.42	0.07
Q19AT2_9HYPO	Endochitinase Fragment OS Trichoderma sp YMF1 01693 GN chit42	88.15	C	C	C	C
H9BBE8_TRIHA	Glucanase OS Trichoderma harzianum	3187.39		0.08	-2.51	0.71
D9IXC6_HYPRU	Endoglucanase IV OS Hypocrea rufa 1	546.4	C	C	C	C
G9NVS8_HYPAI	Uncharacterized protein OS Hypocrea atroviridis strain ATCC 20476 IMI 206040 GN TRIATDRAFT 30864	111.9	C	C	C	C
GUX1_HYPRU	Exoglucanase 1 OS Hypocrea rufa GN cbh1 2	3147.42		0.67	-0.4	0.82
A0A0F9X8A4_TRIHA	Beta xylanase OS Trichoderma harzianum GN THAR02 07111	33.95	C	C	C	C
B8X9T4_9HYPO	Endochitinase Fragment OS Trichoderma polysporum GN chi18 5	99.16	C	C	C	C
A0A0F9X463_TRIHA	Uncharacterized protein OS Trichoderma harzianum GN THAR02 08479 1	104.63	C	C	C	C
A0A0G0A4Z5_TRIHA	Uncharacterized protein OS Trichoderma harzianum GN THAR02 07622	51.66	C	C	C	C
G0RX84_HYPJQ	Predicted protein OS Hypocrea jecorina strain QM6a GN TRIREDRAFT 70840 1	1312.17	C	C	C	C
G0R9K5_HYPJQ	Predicted protein OS Hypocrea jecorina strain QM6a GN TRIREDRAFT 74282 1	119.84	C	C	C	C
G0RQ16_HYPJQ	Predicted protein Fragment OS Hypocrea jecorina strain QM6a GN TRIREDRAFT 65406 1	159.78	C	C	C	C
B2CZF9_HYPJE	Endo 1 4 beta xylanase Fragment OS Hypocrea jecorina	1607.3	C	C	C	C
B3FRA5_9HYPO	Swollenin OS Trichoderma asperellum 1	104.63	C	C	C	C
G9ML80_HYPVG	Glycoside hydrolase family 16 protein OS Hypocrea virens strain Gv29 8 FGSC 10586 GN TRIVIDRAFT	126.8	C	C	C	C
Q9UVF9_HYPRU	Endo 1 4 beta xylanase OS Hypocrea rufa	1521.63	C	C	C	C
B8X9T7_9HYPO	Endochitinase Fragment OS Trichoderma placentula GN chi18 5	92.78	C	C	C	C
A0A0F9X3Z8_TRIHA	Catalase peroxidase 2 OS Trichoderma harzianum GN THAR02 07946	61.04	G	G	G	G
G0RX73_HYPJQ	Bifunctional catalase peroxidase OS Hypocrea jecorina strain QM6a GN TRIREDRAFT 70803	64.57	G	G	G	G
A0A0F9X2V9_TRIHA	Glucanase OS Trichoderma harzianum GN THAR02 08897	3192.27	C	C	C	C
G0RUN9_HYPJQ	N terminal fungal transcription factor containing protein Fragment OS Hypocrea jecorina strain QM	48.09	C	C	C	C
G0ZPC0_9HYPO	Endochitinase Fragment OS Trichoderma parapiluliferum GN chi18 5	105.85	C	C	C	C
G9MGR9_HYPVG	Uncharacterized protein OS Hypocrea virens strain Gv29 8 FGSC 10586 GN TRIVIDRAFT 79618	46.66	C	C	C	C
H9C5T0_9HYPO	Glucanase OS Trichoderma orientale GN cbhI	3150.16	G	G	G	G
A0A0F9WT83_TRIHA	Uncharacterized protein Fragment OS Trichoderma harzianum GN THAR02 11494 1	97.17	C	C	C	C
B8X9T6_9HYPO	Endochitinase Fragment OS Trichoderma piluliferum GN chi18 5	74.51	C	C	C	C
GUX2_HYPJE	Exoglucanase 2 OS Hypocrea jecorina GN cbh2	115.88		1.31	0.27	0.07
G9MT59_HYPVG	Uncharacterized protein OS Hypocrea virens strain Gv29 8 FGSC 10586 GN TRIVIDRAFT 222361	113.85	C	C	C	C
A0A0F9Z7U2_TRIHA	Uncharacterized protein OS Trichoderma harzianum GN THAR02 11214 1	39.35	C	C	C	C
Q99015_HYPJE	Endo 1 4 beta xylanase OS Hypocrea jecorina GN XYN2	1607.3	C	C	C	C
G9PC46_HYPAI	Endo 1 4 beta xylanase OS Hypocrea atroviridis strain ATCC 20476 IMI 206040 GN TRIATDRAFT 82355	1525.47	C	C	C	C
A0A0D5ME03_TRILO	Chitinase 18 5 Fragment OS Trichoderma longibrachiatum	67.1	C	C	C	C
J7G0H5_TRIKO	Glucanase Fragment OS Trichoderma koningii GN CBHI	3150.16		5.99	1.79	0.46
GUN1_HYPJE	Endoglucanase EG 1 OS Hypocrea jecorina GN egl1	542.68	C	C	C	C
Q6QNU7_9HYPO	Glucanase Fragment OS Trichoderma asperellum GN cbh1	957.9	C	C	C	C
ADH1_YEAST	ALCOHOL DEHYDROGENASE I EC 1 1 1 1	733.18
GUX1_HYPJE	Exoglucanase 1 OS Hypocrea jecorina GN cbh1	3950.94		0.58	-0.55	0.45
A0A0G0A408_TRIHA	Glycosyl hydrolase family 3 N terminal domain containing protein OS Trichoderma harzianum GN THAR02	296.04	C	C	C	C
A9XE81_TRIHA	Endochitinase 42 Fragment OS Trichoderma harzianum GN ech42	93.48	C	C	C	C
B8X9S8_9HYPO	Endochitinase Fragment OS Trichoderma gelatinosum GN chi18 5	95.43	C	C	C	C
A0A0F9WUA6_TRIHA	DnaJ like subfamily A member 5 OS Trichoderma harzianum GN THAR02 11140 1	65.97	C	C	C	C
Q65YQ7_HYPJE	46 kDa chitinase OS Hypocrea jecorina GN chi46	104.54	C	C	C	C
Q7Z8Q3_HYPRU	Endo 1 4 beta xylanase OS Hypocrea rufa GN XYL1	1521.63	C	C	C	C
D2DPQ8_TRIHA	Chitinase 18 5 Fragment OS Trichoderma harzianum GN chi18 5	86.37	C	C	C	C
D9I7P6_HYPRU	Glucanase Fragment OS Hypocrea rufa	111.25	C	C	C	C
Q3LA42_HYPVI	Endochitinase G1 OS Hypocrea virens GN chit G1	108.86	C	C	C	C
Q6UJY1_HYPRU	Glucanase OS Hypocrea rufa GN cbhI	1710.82	C	C	C	C
A0A024HW45_TRIHA	Chitinase 18 5 Fragment OS Trichoderma harzianum GN Chi18 5	98.46	C	C	C	C
A0A024RWH3_HYPJE	Family 31 glycosyl hydrolase OS Trichoderma reesei RUT C 30 GN M419DRAFT 104546	35.04	C	C	C	C
A0A0F9XMS7_TRIHA	Uncharacterized protein OS Trichoderma harzianum GN THAR02 02067 1	52.32	C	C	C	C
G9MY26_HYPVG	Glucanase OS Hypocrea virens strain Gv29 8 FGSC 10586 GN TRIVIDRAFT 90504	3192.27		0.09	-2.36	0.08
G9NTY2_HYPAI	Expansin module family protein OS Hypocrea atroviridis strain ATCC 20476 IMI 206040 GN TRIATDRAF	28.99	C	C	C	C
B8X9T2_9HYPO	Endochitinase Fragment OS Trichoderma minutisporum GN chi18 5	99.16	G	G	G	G
A0A024HWA5_TRIHA	Chitinase 18 5 Fragment OS Trichoderma harzianum GN Chi18 5	92.83	C	C	C	C

## Sheet: Th
Accession	Description	Score	Unique	G:C	Log(e)	Log(e)StdDev
				Ratio	Ratio
A8D452_9HYPO	Swollenin OS Trichoderma pseudokoningii	271.98	C	C	C	C
CHI46_TRIHA	Endochitinase 46 OS Trichoderma harzianum GN chit46	153.84		1.15	0.14	0.23
A0A0B5AGZ1_HYPRU	Chitinase 18 5 Fragment OS Hypocrea rufa GN chi18 5	145.85	C	C	C	C
H6V798_9HYPO	Endochitinase Fragment OS Trichoderma asperellum GN ech 42	169.09	G	G	G	G
A0A0F9Y0Y9_TRIHA	Endo 1 4 beta xylanase OS Trichoderma harzianum GN THAR02 02147	271.78	C	C	C	C
CHI42_TRIHA	Endochitinase 42 OS Trichoderma harzianum GN chit42	259.92		1.25	0.22	0.4
G9N8M2_HYPVG	Uncharacterized protein OS Hypocrea virens strain Gv29 8 FGSC 10586 GN TRIVIDRAFT 205920	26.25		0.42	-0.87	0.68
G9NK86_HYPAI	Glycoside hydrolase family 92 protein OS Hypocrea atroviridis strain ATCC 20476 IMI 206040 GN TR	83.16		0.67	-0.4	0.4
A0A0F9X885_TRIHA	Uncharacterized protein OS Trichoderma harzianum GN THAR02 06489 1	61.34	C	C	C	C
D2DPP5_TRIHA	Chitinase 18 5 Fragment OS Trichoderma harzianum GN chi18 5	253.59	G	G	G	G
G9MPP2_HYPVG	Uncharacterized protein OS Hypocrea virens strain Gv29 8 FGSC 10586 GN TRIVIDRAFT 179276	37.13	G	G	G	G
A0A0G0A296_TRIHA	Uncharacterized protein OS Trichoderma harzianum GN THAR02 08478	340.02		0.46	-0.77	0.13
A0A0G0ACS4_TRIHA	Ribonuclease Trv OS Trichoderma harzianum GN THAR02 05011	59.91		0.96	-0.04	0.19
A0A0G0AG8_TRIHA	Mannanase OS Trichoderma harzianum GN THAR02 03851	3194.45		0.38	-0.97	0.17
A0A024HW54_9HYPO	Chitinase 18 5 Fragment OS Trichoderma orientale GN Chi18 5	480.2	G	G	G	G
G9MUN0_HYPVG	Glucanase OS Hypocrea virens strain Gv29 8 FGSC 10586 GN TRIVIDRAFT 78675	68.74	C	C	C	C
Q19AT1_9HYPO	Endochitinase Fragment OS Trichoderma sp YMF1 01694 GN chit42	463.27	G	G	G	G
G0R911_HYPJQ	Glycoside hydrolase family 92 OS Hypocrea jecorina strain QM6a GN TRIREDRAFT 74198 1	114.59		0.3	-1.21	1.04
A0A0F9XF89_TRIHA	Uncharacterized protein OS Trichoderma harzianum GN THAR02 04684 1	102.3		0.71	-0.34	0.27
Q9UV39_HYPRU	42 kDa endochitinase Fragment OS Hypocrea rufa	219.52	G	G	G	G
G9MK44_HYPVG	Carbohydrate esterase family 15 protein OS Hypocrea virens strain Gv29 8 FGSC 10586 GN TRIVIDRAF	482.55	C	C	C	C
B7SLB3_TRILO	Endochitinase 42 Fragment OS Trichoderma longibrachiatum GN ech42	459.31	G	G	G	G
G9NBD3_HYPVG	Carbohydrate esterase family 5 protein OS Hypocrea virens strain Gv29 8 FGSC 10586 GN TRIVIDRAFT	233.9	C	C	C	C
B8X9T6_9HYPO	Endochitinase Fragment OS Trichoderma piluliferum GN chi18 5	451.99	G	G	G	G
A0A0F9ZIJ8_TRIHA	Uncharacterized protein OS Trichoderma harzianum GN THAR02 07788 1	197.43	C	C	C	C
A0A0F9ZIR5_TRIHA	Glucanase B OS Trichoderma harzianum GN THAR02 07716 1	100.25	G	G	G	G
A0A024RW46_HYPJE	DUF1237 domain protein OS Trichoderma reesei RUT C 30 GN M419DRAFT 12995 1	33.83	C	C	C	C
A0A024HW94_TRIHA	Chitinase 18 5 Fragment OS Trichoderma harzianum GN Chi18 5	257.96	C	C	C	C
G9MEP1_HYPVG	Uncharacterized protein OS Hypocrea virens strain Gv29 8 FGSC 10586 GN TRIVIDRAFT 55189	39.9	G	G	G	G
Q9UVF9_HYPRU	Endo 1 4 beta xylanase OS Hypocrea rufa	9556.96		0.04	-3.13	0.3
A0A0G0ALT6_TRIHA	Exo rhamnogalacturonase B OS Trichoderma harzianum GN THAR02 02325	57.94	G	G	G	G
Q12710_TRIHA	Endochitinase OS Trichoderma harzianum	277.85	C	C	C	C
G9MZ60_HYPVG	Glycoside hydrolase family 3 protein OS Hypocrea virens strain Gv29 8 FGSC 10586 GN TRIVIDRAFT 5	229.89		1.27	0.24	0.45
G9MSH8_HYPVG	Glycoside hydrolase family 3 protein OS Hypocrea virens strain Gv29 8 FGSC 10586 GN TRIVIDRAFT 8	167.6		0.79	-0.24	0.59
G9MYX6_HYPVG	Uncharacterized protein OS Hypocrea virens strain Gv29 8 FGSC 10586 GN TRIVIDRAFT 231140	45.95	C	C	C	C
G9FLC3_9HYPO	Chitinase 18 5 Fragment OS Trichoderma orientale GN chi18 5	482.42	G	G	G	G
A0A0F9X8Z0_TRIHA	Alpha L arabinofuranosidase OS Trichoderma harzianum GN THAR02 06250 1	72.57	C	C	C	C
A0A0G0A1E5_TRIHA	Ferulic acid esterase A OS Trichoderma harzianum GN THAR02 08762 1	547.35	C	C	C	C
O59928_HYPVI	Chitinase OS Hypocrea virens	34.77	C	C	C	C
G9NTY1_HYPAI	Glucanase OS Hypocrea atroviridis strain ATCC 20476 IMI 206040 GN TRIATDRAFT 88458	2088.41		0.41	-0.9	0.93
P78738_TRIHA	Beta hexosaminidase OS Trichoderma harzianum GN exc1	157.61		1.35	0.3	0.21
A0A0B5AAU1_9HYPO	Chitinase 18 5 Fragment OS Trichoderma sp TRS33 GN chi18 5	220.03		1.25	0.22	0.74
G0RHH9_HYPJQ	Predicted protein OS Hypocrea jecorina strain QM6a GN TRIREDRAFT 22064 1	84.96	C	C	C	C
A0A0F9Y1F6_TRIHA	Beta galactosidase OS Trichoderma harzianum GN THAR02 01982	61.46		0.46	-0.77	0.15
G9MY30_HYPVG	Glycoside hydrolase family 5 protein OS Hypocrea virens strain Gv29 8 FGSC 10586 GN TRIVIDRAFT 5	99.31	C	C	C	C
G9MX08_HYPVG	Carbohydrate esterase family 5 protein OS Hypocrea virens strain Gv29 8 FGSC 10586 GN TRIVIDRAFT	102.78	C	C	C	C
A0A0F9ZKA8_TRIHA	1 3 beta glucanosyltransferase OS Trichoderma harzianum GN THAR02 07194	48.56	G	G	G	G
D3JTC7_9HYPO	42kDa endochitinase OS Trichoderma saturnisporum	153.84	G	G	G	G
O74567_TRIHA	QI74 protein OS Trichoderma harzianum GN qid74	104.6		0.73	-0.31	0.12
A0A0F9XMI8_TRIHA	Glycosylhydrolase family 61 2 OS Trichoderma harzianum GN THAR02 02134 1	236.16		0.24	-1.44	0.12
G9NIE1_HYPAI	1 3 beta glucanosyltransferase OS Hypocrea atroviridis strain ATCC 20476 IMI 206040 GN TRIATDRAF	49.39	G	G	G	G
V9I0I2_9HYPO	Endochitinase OS Trichoderma asperellum GN chi2	447.19	G	G	G	G
A0A068EX95_9HYPO	Cellobiohydrolase Fragment OS Trichoderma asperellum GN cbh1 1	1004.95	C	C	C	C
A0A089VA52_9HYPO	Chitinase Fragment OS Trichoderma erinaceum	218.67	C	C	C	C
G9NTZ4_HYPAI	Glycoside hydrolase family 5 protein OS Hypocrea atroviridis strain ATCC 20476 IMI 206040 GN TRI	101.83		0.52	-0.65	0.3
G0RL38_HYPJQ	Ribonuclease H OS Hypocrea jecorina strain QM6a GN TRIREDRAFT 4265	45.13	C	C	C	C
G0R866_HYPJQ	Glucoamylase OS Hypocrea jecorina strain QM6a GN TRIREDRAFT 1885	40.24	C	C	C	C
A0A0F9X5Z9_TRIHA	Uncharacterized protein OS Trichoderma harzianum GN THAR02 07288 1	170.64	G	G	G	G
A0A075B5H6_TRIHA	Beta mannosidase OS Trichoderma harzianum	27.22	G	G	G	G
A0A0G0A6L8_TRIHA	Glycosyl hydrolase OS Trichoderma harzianum GN THAR02 00025 1	269.38		0.93	-0.07	0.1
G9NNR3_HYPAI	Uncharacterized protein OS Hypocrea atroviridis strain ATCC 20476 IMI 206040 GN TRIATDRAFT 29103	36.9	G	G	G	G
Q8WZM5_TRIHA	Trypsin like protease OS Trichoderma harzianum GN PRA1	690.92		0.58	-0.55	0.11
G9P0A7_HYPAI	Glycoside hydrolase family 18 protein OS Hypocrea atroviridis strain ATCC 20476 IMI 206040 GN TR	97.5	G	G	G	G
F6KHN0_TRIHA	Endochitinase 42 OS Trichoderma harzianum	153.84	G	G	G	G
A0A0G0API0_TRIHA	Uncharacterized protein OS Trichoderma harzianum GN THAR02 01480 1	111.26		0.63	-0.47	0.14
G9MMQ0_HYPVG	Glycoside hydrolase family 5 protein OS Hypocrea virens strain Gv29 8 FGSC 10586 GN TRIVIDRAFT 6	2518.49	C	C	C	C
G9MZX8_HYPVG	Uncharacterized protein OS Hypocrea virens strain Gv29 8 FGSC 10586 GN TRIVIDRAFT 77334	102.1	C	C	C	C
G9NS26_HYPAI	Uncharacterized protein OS Hypocrea atroviridis strain ATCC 20476 IMI 206040 GN TRIATDRAFT 15346	35.25	C	C	C	C
A0A0F9XAS9_TRIHA	Neutral alkaline non lysosomal ceramidase OS Trichoderma harzianum GN THAR02 05625 1	149.96		0.9	-0.1	0.11
G9PC46_HYPAI	Endo 1 4 beta xylanase OS Hypocrea atroviridis strain ATCC 20476 IMI 206040 GN TRIATDRAFT 82355	11635.2	C	C	C	C
G9N1C8_HYPVG	1 3 beta glucanosyltransferase OS Hypocrea virens strain Gv29 8 FGSC 10586 GN TRIVIDRAFT 80941 P	42.71		0.99	-0.01	0.11
A0A0G0ABI9_TRIHA	Alpha 1 2 mannosidase OS Trichoderma harzianum GN THAR02 05501 1	32.21	G	G	G	G
G9MY29_HYPVG	Expansin like protein OS Hypocrea virens strain Gv29 8 FGSC 10586 GN TRIVIDRAFT 49838 1	299.18		0.24	-1.43	0.4
D2DPP4_TRIHA	Chitinase 18 5 Fragment OS Trichoderma harzianum GN chi18 5	121.65	G	G	G	G
A0A0F9X731_TRIHA	Cip2 Fragment OS Trichoderma harzianum GN THAR02 11278 1	1651.23		0.11	-2.23	0.18
A0A024RWN4_HYPJE	Amidase signature enzyme OS Trichoderma reesei RUT C 30 GN M419DRAFT 91489 1	57.59	G	G	G	G
A0A024RXG4_HYPJE	Beta mannosidase A OS Trichoderma reesei RUT C 30 GN M419DRAFT 12549 1	32.22	G	G	G	G
Q6QF60_9HYPO	Arabinofuranosidase 2 Fragment OS Trichoderma asperellum GN abf2 1	84.4	C	C	C	C
G0RG23_HYPJQ	Glycoside hydrolase family 3 OS Hypocrea jecorina strain QM6a GN TRIREDRAFT 121127 1	365.68	C	C	C	C
A0A0F9ZWU1_TRIHA	Carboxypeptidase A OS Trichoderma harzianum GN THAR02 10248 1	164.34		0.97	-0.03	0.19
A0A0F9X463_TRIHA	Uncharacterized protein OS Trichoderma harzianum GN THAR02 08479 1	330.55		0.21	-1.58	0.38
A0A024SL31_HYPJE	Alpha 1 2 mannosidase putative subfamily OS Trichoderma reesei RUT C 30 GN M419DRAFT 94562	114.59	C	C	C	C
G9NBD2_HYPVG	Beta xylanase OS Hypocrea virens strain Gv29 8 FGSC 10586 GN TRIVIDRAFT 56652	4013.03		1.49	0.4	0.44
A0A024HW97_TRIHA	Chitinase 18 5 Fragment OS Trichoderma harzianum GN Chi18 5	277.85	C	C	C	C
A0A0F9XRC5_TRIHA	Beta glucosidase OS Trichoderma harzianum GN THAR02 00656 1	354.19		0.36	-1.02	0.18
A0A0F9Y2E9_TRIHA	Murein transglycosylase OS Trichoderma harzianum GN THAR02 01501	459.58	C	C	C	C
G0RS90_HYPJQ	Predicted protein OS Hypocrea jecorina strain QM6a GN TRIREDRAFT 67174 1	30.68	G	G	G	G
CIP2_HYPJQ	4 O methyl glucuronoyl methylesterase OS Hypocrea jecorina strain QM6a GN cip2	290.06	C	C	C	C
GUX1_TRIHA	Exoglucanase 1 OS Trichoderma harzianum GN cbh1	5564.89		0.38	-0.96	0.06
G9NXF6_HYPAI	Carbohydrate esterase family 5 protein OS Hypocrea atroviridis strain ATCC 20476 IMI 206040 GN T	245.82	C	C	C	C
G9MQS0_HYPVG	Glycoside hydrolase family 31 protein OS Hypocrea virens strain Gv29 8 FGSC 10586 GN TRIVIDRAFT	241.84		4.62	1.53	0.37
A0A024HVS7_TRIHA	Chitinase 18 5 Fragment OS Trichoderma harzianum GN Chi18 5	256.29	C	C	C	C
A0A0F9ZQ36_TRIHA	Zinc carboxypeptidase OS Trichoderma harzianum GN THAR02 05499 1	105.5	G	G	G	G
B3FRA5_9HYPO	Swollenin OS Trichoderma asperellum 1	271.98	C	C	C	C
G0RBB5_HYPJQ	alpha 1 2 Mannosidase OS Hypocrea jecorina strain QM6a GN TRIREDRAFT 45717	46.91	C	C	C	C
Q8NIN7_TRIHA	Beta hexosaminidase OS Trichoderma harzianum GN exc1y	47.46	G	G	G	G
A0A0F9XN06_TRIHA	Murein transglycosylase OS Trichoderma harzianum GN THAR02 06252 1	69.12	C	C	C	C
H9C5T8_9HYPO	Beta xylosidase OS Trichoderma orientale GN BxlI 1	371.14		1.27	0.24	0.39
Q9P8T8_HYPJE	alpha 1 2 Mannosidase OS Hypocrea jecorina GN MDS1	46.91		0.19	-1.68	0.9
Q6S4S0_9HYPO	Endo 1 4 beta glucanase OS Trichoderma sp C 4	333.89	C	C	C	C
A0A0F9ZDV4_TRIHA	Beta mannosidase OS Trichoderma harzianum GN THAR02 09356 1	32.85	G	G	G	G
A0A0F9XQT4_TRIHA	Glycosyl hydrolase family 3 4 OS Trichoderma harzianum GN THAR02 00890 1	865.35		0.24	-1.44	0.11
A0A0G0A4H5_TRIHA	Uncharacterized protein OS Trichoderma harzianum GN THAR02 07812	24.32		1.07	0.07	0.43
Q99015_HYPJE	Endo 1 4 beta xylanase OS Hypocrea jecorina GN XYN2	9781.82		0.07	-2.73	0.18
I6LDB8_9HYPO	Endochitinase 42 Fragment OS Trichoderma cerinum GN ech42	121.65	G	G	G	G
A0A0F9WYR7_TRIHA	alpha 1 2 Mannosidase OS Trichoderma harzianum GN THAR02 10337	50.63		1.17	0.16	0.15
Q06DE8_TRIHA	Subtilisin like protease OS Trichoderma harzianum	48.03	G	G	G	G
D2XV89_9HYPO	Endo 1 4 beta xylanase OS Trichoderma sp SC9	9566.94	C	C	C	C
Q7Z998_HYPAT	Endochitinase OS Hypocrea atroviridis GN chi	96		0.53	-0.63	1.38
Q8NK36_TRIHA	42 kDa endochitinase Fragment OS Trichoderma harzianum GN ech42	461.04	G	G	G	G
G9MT00_HYPVG	Uncharacterized protein OS Hypocrea virens strain Gv29 8 FGSC 10586 GN TRIVIDRAFT 78927	50.34	G	G	G	G
Q5GEX7_TRIHA	Endochitinase 42 Fragment OS Trichoderma harzianum GN ech42	234.62	C	C	C	C
A0A0F9ZHA7_TRIHA	Chitinase 3 OS Trichoderma harzianum GN THAR02 08235	111.08	C	C	C	C
Q0GF61_HYPVI	N acetylglucosaminidase Fragment OS Hypocrea virens	70.85		1.48	0.39	1.16
A0A024HWC1_TRILO	Chitinase 18 5 Fragment OS Trichoderma longibrachiatum GN Chi18 5	480.83	G	G	G	G
A0A0F9ZJ74_TRIHA	Beta hexosaminidase OS Trichoderma harzianum GN THAR02 07531	161.24		0.79	-0.23	0.27
G9MJN2_HYPVG	Uncharacterized protein OS Hypocrea virens strain Gv29 8 FGSC 10586 GN TRIVIDRAFT 55059	27.88	C	C	C	C
A0A0F9ZHI0_TRIHA	Endochitinase 1 OS Trichoderma harzianum GN THAR02 08129	449.1	G	G	G	G
G9N4X9_HYPVG	Glycoside hydrolase family 5 protein OS Hypocrea virens strain Gv29 8 FGSC 10586 GN TRIVIDRAFT 7	381.99	C	C	C	C
A0A0B5AGS9_HYPVI	Chitinase 18 5 Fragment OS Hypocrea virens GN chi18 5	116.61		1.27	0.24	0.69
A0A0F9XM39_TRIHA	Protein SnodProt1 OS Trichoderma harzianum GN THAR02 02038 1	654.83	C	C	C	C
Q9UV49_TRIKO	42 kDa endochitinase Fragment OS Trichoderma koningii	501.64	G	G	G	G
A0A0F9ZUX5_TRIHA	Uncharacterized protein OS Trichoderma harzianum GN THAR02 10970 1	58.69	C	C	C	C
G9NIC1_HYPAI	Uncharacterized protein OS Hypocrea atroviridis strain ATCC 20476 IMI 206040 GN TRIATDRAFT 29751	9778.47	G	G	G	G
A0A0F9ZZN6_TRIHA	1 3 beta glucanosyltransferase OS Trichoderma harzianum GN THAR02 09247	45.79		0.54	-0.62	0.94
G0RVK4_HYPJQ	Glycoside hydrolase family 5 OS Hypocrea jecorina strain QM6a GN TRIREDRAFT 111849	88.42	C	C	C	C
G8EWL2_9HYPO	Glucanase Fragment OS Trichoderma pleuroticola GN cbhI	838.63	C	C	C	C
G9MNF3_HYPVG	Uncharacterized protein OS Hypocrea virens strain Gv29 8 FGSC 10586 GN TRIVIDRAFT 86763	63.46	G	G	G	G
A0A0F9XP75_TRIHA	Uncharacterized protein OS Trichoderma harzianum GN THAR02 01434 1	178.17		0.58	-0.55	0.6
A0A024HVS2_TRIHA	Chitinase 18 5 Fragment OS Trichoderma harzianum GN Chi18 5	277.54		1.07	0.07	0.43
G9MFS8_HYPVG	Glycoside hydrolase family 5 protein OS Hypocrea virens strain Gv29 8 FGSC 10586 GN TRIVIDRAFT 3	550.69	C	C	C	C
Q12735_TRIHA	Chitinase OS Trichoderma harzianum GN ech 42	502.89	G	G	G	G
A0A024RVF3_HYPJE	CFEM domain containing protein OS Trichoderma reesei RUT C 30 GN M419DRAFT 125544 1	10287.7	G	G	G	G
G9NFV6_HYPAI	Glucanase OS Hypocrea atroviridis strain ATCC 20476 IMI 206040 GN TRIATDRAFT 44894	62.77	C	C	C	C
A0A0F9XJ35_TRIHA	Uncharacterized protein OS Trichoderma harzianum GN THAR02 03429 1	76.09	G	G	G	G
G9N2D8_HYPVG	Uncharacterized protein Fragment OS Hypocrea virens strain Gv29 8 FGSC 10586 GN TRIVIDRAFT 135	81.8		0.77	-0.26	0.53
G0RVV3_HYPJQ	Amidase OS Hypocrea jecorina strain QM6a GN TRIREDRAFT 69863 1	57.59	G	G	G	G
XYN_TRIHA	Endo 1 4 beta xylanase OS Trichoderma harzianum	11860.1		0.06	-2.88	0.2
G0RVU8_HYPJQ	Glycoside hydrolase family 2 OS Hypocrea jecorina strain QM6a GN TRIREDRAFT 5836 1	29.3	G	G	G	G
Q9P8D0_HYPJE	Swollenin OS Hypocrea jecorina GN swo1 1	330.55	C	C	C	C
A0A0G0AN43_TRIHA	Murein transglycosylase OS Trichoderma harzianum GN THAR02 01871 1	47.48		1.42	0.35	0.23
G0RNW6_HYPJQ	Glycoside hydrolase family 28 OS Hypocrea jecorina strain QM6a GN TRIREDRAFT 122780	32.28	G	G	G	G
D3JTC5_9HYPO	Beta hexosaminidase OS Trichoderma saturnisporum	157.61		0.88	-0.13	0.1
A0A0F9X873_TRIHA	Sphingomyelin phosphodiesterase OS Trichoderma harzianum GN THAR02 06511	56.7	G	G	G	G
G9MUE1_HYPVG	Uncharacterized protein OS Hypocrea virens strain Gv29 8 FGSC 10586 GN TRIVIDRAFT 170508	67.12		0.09	-2.43	0.72
A0A0F9XP88_TRIHA	Acetylxylan esterase OS Trichoderma harzianum GN THAR02 01449 1	102.78	C	C	C	C
GUX2_HYPJE	Exoglucanase 2 OS Hypocrea jecorina GN cbh2	71.23	C	C	C	C
G8G0S6_TRIHA	Trypsin like protease OS Trichoderma harzianum	287.64	C	C	C	C
Q65YQ7_HYPJE	46 kDa chitinase OS Hypocrea jecorina GN chi46	468.93	G	G	G	G
G9NEK0_HYPAI	Uncharacterized protein OS Hypocrea atroviridis strain ATCC 20476 IMI 206040 GN TRIATDRAFT 29690	98.83	G	G	G	G
G9FLD0_9HYPO	Chitinase 18 5 Fragment OS Trichoderma novae zelandiae GN chi18 5	133.69	C	C	C	C
G9NXF5_HYPAI	Beta xylanase OS Hypocrea atroviridis strain ATCC 20476 IMI 206040 GN TRIATDRAFT 88310	5004.02		0.14	-1.98	0.14
A0A0F9X224_TRIHA	Uncharacterized protein OS Trichoderma harzianum GN THAR02 09150 1	28.1		1.9	0.64	0.43
A2VEB6_HYPJE	Chitinase 18 7 OS Hypocrea jecorina GN chi18 7	448.64	G	G	G	G
Q02244_HYPJE	Endo 1 4 beta xylanase OS Hypocrea jecorina GN xln2	11860.1	C	C	C	C
XYN2_TRIHA	Endo 1 4 beta xylanase 2 OS Trichoderma harzianum GN Xyn2	11860.1	G	G	G	G
Q7Z8Q3_HYPRU	Endo 1 4 beta xylanase OS Hypocrea rufa GN XYL1	9556.96		0.01	-4.75	0.67
G9N192_HYPVG	Uncharacterized protein OS Hypocrea virens strain Gv29 8 FGSC 10586 GN TRIVIDRAFT 92810	514.1		0.01	-4.47	0.93
A0A0G0AG54_TRIHA	Glycosyl hydrolase family 31 OS Trichoderma harzianum GN THAR02 03951	268.51		0.9	-0.11	0.08
A0A0G0AME2_TRIHA	Uncharacterized protein OS Trichoderma harzianum GN THAR02 02133 1	37.93	C	C	C	C
D9I7P6_HYPRU	Glucanase Fragment OS Hypocrea rufa	59.5	C	C	C	C
C4RA89_HYPJE	Endo N acetyl beta D glucosaminidase OS Hypocrea jecorina GN endoT	35.03	C	C	C	C
A0A0G0A408_TRIHA	Glycosyl hydrolase family 3 N terminal domain containing protein OS Trichoderma harzianum GN THAR02	613.06		0.27	-1.32	0.12
D7RF10_TRIHA	Glucanase OS Trichoderma harzianum GN cbh1	5157.19		0.32	-1.14	0.1
D2DPQ1_TRIHA	Chitinase 18 5 Fragment OS Trichoderma harzianum GN chi18 5	257.96	C	C	C	C
A0A0G0AEM7_TRIHA	Glucanase OS Trichoderma harzianum GN THAR02 04414	3429.18		0.12	-2.1	0.06
S5RDL5_TRIHA	Eliciting plant response protein OS Trichoderma harzianum	678.41		2.34	0.85	0.14
G9MHN0_HYPVG	Uncharacterized protein Fragment OS Hypocrea virens strain Gv29 8 FGSC 10586 GN TRIVIDRAFT 917	140.1	C	C	C	C
A0A0F9Z8G0_TRIHA	Glycosyl hydrolase family 2 OS Trichoderma harzianum GN THAR02 11028 1	33.26	G	G	G	G
Q6UJY1_HYPRU	Glucanase OS Hypocrea rufa GN cbhI	873.77		1.2	0.18	0.29
F2YBR1_TRIHA	Mutanase OS Trichoderma harzianum GN mutAW 1	69.9	C	C	C	C
G0RX84_HYPJQ	Predicted protein OS Hypocrea jecorina strain QM6a GN TRIREDRAFT 70840 1	9778.47		156.02	5.05	0.95
A0A024SDM6_HYPJE	Beta xylosidase OS Trichoderma reesei RUT C 30 GN M419DRAFT 140746 1	365.68	C	C	C	C
A0A0F9XCA7_TRIHA	Uncharacterized protein OS Trichoderma harzianum GN THAR02 05687 1	82.42		1.22	0.2	0.2
A0A0F9XY55_TRIHA	PHB depolymerase family esterase OS Trichoderma harzianum GN THAR02 02979 1	41.99	C	C	C	C
G9MY63_HYPVG	Glycoside hydrolase family 71 protein OS Hypocrea virens strain Gv29 8 FGSC 10586 GN TRIVIDRAFT	37.29	C	C	C	C
H9BBE8_TRIHA	Glucanase OS Trichoderma harzianum	5134.79		0.36	-1.03	0.11
A0A0F9X6H8_TRIHA	Glutaminase A OS Trichoderma harzianum GN THAR02 07728 1	83.89		0.73	-0.32	0.15
G9N2W8_HYPVG	Uncharacterized protein Fragment OS Hypocrea virens strain Gv29 8 FGSC 10586 GN TRIVIDRAFT 114	43.39	C	C	C	C
G0RLL5_HYPJQ	Glycoside hydrolase family 17 beta 1 3 endoglucanase Fragment OS Hypocrea jecorina strain QM6a	74.64	G	G	G	G
ADH1_YEAST	ALCOHOL DEHYDROGENASE I EC 1 1 1 1	1444.74		0.66	-0.42	0.05
T2B2G5_9HYPO	Glucanase OS Trichoderma saturnisporum	838.63	G	G	G	G
B5ATG1_HYPVI	Glucanase OS Hypocrea virens GN cbh1	2084.13		0.09	-2.44	0.49
GUX1_HYPJE	Exoglucanase 1 OS Hypocrea jecorina GN cbh1	1997.98	C	C	C	C
G0RUW3_HYPJQ	Predicted protein OS Hypocrea jecorina strain QM6a GN TRIREDRAFT 81778 1	53.98		0.79	-0.24	0.24
G0R9K5_HYPJQ	Predicted protein OS Hypocrea jecorina strain QM6a GN TRIREDRAFT 74282 1	29.71	C	C	C	C
G9MSH9_HYPVG	Glycoside hydrolase family 3 protein OS Hypocrea virens strain Gv29 8 FGSC 10586 GN TRIVIDRAFT 2	259.25		0.96	-0.04	0.35
A0PCX8_HYPRU	Epl1 protein OS Hypocrea rufa GN epl1	678.41	C	C	C	C
A0A0G0A7Y5_TRIHA	Glucoamylase OS Trichoderma harzianum GN THAR02 06672	69.61	C	C	C	C
Q92458_HYPJE	Beta xylosidase OS Hypocrea jecorina GN bxl1	365.68		1.63	0.49	1.25
A0A0F9ZGF7_TRIHA	Ent kaurene oxidase OS Trichoderma harzianum GN THAR02 08487 1	45.41	C	C	C	C
G9NTY2_HYPAI	Expansin module family protein OS Hypocrea atroviridis strain ATCC 20476 IMI 206040 GN TRIATDRAF	134.11	C	C	C	C
A0A0F9XGP4_TRIHA	Acetylxylan esterase 2 OS Trichoderma harzianum GN THAR02 08167 1	165.89	C	C	C	C
G9NQQ1_HYPAI	Glycoside hydrolase family 28 protein OS Hypocrea atroviridis strain ATCC 20476 IMI 206040 GN TR	47.65	G	G	G	G
A0A0F9XXA4_TRIHA	Beta xylanase OS Trichoderma harzianum GN THAR02 03271	6723.75		0.36	-1.01	0.14
A0A0F9ZQ25_TRIHA	Uncharacterized protein OS Trichoderma harzianum GN THAR02 05524 1	30.55	C	C	C	C
G9NRZ0_HYPAI	Endo 1 4 beta xylanase OS Hypocrea atroviridis strain ATCC 20476 IMI 206040 GN TRIATDRAFT 90109	2619.17		0.26	-1.33	0.17
A0A024HWB2_9HYPO	Chitinase 18 5 Fragment OS Trichoderma orientale GN Chi18 5	136.05	C	C	C	C
Q8J0T4_9HYPO	Endo 1 4 beta xylanase OS Trichoderma sp SY	2141.3	C	C	C	C
A0A0F9XC99_TRIHA	Isoamyl alcohol oxidase OS Trichoderma harzianum GN THAR02 05677 1	40.09		1.72	0.54	0.17
B7SLB8_TRILO	Endochitinase 42 Fragment OS Trichoderma longibrachiatum GN ech42	136.12	C	C	C	C
G9MY26_HYPVG	Glucanase OS Hypocrea virens strain Gv29 8 FGSC 10586 GN TRIVIDRAFT 90504	2084.13		0.25	-1.37	1.23
A0A0F9X6Z0_TRIHA	Uncharacterized protein OS Trichoderma harzianum GN THAR02 07588 1	12087.7
A4V8W7_TRIHA	Serin endopeptidase OS Trichoderma harzianum GN p10261	121		0.52	-0.65	0.4
G9N168_HYPVG	Glycoside hydrolase family 2 protein OS Hypocrea virens strain Gv29 8 FGSC 10586 GN TRIVIDRAFT 1	28.08	G	G	G	G
A0A0H3UCK3_TRIHA	Cellobiohydrolase OS Trichoderma harzianum	5487.35	G	G	G	G
Q8TF88_HYPVI	Class V chitinase OS Hypocrea virens GN ech2	445.71	G	G	G	G
A4V8W2_TRIHA	Cerevisin OS Trichoderma harzianum GN p5431	48.03	G	G	G	G
D2K6B1_TRILO	Chitinase OS Trichoderma longibrachiatum GN Chi18 5	484.96	G	G	G	G
Q9UV40_HYPRU	42 kDa endochitinase Fragment OS Hypocrea rufa	147.9		0.4	-0.91	0.78
G0RQW0_HYPJQ	1 3 beta glucanosyltransferase OS Hypocrea jecorina strain QM6a GN TRIREDRAFT 22914	40.49	G	G	G	G
G9MZZ8_HYPVG	Uncharacterized protein OS Hypocrea virens strain Gv29 8 FGSC 10586 GN TRIVIDRAFT 90003	143	G	G	G	G
G9MLE1_HYPVG	Glycoside hydrolase family 92 protein OS Hypocrea virens strain Gv29 8 FGSC 10586 GN TRIVIDRAFT	172.12		0.49	-0.72	0.76
G9MFM3_HYPVG	Uncharacterized protein OS Hypocrea virens strain Gv29 8 FGSC 10586 GN TRIVIDRAFT 214993	64.62		0.77	-0.26	0.28
A7UGE4_9HYPO	Endochitinase OS Trichoderma sp HZ012	221.63	C	C	C	C
A0A024SFE9_HYPJE	alpha 1 2 Mannosidase OS Trichoderma reesei RUT C 30 GN M419DRAFT 122299	46.91	G	G	G	G
A0A0F9WYH5_TRIHA	Cellulase OS Trichoderma harzianum GN THAR02 09719	622.66	C	C	C	C
A0A0F9XG06_TRIHA	Cellulase OS Trichoderma harzianum GN THAR02 04405	333.89		0.41	-0.89	0.25
