# Supplementary material for: Network of proteins, enzymes and genes linked to biomass degradation shared by Trichoderma species
Source: Sci Rep. 2018 Jan 22;8:1341. doi: 10.1038/s41598-018-19671-w (PMC5778038; doi:10.1038/s41598-018-19671-w)
Supplement: Supplementary file 2 — Supplementary Information 2 [file 41598_2018_19671_MOESM2_ESM.xlsx]

## Sheet: README
Suplementary Information 2 : Classification and distribution of proteins found in the exoproteoma according to UniProt database.
The proteins sequences were correlated with T.harzianum T6676 genome to determination of correspondind gene ID . Research done on May 30, 2016
Sheet name in this file	Description
Venn Diagram Classification	detected proteins in exoproteome from all cultures and the distribution among species by ID similarity
Ta, Tr, Th	detected proteins in exoproteome from Ta, Tr and Th cultures
Ta, Th	detected proteins in exoproteome from Ta and Th cultures
Ta, Tr	detected proteins in exoproteome from Ta and Tr cultures
Tr, Th	detected proteins in exoproteome from Tr and Th cultures
Ta exclusive proteins	proteins detected only in exoproteome from Ta cultures
Th exclusive proteins	proteins detected only in exoproteome from Th cultures
Tr exclusive proteins	proteins detected only in exoproteome from Tr cultures

## Sheet: Venn Diagram Classification
Names	total	elements
Ta, Tr, Th	19	G0RX84_HYPJQ G9NTY2_HYPAI GUX1_HYPJE B5ATG1_HYPVI G9PC46_HYPAI G9NIC1_HYPAI H9C5T8_9HYPO A0A0G0A408_TRIHA G9NTY1_HYPAI A0A0F9X6Z0_TRIHA T2B2G5_9HYPO B3FRA5_9HYPO XYN_TRIHA ADH1_YEAST Q7Z8Q3_HYPRU Q9P8D0_HYPJE Q6UJY1_HYPRU G9MY26_HYPVG H9BBE8_TRIHA
Ta, Th	23	G9NFV6_HYPAI A0A0F9XCA7_TRIHA A0A0H3UCK3_TRIHA A0A0F9XMI8_TRIHA A0A0G0A296_TRIHA A0A0F9XXA4_TRIHA GUX1_TRIHA G9MFM3_HYPVG A0A0F9ZZN6_TRIHA A0A0G0A7Y5_TRIHA A0A0F9XG06_TRIHA G9NIE1_HYPAI G9MSH9_HYPVG G9NXF5_HYPAI G9N4X9_HYPVG G9NTZ4_HYPAI A0A0F9X5Z9_TRIHA G9NRZ0_HYPAI G9N1C8_HYPVG G9MY30_HYPVG Q02244_HYPJE G0R866_HYPJQ O74567_TRIHA
Ta, Tr	8	B2CZF9_HYPJE G0RWC5_HYPJQ J7G0H5_TRIKO G9NN07_HYPAI A0A0F9X2V9_TRIHA G9ML80_HYPVG GUX1_HYPRU Q6QNU7_9HYPO
Tr, Th	13	G9MEP1_HYPVG B8X9T6_9HYPO Q65YQ7_HYPJE G0R9K5_HYPJQ Q9UVF9_HYPRU A0A0F9X463_TRIHA GUX2_HYPJE Q92458_HYPJE G9N192_HYPVG CHI42_TRIHA A8D452_9HYPO D9I7P6_HYPRU Q99015_HYPJE
Ta	47	G9P368_HYPAI G9NYY9_HYPAI G9NWX8_HYPAI A0A024RWW9_HYPJE A0A024SAT5_HYPJE A0A060DHV5_9HYPO G9NS06_HYPAI X5DTB0_9HYPO G9NFN9_HYPAI E3UTB4_9HYPO A0A024SMU9_HYPJE G9NPW5_HYPAI G9PBA9_HYPAI Reversed G9NE27_HYPAI G9PB60_HYPAI G9NWT8_HYPAI A0A060D2N9_HYPVI G9N825_HYPVG G9NQ50_HYPAI G9NPZ7_HYPAI A0A0F9X1Q3_TRIHA XYN2_HYPJE A0A0F9XDS3_TRIHA G9NFW5_HYPAI Q599K8_TRIHA G9MM76_HYPVG G9MUM1_HYPVG F1DSA7_TRIHA …
Th	163	A0A024SDM6_HYPJE A0A0F9ZQ25_TRIHA A0A0F9X8Z0_TRIHA G9MY29_HYPVG Q06DE8_TRIHA G0RVU8_HYPJQ A0A0G0ABI9_TRIHA F2YBR1_TRIHA G9MFS8_HYPVG I6LDB8_9HYPO A0A024HVS2_TRIHA Q8J0T4_9HYPO Q9UV40_HYPRU G9MQS0_HYPVG Q8TF88_HYPVI G8EWL2_9HYPO A0A0G0AME2_TRIHA A0A0G0A1E5_TRIHA Q8NK36_TRIHA A0A0F9X731_TRIHA A0A0F9XF89_TRIHA D7RF10_TRIHA A0A0F9ZHI0_TRIHA Q9UV49_TRIKO A0A0F9WYH5_TRIHA G0RQW0_HYPJQ A0A024RVF3_HYPJE …
Tr	42	A9XE81_TRIHA A0A0F9Z7U2_TRIHA A0A0G0A4Z5_TRIHA G0RUN9_HYPJQ B8X9T7_9HYPO A0A0C5LDI6_9HYPO Q0Z8U3_TRIKO Q19AT2_9HYPO B8X9T2_9HYPO Q3LA42_HYPVI A0A0A0WJP7_TRIHA G0RTC0_HYPJQ A0A024HVI0_TRIHA D2DPQ8_TRIHA A0A024HW45_TRIHA G0RX73_HYPJQ G9MT59_HYPVG G9MFX1_HYPVG G9MPS9_HYPVG A0A0F9XMS7_TRIHA GUN4_HYPJE A0A024HWA5_TRIHA GUN1_HYPJE G0ZPC0_9HYPO H9C5T0_9HYPO G9MGR9_HYPVG G9NVS8_HYPAI G3KJ88_HYPRU G9MZV3_…

## Sheet: Ta, Tr, Th
Entry name	Protein names	Gene names	Organism	Length
G0RX84_HYPJQ	Predicted protein	TRIREDRAFT_70840	Hypocrea jecorina (strain QM6a) (Trichoderma reesei)	95
G9NTY2_HYPAI	Expansin module family protein	TRIATDRAFT_80187	Hypocrea atroviridis (strain ATCC 20476 / IMI 206040) (Trichoderma atroviride)	493
GUX1_HYPJE	Exoglucanase 1 (EC 3.2.1.91) (1,4-beta-cellobiohydrolase) (Exocellobiohydrolase I) (CBHI) (Exoglucanase I)	cbh1	Hypocrea jecorina (Trichoderma reesei)	513
B5ATG1_HYPVI	Glucanase (EC 3.2.1.-)	cbh1	Hypocrea virens (Gliocladium virens) (Trichoderma virens)	505
G9PC46_HYPAI	Endo-1,4-beta-xylanase (EC 3.2.1.8)	TRIATDRAFT_82355	Hypocrea atroviridis (strain ATCC 20476 / IMI 206040) (Trichoderma atroviride)	220
G9NIC1_HYPAI	Uncharacterized protein	TRIATDRAFT_297515	Hypocrea atroviridis (strain ATCC 20476 / IMI 206040) (Trichoderma atroviride)	150
H9C5T8_9HYPO	Beta-xylosidase (EC 3.2.1.37)	BxlI	Trichoderma orientale	797
A0A0G0A408_TRIHA	Glycosyl hydrolase family 3 N terminal domain-containing protein	THAR02_00891	Trichoderma harzianum (Hypocrea lixii)	795
G9NTY1_HYPAI	Glucanase (EC 3.2.1.-)	TRIATDRAFT_88458	Hypocrea atroviridis (strain ATCC 20476 / IMI 206040) (Trichoderma atroviride)	507
A0A0F9X6Z0_TRIHA	Uncharacterized protein	THAR02_07588	Trichoderma harzianum (Hypocrea lixii)	193
T2B2G5_9HYPO	Glucanase (EC 3.2.1.-)		Trichoderma saturnisporum	515
B3FRA5_9HYPO	Swollenin		Trichoderma asperellum	495
XYN_TRIHA	Endo-1,4-beta-xylanase (Xylanase) (EC 3.2.1.8) (1,4-beta-D-xylan xylanohydrolase)		Trichoderma harzianum (Hypocrea lixii)	190
ADH1_YEAST	Alcohol dehydrogenase 1 (EC 1.1.1.1) (Alcohol dehydrogenase I) (YADH-1)	ADH1 ADC1 YOL086C O0947	Saccharomyces cerevisiae (strain ATCC 204508 / S288c) (Baker's yeast)	348
Q7Z8Q3_HYPRU	Endo-1,4-beta-xylanase (EC 3.2.1.8)	XYL1	Hypocrea rufa (Trichoderma viride)	223
Q9P8D0_HYPJE	Swollenin	swo1	Hypocrea jecorina (Trichoderma reesei)	493
Q6UJY1_HYPRU	Glucanase (EC 3.2.1.-)	cbhI	Hypocrea rufa (Trichoderma viride)	514
G9MY26_HYPVG	Glucanase (EC 3.2.1.-)	TRIVIDRAFT_90504	Hypocrea virens (strain Gv29-8 / FGSC 10586) (Gliocladium virens) (Trichoderma virens)	505
H9BBE8_TRIHA	Glucanase (EC 3.2.1.-)		Trichoderma harzianum (Hypocrea lixii)	488

## Sheet: Ta, Th
Entry name	Protein names	Gene names	Organism	Length
G9NFV6_HYPAI	Glucanase (EC 3.2.1.-)	TRIATDRAFT_44894	Hypocrea atroviridis (strain ATCC 20476 / IMI 206040) (Trichoderma atroviride)	470
A0A0F9XCA7_TRIHA	Uncharacterized protein	THAR02_05687	Trichoderma harzianum (Hypocrea lixii)	763
A0A0H3UCK3_TRIHA	Glucanase (EC 3.2.1.-)		Trichoderma harzianum (Hypocrea lixii)	546
A0A0F9XMI8_TRIHA	Glycosylhydrolase family 61-2	THAR02_02134	Trichoderma harzianum (Hypocrea lixii)	346
A0A0G0A296_TRIHA	Uncharacterized protein	THAR02_08478	Trichoderma harzianum (Hypocrea lixii)	465
A0A0F9XXA4_TRIHA	Beta-xylanase (EC 3.2.1.8)	THAR02_03271	Trichoderma harzianum (Hypocrea lixii)	323
GUX1_TRIHA	Exoglucanase 1 (EC 3.2.1.91) (1,4-beta-cellobiohydrolase) (Exocellobiohydrolase I) (CBHI) (Exoglucanase I)	cbh1	Trichoderma harzianum (Hypocrea lixii)	505
G9MFM3_HYPVG	Uncharacterized protein	TRIVIDRAFT_214993	Hypocrea virens (strain Gv29-8 / FGSC 10586) (Gliocladium virens) (Trichoderma virens)	226
A0A0F9ZZN6_TRIHA	1,3-beta-glucanosyltransferase (EC 2.4.1.-)	THAR02_09247	Trichoderma harzianum (Hypocrea lixii)	541
A0A0G0A7Y5_TRIHA	Glucoamylase (EC 3.2.1.3) (1,4-alpha-D-glucan glucohydrolase) (Glucan 1,4-alpha-glucosidase)	THAR02_06672	Trichoderma harzianum (Hypocrea lixii)	658
A0A0F9XG06_TRIHA	Cellulase	THAR02_04405	Trichoderma harzianum (Hypocrea lixii)	419
G9NIE1_HYPAI	1,3-beta-glucanosyltransferase (EC 2.4.1.-)	TRIATDRAFT_297520	Hypocrea atroviridis (strain ATCC 20476 / IMI 206040) (Trichoderma atroviride)	544
G9MSH9_HYPVG	Glycoside hydrolase family 3 protein	TRIVIDRAFT_29366	Hypocrea virens (strain Gv29-8 / FGSC 10586) (Gliocladium virens) (Trichoderma virens)	795
G9NXF5_HYPAI	Beta-xylanase (EC 3.2.1.8)	TRIATDRAFT_88310	Hypocrea atroviridis (strain ATCC 20476 / IMI 206040) (Trichoderma atroviride)	323
G9N4X9_HYPVG	Glycoside hydrolase family 5 protein	TRIVIDRAFT_76400	Hypocrea virens (strain Gv29-8 / FGSC 10586) (Gliocladium virens) (Trichoderma virens)	419
G9NTZ4_HYPAI	Glycoside hydrolase family 5 protein	TRIATDRAFT_40850	Hypocrea atroviridis (strain ATCC 20476 / IMI 206040) (Trichoderma atroviride)	465
A0A0F9X5Z9_TRIHA	Uncharacterized protein	THAR02_07288	Trichoderma harzianum (Hypocrea lixii)	119
G9NRZ0_HYPAI	Endo-1,4-beta-xylanase (EC 3.2.1.8)	TRIATDRAFT_90109	Hypocrea atroviridis (strain ATCC 20476 / IMI 206040) (Trichoderma atroviride)	284
G9N1C8_HYPVG	1,3-beta-glucanosyltransferase (EC 2.4.1.-)	TRIVIDRAFT_80941	Hypocrea virens (strain Gv29-8 / FGSC 10586) (Gliocladium virens) (Trichoderma virens)	541
G9MY30_HYPVG	Glycoside hydrolase family 5 protein	TRIVIDRAFT_59074	Hypocrea virens (strain Gv29-8 / FGSC 10586) (Gliocladium virens) (Trichoderma virens)	465
XYN2_HYPJQ	Endo-1,4-beta-xylanase 2 (Xylanase 2) (EC 3.2.1.8) (1,4-beta-D-xylan xylanohydrolase 2) (Alkaline endo-beta-1,4-xylanase)	xyn2 xln2 TRIREDRAFT_123818	Hypocrea jecorina (strain QM6a) (Trichoderma reesei)	223
G0R866_HYPJQ	Glucoamylase (EC 3.2.1.3) (1,4-alpha-D-glucan glucohydrolase) (Glucan 1,4-alpha-glucosidase)	TRIREDRAFT_1885	Hypocrea jecorina (strain QM6a) (Trichoderma reesei)	632
O74567_TRIHA	QI74 protein	qid74	Trichoderma harzianum (Hypocrea lixii)	704

## Sheet: Ta, Tr
Entry name	Protein names	Gene names	Organism	Length
B2CZF9_HYPJE	Endo-1,4-beta-xylanase (EC 3.2.1.8) (Fragment)		Hypocrea jecorina (Trichoderma reesei)	196
G0RWC5_HYPJQ	Glycoside hydrolase family 31	TRIREDRAFT_82235	Hypocrea jecorina (strain QM6a) (Trichoderma reesei)	891
J7G0H5_TRIKO	Glucanase (EC 3.2.1.-) (Fragment)	CBHI	Trichoderma koningii (Hypocrea koningii)	497
G9NN07_HYPAI	Glycoside hydrolase family 16 protein	TRIATDRAFT_154960	Hypocrea atroviridis (strain ATCC 20476 / IMI 206040) (Trichoderma atroviride)	400
A0A0F9X2V9_TRIHA	Glucanase (EC 3.2.1.-)	THAR02_08897	Trichoderma harzianum (Hypocrea lixii)	504
G9ML80_HYPVG	Glycoside hydrolase family 16 protein	TRIVIDRAFT_110754	Hypocrea virens (strain Gv29-8 / FGSC 10586) (Gliocladium virens) (Trichoderma virens)	398
GUX1_HYPRU	Exoglucanase 1 (EC 3.2.1.91) (1,4-beta-cellobiohydrolase) (Exocellobiohydrolase) (Exoglucanase I)	cbh1	Hypocrea rufa (Trichoderma viride)	514
Q6QNU7_9HYPO	Glucanase (EC 3.2.1.-) (Fragment)	cbh1	Trichoderma asperellum	204

## Sheet:  Tr, Th
Entry name	Protein names	Gene names	Organism	Length
G9MEP1_HYPVG	Uncharacterized protein	TRIVIDRAFT_55189	Hypocrea virens (strain Gv29-8 / FGSC 10586) (Gliocladium virens) (Trichoderma virens)	552
B8X9T6_9HYPO	Endochitinase (Fragment)	chi18-5	Trichoderma piluliferum	275
Q65YQ7_HYPJE	46 kDa chitinase (EC 3.2.1.14) (Chitinase 18-5)	chi46 chi18-5	Hypocrea jecorina (Trichoderma reesei)	424
G0R9K5_HYPJQ	Predicted protein	TRIREDRAFT_74282	Hypocrea jecorina (strain QM6a) (Trichoderma reesei)	736
Q9UVF9_HYPRU	Endo-1,4-beta-xylanase (EC 3.2.1.8)		Hypocrea rufa (Trichoderma viride)	223
A0A0F9X463_TRIHA	Uncharacterized protein	THAR02_08479	Trichoderma harzianum (Hypocrea lixii)	499
GUX2_HYPJE	Exoglucanase 2 (EC 3.2.1.91) (1,4-beta-cellobiohydrolase) (Exocellobiohydrolase II) (CBHII) (Exoglucanase II)	cbh2	Hypocrea jecorina (Trichoderma reesei)	471
Q92458_HYPJE	Beta-xylosidase (EC 3.2.1.37)	bxl1	Hypocrea jecorina (Trichoderma reesei)	797
G9N192_HYPVG	Uncharacterized protein	TRIVIDRAFT_92810	Hypocrea virens (strain Gv29-8 / FGSC 10586) (Gliocladium virens) (Trichoderma virens)	183
CHI42_TRIHA	Endochitinase 42 (EC 3.2.1.14) (42 kDa endochitinase) (Chitinase 42)	chit42	Trichoderma harzianum (Hypocrea lixii)	423
A8D452_9HYPO	Swollenin		Trichoderma pseudokoningii	494
D9I7P6_HYPRU	Glucanase (EC 3.2.1.-) (Fragment)		Hypocrea rufa (Trichoderma viride)	470
XYN2_HYPJQ	Endo-1,4-beta-xylanase 2 (Xylanase 2) (EC 3.2.1.8) (1,4-beta-D-xylan xylanohydrolase 2) (Alkaline endo-beta-1,4-xylanase)	xyn2 xln2 TRIREDRAFT_123818	Hypocrea jecorina (strain QM6a) (Trichoderma reesei)	223

## Sheet: Ta exclusive proteins
Entry name	Protein names	Gene names	Organism	Length
A0A060D2N9_HYPVI	Endo-1,4-beta-xylanase (EC 3.2.1.8) (Fragment)	EXN	Hypocrea virens (Gliocladium virens) (Trichoderma virens)	190
A0A060DHV5_9HYPO	Beta-glucosidase (EC 3.2.1.21)	bgl3a	Trichoderma koningiopsis	866
A0A0F9X1Q3_TRIHA	Uncharacterized protein	THAR02_08746	Trichoderma harzianum (Hypocrea lixii)	582
A0A0F9XDS3_TRIHA	Cyclopropane-fatty-acyl-phospholipid synthase	THAR02_05188	Trichoderma harzianum (Hypocrea lixii)	524
A0A0F9XNR6_TRIHA	Uncharacterized protein	THAR02_01763	Trichoderma harzianum (Hypocrea lixii)	474
A0A0F9XSA5_TRIHA	Uncharacterized protein	THAR02_00256	Trichoderma harzianum (Hypocrea lixii)	283
E3UTB4_9HYPO	Eliciting plant response-like protein Epl1 (Elicting plant response protein)	Epl1	Trichoderma asperellum	138
F1DSA7_TRIHA	Glucanase (EC 3.2.1.-) (Fragment)	cbhI	Trichoderma harzianum (Hypocrea lixii)	168
G0RB43_HYPJQ	Predicted protein	TRIREDRAFT_74807	Hypocrea jecorina (strain QM6a) (Trichoderma reesei)	409
G0RD35_HYPJQ	Predicted protein	TRIREDRAFT_45748	Hypocrea jecorina (strain QM6a) (Trichoderma reesei)	650
G9IS53_HYPAT	Eliciting plant response protein	Epl1	Hypocrea atroviridis (Trichoderma atroviride)	138
G9MM76_HYPVG	Glucoamylase (EC 3.2.1.3) (1,4-alpha-D-glucan glucohydrolase) (Glucan 1,4-alpha-glucosidase)	TRIVIDRAFT_54436	Hypocrea virens (strain Gv29-8 / FGSC 10586) (Gliocladium virens) (Trichoderma virens)	631
G9MSS0_HYPVG	Glycoside hydrolase family 76 protein	TRIVIDRAFT_28471	Hypocrea virens (strain Gv29-8 / FGSC 10586) (Gliocladium virens) (Trichoderma virens)	410
G9MUM1_HYPVG	Beta-glucosidase (EC 3.2.1.21)	TRIVIDRAFT_151663	Hypocrea virens (strain Gv29-8 / FGSC 10586) (Gliocladium virens) (Trichoderma virens)	865
G9N368_HYPVG	Uncharacterized protein	TRIVIDRAFT_66788	Hypocrea virens (strain Gv29-8 / FGSC 10586) (Gliocladium virens) (Trichoderma virens)	147
G9N825_HYPVG	Uncharacterized protein	TRIVIDRAFT_75751	Hypocrea virens (strain Gv29-8 / FGSC 10586) (Gliocladium virens) (Trichoderma virens)	524
G9NAK1_HYPVG	Uncharacterized protein	TRIVIDRAFT_40034	Hypocrea virens (strain Gv29-8 / FGSC 10586) (Gliocladium virens) (Trichoderma virens)	283
G9NE27_HYPAI	Uncharacterized protein	TRIATDRAFT_296843	Hypocrea atroviridis (strain ATCC 20476 / IMI 206040) (Trichoderma atroviride)	227
G9NFN9_HYPAI	Glycoside hydrolase family 45 protein	TRIATDRAFT_297095	Hypocrea atroviridis (strain ATCC 20476 / IMI 206040) (Trichoderma atroviride)	247
G9NFW5_HYPAI	Glycoside hydrolase family 5 protein	TRIATDRAFT_314392	Hypocrea atroviridis (strain ATCC 20476 / IMI 206040) (Trichoderma atroviride)	418
G9NG31_HYPAI	Uncharacterized protein (Fragment)	TRIATDRAFT_187897	Hypocrea atroviridis (strain ATCC 20476 / IMI 206040) (Trichoderma atroviride)	184
G9NI96_HYPAI	Glycoside hydrolase family 2 protein	TRIATDRAFT_289568	Hypocrea atroviridis (strain ATCC 20476 / IMI 206040) (Trichoderma atroviride)	940
G9NJG0_HYPAI	Glucoamylase (EC 3.2.1.3) (1,4-alpha-D-glucan glucohydrolase) (Glucan 1,4-alpha-glucosidase)	TRIATDRAFT_213708	Hypocrea atroviridis (strain ATCC 20476 / IMI 206040) (Trichoderma atroviride)	627
G9NPW5_HYPAI	Glycoside hydrolase family 5 protein	TRIATDRAFT_317063	Hypocrea atroviridis (strain ATCC 20476 / IMI 206040) (Trichoderma atroviride)	452
G9NPZ7_HYPAI	Carbohydrate esterase family 5 protein	TRIATDRAFT_45533	Hypocrea atroviridis (strain ATCC 20476 / IMI 206040) (Trichoderma atroviride)	239
G9NQ50_HYPAI	Uncharacterized protein	TRIATDRAFT_217708	Hypocrea atroviridis (strain ATCC 20476 / IMI 206040) (Trichoderma atroviride)	569
G9NS06_HYPAI	Beta-glucosidase (EC 3.2.1.21)	TRIATDRAFT_42986	Hypocrea atroviridis (strain ATCC 20476 / IMI 206040) (Trichoderma atroviride)	865
G9NWT8_HYPAI	Uncharacterized protein	TRIATDRAFT_300064	Hypocrea atroviridis (strain ATCC 20476 / IMI 206040) (Trichoderma atroviride)	354
G9NWX8_HYPAI	Glycoside hydrolase family 5 protein (Fragment)	TRIATDRAFT_161120	Hypocrea atroviridis (strain ATCC 20476 / IMI 206040) (Trichoderma atroviride)	438
G9NYY9_HYPAI	Uncharacterized protein	TRIATDRAFT_223991	Hypocrea atroviridis (strain ATCC 20476 / IMI 206040) (Trichoderma atroviride)	923
G9P117_HYPAI	Glycoside hydrolase family 76 protein	TRIATDRAFT_301154	Hypocrea atroviridis (strain ATCC 20476 / IMI 206040) (Trichoderma atroviride)	406
G9P135_HYPAI	Glucoamylase (EC 3.2.1.3) (1,4-alpha-D-glucan glucohydrolase) (Glucan 1,4-alpha-glucosidase)	TRIATDRAFT_131177	Hypocrea atroviridis (strain ATCC 20476 / IMI 206040) (Trichoderma atroviride)	646
G9P179_HYPAI	Glycoside hydrolase family 3 protein	TRIATDRAFT_161159	Hypocrea atroviridis (strain ATCC 20476 / IMI 206040) (Trichoderma atroviride)	794
G9P180_HYPAI	Glycoside hydrolase family 3 protein	TRIATDRAFT_33409	Hypocrea atroviridis (strain ATCC 20476 / IMI 206040) (Trichoderma atroviride)	733
G9P368_HYPAI	Glycoside hydrolase family 2 protein	TRIATDRAFT_137181	Hypocrea atroviridis (strain ATCC 20476 / IMI 206040) (Trichoderma atroviride)	615
G9P6M2_HYPAI	Carbohydrate esterase family 5 protein	TRIATDRAFT_84753	Hypocrea atroviridis (strain ATCC 20476 / IMI 206040) (Trichoderma atroviride)	296
G9P6P8_HYPAI	Glycoside hydrolase family 55 protein	GLUC78 TRIATDRAFT_161130	Hypocrea atroviridis (strain ATCC 20476 / IMI 206040) (Trichoderma atroviride)	769
G9PB60_HYPAI	Eliciting plant response-like protein	EPL1 TRIATDRAFT_302952	Hypocrea atroviridis (strain ATCC 20476 / IMI 206040) (Trichoderma atroviride)	138
G9PBA9_HYPAI	Expansin module family protein	TRIATDRAFT_302978	Hypocrea atroviridis (strain ATCC 20476 / IMI 206040) (Trichoderma atroviride)	297
Q599K8_TRIHA	Glucoamylase (EC 3.2.1.3) (1,4-alpha-D-glucan glucohydrolase) (Glucan 1,4-alpha-glucosidase)	gla66	Trichoderma harzianum (Hypocrea lixii)	620
X5DTB0_9HYPO	Endo beta-1,4-glucanase	Glu2	Trichoderma asperellum	418
XYN2_HYPJR	Endo-1,4-beta-xylanase 2 (EX 2) (Xylanase 2) (EC 3.2.1.8) (1,4-beta-D-xylan xylanohydrolase 2) (Alkaline endo-beta-1,4-xylanase)	xyn2 M419DRAFT_124931	Hypocrea jecorina (strain ATCC 56765 / BCRC 32924 / NRRL 11460 / Rut C-30) (Trichoderma reesei)	223

## Sheet: Th exclusive proteins
Entry name	Protein names	Gene names	Organism	Length
A0A0F9ZQ25_TRIHA	Uncharacterized protein	THAR02_05524	Trichoderma harzianum (Hypocrea lixii)	1088
A0A0F9X8Z0_TRIHA	Alpha-L-arabinofuranosidase	THAR02_06250	Trichoderma harzianum (Hypocrea lixii)	322
G9MY29_HYPVG	Expansin-like protein	TRIVIDRAFT_49838	Hypocrea virens (strain Gv29-8 / FGSC 10586) (Gliocladium virens) (Trichoderma virens)	491
Q06DE8_TRIHA	Subtilisin-like protease		Trichoderma harzianum (Hypocrea lixii)	538
G0RVU8_HYPJQ	Glycoside hydrolase family 2	TRIREDRAFT_5836	Hypocrea jecorina (strain QM6a) (Trichoderma reesei)	902
A0A0G0ABI9_TRIHA	Alpha-1,2-mannosidase	THAR02_05501	Trichoderma harzianum (Hypocrea lixii)	817
F2YBR1_TRIHA	Mutanase (EC 3.2.1.84)	mutAW	Trichoderma harzianum (Hypocrea lixii)	634
G9MFS8_HYPVG	Glycoside hydrolase family 5 protein	TRIVIDRAFT_35701	Hypocrea virens (strain Gv29-8 / FGSC 10586) (Gliocladium virens) (Trichoderma virens)	423
I6LDB8_9HYPO	Endochitinase 42 (Fragment)	ech42	Trichoderma cerinum	234
A0A024HVS2_TRIHA	Chitinase 18-5 (Fragment)	Chi18-5	Trichoderma harzianum (Hypocrea lixii)	232
Q8J0T4_9HYPO	Endo-1,4-beta-xylanase (EC 3.2.1.8)		Trichoderma sp. SY	220
Q9UV40_HYPRU	42 kDa endochitinase (Fragment)		Hypocrea rufa (Trichoderma viride)	412
G9MQS0_HYPVG	Glycoside hydrolase family 31 protein	TRIVIDRAFT_45446	Hypocrea virens (strain Gv29-8 / FGSC 10586) (Gliocladium virens) (Trichoderma virens)	890
Q8TF88_HYPVI	Class V chitinase (Endochitinase class V)	ech2	Hypocrea virens (Gliocladium virens) (Trichoderma virens)	397
G8EWL2_9HYPO	Glucanase (EC 3.2.1.-) (Fragment)	cbhI	Trichoderma pleuroticola	168
A0A0G0AME2_TRIHA	Uncharacterized protein	THAR02_02133	Trichoderma harzianum (Hypocrea lixii)	317
A0A0G0A1E5_TRIHA	Ferulic acid esterase A	THAR02_08762	Trichoderma harzianum (Hypocrea lixii)	331
Q8NK36_TRIHA	42 kDa endochitinase (Fragment)	ech42	Trichoderma harzianum (Hypocrea lixii)	222
A0A0F9X731_TRIHA	Cip2 (Fragment)	THAR02_11278	Trichoderma harzianum (Hypocrea lixii)	318
A0A0F9XF89_TRIHA	Uncharacterized protein	THAR02_04684	Trichoderma harzianum (Hypocrea lixii)	776
D7RF10_TRIHA	Glucanase (EC 3.2.1.-)	cbh1	Trichoderma harzianum (Hypocrea lixii)	505
A0A0F9ZHI0_TRIHA	Endochitinase 1	THAR02_08129	Trichoderma harzianum (Hypocrea lixii)	397
Q9UV49_TRIKO	42 kDa endochitinase (Fragment)		Trichoderma koningii (Hypocrea koningii)	421
A0A0F9WYH5_TRIHA	Cellulase	THAR02_09719	Trichoderma harzianum (Hypocrea lixii)	425
G0RQW0_HYPJQ	1,3-beta-glucanosyltransferase (EC 2.4.1.-)	TRIREDRAFT_22914	Hypocrea jecorina (strain QM6a) (Trichoderma reesei)	540
D2DPP4_TRIHA	Chitinase 18-5 (Fragment)	chi18-5	Trichoderma harzianum (Hypocrea lixii)	234
A0A0F9XC99_TRIHA	Isoamyl alcohol oxidase	THAR02_05677	Trichoderma harzianum (Hypocrea lixii)	576
A2VEB6_HYPJE	Chitinase 18-7	chi18-7	Hypocrea jecorina (Trichoderma reesei)	397
B7SLB8_TRILO	Endochitinase 42 (Fragment)	ech42	Trichoderma longibrachiatum	271
A0A0F9XP75_TRIHA	Uncharacterized protein	THAR02_01434	Trichoderma harzianum (Hypocrea lixii)	292
A0A0F9X224_TRIHA	Uncharacterized protein	THAR02_09150	Trichoderma harzianum (Hypocrea lixii)	576
G9MLE1_HYPVG	Glycoside hydrolase family 92 protein	TRIVIDRAFT_71600	Hypocrea virens (strain Gv29-8 / FGSC 10586) (Gliocladium virens) (Trichoderma virens)	806
G9NBD3_HYPVG	Carbohydrate esterase family 5 protein	TRIVIDRAFT_39549	Hypocrea virens (strain Gv29-8 / FGSC 10586) (Gliocladium virens) (Trichoderma virens)	229
A0A0F9ZIJ8_TRIHA	Uncharacterized protein	THAR02_07788	Trichoderma harzianum (Hypocrea lixii)	84
G0RL38_HYPJQ	Ribonuclease H (RNase H) (EC 3.1.26.4)	TRIREDRAFT_4265	Hypocrea jecorina (strain QM6a) (Trichoderma reesei)	309
A0A0G0A4H5_TRIHA	Uncharacterized protein	THAR02_07812	Trichoderma harzianum (Hypocrea lixii)	878
D2DPP5_TRIHA	Chitinase 18-5 (Fragment)	chi18-5	Trichoderma harzianum (Hypocrea lixii)	211
A0A0B5AGZ1_HYPRU	Chitinase 18-5 (Fragment)	chi18-5	Hypocrea rufa (Trichoderma viride)	282
GCE_HYPJQ	4-O-methyl-glucuronoyl methylesterase (EC 3.1.1.-) (Glucuronoyl esterase) (GE)	cip2 TRIREDRAFT_123940	Hypocrea jecorina (strain QM6a) (Trichoderma reesei)	460
A0A0F9XY55_TRIHA	PHB depolymerase family esterase	THAR02_02979	Trichoderma harzianum (Hypocrea lixii)	250
G9MHN0_HYPVG	Uncharacterized protein (Fragment)	TRIVIDRAFT_9172	Hypocrea virens (strain Gv29-8 / FGSC 10586) (Gliocladium virens) (Trichoderma virens)	156
A0A0F9X873_TRIHA	Sphingomyelin phosphodiesterase	THAR02_06511	Trichoderma harzianum (Hypocrea lixii)	645
H6V798_9HYPO	Endochitinase (EC 3.2.1.14) (Fragment)	ech-42	Trichoderma asperellum	89
A0A0F9XQT4_TRIHA	Glycosyl hydrolase family 3-4	THAR02_00890	Trichoderma harzianum (Hypocrea lixii)	733
Q6S4S0_9HYPO	Endo-1,4-beta-glucanase (EC 3.2.1.4)		Trichoderma sp. C-4	419
A0A024HW94_TRIHA	Chitinase 18-5 (Fragment)	Chi18-5	Trichoderma harzianum (Hypocrea lixii)	254
G0RVV3_HYPJQ	Amidase	TRIREDRAFT_69863	Hypocrea jecorina (strain QM6a) (Trichoderma reesei)	552
G9FLD0_9HYPO	Chitinase 18-5 (Fragment)	chi18-5	Trichoderma novae-zelandiae	265
A0A024HVS7_TRIHA	Chitinase 18-5 (Fragment)	Chi18-5	Trichoderma harzianum (Hypocrea lixii)	269
Q12735_TRIHA	Chitinase (EC 3.2.1.14) (Endochitinase) (Endochitinase-HAR3)	ech-42 chit-HAR3	Trichoderma harzianum (Hypocrea lixii)	424
F6KHN0_TRIHA	Endochitinase 42		Trichoderma harzianum (Hypocrea lixii)	430
A4V8W7_TRIHA	Serin endopeptidase	p10261	Trichoderma harzianum (Hypocrea lixii)	409
A0A0F9ZUX5_TRIHA	Uncharacterized protein	THAR02_10970	Trichoderma harzianum (Hypocrea lixii)	619
G0RBB5_HYPJQ	alpha-1,2-Mannosidase (EC 3.2.1.-)	TRIREDRAFT_45717	Hypocrea jecorina (strain QM6a) (Trichoderma reesei)	523
A0A0F9XRC5_TRIHA	Beta-glucosidase	THAR02_00656	Trichoderma harzianum (Hypocrea lixii)	770
G9FLC3_9HYPO	Chitinase 18-5 (Fragment)	chi18-5	Trichoderma orientale	231
D2DPQ1_TRIHA	Chitinase 18-5 (Endochitinase 42) (Fragment)	chi18-5 ech42	Trichoderma harzianum (Hypocrea lixii)	234
XYN2_TRIHA	Endo-1,4-beta-xylanase 2 (Xylanase 2) (EC 3.2.1.8) (1,4-beta-D-xylan xylanohydrolase 2)	Xyn2	Trichoderma harzianum (Hypocrea lixii)	221
G9MT00_HYPVG	Uncharacterized protein	TRIVIDRAFT_78927	Hypocrea virens (strain Gv29-8 / FGSC 10586) (Gliocladium virens) (Trichoderma virens)	397
A0A0F9XJ35_TRIHA	Uncharacterized protein	THAR02_03429	Trichoderma harzianum (Hypocrea lixii)	237
G9MK44_HYPVG	Carbohydrate esterase family 15 protein	TRIVIDRAFT_32357	Hypocrea virens (strain Gv29-8 / FGSC 10586) (Gliocladium virens) (Trichoderma virens)	459
G9MNF3_HYPVG	Uncharacterized protein	TRIVIDRAFT_86763	Hypocrea virens (strain Gv29-8 / FGSC 10586) (Gliocladium virens) (Trichoderma virens)	422
G9NEK0_HYPAI	Uncharacterized protein	TRIATDRAFT_296901	Hypocrea atroviridis (strain ATCC 20476 / IMI 206040) (Trichoderma atroviride)	524
A0A0B5AGS9_HYPVI	Chitinase 18-5 (Fragment)	chi18-5	Hypocrea virens (Gliocladium virens) (Trichoderma virens)	288
G9MUE1_HYPVG	Uncharacterized protein	TRIVIDRAFT_170508	Hypocrea virens (strain Gv29-8 / FGSC 10586) (Gliocladium virens) (Trichoderma virens)	706
G9MY63_HYPVG	Glycoside hydrolase family 71 protein	TRIVIDRAFT_77550	Hypocrea virens (strain Gv29-8 / FGSC 10586) (Gliocladium virens) (Trichoderma virens)	633
Q9UV39_HYPRU	42 kDa endochitinase (Fragment)		Hypocrea rufa (Trichoderma viride)	409
C4RA89_HYPJE	Endo-N-acetyl-beta-D-glucosaminidase	endoT	Hypocrea jecorina (Trichoderma reesei)	359
G9N8M2_HYPVG	Uncharacterized protein	TRIVIDRAFT_205920	Hypocrea virens (strain Gv29-8 / FGSC 10586) (Gliocladium virens) (Trichoderma virens)	715
G0RLL5_HYPJQ	Glycoside hydrolase family 17, beta-1,3-endoglucanase (Fragment)	TRIREDRAFT_39942	Hypocrea jecorina (strain QM6a) (Trichoderma reesei)	413
Q12710_TRIHA	Endochitinase (EC 3.2.1.14)		Trichoderma harzianum (Hypocrea lixii)	424
A0A0G0AN43_TRIHA	Murein transglycosylase	THAR02_01871	Trichoderma harzianum (Hypocrea lixii)	517
G8G0S6_TRIHA	Trypsin-like protease		Trichoderma harzianum (Hypocrea lixii)	258
G0RNW6_HYPJQ	Glycoside hydrolase family 28	TRIREDRAFT_122780	Hypocrea jecorina (strain QM6a) (Trichoderma reesei)	457
A0A0F9XAS9_TRIHA	Neutral/alkaline non-lysosomal ceramidase	THAR02_05625	Trichoderma harzianum (Hypocrea lixii)	770
G9MZZ8_HYPVG	Uncharacterized protein	TRIVIDRAFT_90003	Hypocrea virens (strain Gv29-8 / FGSC 10586) (Gliocladium virens) (Trichoderma virens)	258
Q19AT1_9HYPO	Endochitinase (Fragment)	chit42	Trichoderma yunnanense	254
G9NBD2_HYPVG	Beta-xylanase (EC 3.2.1.8)	TRIVIDRAFT_56652	Hypocrea virens (strain Gv29-8 / FGSC 10586) (Gliocladium virens) (Trichoderma virens)	323
A0A0F9ZHA7_TRIHA	Chitinase 3	THAR02_08235	Trichoderma harzianum (Hypocrea lixii)	357
G0RG23_HYPJQ	Glycoside hydrolase family 3	TRIREDRAFT_121127	Hypocrea jecorina (strain QM6a) (Trichoderma reesei)	797
Q5GEX7_TRIHA	Endochitinase 42 (Fragment)	ech42	Trichoderma harzianum (Hypocrea lixii)	221
S5RDL5_TRIHA	Eliciting plant response protein		Trichoderma harzianum (Hypocrea lixii)	138
A0A0F9ZKA8_TRIHA	1,3-beta-glucanosyltransferase (EC 2.4.1.-)	THAR02_07194	Trichoderma harzianum (Hypocrea lixii)	522
A0A0F9XGP4_TRIHA	Acetylxylan esterase 2	THAR02_08167	Trichoderma harzianum (Hypocrea lixii)	165
A0A0F9Y0Y9_TRIHA	Endo-1,4-beta-xylanase (EC 3.2.1.8)	THAR02_02147	Trichoderma harzianum (Hypocrea lixii)	292
V9I0I2_9HYPO	Endochitinase	chi2 Chit2	Trichoderma asperellum	397
A0A0F9XN06_TRIHA	Murein transglycosylase	THAR02_06252	Trichoderma harzianum (Hypocrea lixii)	576
A0A024HW97_TRIHA	Chitinase 18-5 (Fragment)	Chi18-5	Trichoderma harzianum (Hypocrea lixii)	267
A0A0F9X6H8_TRIHA	Glutaminase A	THAR02_07728	Trichoderma harzianum (Hypocrea lixii)	689
Q0GF61_HYPVI	N-acetylglucosaminidase (Fragment)		Hypocrea virens (Gliocladium virens) (Trichoderma virens)	546
A7UGE4_9HYPO	Endochitinase		Trichoderma sp. HZ012	424
G9NS26_HYPAI	Uncharacterized protein	TRIATDRAFT_153468	Hypocrea atroviridis (strain ATCC 20476 / IMI 206040) (Trichoderma atroviride)	980
A0A0F9Z8G0_TRIHA	Glycosyl hydrolase family 2	THAR02_11028	Trichoderma harzianum (Hypocrea lixii)	615
A0A0G0A6L8_TRIHA	Glycosyl hydrolase	THAR02_00025	Trichoderma harzianum (Hypocrea lixii)	753
A0A0F9X885_TRIHA	Uncharacterized protein	THAR02_06489	Trichoderma harzianum (Hypocrea lixii)	523
A4V8W2_TRIHA	Cerevisin (Serin endopeptidase)	p5431 THAR02_07671	Trichoderma harzianum (Hypocrea lixii)	538
Q8NIN7_TRIHA	Beta-hexosaminidase (EC 3.2.1.52)	exc1y	Trichoderma harzianum (Hypocrea lixii)	580
Q9P8T8_HYPJE	alpha-1,2-Mannosidase (EC 3.2.1.-)	MDS1	Hypocrea jecorina (Trichoderma reesei)	523
P78738_TRIHA	Beta-hexosaminidase (EC 3.2.1.52)	exc1	Trichoderma harzianum (Hypocrea lixii)	578
G0RVK4_HYPJQ	Glycoside hydrolase family 5	TRIREDRAFT_111849	Hypocrea jecorina (strain QM6a) (Trichoderma reesei)	473
G9NXF6_HYPAI	Carbohydrate esterase family 5 protein	TRIATDRAFT_38079	Hypocrea atroviridis (strain ATCC 20476 / IMI 206040) (Trichoderma atroviride)	231
Q7Z998_HYPAT	Endochitinase	chi	Hypocrea atroviridis (Trichoderma atroviride)	321
D2K6B1_TRILO	Chitinase (EC 3.2.1.14)	Chi18-5	Trichoderma longibrachiatum	424
A0A0F9Y1F6_TRIHA	Beta-galactosidase (EC 3.2.1.23)	THAR02_01982	Trichoderma harzianum (Hypocrea lixii)	1008
A0A0F9ZQ36_TRIHA	Zinc carboxypeptidase	THAR02_05499	Trichoderma harzianum (Hypocrea lixii)	854
A0A075B5H6_TRIHA	Beta-mannosidase (Beta-mannosidase gh2)		Trichoderma harzianum (Hypocrea lixii)	942
G9MUN0_HYPVG	Glucanase (EC 3.2.1.-)	TRIVIDRAFT_78675	Hypocrea virens (strain Gv29-8 / FGSC 10586) (Gliocladium virens) (Trichoderma virens)	471
G9NQQ1_HYPAI	Glycoside hydrolase family 28 protein	TRIATDRAFT_217206	Hypocrea atroviridis (strain ATCC 20476 / IMI 206040) (Trichoderma atroviride)	457
B7SLB3_TRILO	Endochitinase 42 (Fragment)	ech42	Trichoderma longibrachiatum	164
G9P0A7_HYPAI	Glycoside hydrolase family 18 protein	TRIATDRAFT_150676	Hypocrea atroviridis (strain ATCC 20476 / IMI 206040) (Trichoderma atroviride)	397
A0A0F9ZJ74_TRIHA	Beta-hexosaminidase (EC 3.2.1.52)	THAR02_07531	Trichoderma harzianum (Hypocrea lixii)	578
A0A0F9ZIR5_TRIHA	Glucanase B	THAR02_07716	Trichoderma harzianum (Hypocrea lixii)	344
A0A0F9ZDV4_TRIHA	Beta-mannosidase	THAR02_09356	Trichoderma harzianum (Hypocrea lixii)	942
A0A024HWB2_9HYPO	Chitinase 18-5 (Fragment)	Chi18-5	Trichoderma orientale	267
D3JTC7_9HYPO	42kDa endochitinase		Trichoderma saturnisporum	430
G0RHH9_HYPJQ	Predicted protein	TRIREDRAFT_22064	Hypocrea jecorina (strain QM6a) (Trichoderma reesei)	373
A0A0F9XP88_TRIHA	Acetylxylan esterase	THAR02_01449	Trichoderma harzianum (Hypocrea lixii)	299
A0A0B5AAU1_9HYPO	Chitinase 18-5 (Fragment)	chi18-5	Trichoderma sp. TRS33	279
G9MMQ0_HYPVG	Glycoside hydrolase family 5 protein	TRIVIDRAFT_61403	Hypocrea virens (strain Gv29-8 / FGSC 10586) (Gliocladium virens) (Trichoderma virens)	443
A0A089VA52_9HYPO	Chitinase (Fragment)		Trichoderma erinaceus	399
A0A0F9WYR7_TRIHA	alpha-1,2-Mannosidase (EC 3.2.1.-)	THAR02_10337	Trichoderma harzianum (Hypocrea lixii)	515
A0A0F9XM39_TRIHA	Protein SnodProt1	THAR02_02038	Trichoderma harzianum (Hypocrea lixii)	138
G9MSH8_HYPVG	Glycoside hydrolase family 3 protein	TRIVIDRAFT_83777	Hypocrea virens (strain Gv29-8 / FGSC 10586) (Gliocladium virens) (Trichoderma virens)	743
Q6QF60_9HYPO	Arabinofuranosidase 2 (Fragment)	abf2	Trichoderma asperellum	216
D3JTC5_9HYPO	Beta-hexosaminidase (EC 3.2.1.52)		Trichoderma saturnisporum	578
G9MZX8_HYPVG	Uncharacterized protein	TRIVIDRAFT_77334	Hypocrea virens (strain Gv29-8 / FGSC 10586) (Gliocladium virens) (Trichoderma virens)	409
G9N2W8_HYPVG	Uncharacterized protein (Fragment)	TRIVIDRAFT_114321	Hypocrea virens (strain Gv29-8 / FGSC 10586) (Gliocladium virens) (Trichoderma virens)	687
G9MJN2_HYPVG	Uncharacterized protein	TRIVIDRAFT_55059	Hypocrea virens (strain Gv29-8 / FGSC 10586) (Gliocladium virens) (Trichoderma virens)	689
G9NK86_HYPAI	Glycoside hydrolase family 92 protein	TRIATDRAFT_49834	Hypocrea atroviridis (strain ATCC 20476 / IMI 206040) (Trichoderma atroviride)	806
A0A0F9ZWU1_TRIHA	Carboxypeptidase A	THAR02_10248	Trichoderma harzianum (Hypocrea lixii)	438
G0RS90_HYPJQ	Predicted protein	TRIREDRAFT_67174	Hypocrea jecorina (strain QM6a) (Trichoderma reesei)	513
A0A0G0ACS4_TRIHA	Ribonuclease Trv	THAR02_05011	Trichoderma harzianum (Hypocrea lixii)	406
G0R911_HYPJQ	Glycoside hydrolase family 92	TRIREDRAFT_74198	Hypocrea jecorina (strain QM6a) (Trichoderma reesei)	807
G0RUW3_HYPJQ	Predicted protein	TRIREDRAFT_81778	Hypocrea jecorina (strain QM6a) (Trichoderma reesei)	689
Q8WZM5_TRIHA	Trypsin-like protease	PRA1	Trichoderma harzianum (Hypocrea lixii)	258
A0A0G0ALT6_TRIHA	Exo-rhamnogalacturonase B	THAR02_02325	Trichoderma harzianum (Hypocrea lixii)	457
A0A068EX95_9HYPO	Cellobiohydrolase (Fragment)	cbh1	Trichoderma asperellum	123
A0PCX8_HYPRU	Epl1 protein	epl1	Hypocrea rufa (Trichoderma viride)	138
G9MZ60_HYPVG	Glycoside hydrolase family 3 protein	TRIVIDRAFT_58670	Hypocrea virens (strain Gv29-8 / FGSC 10586) (Gliocladium virens) (Trichoderma virens)	770
A0A0F9Y2E9_TRIHA	Murein transglycosylase	THAR02_01501	Trichoderma harzianum (Hypocrea lixii)	222
G9N168_HYPVG	Glycoside hydrolase family 2 protein	TRIVIDRAFT_181642	Hypocrea virens (strain Gv29-8 / FGSC 10586) (Gliocladium virens) (Trichoderma virens)	937
A0A024HW54_9HYPO	Chitinase 18-5 (Fragment)	Chi18-5	Trichoderma orientale	273
G9MYX6_HYPVG	Uncharacterized protein	TRIVIDRAFT_231140	Hypocrea virens (strain Gv29-8 / FGSC 10586) (Gliocladium virens) (Trichoderma virens)	486
G9NNR3_HYPAI	Uncharacterized protein	TRIATDRAFT_291037	Hypocrea atroviridis (strain ATCC 20476 / IMI 206040) (Trichoderma atroviride)	537
O59928_HYPVI	Chitinase		Hypocrea virens (Gliocladium virens) (Trichoderma virens)	430
A0A0G0API0_TRIHA	Uncharacterized protein	THAR02_01480	Trichoderma harzianum (Hypocrea lixii)	449
D2XV89_9HYPO	Endo-1,4-beta-xylanase (EC 3.2.1.8)		Trichoderma sp. SC9	222
A0A0G0AG54_TRIHA	Glycosyl hydrolase family 31	THAR02_03951	Trichoderma harzianum (Hypocrea lixii)	955
A0A0G0AEM7_TRIHA	Glucanase (EC 3.2.1.-)	THAR02_04414	Trichoderma harzianum (Hypocrea lixii)	472
CHI46_TRIHA	Endochitinase 46 (EC 3.2.1.14) (46 kDa endochitinase) (Chitinase 46)	chit46	Trichoderma harzianum (Hypocrea lixii)	430
A0A024HWC1_TRILO	Chitinase 18-5 (Fragment)	Chi18-5	Trichoderma longibrachiatum	263
A0A0F9ZGF7_TRIHA	Ent-kaurene oxidase	THAR02_08487	Trichoderma harzianum (Hypocrea lixii)	510
G9MPP2_HYPVG	Uncharacterized protein	TRIVIDRAFT_179276	Hypocrea virens (strain Gv29-8 / FGSC 10586) (Gliocladium virens) (Trichoderma virens)	738
G9MX08_HYPVG	Carbohydrate esterase family 5 protein	TRIVIDRAFT_51211	Hypocrea virens (strain Gv29-8 / FGSC 10586) (Gliocladium virens) (Trichoderma virens)	298
G9N2D8_HYPVG	Uncharacterized protein (Fragment)	TRIVIDRAFT_135901	Hypocrea virens (strain Gv29-8 / FGSC 10586) (Gliocladium virens) (Trichoderma virens)	355

## Sheet: Tr exclusive proteins
Entry name	Protein names	Gene names	Organism	Length
A9XE81_TRIHA	Endochitinase 42 (Fragment)	ech42	Trichoderma harzianum (Hypocrea lixii)	266
A0A0F9Z7U2_TRIHA	Uncharacterized protein	THAR02_11214	Trichoderma harzianum (Hypocrea lixii)	409
A0A0G0A4Z5_TRIHA	Uncharacterized protein	THAR02_07622	Trichoderma harzianum (Hypocrea lixii)	526
G0RUN9_HYPJQ	N-terminal fungal transcription factor-containing protein (Fragment)	TRIREDRAFT_111466	Hypocrea jecorina (strain QM6a) (Trichoderma reesei)	560
B8X9T7_9HYPO	Endochitinase (Fragment)	chi18-5	Trichoderma placentula	269
A0A0C5LDI6_9HYPO	Beta-xylanase (EC 3.2.1.8)	XYNIII	Trichoderma orientale	347
Q0Z8U3_TRIKO	Glucanase (EC 3.2.1.-)		Trichoderma koningii (Hypocrea koningii)	470
Q19AT2_9HYPO	Endochitinase (Fragment)	chit42	Trichoderma compactum	256
B8X9T2_9HYPO	Endochitinase (Fragment)	chi18-5	Trichoderma minutisporum	274
Q3LA42_HYPVI	Endochitinase-G1	chit-G1	Hypocrea virens (Gliocladium virens) (Trichoderma virens)	430
A0A0A0WJP7_TRIHA	Beta-xylanase (EC 3.2.1.8)	xyn3	Trichoderma harzianum (Hypocrea lixii)	347
G0RTC0_HYPJQ	Cell wall protein	TRIREDRAFT_68067	Hypocrea jecorina (strain QM6a) (Trichoderma reesei)	390
A0A024HVI0_TRIHA	Chitinase 18-5 (Fragment)	Chi18-5	Trichoderma harzianum (Hypocrea lixii)	275
D2DPQ8_TRIHA	Chitinase 18-5 (Fragment)	chi18-5	Trichoderma harzianum (Hypocrea lixii)	274
A0A024HW45_TRIHA	Chitinase 18-5 (Fragment)	Chi18-5	Trichoderma harzianum (Hypocrea lixii)	269
G0RX73_HYPJQ	Catalase-peroxidase (CP) (EC 1.11.1.21) (Peroxidase/catalase)	katG TRIREDRAFT_70803	Hypocrea jecorina (strain QM6a) (Trichoderma reesei)	792
G9MT59_HYPVG	Uncharacterized protein	TRIVIDRAFT_222361	Hypocrea virens (strain Gv29-8 / FGSC 10586) (Gliocladium virens) (Trichoderma virens)	521
G9MFX1_HYPVG	Uncharacterized protein (Fragment)	TRIVIDRAFT_16721	Hypocrea virens (strain Gv29-8 / FGSC 10586) (Gliocladium virens) (Trichoderma virens)	309
G9MPS9_HYPVG	Uncharacterized protein	TRIVIDRAFT_45722	Hypocrea virens (strain Gv29-8 / FGSC 10586) (Gliocladium virens) (Trichoderma virens)	480
A0A0F9XMS7_TRIHA	Uncharacterized protein	THAR02_02067	Trichoderma harzianum (Hypocrea lixii)	831
GUN4_HYPJE	Endoglucanase-4 (EC 3.2.1.4) (Cellulase IV) (Cellulase-61A) (Cel61A) (Endo-1,4-beta-glucanase IV) (EGIV) (Endoglucanase IV) (Endoglucanase-61A)	cel61a egl4	Hypocrea jecorina (Trichoderma reesei)	344
A0A024HWA5_TRIHA	Chitinase 18-5 (Fragment)	Chi18-5	Trichoderma harzianum (Hypocrea lixii)	274
GUN1_HYPJE	Endoglucanase EG-1 (EC 3.2.1.4) (Cellulase) (Endo-1,4-beta-glucanase)	egl1	Hypocrea jecorina (Trichoderma reesei)	459
G0ZPC0_9HYPO	Endochitinase (Fragment)	chi18-5	Trichoderma parapiluliferum	275
H9C5T0_9HYPO	Glucanase (EC 3.2.1.-)	cbhI	Trichoderma orientale	514
G9MGR9_HYPVG	Uncharacterized protein	TRIVIDRAFT_79618	Hypocrea virens (strain Gv29-8 / FGSC 10586) (Gliocladium virens) (Trichoderma virens)	833
G9NVS8_HYPAI	Uncharacterized protein	TRIATDRAFT_308643	Hypocrea atroviridis (strain ATCC 20476 / IMI 206040) (Trichoderma atroviride)	100
G3KJ88_HYPRU	Glucanase (EC 3.2.1.-)	EG1	Hypocrea rufa (Trichoderma viride)	459
G9MZV3_HYPVG	Uncharacterized protein	TRIVIDRAFT_58613	Hypocrea virens (strain Gv29-8 / FGSC 10586) (Gliocladium virens) (Trichoderma virens)	475
G0RQ16_HYPJQ	Predicted protein (Fragment)	TRIREDRAFT_65406	Hypocrea jecorina (strain QM6a) (Trichoderma reesei)	275
B8X9T4_9HYPO	Endochitinase (Fragment)	chi18-5	Trichoderma polysporum	270
A0A0F9WUA6_TRIHA	DnaJ like subfamily A member 5	THAR02_11140	Trichoderma harzianum (Hypocrea lixii)	509
G9MFM7_HYPVG	Uncharacterized protein	TRIVIDRAFT_79427	Hypocrea virens (strain Gv29-8 / FGSC 10586) (Gliocladium virens) (Trichoderma virens)	289
A0A0D5ME03_TRILO	Chitinase 18-5 (Fragment)		Trichoderma longibrachiatum	321
A0A024HW73_TRILO	Chitinase 18-5 (Fragment)	Chi18-5	Trichoderma longibrachiatum	273
A0A024HVT2_TRIHA	Chitinase 18-5 (Fragment)	Chi18-5	Trichoderma harzianum (Hypocrea lixii)	268
D9IXC6_HYPRU	Endoglucanase IV		Hypocrea rufa (Trichoderma viride)	344
B8X9S8_9HYPO	Endochitinase (Fragment)	chi18-5	Trichoderma gelatinosum	278
A0A0F9WT83_TRIHA	Uncharacterized protein (Fragment)	THAR02_11494	Trichoderma harzianum (Hypocrea lixii)	404
A0A0F9X8A4_TRIHA	Beta-xylanase (EC 3.2.1.8)	THAR02_07111	Trichoderma harzianum (Hypocrea lixii)	347
A0A0F9X3Z8_TRIHA	Catalase-peroxidase (CP) (EC 1.11.1.21) (Peroxidase/catalase)	katG THAR02_07946	Trichoderma harzianum (Hypocrea lixii)	823
