# Supplementary material for: Network of proteins, enzymes and genes linked to biomass degradation shared by Trichoderma species
Source: Sci Rep. 2018 Jan 22;8:1341. doi: 10.1038/s41598-018-19671-w (PMC5778038; doi:10.1038/s41598-018-19671-w)
Supplement: Supplementary file 3 — Supplementary Information 3 [file 41598_2018_19671_MOESM3_ESM.xlsx]

## Sheet: README
Supplementary Information 3 : Detected proteins in exoproteome of Trichoderma species under cellulose or glucose culture conditions. List of selected proteins and expression rates between treatments.
List of detected proteins and corresponding gene ID in T.harzianum T6776 genome
Sheet name in this file	Description
Selected Proteins	A total of 80 selected proteins and classififcation according Function, CAZy Database, Genome Posisiton, RNA-Seq expression levels. Different colours indicated near genome position.
Th	detected proteins in exoproteome from Th culture and corresponding gene ID in T.harzianum T6776 genome
Ta	detected proteins in exoproteome from Ta culture and corresponding gene ID in T.harzianum T6776 genome
Tr	detected proteins in exoproteome from Tr culture and corresponding gene ID in T.harzianum T6776 genome

## Sheet: Selected Proteins
Specie	Th	Th	Ta	Ta	Tr	Tr
RPKM from RNA-seq according treatment	Glucose	Cellulose	Glucose	Cellulose	Glucose	Cellulose	GenBank protein accession	Function an Enzyme Code -EC- number	Protein lengh	GenBank ID	GenBank ID	CAZY classification	CAZY - Carbohydrate Binding Module	Gi number	Genome scaffold position	Pos1_Scaffold
Gene Name on T. harzianum T6776 public genome
THAR02_00025	186.012	87.6861	0	7.76296	4.87895	10.4856	A0A0G0A6L8	Glycosyl hydrolase	753	KKP07817.1	EAA57305.1	GH92		818168530	JOKZ01000001.1	74482
THAR02_00256	0	31.5662	20.6105	0	0	0	A0A0F9XSA5	Uncharacterized protein	283					818168295	JOKZ01000004.1	19398
THAR02_00503	31.4868	41.7615	0	467.274	34.2739	202.565	A0A0F9XRW0	Glycosylhydrolase family 18-1	321	KKP07441.1	CAA56315.1	GH18		818168082	JOKZ01000007.1	158663
THAR02_00568	114.347	278.043	0	0	0	0	A0A0F9XRP2	Uncharacterized protein	132					818168011	JOKZ01000008.1	148056
THAR02_00832	176.428	616.199	54.3239	215.465	230.454		B9VRJ1	Chitinase (EC 3.2.1.14) (Chitinase 1) (Endochitinase 42)	430	KKP07073.1	BAB40590.1	GH18		818167711	JOKZ01000013.1	103236
THAR02_01480	1734.85	1419.42	0	0	0	0	A0A0G0API0	Uncharacterized protein	449					818167011	JOKZ01000026.1	90295
THAR02_01501	151.551	100.502	0	7.77853	0	0	A0A0F9Y2E9	Murein transglycosylase	222	KKP06353.1	AFK32784.1	GH12		818166955	JOKZ01000027.1	18838
THAR02_01763	0	2.35915	0	0	0	4.16113	A0A0F9XNR6	Uncharacterized protein	474	KKP06160.1	CCT72882.1	GH5		818166702	JOKZ01000032.1	110616
THAR02_01852	68.3511	45.3276	0	3.92469	8.26681	4.44166	A0A0F9XN15	Alpha-galactosidase (EC 3.2.1.22) (Melibiase)	444	KKP06071.1	CAA93244.1	GH27		818166606	JOKZ01000034.1	121059
THAR02_01871	68.5051	34.6131	644.1	540.743	92.3233	30.5257	A0A0G0AN43	Murein transglycosylase	517	KKP05999.1	CCT64267.1	GH17		818166556	JOKZ01000035.1	28104
THAR02_01982	73.6876	18.8803	5.80119	1.85533	0	0	A0A0F9Y1F6	Beta-galactosidase (EC 3.2.1.23)	1008	KKP05943.1	CAD70669.1	GH35		818166465	JOKZ01000037.1	110209
THAR02_02979	26.929	31.2518	0	14.9111	0	39.3733	A0A0F9XY55	PHB depolymerase family esterase	250	KKP04958.1	CAA83846.1	GH45	CBM1	818165359	JOKZ01000063.1	116179
THAR02_03210	30.2288	36.0837	57.5915	61.0301	46.0664	54.8056	A0A0F9ZXC9	WSC domain-containing protein	1117	KKP04667.1	AEO70370.1	AA5		818165073	JOKZ01000070.1	27465
THAR02_03271	339.001	421.954	18.066	11.8171	0	0	A0A0F9XXA4	Beta-xylanase (EC 3.2.1.8)	323	KKP04658.1	AAY86996.1	GH10		818165030	JOKZ01000071.1	100286
THAR02_03429	106.499	122.418	0	81.1684	309.137	282.363	A0A0F9XJ35	Uncharacterized protein	237					818164847	JOKZ01000076.1	90505
THAR02_03951	107.821	207.475	24.4912	36.0404	96.2011	90.9704	A0A0G0AG54	Glycosyl hydrolase family 31	955	KKP03969.1	CAP72574.1	GH31		818164263	JOKZ01000092.1	76523
THAR02_04062	14.5672	28.981	25.2301	0	0	0	A0A0F9XH17	Uncharacterized protein	231					818164134	JOKZ01000096.1	78817
THAR02_04684	60.8934	36.0553	271.2	207.978	56.8143	68.6828	A0A0F9XF89	Uncharacterized protein	776	KKP03210.1	AAF80600.1	GH55		818163414	JOKZ01000119.1	36532
THAR02_05011	49.8219	35.7931	0	10.0139	9.03865	0	A0A0G0ACS4	Ribonuclease Trv	406					818163038	JOKZ01000132.1	44135
THAR02_05188	138.402	130.203	880.797	298.698	336.341	274.833	A0A0F9XDS3	Cyclopropane-fatty-acyl-phospholipid synthase	524					818162843	JOKZ01000138.1	77229
THAR02_05380	66.1223	716.209	0	93.6805	0	232.028	A0A0F9XQN9	Uncharacterized protein	229					818162604	JOKZ01000147.1	42665
THAR02_05524	0	0	0	0	0	0	A0A0F9ZQ25	Uncharacterized protein	1088					818162441	JOKZ01000153.1	38650
THAR02_05625	718.874	478.18	37.9598	67.1092	271.968	223.034	A0A0F9XAS9	Neutral/alkaline non-lysosomal ceramidase	770					818162314	JOKZ01000158.1	18365
THAR02_06489	74.1702	134.728	44.6824	55.437	0	26.4041	A0A0F9X885	Uncharacterized protein	523					818161299	JOKZ01000197.1	31011
THAR02_06511	852.743	393.771	36.2439	5.89239	0	0	A0A0F9X873	Sphingomyelin phosphodiesterase	645					818161276	JOKZ01000198.1	48146
THAR02_06672	261.546	144.538	328.643	231.787	441.001	152.964	A0A0G0A7Y5	Glucoamylase (EC 3.2.1.3) (1,4-alpha-D-glucan glucohydrolase) (Glucan 1,4-alpha-glucosidase)	658	KKP01234.1	CAI67598.1	GH15		818161081	JOKZ01000206.1	46350
THAR02_07111	4.85572	3.22011	0	0	42.2842	0	A0A0F9X8A4	Beta-xylanase (EC 3.2.1.8)	347	KKP00785.1	AIW82452.1	GH10		818160556	JOKZ01000230.1	42874
THAR02_07194	387.715	355.678	33.5759	11.0495	84.4068	15.1169	A0A0F9ZKA8	1,3-beta-glucanosyltransferase (EC 2.4.1.-)	522	KKP00707.1	CAP73016.1	GH72	CBM43	818160456	JOKZ01000235.1	39749
THAR02_07288	239.387	158.751	97.5566	1114.99	183.936	32.9423	A0A0F9X5Z9	Uncharacterized protein	119					818160330	JOKZ01000242.1	16599
THAR02_07321	58.3871	35.3034	17.8457	6.02606	11.2156	8.03471	A0A0F9X7S7	Uncharacterized protein	983					818160289	JOKZ01000244.1	13812
THAR02_07531	1336.66	952.219	80.8759	309.609	813.26	850.014	A0A0F9ZJ74	Beta-hexosaminidase (EC 3.2.1.52)	578	KKP00372.1	AAB47060.1	GH20		818160039	JOKZ01000257.1	35570
THAR02_07588	1506.88	8479.58	965.509	658.366	227.55	3514.98	A0A0F9X6Z0	Uncharacterized protein	193					818159973	JOKZ01000261.1	45773
THAR02_07622	6.41287	6.37912	11.107	0	0	0	A0A0G0A4Z5	Uncharacterized protein	526					818159916	JOKZ01000264.1	26711
THAR02_07716	176.326	412.51	0	4.62703	21.326	17.1873	A0A0F9ZIR5	Glucanase B	344	KKP00192.1	ACU74083.1	GH64	CBM6	818159806	JOKZ01000270.1	41996
THAR02_07728	384.489	188.391	8.48318	7.95401	37.3204	14.3227	A0A0F9X6H8	Glutaminase A	689					818159786	JOKZ01000271.1	38095
THAR02_07788	59.6397	52.7341	0	0	0	0	A0A0F9ZIJ8	Uncharacterized protein	84					818159708	JOKZ01000275.1	26462
THAR02_07812	19.224	21.6726	0	27.9221	16.7405	17.989	A0A0G0A4H5	Uncharacterized protein	878					818159675	JOKZ01000277.1	9236
THAR02_07946	26.6593	13.5995	816.918	730.914	602.704	247.067	A0A0F9X3Z8	Catalase-peroxidase (EC 1.11.1.21)	823					818159503	JOKZ01000288.1	11028
THAR02_08129	21.2285	42.2336	44.1211	97.2755	277.291	203.613	A0A0F9ZHI0	Endochitinase 1	397	KKO99751.1	AAT37496.1	GH18		818159272	JOKZ01000301.1	2688
THAR02_08167	0	13.5012	0	0	0	0	A0A0F9XGP4	Acetylxylan esterase 2	165	KKO99737.1	CEF76135.1	CE5		818159240	JOKZ01000303.1	38852
THAR02_08235	42.4808	616.642	0	0	82.2062	209.8	A0A0F9ZHA7	Chitinase 3	357	KKO99651.1	CAZ16624.1	GH18		818159140	JOKZ01000309.1	10868
THAR02_08487	13.2273	4.38591	0	0	0	0	A0A0F9ZGF7	Ent-kaurene oxidase	510					818158828	JOKZ01000329.1	12318
THAR02_08746	350.711	518.974	30.1204	99.4455	56.79	84.7572	A0A0F9X1Q3	Uncharacterized protein	582					818158502	JOKZ01000351.1	29638
THAR02_08762	178.141	320.653	0	0	0	0	A0A0G0A1E5	Ferulic acid esterase A	331	KKO99128.1	CCA72326.1	CE1	CBM1	818158474	JOKZ01000353.1	8066
THAR02_08897	1020.57	348.384	23.1818	31.5893	50.9923	7.82788	A0A0F9X2V9	Glucanase (EC 3.2.1.-)	504	KKO99004.1	AFD01232.1	GH7	CBM1	818158306	JOKZ01000365.1	32712
THAR02_09150	26.3572	34.958	40.5781	21.5363	38.2537	130.171	A0A0F9X224	Uncharacterized protein	576					818157963	JOKZ01000389.1	12692
THAR02_09247	249.416	616.123	248.391	695.167	244.344	2439.68	A0A0F9ZZN6	1,3-beta-glucanosyltransferase (EC 2.4.1.-)	541	KKO98643.1	ACF88011.1	GH72	CBM43	818157836	JOKZ01000399.1	3190
THAR02_09356	5.3758	3.565	6.20721	4.20147	23.4065	12.5761	A0A0F9ZDV4	Beta-mannosidase	942	KKO98536.1	AID21733.1	GH2		818157688	JOKZ01000410.1	14649
THAR02_09719	23.7999	89.4375	0	50.5787	8.63551	0	A0A0F9WYH5	Cellulase	425	KKO98175.1	AHW57398.1	GH5	CBM1	818157197	JOKZ01000450.1	14945
THAR02_10248	30.7935	56.1576	26.6669	14.7243	0	4.50237	A0A0F9ZWU1	Carboxypeptidase A	438					818156428	JOKZ01000525.1	15381
THAR02_10337	124.442	112.929	0	122.451	135.457	168.542	A0A0F9WYR7	alpha-1,2-Mannosidase (EC 3.2.1.-)	515	KKO97554.1	EGR51573.1	GH47		818156276	JOKZ01000543.1	4101
THAR02_10970	0	0	0	0	0	0	A0A0F9ZUX5	Uncharacterized protein	619					818155191	JOKZ01000687.1	10409
THAR02_11028	219.453	141.894	0	8.42027	0	0	A0A0F9Z8G0	Glycosyl hydrolase family 2	615	KKO96871.1	CCT74702.1	GH2		818155081	JOKZ01000704.1	10286
THAR02_11140	9.93995	6.59176	0	8.14613	7.21319	3.87557	A0A0F9WUA6	DnaJ like subfamily A member 5	509					818154843	JOKZ01000744.1	2017
THAR02_11214	0	0	0	0	0	0	A0A0F9Z7U2	Uncharacterized protein	409					818154675	JOKZ01000774.1	2826
THAR02_11278	0	24.6931	0	0	0	0	A0A0F9X731	Cip2 (Fragment)	318	KKO96622.1	AAP57749.1	CE15	CBM1	818154538	JOKZ01000798.1	7159
THAR02_11494	0	0	0	0	0	0	A0A0F9WT83	Uncharacterized protein (Fragment)	404					818152472	JOKZ01001421.1	1227
Same Scaffold position
THAR02_08478	29.0093	14.4283	25.1219	12.2967	0	0	A0A0G0A296	Uncharacterized protein	465	KKO99423.1	AEO71253.1	GH30		818158846	JOKZ01000328.1	28721
THAR02_08479	40.555	38.1004	0	10.9559	14.7149	0	A0A0F9X463	Uncharacterized protein	499					818158846	JOKZ01000328.1	33032
THAR02_02038	109.411	467.588	33520.2	281.625	2064.32	28.4394	A0A0F9XM39	Protein SnodProt1	138					818166377	JOKZ01000039.1	46021
THAR02_02067	14.217	17.5094	0	0	13.2646	2.37565	A0A0F9XMS7	Uncharacterized protein	831					818166377	JOKZ01000039.1	127946
THAR02_02133	69.0795	123.336	18.4069	0	0	49.7242	A0A0G0AME2	Uncharacterized protein	317					818166279	JOKZ01000041.1	59873
THAR02_02134	155.831	187.305	67.4743	0	10.6015	28.4804	A0A0F9XMI8	Glycosylhydrolase family 61-2	346	KKP05760.1	AFD50197.1	AA9	CBM1	818166279	JOKZ01000041.1	61851
THAR02_02147	749.737	221.825	0	6.56906	0	0	A0A0F9Y0Y9	Endo-1,4-beta-xylanase (EC 3.2.1.8)	292	KKP05773.1	AEO63100.1	GH11	CBM1	818166279	JOKZ01000041.1	100284
THAR02_02289	13.9862	0	4.40436	2.62283	2.76804	1.48724	A0A0F9Y0G5	Cel74a	1328					818166086	JOKZ01000045.1	7402
THAR02_02325	457.498	959.115	12.7803	51.7493	32.1286	34.5247	A0A0G0ALT6	Exo-rhamnogalacturonase B	457	KKP05599.1	CCD49058.1	GH28		818166086	JOKZ01000045.1	99598
THAR02_05677	333.858	227.227	0	0	0	0	A0A0F9XC99	Isoamyl alcohol oxidase	576					818162257	JOKZ01000160.1	27610
THAR02_05687	1630.07	2365.87	337.107	1322.69	2494.22	1169.37	A0A0F9XCA7	Uncharacterized protein	763					818162257	JOKZ01000160.1	64338
THAR02_06250	73.2417	6.93869	0	0	0	0	A0A0F9X8Z0	Alpha-L-arabinofuranosidase	322	KKP01661.1	AAP57750.1	GH62		818161593	JOKZ01000185.1	47301
THAR02_06252	316.287	246.648	10.1445	0	0	37.681	A0A0F9XN06	Murein transglycosylase	576	KKP01663.1	AAF27911.1	GH71	CBM24	818161593	JOKZ01000185.1	53821
THAR02_05499	132.416	87.813	6.84608	4.00369	25.8156	2.31174	A0A0F9ZQ36	Zinc carboxypeptidase	854					818162464	JOKZ01000152.1	-40.7347
THAR02_05501	24.7891	17.809	0	2.48709	0	0	A0A0G0ABI9	Alpha-1,2-mannosidase	817	KKP02389.1	AEO55022.1	GH92		818162464	JOKZ01000152.1	-9.97435
THAR02_00890	124.317	41.2209	0	5.4849	0	5.38566	A0A0F9XQT4	Glycosyl hydrolase family 3-4	733	KKP07011.1	ACS93768.1	GH3		818167642	JOKZ01000014.1	95261
THAR02_00891	48.8256	40.8258	125.01	10.8274	13.8646	22.3478	A0A0G0A408	Glycosyl hydrolase family 3 N terminal domain-containing protein	795	KKP07012.1	CAA93248.1	GH3		818167642	JOKZ01000014.1	99085
THAR02_00656	13.1501	5.81374	0	0	0	0	A0A0F9XRC5	Beta-glucosidase	770	KKP07226.1	CCT70172.1	GH3		818167895	JOKZ01000010.1	64145
THAR02_00657	39.682	43.8591	11.4548	80.1143	64.7917	65.7557	A0A0G0A4Q2	Alpha-L-arabinofuranosidase B	510	KKP07227.1	ADB90535.1	GH54	CBM42	818167895	JOKZ01000010.1	69826
THAR02_01434	1136.14	1392.14	0	185.865	439.439	249.597	A0A0F9XP75	Uncharacterized protein	292	KKP06476.1	AFC93434.1	GH16		818167062	JOKZ01000025.1	96722
THAR02_01449	287.264	82.1773	19.5113	0	0	6.58846	A0A0F9XP88	Acetylxylan esterase	299	KKP06491.1	CAA93247.1	CE5	CBM1	818167062	JOKZ01000025.1	148897
THAR02_04405	124.723	10.6724	0	0	0	4.70604	A0A0F9XG06	Cellulase	419	KKP03485.1	AAR29981.1	GH5	CBM1	818163730	JOKZ01000108.1	39763
THAR02_04414	421.555	1274.59	37.1251	53.0837	7.77744	58.5022	A0A0G0AEM7	Glucanase (EC 3.2.1.-)	472	KKP03494.1	AAA34210.1	GH6	CBM1	818163730	JOKZ01000108.1	61195

## Sheet: Th
Protein	name	gene	lengh
A6N6J0	Endochitinase 46 (EC 3.2.1.14) (46 kDa endochitinase) (Chitinase 46)	chit46	430
A0A0F9Y0Y9	Endo-1,4-beta-xylanase (EC 3.2.1.8)	THAR02_02147	292
P48827	Endochitinase 42 (EC 3.2.1.14) (42 kDa endochitinase) (Chitinase 42)	chit42	423
A0A0F9X885	Uncharacterized protein	THAR02_06489	523
D2DPP5	Chitinase 18-5 (Fragment)	chi18-5	211
A0A0G0A296	Uncharacterized protein	THAR02_08478	465
A0A0G0ACS4	Ribonuclease Trv	THAR02_05011	406
A0A0F9XF89	Uncharacterized protein	THAR02_04684	776
A0A0F9ZIJ8	Uncharacterized protein	THAR02_07788	84
A0A0F9ZIR5	Glucanase B	THAR02_07716	344
A0A024HW94	Chitinase 18-5 (Fragment)	Chi18-5	254
A0A0G0ALT6	Exo-rhamnogalacturonase B	THAR02_02325	457
Q12710	Endochitinase (EC 3.2.1.14)		424
A0A0F9X8Z0	Alpha-L-arabinofuranosidase	THAR02_06250	322
A0A0G0A1E5	Ferulic acid esterase A	THAR02_08762	331
P78738	Beta-hexosaminidase (EC 3.2.1.52)	exc1	578
A0A0F9Y1F6	Beta-galactosidase (EC 3.2.1.23)	THAR02_01982	1008
A0A0F9ZKA8	1,3-beta-glucanosyltransferase (EC 2.4.1.-)	THAR02_07194	522
O74567	QI74 protein	qid74	704
A0A0F9XMI8	Glycosylhydrolase family 61-2	THAR02_02134	346
A0A0F9X5Z9	Uncharacterized protein	THAR02_07288	119
A0A075B5H6	Beta-mannosidase (Beta-mannosidase gh2)		942
A0A0G0A6L8	Glycosyl hydrolase	THAR02_00025	753
Q8WZM5	Trypsin-like protease	PRA1	258
F6KHN0	Endochitinase 42		430
A0A0G0API0	Uncharacterized protein	THAR02_01480	449
A0A0F9XAS9	Neutral/alkaline non-lysosomal ceramidase	THAR02_05625	770
A0A0G0ABI9	Alpha-1,2-mannosidase	THAR02_05501	817
D2DPP4	Chitinase 18-5 (Fragment)	chi18-5	234
A0A0F9X731	Cip2 (Fragment)	THAR02_11278	318
A0A0F9ZWU1	Carboxypeptidase A	THAR02_10248	438
A0A0F9X463	Uncharacterized protein	THAR02_08479	499
A0A024HW97	Chitinase 18-5 (Fragment)	Chi18-5	267
A0A0F9XRC5	Beta-glucosidase	THAR02_00656	770
A0A0F9Y2E9	Murein transglycosylase	THAR02_01501	222
Q9P8P3	Exoglucanase 1 (EC 3.2.1.91) (1,4-beta-cellobiohydrolase) (Exocellobiohydrolase I) (CBHI) (Exoglucanase I)	cbh1	505
A0A024HVS7	Chitinase 18-5 (Fragment)	Chi18-5	269
A0A0F9ZQ36	Zinc carboxypeptidase	THAR02_05499	854
Q8NIN7	Beta-hexosaminidase (EC 3.2.1.52)	exc1y	580
A0A0F9XN06	Murein transglycosylase	THAR02_06252	576
A0A0F9ZDV4	Beta-mannosidase	THAR02_09356	942
A0A0F9XQT4	Glycosyl hydrolase family 3-4	THAR02_00890	733
A0A0G0A4H5	Uncharacterized protein	THAR02_07812	878
A0A0F9WYR7	alpha-1,2-Mannosidase (EC 3.2.1.-)	THAR02_10337	515
Q06DE8	Subtilisin-like protease		538
Q8NK36	42 kDa endochitinase (Fragment)	ech42	222
Q5GEX7	Endochitinase 42 (Fragment)	ech42	221
A0A0F9ZHA7	Chitinase 3	THAR02_08235	357
A0A0F9ZJ74	Beta-hexosaminidase (EC 3.2.1.52)	THAR02_07531	578
A0A0F9ZHI0	Endochitinase 1	THAR02_08129	397
A0A0F9XM39	Protein SnodProt1	THAR02_02038	138
A0A0F9ZUX5	Uncharacterized protein	THAR02_10970	619
A0A0F9ZZN6	1,3-beta-glucanosyltransferase (EC 2.4.1.-)	THAR02_09247	541
A0A0F9XP75	Uncharacterized protein	THAR02_01434	292
A0A024HVS2	Chitinase 18-5 (Fragment)	Chi18-5	232
Q12735	Chitinase (EC 3.2.1.14) (Endochitinase) (Endochitinase-HAR3)	ech-42 chit-HAR3	424
A0A0F9XJ35	Uncharacterized protein	THAR02_03429	237
P48793	Endo-1,4-beta-xylanase (Xylanase) (EC 3.2.1.8) (1,4-beta-D-xylan xylanohydrolase)		190
A0A0G0AN43	Murein transglycosylase	THAR02_01871	517
A0A0F9X873	Sphingomyelin phosphodiesterase	THAR02_06511	645
A0A0F9XP88	Acetylxylan esterase	THAR02_01449	299
G8G0S6	Trypsin-like protease		258
A0A0F9X224	Uncharacterized protein	THAR02_09150	576
B5A7N4	Endo-1,4-beta-xylanase 2 (Xylanase 2) (EC 3.2.1.8) (1,4-beta-D-xylan xylanohydrolase 2)	Xyn2	221
A0A0G0AG54	Glycosyl hydrolase family 31	THAR02_03951	955
A0A0G0AME2	Uncharacterized protein	THAR02_02133	317
A0A0G0A408	Glycosyl hydrolase family 3 N terminal domain-containing protein	THAR02_00891	795
D7RF10	Glucanase (EC 3.2.1.-)	cbh1	505
D2DPQ1	Chitinase 18-5 (Endochitinase 42) (Fragment)	chi18-5 ech42	234
A0A0G0AEM7	Glucanase (EC 3.2.1.-)	THAR02_04414	472
S5RDL5	Eliciting plant response protein		138
A0A0F9Z8G0	Glycosyl hydrolase family 2	THAR02_11028	615
F2YBR1	Mutanase (EC 3.2.1.84)	mutAW	634
A0A0F9XCA7	Uncharacterized protein	THAR02_05687	763
A0A0F9XY55	PHB depolymerase family esterase	THAR02_02979	250
H9BBE8	Glucanase (EC 3.2.1.-)		488
A0A0F9X6H8	Glutaminase A	THAR02_07728	689
A0A0G0A7Y5	Glucoamylase (EC 3.2.1.3) (1,4-alpha-D-glucan glucohydrolase) (Glucan 1,4-alpha-glucosidase)	THAR02_06672	658
A0A0F9ZGF7	Ent-kaurene oxidase	THAR02_08487	510
A0A0F9XGP4	Acetylxylan esterase 2	THAR02_08167	165
A0A0F9XXA4	Beta-xylanase (EC 3.2.1.8)	THAR02_03271	323
A0A0F9ZQ25	Uncharacterized protein	THAR02_05524	1088
A0A0F9XC99	Isoamyl alcohol oxidase	THAR02_05677	576
A0A0F9X6Z0	Uncharacterized protein	THAR02_07588	193
A4V8W7	Serin endopeptidase	p10261	409
A0A0H3UCK3	Glucanase (EC 3.2.1.-)		546
A4V8W2	Cerevisin (Serin endopeptidase)	p5431 THAR02_07671	538
A0A0F9WYH5	Cellulase	THAR02_09719	425
A0A0F9XG06	Cellulase	THAR02_04405	419

## Sheet: Ta
Protein	name	gene	lengh
A0A0F9X1Q3	Uncharacterized protein	THAR02_08746	582
A0A0H3UCK3	Glucanase (EC 3.2.1.-)		546
P48793	Endo-1,4-beta-xylanase (Xylanase) (EC 3.2.1.8) (1,4-beta-D-xylan xylanohydrolase)		190
F1DSA7	Glucanase (EC 3.2.1.-) (Fragment)	cbhI	168
Q599K8	Glucoamylase (EC 3.2.1.3) (1,4-alpha-D-glucan glucohydrolase) (Glucan 1,4-alpha-glucosidase)	gla66	620
A0A0F9XG06	Cellulase	THAR02_04405	419
A0A0F9XSA5	Uncharacterized protein	THAR02_00256	283
A0A0G0A408	Glycosyl hydrolase family 3 N terminal domain-containing protein	THAR02_00891	795
O74567	QI74 protein	qid74	704
A0A0F9X6Z0	Uncharacterized protein	THAR02_07588	193
A0A0G0A296	Uncharacterized protein	THAR02_08478	465
Q9P8P3	Exoglucanase 1 (EC 3.2.1.91) (1,4-beta-cellobiohydrolase) (Exocellobiohydrolase I) (CBHI) (Exoglucanase I)	cbh1	505
A0A0F9ZZN6	1,3-beta-glucanosyltransferase (EC 2.4.1.-)	THAR02_09247	541
A0A0F9XMI8	Glycosylhydrolase family 61-2	THAR02_02134	346
A0A0F9XNR6	Uncharacterized protein	THAR02_01763	474
A0A0F9X2V9	Glucanase (EC 3.2.1.-)	THAR02_08897	504
A0A0G0A7Y5	Glucoamylase (EC 3.2.1.3) (1,4-alpha-D-glucan glucohydrolase) (Glucan 1,4-alpha-glucosidase)	THAR02_06672	658
A0A0F9XDS3	Cyclopropane-fatty-acyl-phospholipid synthase	THAR02_05188	524
A0A0F9X5Z9	Uncharacterized protein	THAR02_07288	119
A0A0F9XXA4	Beta-xylanase (EC 3.2.1.8)	THAR02_03271	323
H9BBE8	Glucanase (EC 3.2.1.-)		488
A0A0F9XCA7	Uncharacterized protein	THAR02_05687	763

## Sheet: Tr
Protein	name	gene	lengh
P48793	Endo-1,4-beta-xylanase (Xylanase) (EC 3.2.1.8) (1,4-beta-D-xylan xylanohydrolase)		190
H9BBE8	Glucanase (EC 3.2.1.-)		488
D2DPQ8	Chitinase 18-5 (Fragment)	chi18-5	274
A0A024HW45	Chitinase 18-5 (Fragment)	Chi18-5	269
A0A024HVI0	Chitinase 18-5 (Fragment)	Chi18-5	275
A0A024HWA5	Chitinase 18-5 (Fragment)	Chi18-5	274
A0A024HVT2	Chitinase 18-5 (Fragment)	Chi18-5	268
P48827	Endochitinase 42 (EC 3.2.1.14) (42 kDa endochitinase) (Chitinase 42)	chit42	423
A9XE81	Endochitinase 42 (Fragment)	ech42	266
A0A0G0A408	Glycosyl hydrolase family 3 N terminal domain-containing protein	THAR02_00891	795
A0A0F9XMS7	Uncharacterized protein	THAR02_02067	831
A0A0F9X8A4	Beta-xylanase (EC 3.2.1.8)	THAR02_07111	347
A0A0F9X6Z0	Uncharacterized protein	THAR02_07588	193
A0A0G0A4Z5	Uncharacterized protein	THAR02_07622	526
A0A0F9X3Z8	Catalase-peroxidase (EC 1.11.1.21)	THAR02_07946	823
A0A0F9X463	Uncharacterized protein	THAR02_08479	499
A0A0F9X2V9	Glucanase (EC 3.2.1.-)	THAR02_08897	504
A0A0F9WUA6	DnaJ like subfamily A member 5	THAR02_11140	509
A0A0F9Z7U2	Uncharacterized protein	THAR02_11214	409
A0A0F9WT83	Uncharacterized protein (Fragment)	THAR02_11494	404
A0A0A0WJP7	Beta-xylanase (EC 3.2.1.8)	xyn3	347
