# Supplementary material for: Network of proteins, enzymes and genes linked to biomass degradation shared by Trichoderma species
Source: Sci Rep. 2018 Jan 22;8:1341. doi: 10.1038/s41598-018-19671-w (PMC5778038; doi:10.1038/s41598-018-19671-w)
Supplement: Supplementary file 4 — Supplementary Information 4 [file 41598_2018_19671_MOESM4_ESM.xlsx]

## Sheet: README
Supplementary Information 4 : Differencial Expression of Trichoderma species under cellulose or glucose culture conditions. List of classified genes according statistical parameters and expression levels (RPKM).
Transcriptinal analysis according T.harzianum T6776 genome, annotation and classification of selected genes according UniProt, GenBank, CAZy, Blast2Go, Pfam, EnzymeCode . Cluster anlysis by Heuristic Cluster Chiseling Algorithm (HCCA).
Sheet name in this file	Description
Th_cellulose superexpression	Upregulated Genes at cellulose treatment from Th culture
Th_glucose superexpression	Upregulated Genes at glucose treatment from Th culture
Ta_cellulose superexpression	Upregulated Genes at cellulose treatment from Ta culture
Ta_glucose superexpression	Upregulated Genes at glucose treatment from Ta culture
Tr_cellulose superexpresion	Upregulated Genes at glucose treatment from Tr culture
Tr_glucose superexpression	Upregulated Genes at glucose treatment from Tr culture

## Sheet: Th_cellulose superexpression
Feature.ID	Experiment...Fold.Change..normalized.values.	Glicose...3844_G1_trimmed.RNA.Seq...RPKM	celulose...3844_C1_trimmed.RNA.Seq...Expression.values	celulose...3844_C1_trimmed.RNA.Seq...Chromosome	celulose...3844_C1_trimmed.RNA.Seq...Chromosome.region.start	celulose...3844_C1_trimmed.RNA.Seq...Chromosome.region.end	Kal.s.Z.test..celulose.vs.Glicose.original.values...P.value	Kal.s.Z.test..celulose.vs.Glicose.original.values...FDR.p.value.correction	Replicon.Accession	Start	Stop	Strand	GeneID	Protein.product	Length	Protein.name	Annotation_Cazy	GH.family	CBM	Organism	Genus	Genome.annotation	Blast2go_Annotation	Pfam_Annotation	Enzyme.Codes.list	Gi	CLUSTER
THAR02_09860	2.32636	3.10623	14.4195	JOKZ01000470	1914	3545	0.0108752	0.0296031	JOKZ01000470.1	1914	3545	+	-	KKO98033.1	543	choline dehydrogenase	CCT64188.1	AA3		eukaryota	Fusarium	choline dehydrogenase	Choline oxidase	Glyco_hydro_63	-	818156988	9
THAR02_10149	1.68884	5.97099	19.7986	JOKZ01000510	4314	6243	0.0112543	0.0305266	JOKZ01000510.1	4314	6243	+	-	KKO97742.1	565	hypothetical protein THAR02_10149	XP_003715080.1	AA8		eukaryota	Magnaporthe	hypothetical protein THAR02_10149	---NA---	ALG3	-	818156571	32
THAR02_09091	1.57433	15.7434	73.0825	JOKZ01000382	23416	24438	9.84134e-09	7.58416e-08	JOKZ01000382.1	23416	24438	+	-	KKO98808.1	321	hypothetical protein THAR02_09091	CCT73500.1	GH128		eukaryota	Fusarium	hypothetical protein THAR02_09091	---NA---	PMT	-	818158057	1
THAR02_08523	1.78174	5.56768	20.3074	JOKZ01000332	36166	38272	0.0067651	0.0197074	JOKZ01000332.1	36166	38272	+	-	KKO99378.1	606	trehalose-6-phosphate hydrolase	CCT62058.1	GH13		eukaryota	Fusarium	trehalose-6-phosphate hydrolase	Alpha-glucosidase ame: Full	Glyco_transf_20	EC:3.2.1.93
THAR02_04722	1.58509	13.4824	59.6063	JOKZ01000121	6402	7736	3.832e-07	2.42356e-06	JOKZ01000121.1	6402	7736	+	-	KKP03152.1	375	endo-1,3(4)-beta-glucanase	CCT67128.1	GH16		eukaryota	Fusarium	endo-1,3(4)-beta-glucanase	Probable glycosidase	NMT1_2	EC:3.2.1	818163361	10
THAR02_07080	2.21512	10.6949	184.402	JOKZ01000228	46468	47140	0	0	JOKZ01000228.1	46468	47140	-	-	KKP00825.1	157	SUMO-conjugating enzyme ubc9	BAC83070.1	GH17	CBM43	eukaryota	Oryza	SUMO-conjugating enzyme ubc9	SUMO-conjugating enzyme ubc9 ame: Full	Pro_isomerase	EC:6.3.2	818160609	14
THAR02_10622	2.00158	10.4308	103.759	JOKZ01000597	2829	3410	0	0	JOKZ01000597.1	2829	3410	-	-	KKO97271.1	161	hypothetical protein THAR02_10622	BAC83070.1	GH17	CBM43	eukaryota	Oryza	hypothetical protein THAR02_10622	Ubiquitin-conjugating enzyme E2 14 ame: Full	Cu-oxidase_3	-	818155820	27
THAR02_08235	1.70208	42.4808	616.642	JOKZ01000309	9795	10868	0	0	JOKZ01000309.1	9795	10868	-	-	KKO99651.1	357	chitinase 3	CAZ16624.1	GH18		eukaryota	Trichoderma	chitinase 3	Chitinase 1 Flags: Precursor	Glyco_hydro_30	-	818159145	12
THAR02_09375	1.87522	4.0915	13.5666	JOKZ01000412	4084	5397	0.0358887	0.0831865	JOKZ01000412.1	4084	5397	+	-	KKO98512.1	412	glycosylhydrolase family 18-1	ADF57303.1	GH18		eukaryota	Trichoderma	glycosylhydrolase family 18-1	Endochitinase 3 ame: Full	Glyco_hydro_2	EC:3.2.1.14	818157663	42
THAR02_00771	1.81021	4.66793	15.4779	JOKZ01000012	82112	83197	0.0250183	0.0610097	JOKZ01000012.1	82112	83197	+	-	KKP07121.1	361	hypothetical protein THAR02_00771	EAA58835.1	GH3		eukaryota	Aspergillus	hypothetical protein THAR02_00771	Coiled-coil domain-containing 130	GvpL_GvpF	-	818167798	NA
THAR02_07292	1.80765	11.4822	78.683	JOKZ01000242	24624	27331	1.7593e-11	1.68011e-10	JOKZ01000242.1	24624	27331	-	-	KKP00605.1	882	beta-glucosidase	AAP57755.1	GH3		eukaryota	Trichoderma	beta-glucosidase	Probable beta-glucosidase A ame: Full	Epimerase_Csub	EC:3.2.1.21	818160341	53
THAR02_01163	2.66782	2.23813	10.3897	JOKZ01000019	151892	154208	0.0306395	0.0725778	JOKZ01000019.1	151892	154208	+	-	KKP06778.1	754	hypothetical protein THAR02_01163	CEF77008.1	GH5		eukaryota	Fusarium	hypothetical protein THAR02_01163	Probable glucan 1,3-beta-glucosidase D ame: Full	Cellulase	EC:3.2.1.58	818167422	NA
THAR02_05332	2.19363	4.64228	27.7071	JOKZ01000145	23080	24237	0.000121055	0.000531053	JOKZ01000145.1	23080	24237	-	-	KKP02561.1	363	hypothetical protein THAR02_05332	EAA29319.1	GH93		eukaryota	Neurospora	hypothetical protein THAR02_05332	---NA---	GMC_oxred_C	-	818162670	23
THAR02_05498	1.96646	7.98956	55.6326	JOKZ01000152	15213	16481	1.37069e-08	1.04303e-07	JOKZ01000152.1	15213	16481	-	-	KKP02386.1	422	hypothetical protein THAR02_05498	CEF77547.1	GT0		eukaryota	Fusarium	hypothetical protein THAR02_05498	---NA---	Glyco_hydro_92	-	818162469	33
THAR02_00797	1.54247	34.2525	227.148	JOKZ01000012	173498	174115	0	0	JOKZ01000012.1	173498	174115	-	-	KKP07147.1	147	myosin regulatory light chain cdc4	ACJ72161.1	GT1		eukaryota	Pueraria	myosin regulatory light chain cdc4	Myosin regulatory light chain cdc4	EF-hand_7	-	818167824	16
THAR02_10235	2.26759	3.29394	15.2908	JOKZ01000523	18259	20015	0.00872869	0.0245866	JOKZ01000523.1	18259	20015	-	-	KKO97664.1	512	hypothetical protein THAR02_10235	CEF84524.1	GT1		eukaryota	Fusarium	hypothetical protein THAR02_10235	Sterol 3-beta-glucosyltransferase ame: Full	-	-	818156452	29
THAR02_07955	1.55537	8.04663	24.5465	JOKZ01000288	34644	37848	0.00742362	0.0214141	JOKZ01000288.1	34644	37848	-	-	KKO99949.1	1049	protein HIR1	CCA39958.1	GT15		eukaryota	Pichia	protein HIR1	HIR1	Glyco_hydro_71	-	818159514	38
THAR02_07183	1.98549	13.8507	183.705	JOKZ01000234	45316	46127	0	0	JOKZ01000234.1	45316	46127	-	-	KKP00725.1	243	dolichol-phosphate mannosyltransferase	AAG32629.1	GT2		eukaryota	Trichoderma	dolichol-phosphate mannosyltransferase	Dolichol-phosphate mannosyltransferase subunit 1 ame: Full	Glyco_hydro_10	EC:2.4.1.109
THAR02_04184	1.67151	18.0726	122.846	JOKZ01000100	72023	73214	0	0	JOKZ01000100.1	72023	73214	+	-	KKP03732.1	373	glycosyltransferase sugar-binding region containing DXD domain-containing protein	CCT64497.1	GT32		eukaryota	Fusarium	glycosyltransferase sugar-binding region containing DXD domain-containing protein	Initiation-specific alpha-1,6-mannosyltransferase ame: Full	GMC_oxred_C	EC:2.4.1	818164024	3
THAR02_05320	2.30561	5.39869	46.5424	JOKZ01000144	71491	72565	5.28103e-08	3.75054e-07	JOKZ01000144.1	71491	72565	-	-	KKP02588.1	312	hypothetical protein THAR02_05320	CCT74016.1	GT34		eukaryota	Fusarium	hypothetical protein THAR02_05320	Uncharacterized alpha-1,2-galactosyltransferase Flags: Precursor	PC_rep	-	818162702	46
THAR02_00281	1.68383	56.5959	954.386	JOKZ01000004	104031	105094	0	0	JOKZ01000004.1	104031	105094	-	-	KKP07606.1	208	hypothetical protein THAR02_00281	CEF62298.1	GT4		eukaryota	Strongyloides	hypothetical protein THAR02_00281	Ras-related Rab-6B	Miro	-	818168325	5
THAR02_02870	2.64036	4.54245	51.2102	JOKZ01000061	24045	25536	2.32348e-09	1.89202e-08	JOKZ01000061.1	24045	25536	-	-	KKP05006.1	371	thioredoxin reductase (NADPH)	AIT83212.1	GT4		eukaryota	Inonotus	thioredoxin reductase (NADPH)	Thioredoxin reductase	Raffinose_syn	EC:1.8.1.9	818165459	7
THAR02_07876	1.63373	6.84126	22.6842	JOKZ01000282	18374	19246	0.00666493	0.0194699	JOKZ01000282.1	18374	19246	+	-	KKP00018.1	246	hypothetical protein THAR02_07876	CBQ72408.1	GT4		eukaryota	Sporisorium	hypothetical protein THAR02_07876	Emopamil-binding -like ame: Full	Miro	-	818159604	33
THAR02_09209	1.52426	6.75917	17.9296	JOKZ01000395	21671	23230	0.0391483	0.0895953	JOKZ01000395.1	21671	23230	+	-	KKO98690.1	499	phosphatidylinositol N-acetylglucosaminyltransferase gpi3 subunit	CCT62775.1	GT4		eukaryota	Fusarium	phosphatidylinositol N-acetylglucosaminyltransferase gpi3 subunit	Phosphatidylinositol N-acetylglucosaminyltransferase gpi3 subunit ame: Full	Glyco_hydro_88	EC:2.4.1.198	818157898	20
THAR02_00006	2.68244	2.21467	10.2807	JOKZ01000001	18828	21176	0.0315267	0.0744187	JOKZ01000001.1	18828	21176	-	-	KKP07798.1	762	hypothetical protein THAR02_00006	NA	NA	NA	NA	NA	NA	NA	NA	NA	NA	27
THAR02_00019	2.13739	5.57687	36.9835	JOKZ01000001	52917	53983	4.8323e-06	2.64454e-05	JOKZ01000001.1	52917	53983	+	-	KKP07811.1	302	hypothetical protein THAR02_00019	NA	NA	NA	NA	NA	NA	NA	NA	NA	NA	7
THAR02_00031	1.78142	6.07839	24.1856	JOKZ01000001	94707	95540	0.00202418	0.00674415	JOKZ01000001.1	94707	95540	-	-	KKP07823.1	277	hypothetical protein THAR02_00031	NA	NA	NA	NA	NA	NA	NA	NA	NA	NA	7
THAR02_00106	1.71541	11.0444	58.5934	JOKZ01000002	630	2006	7.13017e-08	4.97166e-07	JOKZ01000002.1	630	2006	-	-	KKP07717.1	458	cytochrome P450	NA	NA	NA	NA	NA	NA	NA	NA	NA	NA	7
THAR02_00133	3.13575	3.03374	34.2014	JOKZ01000002	76943	78910	1.05218e-06	6.27816e-06	JOKZ01000002.1	76943	78910	-	-	KKP07745.1	556	T-complex protein 1 subunit eta	NA	NA	NA	NA	NA	NA	NA	NA	NA	NA	32
THAR02_00176	1.61916	10.7459	44.5389	JOKZ01000002	213770	217671	1.9706e-05	9.79167e-05	JOKZ01000002.1	213770	217671	-	-	KKP07788.1	1257	hypothetical protein THAR02_00176	NA	NA	NA	NA	NA	NA	NA	NA	NA	NA	15
THAR02_00208	1.6514	90.2942	1864.81	JOKZ01000003	82028	82658	0	0	JOKZ01000003.1	82028	82658	-	-	KKP07672.1	130	40S ribosomal protein S22	NA	NA	NA	NA	NA	NA	NA	NA	NA	NA	43
THAR02_00217	1.62036	10.0883	40.1409	JOKZ01000003	110809	112058	6.99228e-05	0.000320053	JOKZ01000003.1	110809	112058	-	-	KKP07681.1	334	hypothetical protein THAR02_00217	NA	NA	NA	NA	NA	NA	NA	NA	NA	NA	13
THAR02_00231	1.86266	8.40692	50.1761	JOKZ01000003	150129	151937	2.30448e-07	1.50808e-06	JOKZ01000003.1	150129	151937	-	-	KKP07695.1	602	hypothetical protein THAR02_00231	NA	NA	NA	NA	NA	NA	NA	NA	NA	NA	27
THAR02_00245	2.20041	3.56496	16.5489	JOKZ01000003	191625	193110	0.00636698	0.0187088	JOKZ01000003.1	191625	193110	+	-	KKP07709.1	473	hypothetical protein THAR02_00245	NA	NA	NA	NA	NA	NA	NA	NA	NA	NA	NA
THAR02_00254	1.61395	9.56035	36.4551	JOKZ01000004	14249	16466	0.000205489	0.000858234	JOKZ01000004.1	14249	16466	-	-	KKP07579.1	706	hypothetical protein THAR02_00254	NA	NA	NA	NA	NA	NA	NA	NA	NA	NA	12
THAR02_00257	2.46052	3.06677	16.27	JOKZ01000004	21263	23102	0.00452414	0.0138837	JOKZ01000004.1	21263	23102	-	-	KKP07582.1	550	hypothetical protein THAR02_00257	NA	NA	NA	NA	NA	NA	NA	NA	NA	NA	7
THAR02_00259	1.58164	13.1501	56.684	JOKZ01000004	25805	26694	9.65345e-07	5.78402e-06	JOKZ01000004.1	25805	26694	+	-	KKP07584.1	256	YggS family pyridoxal phosphate enzyme	NA	NA	NA	NA	NA	NA	NA	NA	NA	NA	27
THAR02_00260	1.95893	5.1518	23.9152	JOKZ01000004	27212	30533	0.00103905	0.00371869	JOKZ01000004.1	27212	30533	-	-	KKP07585.1	983	hypothetical protein THAR02_00260	NA	NA	NA	NA	NA	NA	NA	NA	NA	NA	18
THAR02_00267	4.73245	1.96716	40.4407	JOKZ01000004	55913	58993	1.4531e-08	1.10136e-07	JOKZ01000004.1	55913	58993	+	-	KKP07592.1	858	endoribonuclease YSH1	NA	NA	NA	NA	NA	NA	NA	NA	NA	NA	7
THAR02_00271	1.94707	15.8666	215.702	JOKZ01000004	69228	70013	0	0	JOKZ01000004.1	69228	70013	-	-	KKP07596.1	212	ribosome biogenesis protein RLP24	NA	NA	NA	NA	NA	NA	NA	NA	NA	NA	52
THAR02_00396	4.19045	2.20599	38.036	JOKZ01000006	66224	68582	6.18574e-08	4.36074e-07	JOKZ01000006.1	66224	68582	+	-	KKP07475.1	765	hypothetical protein THAR02_00396	NA	NA	NA	NA	NA	NA	NA	NA	NA	NA	7
THAR02_00397	2.16194	10.3036	150.324	JOKZ01000006	70363	70918	0	0	JOKZ01000006.1	70363	70918	-	-	KKP07476.1	163	hypothetical protein THAR02_00397	NA	NA	NA	NA	NA	NA	NA	NA	NA	NA	27
THAR02_00448	1.62191	18.4475	110.103	JOKZ01000007	10844	12456	1.82077e-14	2.1853e-13	JOKZ01000007.1	10844	12456	-	-	KKP07386.1	457	RuvB-like helicase 1	NA	NA	NA	NA	NA	NA	NA	NA	NA	NA	5
THAR02_00467	1.82367	12.8015	101.873	JOKZ01000007	72683	73147	2.22045e-15	2.79942e-14	JOKZ01000007.1	72683	73147	+	-	KKP07405.1	131	hypothetical protein THAR02_00467	NA	NA	NA	NA	NA	NA	NA	NA	NA	NA	1
THAR02_00494	1.60864	7.68087	25.4682	JOKZ01000007	129243	129972	0.00404268	0.012546	JOKZ01000007.1	129243	129972	-	-	KKP07432.1	219	hypothetical protein THAR02_00494	NA	NA	NA	NA	NA	NA	NA	NA	NA	NA	13
THAR02_00495	2.24069	3.39657	15.7672	JOKZ01000007	131139	134182	0.00774379	0.0222095	JOKZ01000007.1	131139	134182	-	-	KKP07433.1	994	hypothetical protein THAR02_00495	NA	NA	NA	NA	NA	NA	NA	NA	NA	NA	50
THAR02_00502	2.49478	4.41199	38.036	JOKZ01000007	154529	155910	8.68878e-07	5.24153e-06	JOKZ01000007.1	154529	155910	+	-	KKP07440.1	382	hypothetical protein THAR02_00502	NA	NA	NA	NA	NA	NA	NA	NA	NA	NA	32
THAR02_00510	1.53386	68.5051	681.445	JOKZ01000007	180469	180880	0	0	JOKZ01000007.1	180469	180880	+	-	KKP07448.1	73	hypothetical protein THAR02_00510	NA	NA	NA	NA	NA	NA	NA	NA	NA	NA	27
THAR02_00551	2.72381	3.23715	25.7609	JOKZ01000008	110083	111966	6.80751e-05	0.000312092	JOKZ01000008.1	110083	111966	+	-	KKP07354.1	521	vacuolar calcium ion transporter	NA	NA	NA	NA	NA	NA	NA	NA	NA	NA	10
THAR02_00560	2.33282	5.57687	51.7768	JOKZ01000008	132347	133255	5.89622e-09	4.62763e-08	JOKZ01000008.1	132347	133255	+	-	KKP07363.1	302	hypothetical protein THAR02_00560	NA	NA	NA	NA	NA	NA	NA	NA	NA	NA	36
THAR02_00580	1.55193	6.21247	16.4794	JOKZ01000009	106	1122	0.0479907	0.106463	JOKZ01000009.1	106	1122	-	-	KKP07256.1	271	pyridoxamine 5\'-phosphate oxidase	NA	NA	NA	NA	NA	NA	NA	NA	NA	NA	3
THAR02_00583	1.69731	11.0685	56.2746	JOKZ01000009	13505	15042	1.95357e-07	1.29019e-06	JOKZ01000009.1	13505	15042	-	-	KKP07259.1	457	hypothetical protein THAR02_00583	NA	NA	NA	NA	NA	NA	NA	NA	NA	NA	18
THAR02_00593	1.93796	6.98261	41.6752	JOKZ01000009	40757	41640	2.42429e-06	1.38679e-05	JOKZ01000009.1	40757	41640	+	-	KKP07269.1	241	hypothetical protein THAR02_00593	NA	NA	NA	NA	NA	NA	NA	NA	NA	NA	56
THAR02_00637	2.20621	5.01422	33.2522	JOKZ01000009	166841	167955	1.45646e-05	7.42634e-05	JOKZ01000009.1	166841	167955	-	-	KKP07313.1	336	hypothetical protein THAR02_00637	NA	NA	NA	NA	NA	NA	NA	NA	NA	NA	13
THAR02_00668	1.66055	8.801	35.0187	JOKZ01000010	109225	109899	0.000203868	0.000852081	JOKZ01000010.1	109225	109899	-	-	KKP07238.1	191	hypothetical protein THAR02_00668	NA	NA	NA	NA	NA	NA	NA	NA	NA	NA	32
THAR02_00720	1.77798	6.77271	29.194	JOKZ01000011	104563	106059	0.000438995	0.00171162	JOKZ01000011.1	104563	106059	-	-	KKP07184.1	498	protoheme IX farnesyltransferase, mitochondrial	NA	NA	NA	NA	NA	NA	NA	NA	NA	NA	1
THAR02_00725	2.88967	3.17034	29.4341	JOKZ01000011	121050	122648	1.14467e-05	5.90995e-05	JOKZ01000011.1	121050	122648	+	-	KKP07189.1	532	diphthamide biosynthesis protein 2	NA	NA	NA	NA	NA	NA	NA	NA	NA	NA	7
THAR02_00734	2.23867	4.3777	26.128	JOKZ01000011	143136	144352	0.000189342	0.000795418	JOKZ01000011.1	143136	144352	+	-	KKP07198.1	385	hypothetical protein THAR02_00734	NA	NA	NA	NA	NA	NA	NA	NA	NA	NA	31
THAR02_00738	1.74937	6.44959	25.6626	JOKZ01000011	150978	151763	0.00147522	0.00507238	JOKZ01000011.1	150978	151763	-	-	KKP07202.1	261	hypothetical protein THAR02_00738	NA	NA	NA	NA	NA	NA	NA	NA	NA	NA	1
THAR02_00759	1.7812	8.3241	41.4014	JOKZ01000012	33205	34509	9.48541e-06	4.95292e-05	JOKZ01000012.1	33205	34509	-	-	KKP07109.1	405	23S rRNA (-2\'-O)-methyltransferase	NA	NA	NA	NA	NA	NA	NA	NA	NA	NA	3
THAR02_00765	2.43228	4.16205	30.3611	JOKZ01000012	54478	55776	2.22655e-05	0.000109734	JOKZ01000012.1	54478	55776	+	-	KKP07115.1	405	cell division cycle 20-like protein 1, cofactor-APC complex	NA	NA	NA	NA	NA	NA	NA	NA	NA	NA	27
THAR02_00787	2.30385	5.416	46.6916	JOKZ01000012	127387	128538	5.02869e-08	3.5824e-07	JOKZ01000012.1	127387	128538	-	-	KKP07137.1	311	hypothetical protein THAR02_00787	NA	NA	NA	NA	NA	NA	NA	NA	NA	NA	7
THAR02_00817	1.56882	37.4988	289.087	JOKZ01000013	61400	63927	0	0	JOKZ01000013.1	61400	63927	+	-	KKP07058.1	720	tryptophan synthase	NA	NA	NA	NA	NA	NA	NA	NA	NA	NA	5
THAR02_00818	1.54588	23.3881	127.958	JOKZ01000013	64510	65376	8.88178e-16	1.14874e-14	JOKZ01000013.1	64510	65376	-	-	KKP07059.1	288	hypothetical protein THAR02_00818	NA	NA	NA	NA	NA	NA	NA	NA	NA	NA	48
THAR02_00916	1.5644	10.763	39.2566	JOKZ01000014	164570	165511	0.000166279	0.000708103	JOKZ01000014.1	164570	165511	+	-	KKP07037.1	313	hypothetical protein THAR02_00916	NA	NA	NA	NA	NA	NA	NA	NA	NA	NA	18
THAR02_00927	1.51594	7.0555	18.7156	JOKZ01000015	26764	28378	0.0350868	0.0817153	JOKZ01000015.1	26764	28378	+	-	KKP06947.1	478	hypothetical protein THAR02_00927	NA	NA	NA	NA	NA	NA	NA	NA	NA	NA	1
THAR02_00943	2.3508	4.85572	38.6413	JOKZ01000015	73884	74927	1.07127e-06	6.37548e-06	JOKZ01000015.1	73884	74927	+	-	KKP06963.1	347	hypothetical protein THAR02_00943	NA	NA	NA	NA	NA	NA	NA	NA	NA	NA	13
THAR02_00946	3.58786	3.46269	89.5561	JOKZ01000015	85611	87074	0	0	JOKZ01000015.1	85611	87074	+	-	KKP06966.1	487	hypothetical protein THAR02_00946	NA	NA	NA	NA	NA	NA	NA	NA	NA	NA	7
THAR02_01010	2.65642	2.81632	16.809	JOKZ01000016	138282	140173	0.00275328	0.00892256	JOKZ01000016.1	138282	140173	-	-	KKP06929.1	599	hypothetical protein THAR02_01010	NA	NA	NA	NA	NA	NA	NA	NA	NA	NA	15
THAR02_01023	2.43233	3.73848	24.792	JOKZ01000017	20539	22127	0.000181642	0.000767275	JOKZ01000017.1	20539	22127	-	-	KKP06826.1	451	hypothetical protein THAR02_01023	NA	NA	NA	NA	NA	NA	NA	NA	NA	NA	18
THAR02_01024	1.62467	8.68787	31.6879	JOKZ01000017	23138	24434	0.000717015	0.00266459	JOKZ01000017.1	23138	24434	-	-	KKP06827.1	388	hypothetical protein THAR02_01024	NA	NA	NA	NA	NA	NA	NA	NA	NA	NA	1
THAR02_01045	1.53479	6.4992	17.24	JOKZ01000017	88800	89579	0.0431175	0.0973998	JOKZ01000017.1	88800	89579	+	-	KKP06848.1	259	hypothetical protein THAR02_01045	NA	NA	NA	NA	NA	NA	NA	NA	NA	NA	13
THAR02_01054	1.78295	4.89795	16.2406	JOKZ01000017	112658	113896	0.0216946	0.0540158	JOKZ01000017.1	112658	113896	-	-	KKP06857.1	344	aldo-keto reductase yakc	NA	NA	NA	NA	NA	NA	NA	NA	NA	NA	15
THAR02_01139	1.72709	16.0933	117.396	JOKZ01000019	77678	78059	0	0	JOKZ01000019.1	77678	78059	+	-	KKP06754.1	104	hypothetical protein THAR02_01139	NA	NA	NA	NA	NA	NA	NA	NA	NA	NA	1
THAR02_01156	1.90255	3.81443	12.6478	JOKZ01000019	125697	127257	0.0427755	0.0967033	JOKZ01000019.1	125697	127257	+	-	KKP06771.1	442	hypothetical protein THAR02_01156	NA	NA	NA	NA	NA	NA	NA	NA	NA	NA	1
THAR02_01161	1.80092	22.9383	278.882	JOKZ01000019	145272	146138	0	0	JOKZ01000019.1	145272	146138	-	-	KKP06776.1	220	microsomal cytochrome b5	NA	NA	NA	NA	NA	NA	NA	NA	NA	NA	27
THAR02_01228	1.63585	9.54684	37.9864	JOKZ01000021	26151	26741	0.00010957	0.00048381	JOKZ01000021.1	26151	26741	-	-	KKP06631.1	176	hypothetical protein THAR02_01228	NA	NA	NA	NA	NA	NA	NA	NA	NA	NA	50
THAR02_01248	1.67439	6.1784	20.4863	JOKZ01000021	77310	79072	0.00992743	0.0274059	JOKZ01000021.1	77310	79072	-	-	KKP06651.1	546	hypothetical protein THAR02_01248	NA	NA	NA	NA	NA	NA	NA	NA	NA	NA	56
THAR02_01268	1.77206	28.0463	376.633	JOKZ01000021	145564	146371	0	0	JOKZ01000021.1	145564	146371	-	-	KKP06671.1	240	hypothetical protein THAR02_01268	NA	NA	NA	NA	NA	NA	NA	NA	NA	NA	5
THAR02_01269	1.82668	8.56675	48.2894	JOKZ01000021	147555	150100	6.10324e-07	3.75067e-06	JOKZ01000021.1	147555	150100	+	-	KKP06672.1	788	hypothetical protein THAR02_01269, partial	NA	NA	NA	NA	NA	NA	NA	NA	NA	NA	10
THAR02_01271	1.70274	7.71594	30.7013	JOKZ01000021	153026	153817	0.000505764	0.00194489	JOKZ01000021.1	153026	153817	-	-	KKP06674.1	218	vesicle transporter SEC22	NA	NA	NA	NA	NA	NA	NA	NA	NA	NA	27
THAR02_01288	2.36153	4.48221	32.6965	JOKZ01000022	69396	70642	1.07772e-05	5.58685e-05	JOKZ01000022.1	69396	70642	-	-	KKP06590.1	376	hypothetical protein THAR02_01288	NA	NA	NA	NA	NA	NA	NA	NA	NA	NA	44
THAR02_01327	1.54599	9.99877	33.1538	JOKZ01000023	19823	20329	0.00103794	0.00371667	JOKZ01000023.1	19823	20329	+	-	KKP06536.1	168	succinate dehydrogenase (ubiquinone) membrane anchor subunit	NA	NA	NA	NA	NA	NA	NA	NA	NA	NA	26
THAR02_01337	1.70537	70.408	1509.7	JOKZ01000023	56724	57141	0	0	JOKZ01000023.1	56724	57141	-	-	KKP06546.1	71	hypothetical protein THAR02_01337	NA	NA	NA	NA	NA	NA	NA	NA	NA	NA	1
THAR02_01361	1.59111	7.47695	23.5524	JOKZ01000023	134855	137949	0.00740234	0.0213688	JOKZ01000023.1	134855	137949	+	-	KKP06570.1	903	cutinase transcription factor 1 alpha	NA	NA	NA	NA	NA	NA	NA	NA	NA	NA	50
THAR02_01381	1.76421	5.07445	16.8258	JOKZ01000024	63461	64682	0.0194564	0.0491453	JOKZ01000024.1	63461	64682	-	-	KKP06507.1	332	hypothetical protein THAR02_01381	NA	NA	NA	NA	NA	NA	NA	NA	NA	NA	13
THAR02_01389	1.62568	24.6325	182.955	JOKZ01000024	93471	94637	0	0	JOKZ01000024.1	93471	94637	+	-	KKP06515.1	342	elongation of fatty acids protein 2	NA	NA	NA	NA	NA	NA	NA	NA	NA	NA	43
THAR02_01403	1.61235	7.61167	25.2387	JOKZ01000024	152325	155393	0.00421199	0.0130117	JOKZ01000024.1	152325	155393	-	-	KKP06529.1	887	hypothetical protein THAR02_01403	NA	NA	NA	NA	NA	NA	NA	NA	NA	NA	7
THAR02_01420	1.51847	10.949	36.3045	JOKZ01000025	57937	59406	0.000598357	0.0022609	JOKZ01000025.1	57937	59406	-	-	KKP06462.1	462	hypothetical protein THAR02_01420	NA	NA	NA	NA	NA	NA	NA	NA	NA	NA	37
THAR02_01423	1.61235	7.61167	25.2387	JOKZ01000025	68334	68999	0.00421199	0.0130117	JOKZ01000025.1	68334	68999	-	-	KKP06465.1	221	hypothetical protein THAR02_01423	NA	NA	NA	NA	NA	NA	NA	NA	NA	NA	23
THAR02_01424	2.37007	2.58378	10.2807	JOKZ01000025	72047	74326	0.0441748	0.0993976	JOKZ01000025.1	72047	74326	-	-	KKP06466.1	653	hypothetical protein THAR02_01424	NA	NA	NA	NA	NA	NA	NA	NA	NA	NA	sNA
THAR02_01468	1.65215	9.03632	35.955	JOKZ01000026	55263	56384	0.00016755	0.000712722	JOKZ01000026.1	55263	56384	+	-	KKP06417.1	373	hypothetical protein THAR02_01468	NA	NA	NA	NA	NA	NA	NA	NA	NA	NA	52
THAR02_01522	1.82438	8.06583	42.7914	JOKZ01000027	81928	83245	4.13768e-06	2.28616e-05	JOKZ01000027.1	81928	83245	+	-	KKP06374.1	418	O-methyltransferase	NA	NA	NA	NA	NA	NA	NA	NA	NA	NA	7
THAR02_01584	2.03041	7.97071	63.4301	JOKZ01000028	115304	116025	4.10705e-10	3.51607e-09	JOKZ01000028.1	115304	116025	-	-	KKP06339.1	211	hypothetical protein THAR02_01584	NA	NA	NA	NA	NA	NA	NA	NA	NA	NA	22
THAR02_01592	1.62159	7.27313	24.1162	JOKZ01000028	140675	142882	0.00515052	0.015568	JOKZ01000028.1	140675	142882	+	-	KKP06347.1	696	acetoacetate-CoA ligase	NA	NA	NA	NA	NA	NA	NA	NA	NA	NA	48
THAR02_01597	1.54647	53.6442	480.257	JOKZ01000029	14084	15098	0	0	JOKZ01000029.1	14084	15098	+	-	KKP06259.1	125	hypothetical protein THAR02_01597	NA	NA	NA	NA	NA	NA	NA	NA	NA	NA	5
THAR02_01601	1.50651	9.36173	27.9374	JOKZ01000029	29343	30525	0.00489663	0.0148749	JOKZ01000029.1	29343	30525	-	-	KKP06263.1	360	hypothetical protein THAR02_01601	NA	NA	NA	NA	NA	NA	NA	NA	NA	NA	52
THAR02_01603	2.71341	2.69504	16.0852	JOKZ01000029	33529	35552	0.00340224	0.0107647	JOKZ01000029.1	33529	35552	-	-	KKP06265.1	626	peptidylprolyl isomerase	NA	NA	NA	NA	NA	NA	NA	NA	NA	NA	7
THAR02_01613	1.59466	119.48	2212.9	JOKZ01000029	62763	63441	0	0	JOKZ01000029.1	62763	63441	-	-	KKP06275.1	197	hypothetical protein THAR02_01613	NA	NA	NA	NA	NA	NA	NA	NA	NA	NA	37
THAR02_01621	1.6535	7.78706	28.4023	JOKZ01000029	81431	82788	0.00136098	0.00472337	JOKZ01000029.1	81431	82788	-	-	KKP06283.1	433	arginine N-methyltransferase 2	NA	NA	NA	NA	NA	NA	NA	NA	NA	NA	52
THAR02_01624	2.63046	8.5343	266.001	JOKZ01000029	90266	91011	0	0	JOKZ01000029.1	90266	91011	+	-	KKP06286.1	197	hypothetical protein THAR02_01624	NA	NA	NA	NA	NA	NA	NA	NA	NA	NA	27
THAR02_01632	2.07153	4.91218	26.0604	JOKZ01000029	109762	111372	0.000326675	0.00131012	JOKZ01000029.1	109762	111372	+	-	KKP06294.1	343	hypothetical protein THAR02_01632	NA	NA	NA	NA	NA	NA	NA	NA	NA	NA	10
THAR02_01638	2.16475	6.10033	48.5458	JOKZ01000029	138131	139204	4.56083e-08	3.26122e-07	JOKZ01000029.1	138131	139204	-	-	KKP06300.1	276	short-chain dehydrogenase	NA	NA	NA	NA	NA	NA	NA	NA	NA	NA	13
THAR02_01651	3.78485	2.68221	48.0257	JOKZ01000030	39672	41846	1.03402e-09	8.61535e-09	JOKZ01000030.1	39672	41846	+	-	KKP06220.1	629	hypothetical protein THAR02_01651	NA	NA	NA	NA	NA	NA	NA	NA	NA	NA	27
THAR02_01667	2.87842	3.47694	36.8921	JOKZ01000030	93451	94969	5.06775e-07	3.14119e-06	JOKZ01000030.1	93451	94969	+	-	KKP06236.1	485	hypothetical protein THAR02_01667	NA	NA	NA	NA	NA	NA	NA	NA	NA	NA	56
THAR02_01676	1.66462	5.58609	16.6701	JOKZ01000030	112067	113881	0.0297423	0.0707588	JOKZ01000030.1	112067	113881	-	-	KKP06245.1	604	hypothetical protein THAR02_01676	NA	NA	NA	NA	NA	NA	NA	NA	NA	NA	13
THAR02_01736	2.01971	5.33057	28.2801	JOKZ01000032	28336	29286	0.000181784	0.000767312	JOKZ01000032.1	28336	29286	+	-	KKP06133.1	316	hypothetical protein THAR02_01736	NA	NA	NA	NA	NA	NA	NA	NA	NA	NA	32
THAR02_01739	1.93334	12.0699	120.064	JOKZ01000032	36882	37744	0	0	JOKZ01000032.1	36882	37744	+	-	KKP06136.1	139	hypothetical protein THAR02_01739	NA	NA	NA	NA	NA	NA	NA	NA	NA	NA	27
THAR02_01742	1.96849	21.3898	418.451	JOKZ01000032	53293	54242	0	0	JOKZ01000032.1	53293	54242	-	-	KKP06139.1	157	hypothetical protein THAR02_01742	NA	NA	NA	NA	NA	NA	NA	NA	NA	NA	5
THAR02_01777	1.52361	53.9295	441.087	JOKZ01000033	145	495	0	0	JOKZ01000033.1	145	495	-	-	KKP06081.1	93	guanine nucleotide-binding protein subunit gamma	NA	NA	NA	NA	NA	NA	NA	NA	NA	NA	16
THAR02_01782	2.2721	6.57506	69.7649	JOKZ01000033	17712	18608	4.89897e-12	4.88995e-11	JOKZ01000033.1	17712	18608	-	-	KKP06086.1	256	alkylated DNA repair protein alkB like 6	NA	NA	NA	NA	NA	NA	NA	NA	NA	NA	23
THAR02_01799	1.5384	6.42506	17.0433	JOKZ01000033	74487	75406	0.0443253	0.0996813	JOKZ01000033.1	74487	75406	+	-	KKP06103.1	262	hypothetical protein THAR02_01799	NA	NA	NA	NA	NA	NA	NA	NA	NA	NA	38
THAR02_01800	1.61962	18.5691	110.828	JOKZ01000033	75745	76378	1.4877e-14	1.80059e-13	JOKZ01000033.1	75745	76378	-	-	KKP06104.1	181	hypothetical protein THAR02_01800	NA	NA	NA	NA	NA	NA	NA	NA	NA	NA	1
THAR02_01806	2.11857	3.36612	13.3936	JOKZ01000033	106058	108059	0.0216197	0.0538756	JOKZ01000033.1	106058	108059	+	-	KKP06110.1	501	hypothetical protein THAR02_01806	NA	NA	NA	NA	NA	NA	NA	NA	NA	NA	1
THAR02_01811	2.13615	11.9843	198.688	JOKZ01000033	124633	125235	0	0	JOKZ01000033.1	124633	125235	-	-	KKP06115.1	140	hypothetical protein THAR02_01811	NA	NA	NA	NA	NA	NA	NA	NA	NA	NA	1
THAR02_01922	2.04135	5.80684	34.6577	JOKZ01000036	44350	45355	1.71427e-05	8.64122e-05	JOKZ01000036.1	44350	45355	+	-	KKP05966.1	290	hypothetical protein THAR02_01922	NA	NA	NA	NA	NA	NA	NA	NA	NA	NA	27
THAR02_01934	1.75636	27.611	344.236	JOKZ01000036	90097	91623	0	0	JOKZ01000036.1	90097	91623	-	-	KKP05978.1	305	hypothetical protein THAR02_01934	NA	NA	NA	NA	NA	NA	NA	NA	NA	NA	18
THAR02_01992	1.89065	18.0244	230.096	JOKZ01000038	12643	14022	0	0	JOKZ01000038.1	12643	14022	-	-	KKP05875.1	374	hypothetical protein THAR02_01992	NA	NA	NA	NA	NA	NA	NA	NA	NA	NA	7
THAR02_01993	2.80779	3.20644	27.6429	JOKZ01000038	14797	16648	2.74535e-05	0.000133528	JOKZ01000038.1	14797	16648	+	-	KKP05876.1	526	dihydropteroate synthase	NA	NA	NA	NA	NA	NA	NA	NA	NA	NA	27
THAR02_02066	1.88273	6.86907	36.4422	JOKZ01000039	124246	125060	2.14684e-05	0.000106032	JOKZ01000039.1	124246	125060	+	-	KKP05869.1	245	N-acetyltransferase complex ARD1 subunit	NA	NA	NA	NA	NA	NA	NA	NA	NA	NA	1
THAR02_02073	2.38035	5.96046	67.1964	JOKZ01000040	8315	10275	7.77867e-12	7.63784e-11	JOKZ01000040.1	8315	10275	+	-	KKP05789.1	566	phosphoglucomutase	NA	NA	NA	NA	NA	NA	NA	NA	NA	NA	27
THAR02_02090	1.94536	6.84126	40.8315	JOKZ01000040	69301	70152	3.06472e-06	1.73246e-05	JOKZ01000040.1	69301	70152	+	-	KKP05806.1	246	hypothetical protein THAR02_02090	NA	NA	NA	NA	NA	NA	NA	NA	NA	NA	27
THAR02_02219	1.77726	40.555	770.972	JOKZ01000043	42823	43730	0	0	JOKZ01000043.1	42823	43730	-	-	KKP05665.1	249	dienelactone hydrolase	NA	NA	NA	NA	NA	NA	NA	NA	NA	NA	3
THAR02_02248	2.79074	2.55256	15.2347	JOKZ01000043	116563	118548	0.00436685	0.0134395	JOKZ01000043.1	116563	118548	+	-	KKP05694.1	661	hypothetical protein THAR02_02248	NA	NA	NA	NA	NA	NA	NA	NA	NA	NA	27
THAR02_02254	2.16035	3.80584	17.6671	JOKZ01000044	16367	17698	0.0048185	0.0146686	JOKZ01000044.1	16367	17698	+	-	KKP05613.1	443	acyl-CoA dehydrogenase	NA	NA	NA	NA	NA	NA	NA	NA	NA	NA	1
THAR02_02270	1.69655	6.94435	26.0961	JOKZ01000044	59669	62065	0.00182209	0.00613123	JOKZ01000044.1	59669	62065	-	-	KKP05629.1	729	hypothetical protein THAR02_02270	NA	NA	NA	NA	NA	NA	NA	NA	NA	NA	50
THAR02_02274	1.53336	12.0484	43.9451	JOKZ01000044	78335	80285	6.77872e-05	0.000311145	JOKZ01000044.1	78335	80285	-	-	KKP05633.1	560	protein kinase C substrate 80K-H	NA	NA	NA	NA	NA	NA	NA	NA	NA	NA	7
THAR02_02280	1.87764	6.4373	32.0171	JOKZ01000044	102009	103754	9.84192e-05	0.000438861	JOKZ01000044.1	102009	103754	+	-	KKP05639.1	524	hypothetical protein THAR02_02280	NA	NA	NA	NA	NA	NA	NA	NA	NA	NA	7
THAR02_02328	1.50396	16.6482	66.2423	JOKZ01000045	107959	108918	3.24906e-07	2.08353e-06	JOKZ01000045.1	107959	108918	-	-	KKP05602.1	202	hypothetical protein THAR02_02328	NA	NA	NA	NA	NA	NA	NA	NA	NA	NA	NA
THAR02_02343	1.50276	16.8642	67.1017	JOKZ01000046	18830	20506	2.72658e-07	1.76621e-06	JOKZ01000046.1	18830	20506	-	-	KKP05526.1	500	hypothetical protein THAR02_02343	NA	NA	NA	NA	NA	NA	NA	NA	NA	NA	16
THAR02_02348	3.21961	3.90252	77.6396	JOKZ01000046	36567	38539	4.88498e-15	6.06561e-14	JOKZ01000046.1	36567	38539	-	-	KKP05531.1	432	hypothetical protein THAR02_02348	NA	NA	NA	NA	NA	NA	NA	NA	NA	NA	27
THAR02_02350	2.52072	2.89348	15.3507	JOKZ01000046	44711	46462	0.00582068	0.017298	JOKZ01000046.1	44711	46462	-	-	KKP05533.1	583	hypothetical protein THAR02_02350	NA	NA	NA	NA	NA	NA	NA	NA	NA	NA	27
THAR02_02360	1.75275	9.99877	53.0461	JOKZ01000046	68921	69934	2.95236e-07	1.90388e-06	JOKZ01000046.1	68921	69934	-	-	KKP05543.1	337	hypothetical protein THAR02_02360	NA	NA	NA	NA	NA	NA	NA	NA	NA	NA	1
THAR02_02397	2.56651	19.2022	2062.92	JOKZ01000047	70092	70420	0	0	JOKZ01000047.1	70092	70420	+	-	KKP05505.1	87	40S ribosomal protein S21	NA	NA	NA	NA	NA	NA	NA	NA	NA	NA	44
THAR02_02407	2.64536	2.83999	16.9502	JOKZ01000047	112067	114111	0.0026421	0.00859576	JOKZ01000047.1	112067	114111	-	-	KKP05515.1	594	malate dehydrogenase (oxaloacetate-decarboxylating)	NA	NA	NA	NA	NA	NA	NA	NA	NA	NA	13
THAR02_02415	2.14209	4.99938	29.8384	JOKZ01000048	15792	16805	6.63275e-05	0.000305054	JOKZ01000048.1	15792	16805	+	-	KKP05455.1	337	hypothetical protein THAR02_02415	NA	NA	NA	NA	NA	NA	NA	NA	NA	NA	1
THAR02_02428	1.50153	12.7531	44.4011	JOKZ01000048	62898	64605	9.43969e-05	0.00042249	JOKZ01000048.1	62898	64605	+	-	KKP05468.1	529	N-acetyl-gamma-glutamyl-phosphate reductase	NA	NA	NA	NA	NA	NA	NA	NA	NA	NA	13
THAR02_02473	2.62009	2.33075	10.8196	JOKZ01000049	100397	102571	0.0273843	0.065954	JOKZ01000049.1	100397	102571	-	-	KKP05442.1	724	hypothetical protein THAR02_02473	NA	NA	NA	NA	NA	NA	NA	NA	NA	NA	27
THAR02_02582	1.69995	5.84703	19.3875	JOKZ01000052	79414	80280	0.0121331	0.0326101	JOKZ01000052.1	79414	80280	+	-	KKP05316.1	288	hypothetical protein THAR02_02582	NA	NA	NA	NA	NA	NA	NA	NA	NA	NA	13
THAR02_02596	2.77983	2.7747	18.4006	JOKZ01000052	117219	119098	0.00126035	0.00441545	JOKZ01000052.1	117219	119098	+	-	KKP05330.1	608	hypothetical protein THAR02_02596	NA	NA	NA	NA	NA	NA	NA	NA	NA	NA	7
THAR02_02598	1.54198	45.0611	358.592	JOKZ01000053	87	311	0	0	JOKZ01000053.1	87	311	+	-	KKP05267.1	74	hypothetical protein THAR02_02598	NA	NA	NA	NA	NA	NA	NA	NA	NA	NA	27
THAR02_02613	1.80406	12.0127	84.9743	JOKZ01000053	50659	52168	1.8785e-12	1.94922e-11	JOKZ01000053.1	50659	52168	-	-	KKP05282.1	421	26S protease regulatory subunit 6B	NA	NA	NA	NA	NA	NA	NA	NA	NA	NA	38
THAR02_02690	1.58488	27.2547	189.779	JOKZ01000055	118098	118772	0	0	JOKZ01000055.1	118098	118772	+	-	KKP05238.1	123	hypothetical protein THAR02_02690	NA	NA	NA	NA	NA	NA	NA	NA	NA	NA	50
THAR02_02708	1.62344	15.5027	82.2458	JOKZ01000056	67413	67956	1.73199e-10	1.53542e-09	JOKZ01000056.1	67413	67956	+	-	KKP05189.1	108	hypothetical protein THAR02_02708	NA	NA	NA	NA	NA	NA	NA	NA	NA	NA	22
THAR02_02718	1.59831	72.5677	989.977	JOKZ01000056	102326	103218	0	0	JOKZ01000056.1	102326	103218	+	-	KKP05199.1	162	hypothetical protein THAR02_02718	NA	NA	NA	NA	NA	NA	NA	NA	NA	NA	12
THAR02_02753	1.52014	6.95387	18.4461	JOKZ01000057	83802	84636	0.0364275	0.0842743	JOKZ01000057.1	83802	84636	-	-	KKP05158.1	242	3\' exoribonuclease	NA	NA	NA	NA	NA	NA	NA	NA	NA	NA	38
THAR02_02756	1.77518	90.2024	2923.13	JOKZ01000057	93426	94268	0	0	JOKZ01000057.1	93426	94268	-	-	KKP05161.1	280	GTP-binding protein EsdC	NA	NA	NA	NA	NA	NA	NA	NA	NA	NA	5
THAR02_02789	1.993	7.42765	51.7199	JOKZ01000059	3696	5609	4.40652e-08	3.15677e-07	JOKZ01000059.1	3696	5609	-	-	KKP05078.1	454	CAMK/CAMK1 protein kinase	NA	NA	NA	NA	NA	NA	NA	NA	NA	NA	5
THAR02_02799	1.62425	10.7175	45.0135	JOKZ01000059	33800	35332	1.58702e-05	8.0421e-05	JOKZ01000059.1	33800	35332	-	-	KKP05088.1	472	hypothetical protein THAR02_02799	NA	NA	NA	NA	NA	NA	NA	NA	NA	NA	44
THAR02_02804	1.72349	8.95649	41.577	JOKZ01000059	47901	50813	1.52915e-05	7.76941e-05	JOKZ01000059.1	47901	50813	+	-	KKP05093.1	565	solute carrier family 25, member 46	NA	NA	NA	NA	NA	NA	NA	NA	NA	NA	32
THAR02_02805	3.85072	2.07082	23.3458	JOKZ01000059	51189	53686	5.50328e-05	0.000256181	JOKZ01000059.1	51189	53686	-	-	KKP05094.1	815	RINT-1 family protein	NA	NA	NA	NA	NA	NA	NA	NA	NA	NA	14
THAR02_02822	1.62376	11.0806	47.7632	JOKZ01000060	7647	8662	6.9046e-06	3.67712e-05	JOKZ01000060.1	7647	8662	+	-	KKP05035.1	304	hypothetical protein THAR02_02822	NA	NA	NA	NA	NA	NA	NA	NA	NA	NA	26
THAR02_02824	1.63586	11.9843	55.6326	JOKZ01000060	11037	11459	5.66474e-07	3.49427e-06	JOKZ01000060.1	11037	11459	+	-	KKP05037.1	140	hypothetical protein THAR02_02824	NA	NA	NA	NA	NA	NA	NA	NA	NA	NA	3
THAR02_02868	2.23544	5.59534	44.5271	JOKZ01000061	17807	18712	1.63712e-07	1.08933e-06	JOKZ01000061.1	17807	18712	-	-	KKP05004.1	301	hypothetical protein THAR02_02868	NA	NA	NA	NA	NA	NA	NA	NA	NA	NA	37
THAR02_02878	1.73999	10.832	59.861	JOKZ01000061	49638	51124	3.41074e-08	2.49311e-07	JOKZ01000061.1	49638	51124	-	-	KKP05014.1	467	actin-like protein 4	NA	NA	NA	NA	NA	NA	NA	NA	NA	NA	22
THAR02_02888	1.65379	5.53304	16.1448	JOKZ01000061	85272	89920	0.0352483	0.0820162	JOKZ01000061.1	85272	89920	-	-	KKP05024.1	1526	hypothetical protein THAR02_02888	NA	NA	NA	NA	NA	NA	NA	NA	NA	NA	27
THAR02_02892	2.18637	4.22448	22.412	JOKZ01000061	100707	101906	0.000861721	0.00314442	JOKZ01000061.1	100707	101906	-	-	KKP05028.1	399	hypothetical protein THAR02_02892	NA	NA	NA	NA	NA	NA	NA	NA	NA	NA	1
THAR02_03020	1.6059	12.3946	54.797	JOKZ01000065	9140	11067	1.12744e-06	6.689e-06	JOKZ01000065.1	9140	11067	+	-	KKP04842.1	408	hypothetical protein THAR02_03020	NA	NA	NA	NA	NA	NA	NA	NA	NA	NA	3
THAR02_03061	1.75832	60.8934	1494.13	JOKZ01000066	9689	10095	0	0	JOKZ01000066.1	9689	10095	-	-	KKP04803.1	110	60S acidic ribosomal protein P2	NA	NA	NA	NA	NA	NA	NA	NA	NA	NA	1
THAR02_03083	1.77762	14.9539	119.002	JOKZ01000066	84444	85133	0	0	JOKZ01000066.1	84444	85133	+	-	KKP04825.1	112	hypothetical protein THAR02_03083	NA	NA	NA	NA	NA	NA	NA	NA	NA	NA	32
THAR02_03131	1.5348	6.4743	17.1739	JOKZ01000067	97974	99696	0.0435193	0.0980955	JOKZ01000067.1	97974	99696	-	-	KKP04794.1	521	hypothetical protein THAR02_03131	NA	NA	NA	NA	NA	NA	NA	NA	NA	NA	37
THAR02_03154	1.61968	35.204	315.168	JOKZ01000068	62332	63082	0	0	JOKZ01000068.1	62332	63082	-	-	KKP04742.1	191	TspO/MBR family protein	NA	NA	NA	NA	NA	NA	NA	NA	NA	NA	3
THAR02_03158	1.57676	18.2483	94.3917	JOKZ01000068	73933	75383	1.20135e-11	1.16174e-10	JOKZ01000068.1	73933	75383	+	-	KKP04746.1	462	hypothetical protein THAR02_03158	NA	NA	NA	NA	NA	NA	NA	NA	NA	NA	5
THAR02_03224	1.69075	13.9652	83.3503	JOKZ01000070	70887	71481	2.6064e-11	2.46046e-10	JOKZ01000070.1	70887	71481	+	-	KKP04681.1	120	small nuclear ribonucleoprotein Sm D1	NA	NA	NA	NA	NA	NA	NA	NA	NA	NA	18
THAR02_03231	1.66904	55.5852	877.311	JOKZ01000070	104386	105118	0	0	JOKZ01000070.1	104386	105118	-	-	KKP04688.1	151	40S ribosomal protein S13	NA	NA	NA	NA	NA	NA	NA	NA	NA	NA	5
THAR02_03238	1.54688	17.7873	82.5704	JOKZ01000071	8089	9355	1.09933e-09	9.1467e-09	JOKZ01000071.1	8089	9355	+	-	KKP04625.1	379	TfdA family Taurine catabolism dioxygenase TauD	NA	NA	NA	NA	NA	NA	NA	NA	NA	NA	10
THAR02_03240	1.67339	6.18971	20.5238	JOKZ01000071	11544	12362	0.00985982	0.0272651	JOKZ01000071.1	11544	12362	-	-	KKP04627.1	272	trans-aconitate 2-methyltransferase	NA	NA	NA	NA	NA	NA	NA	NA	NA	NA	14
THAR02_03307	2.50467	3.45561	22.9161	JOKZ01000072	94536	96002	0.00031961	0.00128672	JOKZ01000072.1	94536	96002	-	-	KKP04617.1	488	indoleamine 2,3-dioxygenase	NA	NA	NA	NA	NA	NA	NA	NA	NA	NA	26
THAR02_03313	1.66856	6.85978	24.262	JOKZ01000073	660	3025	0.00359618	0.0113006	JOKZ01000073.1	660	3025	+	-	KKP04553.1	738	hypothetical protein THAR02_03313	NA	NA	NA	NA	NA	NA	NA	NA	NA	NA	18
THAR02_03400	2.33523	4.61692	33.6792	JOKZ01000075	90960	92308	7.94695e-06	4.19339e-05	JOKZ01000075.1	90960	92308	+	-	KKP04515.1	365	hypothetical protein THAR02_03400	NA	NA	NA	NA	NA	NA	NA	NA	NA	NA	13
THAR02_03402	1.6037	6.25849	18.3802	JOKZ01000075	100444	106253	0.0240153	0.058989	JOKZ01000075.1	100444	106253	+	-	KKP04517.1	1889	hypothetical protein THAR02_03402	NA	NA	NA	NA	NA	NA	NA	NA	NA	NA	30
THAR02_03404	1.62527	6.0566	18.0742	JOKZ01000076	769	2584	0.0236238	0.0582141	JOKZ01000076.1	769	2584	+	-	KKP04460.1	557	hypothetical protein THAR02_03404	NA	NA	NA	NA	NA	NA	NA	NA	NA	NA	26
THAR02_03430	2.27274	8.00849	106.218	JOKZ01000076	92905	93745	0	0	JOKZ01000076.1	92905	93745	-	-	KKP04486.1	210	hypothetical protein THAR02_03430	NA	NA	NA	NA	NA	NA	NA	NA	NA	NA	10
THAR02_03431	1.68544	14.1999	84.7512	JOKZ01000076	96932	97892	1.77964e-11	1.69671e-10	JOKZ01000076.1	96932	97892	-	-	KKP04487.1	118	phosphoribosylaminoimidazole-succinocarboxamide synthase	NA	NA	NA	NA	NA	NA	NA	NA	NA	NA	NA
THAR02_03483	2.07303	3.58767	14.2751	JOKZ01000078	43425	45344	0.0177223	0.0452554	JOKZ01000078.1	43425	45344	-	-	KKP04407.1	470	hypothetical protein THAR02_03483	NA	NA	NA	NA	NA	NA	NA	NA	NA	NA	32
THAR02_03540	1.98786	9.38773	80.9321	JOKZ01000080	17940	18628	7.19425e-13	7.65212e-12	JOKZ01000080.1	17940	18628	-	-	KKP04337.1	179	DOPA 4,5-dioxygenase	NA	NA	NA	NA	NA	NA	NA	NA	NA	NA	23
THAR02_03547	2.9905	2.34043	15.5208	JOKZ01000080	39614	41779	0.00305883	0.0097886	JOKZ01000080.1	39614	41779	-	-	KKP04344.1	721	hypothetical protein THAR02_03547	NA	NA	NA	NA	NA	NA	NA	NA	NA	NA	27
THAR02_03549	2.24108	2.95418	11.7545	JOKZ01000080	45890	47794	0.0314094	0.0741723	JOKZ01000080.1	45890	47794	-	-	KKP04346.1	571	MFS transporter, SP family, sugar:H+ symporter	NA	NA	NA	NA	NA	NA	NA	NA	NA	NA	7
THAR02_03589	1.82197	17.1263	174.147	JOKZ01000081	70901	71788	0	0	JOKZ01000081.1	70901	71788	+	-	KKP04312.1	295	hypothetical protein THAR02_03589	NA	NA	NA	NA	NA	NA	NA	NA	NA	NA	5
THAR02_03689	2.76672	5.36442	99.6088	JOKZ01000085	2353	3373	0	0	JOKZ01000085.1	2353	3373	-	-	KKP04171.1	314	hypothetical protein THAR02_03689	NA	NA	NA	NA	NA	NA	NA	NA	NA	NA	1
THAR02_03692	1.74104	11.8721	70.8575	JOKZ01000085	8793	10136	7.88131e-10	6.62422e-09	JOKZ01000085.1	8793	10136	+	-	KKP04174.1	426	indoleamine 2,3-dioxygenase	NA	NA	NA	NA	NA	NA	NA	NA	NA	NA	23
THAR02_03735	2.03165	9.18365	85.263	JOKZ01000086	23344	23983	8.12683e-14	9.24256e-13	JOKZ01000086.1	23344	23983	-	-	KKP04143.1	183	U3 small nucleolar ribonucleoprotein IMP3	NA	NA	NA	NA	NA	NA	NA	NA	NA	NA	13
THAR02_03739	2.21598	3.49853	16.2406	JOKZ01000086	31350	32798	0.00687748	0.0199791	JOKZ01000086.1	31350	32798	+	-	KKP04147.1	482	hypothetical protein THAR02_03739	NA	NA	NA	NA	NA	NA	NA	NA	NA	NA	56
THAR02_03776	1.55429	17.1263	79.5019	JOKZ01000087	50055	50942	2.23191e-09	1.82133e-08	JOKZ01000087.1	50055	50942	+	-	KKP04117.1	295	allergen Asp F7	NA	NA	NA	NA	NA	NA	NA	NA	NA	NA	7
THAR02_03826	1.59248	8.08513	26.8086	JOKZ01000088	96625	97507	0.00318292	0.0101321	JOKZ01000088.1	96625	97507	-	-	KKP04100.1	208	nudix domain containing protein	NA	NA	NA	NA	NA	NA	NA	NA	NA	NA	NA
THAR02_03833	1.54802	9.9108	32.8621	JOKZ01000089	17824	19016	0.00109242	0.00387913	JOKZ01000089.1	17824	19016	+	-	KKP04041.1	340	hypothetical protein THAR02_03833	NA	NA	NA	NA	NA	NA	NA	NA	NA	NA	27
THAR02_03838	1.99976	4.17232	16.6015	JOKZ01000089	38366	39745	0.0105486	0.0288507	JOKZ01000089.1	38366	39745	-	-	KKP04046.1	404	hypothetical protein THAR02_03838	NA	NA	NA	NA	NA	NA	NA	NA	NA	NA	15
THAR02_03865	2.92589	3.5725	42.6444	JOKZ01000090	24243	25661	3.89724e-08	2.8165e-07	JOKZ01000090.1	24243	25661	+	-	KKP04014.1	472	hypothetical protein THAR02_03865	NA	NA	NA	NA	NA	NA	NA	NA	NA	NA	23
THAR02_03868	1.6979	20.7336	171.871	JOKZ01000090	32506	32994	0	0	JOKZ01000090.1	32506	32994	-	-	KKP04017.1	162	hypothetical protein THAR02_03868	NA	NA	NA	NA	NA	NA	NA	NA	NA	NA	22
THAR02_03890	2.15358	9.38773	118.285	JOKZ01000091	8067	9337	0	0	JOKZ01000091.1	8067	9337	+	-	KKP03975.1	359	hypothetical protein THAR02_03890	NA	NA	NA	NA	NA	NA	NA	NA	NA	NA	13
THAR02_03899	1.62594	9.93995	39.5505	JOKZ01000091	30229	31248	7.90705e-05	0.000357934	JOKZ01000091.1	30229	31248	-	-	KKP03984.1	339	hypothetical protein THAR02_03899	NA	NA	NA	NA	NA	NA	NA	NA	NA	NA	1
THAR02_03922	1.63697	22.137	161.484	JOKZ01000091	96573	97259	0	0	JOKZ01000091.1	96573	97259	-	-	KKP04007.1	228	hypothetical protein THAR02_03922	NA	NA	NA	NA	NA	NA	NA	NA	NA	NA	55
THAR02_03950	1.55106	7.87782	23.5091	JOKZ01000092	71270	72660	0.0098476	0.0272444	JOKZ01000092.1	71270	72660	-	-	KKP03968.1	428	hypothetical protein THAR02_03950	NA	NA	NA	NA	NA	NA	NA	NA	NA	NA	27
THAR02_03954	1.51901	7.03103	18.6507	JOKZ01000092	96896	100387	0.0354048	0.0823224	JOKZ01000092.1	96896	100387	+	-	KKP03972.1	720	hypothetical protein THAR02_03954	NA	NA	NA	NA	NA	NA	NA	NA	NA	NA	3
THAR02_03957	1.85542	5.26415	20.9458	JOKZ01000093	5176	7160	0.00407252	0.0126249	JOKZ01000093.1	5176	7160	-	-	KKP03920.1	641	transcription initiation factor TFIIH subunit 1	NA	NA	NA	NA	NA	NA	NA	NA	NA	NA	7
THAR02_03966	1.60504	22.5306	149.413	JOKZ01000093	35918	36758	0	0	JOKZ01000093.1	35918	36758	+	-	KKP03929.1	224	hypothetical protein THAR02_03966	NA	NA	NA	NA	NA	NA	NA	NA	NA	NA	27
THAR02_04017	1.63578	16.0933	90.7151	JOKZ01000095	24726	25435	8.11018e-12	7.94977e-11	JOKZ01000095.1	24726	25435	-	-	KKP03868.1	209	DNA polymerase delta	NA	NA	NA	NA	NA	NA	NA	NA	NA	NA	3
THAR02_04042	2.20653	7.145	73.4431	JOKZ01000096	4850	6340	1.75593e-12	1.82547e-11	JOKZ01000096.1	4850	6340	-	-	KKP03830.1	472	acid phosphatase	NA	NA	NA	NA	NA	NA	NA	NA	NA	NA	27
THAR02_04051	1.95669	14.9099	194.457	JOKZ01000096	40228	41357	0	0	JOKZ01000096.1	40228	41357	+	-	KKP03839.1	339	methylenetetrahydrofolate dehydrogenase (NAD+)	NA	NA	NA	NA	NA	NA	NA	NA	NA	NA	12
THAR02_04054	2.66089	5.61393	93.073	JOKZ01000096	49138	50393	0	0	JOKZ01000096.1	49138	50393	-	-	KKP03842.1	300	GPN-loop GTPase 3 like protein	NA	NA	NA	NA	NA	NA	NA	NA	NA	NA	31
THAR02_04057	1.67682	15.9414	100.431	JOKZ01000096	67221	67856	1.07248e-13	1.20306e-12	JOKZ01000096.1	67221	67856	+	-	KKP03845.1	211	hypothetical protein THAR02_04057	NA	NA	NA	NA	NA	NA	NA	NA	NA	NA	36
THAR02_04107	2.64709	6.25849	124.511	JOKZ01000098	18930	19999	0	0	JOKZ01000098.1	18930	19999	+	-	KKP03777.1	269	hypothetical protein THAR02_04107	NA	NA	NA	NA	NA	NA	NA	NA	NA	NA	31
THAR02_04110	1.83754	17.1118	181.565	JOKZ01000098	27753	29007	0	0	JOKZ01000098.1	27753	29007	-	-	KKP03780.1	394	mannitol-1-phosphate dehydrogenase	NA	NA	NA	NA	NA	NA	NA	NA	NA	NA	16
THAR02_04151	2.00879	3.5612	12.989	JOKZ01000099	76771	79677	0.0303184	0.0719773	JOKZ01000099.1	76771	79677	-	-	KKP03763.1	948	hypothetical protein THAR02_04151	NA	NA	NA	NA	NA	NA	NA	NA	NA	NA	7
THAR02_04164	1.90386	6.52429	34.6131	JOKZ01000100	24353	25178	3.45744e-05	0.000165778	JOKZ01000100.1	24353	25178	-	-	KKP03712.1	258	hypothetical protein THAR02_04164	NA	NA	NA	NA	NA	NA	NA	NA	NA	NA	3
THAR02_04185	2.64081	2.59968	13.792	JOKZ01000100	75237	77408	0.00894993	0.0250991	JOKZ01000100.1	75237	77408	+	-	KKP03733.1	649	hypothetical protein THAR02_04185	NA	NA	NA	NA	NA	NA	NA	NA	NA	NA	50
THAR02_04186	1.92338	3.61067	11.9722	JOKZ01000100	78189	79920	0.0487191	0.107782	JOKZ01000100.1	78189	79920	-	-	KKP03734.1	467	hypothetical protein THAR02_04186	NA	NA	NA	NA	NA	NA	NA	NA	NA	NA	26
THAR02_04190	1.85571	5.26415	20.9458	JOKZ01000100	90622	91651	0.00407252	0.0126249	JOKZ01000100.1	90622	91651	-	-	KKP03738.1	320	hypothetical protein THAR02_04190	NA	NA	NA	NA	NA	NA	NA	NA	NA	NA	44
THAR02_04192	2.75823	2.99608	21.8557	JOKZ01000101	4925	6792	0.000320509	0.00128899	JOKZ01000101.1	4925	6792	-	-	KKP03676.1	563	hypothetical protein THAR02_04192	NA	NA	NA	NA	NA	NA	NA	NA	NA	NA	7
THAR02_04194	2.83494	5.70875	132.503	JOKZ01000101	13911	14798	0	0	JOKZ01000101.1	13911	14798	-	-	KKP03678.1	295	hypothetical protein THAR02_04194	NA	NA	NA	NA	NA	NA	NA	NA	NA	NA	17
THAR02_04203	1.98598	4.25105	16.9147	JOKZ01000101	33445	35936	0.00984236	0.0272444	JOKZ01000101.1	33445	35936	+	-	KKP03687.1	794	hypothetical protein THAR02_04203	NA	NA	NA	NA	NA	NA	NA	NA	NA	NA	3
THAR02_04231	1.59598	15.3792	75.2165	JOKZ01000102	39104	42034	2.97776e-09	2.40945e-08	JOKZ01000102.1	39104	42034	-	-	KKP03656.1	878	hypothetical protein THAR02_04231	NA	NA	NA	NA	NA	NA	NA	NA	NA	NA	16
THAR02_04237	2.68131	3.78029	35.0971	JOKZ01000102	59441	60921	1.65606e-06	9.62174e-06	JOKZ01000102.1	59441	60921	+	-	KKP03662.1	446	hypothetical protein THAR02_04237	NA	NA	NA	NA	NA	NA	NA	NA	NA	NA	13
THAR02_04291	1.65982	10.9019	50.6077	JOKZ01000104	49414	50965	1.83272e-06	1.05946e-05	JOKZ01000104.1	49414	50965	+	-	KKP03607.1	154	serine/threonine protein kinase-50	NA	NA	NA	NA	NA	NA	NA	NA	NA	NA	13
THAR02_04297	2.71081	4.69387	62.2555	JOKZ01000104	71664	72810	1.67428e-11	1.60424e-10	JOKZ01000104.1	71664	72810	-	-	KKP03613.1	359	D-isomer specific 2-hydroxyacid dehydrogenase	NA	NA	NA	NA	NA	NA	NA	NA	NA	NA	27
THAR02_04299	1.70761	15.0874	100.053	JOKZ01000104	75982	77199	5.4623e-14	6.28684e-13	JOKZ01000104.1	75982	77199	+	-	KKP03615.1	335	hypothetical protein THAR02_04299	NA	NA	NA	NA	NA	NA	NA	NA	NA	NA	18
THAR02_04315	1.85877	22.7326	336.682	JOKZ01000105	31471	32280	0	0	JOKZ01000105.1	31471	32280	-	-	KKP03572.1	222	ubiquitin-conjugating enzyme E2 R	NA	NA	NA	NA	NA	NA	NA	NA	NA	NA	5
THAR02_04320	1.60159	13.5183	62.7535	JOKZ01000105	46912	47451	1.07934e-07	7.3564e-07	JOKZ01000105.1	46912	47451	-	-	KKP03577.1	124	hypothetical protein THAR02_04320	NA	NA	NA	NA	NA	NA	NA	NA	NA	NA	NA
THAR02_04321	1.96583	7.46045	49.4746	JOKZ01000105	48285	49868	1.23678e-07	8.37485e-07	JOKZ01000105.1	48285	49868	-	-	KKP03578.1	452	hypothetical protein THAR02_04321	NA	NA	NA	NA	NA	NA	NA	NA	NA	NA	7
THAR02_04362	2.3917	2.88853	13.4089	JOKZ01000106	72885	74956	0.0140564	0.0370888	JOKZ01000106.1	72885	74956	+	-	KKP03555.1	584	hypothetical protein THAR02_04362, partial	NA	NA	NA	NA	NA	NA	NA	NA	NA	NA	27
THAR02_04364	2.32506	2.69504	10.7234	JOKZ01000106	76612	78492	0.0398499	0.0910379	JOKZ01000106.1	76612	78492	-	-	KKP03557.1	626	hypothetical protein THAR02_04364	NA	NA	NA	NA	NA	NA	NA	NA	NA	NA	15
THAR02_04377	2.37084	4.74661	37.773	JOKZ01000107	41486	42668	1.41449e-06	8.31911e-06	JOKZ01000107.1	41486	42668	-	-	KKP03514.1	355	hypothetical protein THAR02_04377	NA	NA	NA	NA	NA	NA	NA	NA	NA	NA	44
THAR02_04386	1.72508	4.82109	14.3871	JOKZ01000107	75247	77503	0.0434666	0.0980728	JOKZ01000107.1	75247	77503	-	-	KKP03523.1	700	poly(ADP)-ribose polymerase	NA	NA	NA	NA	NA	NA	NA	NA	NA	NA	1
THAR02_04406	2.08976	24.4897	860.75	JOKZ01000108	41667	42034	0	0	JOKZ01000108.1	41667	42034	-	-	KKP03486.1	68	hypothetical protein THAR02_04406	NA	NA	NA	NA	NA	NA	NA	NA	NA	NA	27
THAR02_04476	1.84036	4.41199	14.6292	JOKZ01000111	1673	2876	0.0293456	0.0699453	JOKZ01000111.1	1673	2876	+	-	KKP03394.1	382	hypothetical protein THAR02_04476	NA	NA	NA	NA	NA	NA	NA	NA	NA	NA	32
THAR02_04501	3.57204	1.92022	15.2809	JOKZ01000111	80157	82974	0.00215811	0.00714895	JOKZ01000111.1	80157	82974	+	-	KKP03419.1	879	hypothetical protein THAR02_04501	NA	NA	NA	NA	NA	NA	NA	NA	NA	NA	18
THAR02_04512	1.57099	33.9657	247.771	JOKZ01000112	24340	25617	0	0	JOKZ01000112.1	24340	25617	+	-	KKP03369.1	397	synaptosomal-associated protein, 23kDa	NA	NA	NA	NA	NA	NA	NA	NA	NA	NA	30
THAR02_04540	1.50934	22.4557	107.965	JOKZ01000113	14337	15566	1.62892e-12	1.69957e-11	JOKZ01000113.1	14337	15566	+	-	KKP03338.1	300	phosphoadenosine phosphosulfate reductase	NA	NA	NA	NA	NA	NA	NA	NA	NA	NA	27
THAR02_04557	3.01467	4.42354	82.1381	JOKZ01000113	72317	73653	1.11022e-15	1.4263e-14	JOKZ01000113.1	72317	73653	+	-	KKP03355.1	381	replication factor C	NA	NA	NA	NA	NA	NA	NA	NA	NA	NA	1
THAR02_04577	1.59046	8.124	26.9375	JOKZ01000114	53350	54198	0.00311073	0.0099381	JOKZ01000114.1	53350	54198	+	-	KKP03326.1	207	carboxypeptidase D	NA	NA	NA	NA	NA	NA	NA	NA	NA	NA	18
THAR02_04607	2.85127	4.20346	55.7512	JOKZ01000116	25130	26335	1.88352e-10	1.66718e-09	JOKZ01000116.1	25130	26335	-	-	KKP03274.1	401	hypothetical protein THAR02_04607	NA	NA	NA	NA	NA	NA	NA	NA	NA	NA	7
THAR02_04646	1.99985	7.78706	56.8045	JOKZ01000117	66454	68235	6.59797e-09	5.16078e-08	JOKZ01000117.1	66454	68235	+	-	KKP03264.1	433	hypothetical protein THAR02_04646	NA	NA	NA	NA	NA	NA	NA	NA	NA	NA	27
THAR02_04647	1.54291	58.2687	540.979	JOKZ01000117	69350	70586	0	0	JOKZ01000117.1	69350	70586	+	-	KKP03265.1	202	60S ribosomal protein L16	NA	NA	NA	NA	NA	NA	NA	NA	NA	NA	45
THAR02_04660	1.60302	26.403	192.603	JOKZ01000118	30159	30825	0	0	JOKZ01000118.1	30159	30825	+	-	KKP03231.1	191	proteasome component PUP3	NA	NA	NA	NA	NA	NA	NA	NA	NA	NA	7
THAR02_04667	4.21072	1.69148	17.9475	JOKZ01000118	48886	52073	0.000458393	0.00178061	JOKZ01000118.1	48886	52073	+	-	KKP03238.1	998	PLK protein kinase	NA	NA	NA	NA	NA	NA	NA	NA	NA	NA	18
THAR02_04670	1.7967	5.90836	23.5091	JOKZ01000118	72953	73810	0.00234089	0.00769456	JOKZ01000118.1	72953	73810	+	-	KKP03241.1	285	hypothetical protein THAR02_04670	NA	NA	NA	NA	NA	NA	NA	NA	NA	NA	48
THAR02_04672	1.6207	15.7924	83.7831	JOKZ01000118	79676	80137	1.17301e-10	1.05123e-09	JOKZ01000118.1	79676	80137	+	-	KKP03243.1	106	hypothetical protein THAR02_04672	NA	NA	NA	NA	NA	NA	NA	NA	NA	NA	48
THAR02_04696	1.68013	6.07839	20.1547	JOKZ01000119	85491	86324	0.010546	0.0288503	JOKZ01000119.1	85491	86324	-	-	KKP03222.1	277	hypothetical protein THAR02_04696	NA	NA	NA	NA	NA	NA	NA	NA	NA	NA	23
THAR02_04697	3.34318	1.56173	8.28539	JOKZ01000120	901	4283	0.0427639	0.0967033	JOKZ01000120.1	901	4283	-	-	KKP03178.1	1081	hypothetical protein THAR02_04697	NA	NA	NA	NA	NA	NA	NA	NA	NA	NA	3
THAR02_04708	2.11811	6.54958	52.1209	JOKZ01000120	48718	51686	1.46689e-08	1.11109e-07	JOKZ01000120.1	48718	51686	-	-	KKP03189.1	515	hypothetical protein THAR02_04708	NA	NA	NA	NA	NA	NA	NA	NA	NA	NA	5
THAR02_04712	1.70306	9.54684	44.3175	JOKZ01000120	62616	63916	8.01824e-06	4.22713e-05	JOKZ01000120.1	62616	63916	-	-	KKP03193.1	353	hypothetical protein THAR02_04712	NA	NA	NA	NA	NA	NA	NA	NA	NA	NA	32
THAR02_04715	2.49583	13.0486	627.362	JOKZ01000120	69550	71289	0	0	JOKZ01000120.1	69550	71289	+	-	KKP03196.1	258	RNA recognition domain-containing protein	NA	NA	NA	NA	NA	NA	NA	NA	NA	NA	1
THAR02_04739	1.61287	44.2097	459.315	JOKZ01000121	57408	58439	0	0	JOKZ01000121.1	57408	58439	-	-	KKP03169.1	343	hypothetical protein THAR02_04739	NA	NA	NA	NA	NA	NA	NA	NA	NA	NA	12
THAR02_04786	1.78275	9.9108	55.8656	JOKZ01000123	59832	60981	8.09645e-08	5.60464e-07	JOKZ01000123.1	59832	60981	+	-	KKP03118.1	340	hypothetical protein THAR02_04786	NA	NA	NA	NA	NA	NA	NA	NA	NA	NA	7
THAR02_04787	1.54898	7.21106	20.7223	JOKZ01000123	61946	64125	0.0183124	0.0465316	JOKZ01000123.1	61946	64125	-	-	KKP03119.1	702	hypothetical protein THAR02_04787	NA	NA	NA	NA	NA	NA	NA	NA	NA	NA	56
THAR02_04813	1.94233	12.7773	139.81	JOKZ01000124	64403	65989	0	0	JOKZ01000124.1	64403	65989	+	-	KKP03097.1	528	AAT family amino acid transporter	NA	NA	NA	NA	NA	NA	NA	NA	NA	NA	5
THAR02_04823	1.73056	5.51619	18.2905	JOKZ01000125	21143	23942	0.0148403	0.0387275	JOKZ01000125.1	21143	23942	-	-	KKP03054.1	918	cellulose degradation regulator-2	NA	NA	NA	NA	NA	NA	NA	NA	NA	NA	26
THAR02_04868	1.65899	23.1478	184.208	JOKZ01000126	59783	60193	0	0	JOKZ01000126.1	59783	60193	+	-	KKP03042.1	72	hypothetical protein THAR02_04868	NA	NA	NA	NA	NA	NA	NA	NA	NA	NA	37
THAR02_04871	1.55689	10.5832	37.4313	JOKZ01000126	63535	65264	0.00029866	0.00121	JOKZ01000126.1	63535	65264	-	-	KKP03045.1	478	hypothetical protein THAR02_04871	NA	NA	NA	NA	NA	NA	NA	NA	NA	NA	15
THAR02_04886	2.16071	9.46662	122.418	JOKZ01000127	25035	26105	0	0	JOKZ01000127.1	25035	26105	+	-	KKP03007.1	356	transcription initiation factor TFIIB	NA	NA	NA	NA	NA	NA	NA	NA	NA	NA	32
THAR02_04893	1.5184	25.3469	134.472	JOKZ01000127	49065	49845	4.44089e-16	5.85566e-15	JOKZ01000127.1	49065	49845	-	-	KKP03014.1	199	hypothetical protein THAR02_04893	NA	NA	NA	NA	NA	NA	NA	NA	NA	NA	1
THAR02_04903	2.69033	2.75659	16.4525	JOKZ01000128	8659	10581	0.00305547	0.00978055	JOKZ01000128.1	8659	10581	+	-	KKP02972.1	612	hypothetical protein THAR02_04903	NA	NA	NA	NA	NA	NA	NA	NA	NA	NA	26
THAR02_04963	1.83977	17.7251	195.909	JOKZ01000130	79738	80684	0	0	JOKZ01000130.1	79738	80684	+	-	KKP02949.1	285	proteasome component PRE2	NA	NA	NA	NA	NA	NA	NA	NA	NA	NA	1
THAR02_04990	3.44388	3.78029	97.7704	JOKZ01000131	65518	67114	0	0	JOKZ01000131.1	65518	67114	-	-	KKP02925.1	446	mannose-1-phosphate guanylyltransferase	NA	NA	NA	NA	NA	NA	NA	NA	NA	NA	32
THAR02_04996	1.93553	11.3409	105.291	JOKZ01000131	80721	81390	0	0	JOKZ01000131.1	80721	81390	+	-	KKP02931.1	148	hypothetical protein THAR02_04996	NA	NA	NA	NA	NA	NA	NA	NA	NA	NA	0
THAR02_05079	1.95389	6.70552	40.0214	JOKZ01000135	9663	10494	3.83913e-06	2.13868e-05	JOKZ01000135.1	9663	10494	-	-	KKP02800.1	251	hypothetical protein THAR02_05079	NA	NA	NA	NA	NA	NA	NA	NA	NA	NA	7
THAR02_05084	2.31003	3.52775	18.7156	JOKZ01000135	20434	22359	0.00232673	0.00765721	JOKZ01000135.1	20434	22359	+	-	KKP02805.1	478	dibenzothiophene desulfurization enzyme A	NA	NA	NA	NA	NA	NA	NA	NA	NA	NA	51
THAR02_05119	1.51054	17.4205	72.2035	JOKZ01000136	58837	60339	5.49568e-08	3.89817e-07	JOKZ01000136.1	58837	60339	+	-	KKP02791.1	387	tRNA synthetase class I	NA	NA	NA	NA	NA	NA	NA	NA	NA	NA	3
THAR02_05248	1.81609	6.1447	26.4869	JOKZ01000141	65637	67349	0.000812497	0.00298073	JOKZ01000141.1	65637	67349	-	-	KKP02664.1	549	hypothetical protein THAR02_05248	NA	NA	NA	NA	NA	NA	NA	NA	NA	NA	34
THAR02_05319	2.60353	2.98023	17.7873	JOKZ01000144	67911	69802	0.00207059	0.00688082	JOKZ01000144.1	67911	69802	-	-	KKP02587.1	566	hypothetical protein THAR02_05319	NA	NA	NA	NA	NA	NA	NA	NA	NA	NA	27
THAR02_05380	1.55595	66.1223	716.209	JOKZ01000147	41976	42665	0	0	JOKZ01000147.1	41976	42665	-	-	KKP02518.1	229	hypothetical protein THAR02_05380	NA	NA	NA	NA	NA	NA	NA	NA	NA	NA	33
THAR02_05414	2.19844	5.48634	40.0214	JOKZ01000149	4084	5142	1.12138e-06	6.65651e-06	JOKZ01000149.1	4084	5142	-	-	KKP02459.1	307	hypothetical protein THAR02_05414	NA	NA	NA	NA	NA	NA	NA	NA	NA	NA	44
THAR02_05419	1.59494	18.2188	99.6759	JOKZ01000149	15397	16635	1.25877e-12	1.32298e-11	JOKZ01000149.1	15397	16635	+	-	KKP02464.1	370	pyridoxal-phosphate dependent enzyme	NA	NA	NA	NA	NA	NA	NA	NA	NA	NA	19
THAR02_05421	2.55825	5.63264	78.4419	JOKZ01000149	18121	19020	2.93099e-14	3.46357e-13	JOKZ01000149.1	18121	19020	+	-	KKP02466.1	299	hypothetical protein THAR02_05421	NA	NA	NA	NA	NA	NA	NA	NA	NA	NA	15
THAR02_05460	1.78574	21.664	239.444	JOKZ01000150	52561	53499	0	0	JOKZ01000150.1	52561	53499	+	-	KKP02449.1	233	cytochrome b-c1 complex subunit Rieske	NA	NA	NA	NA	NA	NA	NA	NA	NA	NA	45
THAR02_05461	1.94857	8.35152	59.0761	JOKZ01000150	54028	55901	4.29053e-09	3.42112e-08	JOKZ01000150.1	54028	55901	-	-	KKP02450.1	606	T-complex protein 1 subunit alpha	NA	NA	NA	NA	NA	NA	NA	NA	NA	NA	1
THAR02_05462	1.69179	8.5343	35.8441	JOKZ01000150	56447	58288	0.000117342	0.000515553	JOKZ01000150.1	56447	58288	+	-	KKP02451.1	593	prolyl-tRNA synthetase, partial	NA	NA	NA	NA	NA	NA	NA	NA	NA	NA	27
THAR02_05469	1.64575	10.3668	44.6865	JOKZ01000151	628	1605	1.36533e-05	6.99892e-05	JOKZ01000151.1	628	1605	-	-	KKP02403.1	325	hypothetical protein THAR02_05469	NA	NA	NA	NA	NA	NA	NA	NA	NA	NA	34
THAR02_05505	1.63479	6.78631	22.502	JOKZ01000152	44550	46222	0.00688782	0.019994	JOKZ01000152.1	44550	46222	-	-	KKP02393.1	497	betaine aldehyde dehydrogenase	NA	NA	NA	NA	NA	NA	NA	NA	NA	NA	41
THAR02_05513	1.8201	30.5845	512.129	JOKZ01000152	67201	68359	0	0	JOKZ01000152.1	67201	68359	-	-	KKP02401.1	220	histone H1/5	NA	NA	NA	NA	NA	NA	NA	NA	NA	NA	50
THAR02_05543	2.19501	7.09996	70.626	JOKZ01000154	25921	26920	6.03406e-12	5.981e-11	JOKZ01000154.1	25921	26920	+	-	KKP02343.1	237	30S ribosomal protein S19	NA	NA	NA	NA	NA	NA	NA	NA	NA	NA	33
THAR02_05545	1.55795	23.4693	134.887	JOKZ01000154	28702	29569	0	0	JOKZ01000154.1	28702	29569	-	-	KKP02345.1	215	ER lumen protein retaining receptor	NA	NA	NA	NA	NA	NA	NA	NA	NA	NA	11
THAR02_05566	1.55742	46.4228	400.214	JOKZ01000155	11112	12340	0	0	JOKZ01000155.1	11112	12340	+	-	KKP02316.1	363	hypothetical protein THAR02_05566	NA	NA	NA	NA	NA	NA	NA	NA	NA	NA	5
THAR02_05627	2.0994	9.49321	107.023	JOKZ01000158	30375	31562	0	0	JOKZ01000158.1	30375	31562	+	-	KKP02263.1	355	hypothetical protein THAR02_05627	NA	NA	NA	NA	NA	NA	NA	NA	NA	NA	18
THAR02_05634	1.94961	10.949	101.653	JOKZ01000158	59829	61217	4.44089e-16	5.85566e-15	JOKZ01000158.1	59829	61217	+	-	KKP02270.1	462	hypothetical protein THAR02_05634	NA	NA	NA	NA	NA	NA	NA	NA	NA	NA	27
THAR02_05740	2.31831	3.96665	23.6746	JOKZ01000163	36987	39626	0.000380495	0.00150548	JOKZ01000163.1	36987	39626	-	-	KKP02154.1	851	hypothetical protein THAR02_05740	NA	NA	NA	NA	NA	NA	NA	NA	NA	NA	32
THAR02_05748	1.7043	11.4175	60.5729	JOKZ01000163	63504	64031	4.29873e-08	3.08532e-07	JOKZ01000163.1	63504	64031	+	-	KKP02162.1	147	hypothetical protein THAR02_05748	NA	NA	NA	NA	NA	NA	NA	NA	NA	NA	8
THAR02_05758	1.50017	9.82437	29.318	JOKZ01000164	18063	19327	0.00394601	0.0122824	JOKZ01000164.1	18063	19327	-	-	KKP02127.1	343	hypothetical protein THAR02_05758	NA	NA	NA	NA	NA	NA	NA	NA	NA	NA	8
THAR02_05761	1.76426	26.5214	329.145	JOKZ01000164	28028	29448	0	0	JOKZ01000164.1	28028	29448	-	-	KKP02130.1	445	DnaJ like subfamily C member 2	NA	NA	NA	NA	NA	NA	NA	NA	NA	NA	31
THAR02_05767	2.25775	8.20287	108.796	JOKZ01000164	41711	42401	0	0	JOKZ01000164.1	41711	42401	-	-	KKP02136.1	205	hypothetical protein THAR02_05767	NA	NA	NA	NA	NA	NA	NA	NA	NA	NA	10
THAR02_05812	2.60022	3.75092	31.0932	JOKZ01000166	38900	41812	1.0192e-05	5.305e-05	JOKZ01000166.1	38900	41812	-	-	KKP02086.1	900	periodic tryptophan protein 2	NA	NA	NA	NA	NA	NA	NA	NA	NA	NA	12
THAR02_05820	2.17568	4.29972	22.8112	JOKZ01000166	65107	66285	0.000774604	0.00285553	JOKZ01000166.1	65107	66285	-	-	KKP02094.1	392	glycoprotease pgp2	NA	NA	NA	NA	NA	NA	NA	NA	NA	NA	18
THAR02_05913	1.72525	33.1332	417.478	JOKZ01000170	41251	41553	0	0	JOKZ01000170.1	41251	41553	+	-	KKP01986.1	50	hypothetical protein THAR02_05913	NA	NA	NA	NA	NA	NA	NA	NA	NA	NA	12
THAR02_05921	2.7826	4.89795	77.9547	JOKZ01000170	61245	62596	1.46549e-14	1.77558e-13	JOKZ01000170.1	61245	62596	-	-	KKP01994.1	344	hypothetical protein THAR02_05921	NA	NA	NA	NA	NA	NA	NA	NA	NA	NA	53
THAR02_05968	1.90322	8.7554	58.0621	JOKZ01000172	55624	56384	1.01283e-08	7.79483e-08	JOKZ01000172.1	55624	56384	+	-	KKP01940.1	192	hypothetical protein THAR02_05968	NA	NA	NA	NA	NA	NA	NA	NA	NA	NA	33
THAR02_06021	1.53505	18.6717	86.6762	JOKZ01000175	8436	9587	4.26622e-10	3.64706e-09	JOKZ01000175.1	8436	9587	-	-	KKP01856.1	361	hypothetical protein THAR02_06021	NA	NA	NA	NA	NA	NA	NA	NA	NA	NA	12
THAR02_06045	1.68139	8.22283	32.7182	JOKZ01000176	7516	9120	0.00033055	0.0013252	JOKZ01000176.1	7516	9120	-	-	KKP01833.1	410	U1 small nuclear ribonucleoprotein	NA	NA	NA	NA	NA	NA	NA	NA	NA	NA	7
THAR02_06047	1.56654	33.9316	243.021	JOKZ01000176	10299	11337	0	0	JOKZ01000176.1	10299	11337	-	-	KKP01835.1	248	triosephosphate isomerase	NA	NA	NA	NA	NA	NA	NA	NA	NA	NA	11
THAR02_06064	1.79566	35.5746	631.074	JOKZ01000176	63399	64440	0	0	JOKZ01000176.1	63399	64440	-	-	KKP01852.1	189	GTP-binding protein SAR1	NA	NA	NA	NA	NA	NA	NA	NA	NA	NA	6
THAR02_06088	1.55462	74.0055	867.033	JOKZ01000178	4289	5179	0	0	JOKZ01000178.1	4289	5179	+	-	KKP01790.1	136	40S ribosomal protein S24	NA	NA	NA	NA	NA	NA	NA	NA	NA	NA	7
THAR02_06105	1.50172	7.64612	20.2823	JOKZ01000178	57563	58225	0.0282507	0.0676468	JOKZ01000178.1	57563	58225	+	-	KKP01807.1	220	hypothetical protein THAR02_06105	NA	NA	NA	NA	NA	NA	NA	NA	NA	NA	NA
THAR02_06108	1.55303	6.18971	16.419	JOKZ01000179	318	1136	0.0484016	0.10723	JOKZ01000179.1	318	1136	-	-	KKP01769.1	272	hypothetical protein THAR02_06108	NA	NA	NA	NA	NA	NA	NA	NA	NA	NA	27
THAR02_06109	2.56262	6.03497	96.0513	JOKZ01000179	1826	2723	0	0	JOKZ01000179.1	1826	2723	-	-	KKP01770.1	279	hypothetical protein THAR02_06109	NA	NA	NA	NA	NA	NA	NA	NA	NA	NA	13
THAR02_06112	1.62248	7.25232	24.0472	JOKZ01000179	9175	10666	0.00521473	0.0157373	JOKZ01000179.1	9175	10666	+	-	KKP01773.1	465	hypothetical protein THAR02_06112	NA	NA	NA	NA	NA	NA	NA	NA	NA	NA	13
THAR02_06127	4.57801	1.91804	33.071	JOKZ01000179	61132	64051	4.47211e-07	2.79809e-06	JOKZ01000179.1	61132	64051	-	-	KKP01788.1	880	hypothetical protein THAR02_06127	NA	NA	NA	NA	NA	NA	NA	NA	NA	NA	13
THAR02_06134	1.50626	8.77054	25.2038	JOKZ01000180	25588	27679	0.00927151	0.0258684	JOKZ01000180.1	25588	27679	+	-	KKP01755.1	577	hypothetical protein THAR02_06134	NA	NA	NA	NA	NA	NA	NA	NA	NA	NA	1
THAR02_06135	2.38687	2.52585	10.0502	JOKZ01000180	29595	31601	0.0466196	0.104023	JOKZ01000180.1	29595	31601	+	-	KKP01756.1	668	primary-amine oxidase	NA	NA	NA	NA	NA	NA	NA	NA	NA	NA	29
THAR02_06156	1.65347	6.42506	21.3042	JOKZ01000181	41495	42283	0.00855576	0.0241765	JOKZ01000181.1	41495	42283	+	-	KKP01740.1	262	short chain dehydrogenase	NA	NA	NA	NA	NA	NA	NA	NA	NA	NA	11
THAR02_06162	1.54162	16.055	69.2056	JOKZ01000181	60994	62256	6.20898e-08	4.37444e-07	JOKZ01000181.1	60994	62256	+	-	KKP01746.1	420	hypothetical protein THAR02_06162	NA	NA	NA	NA	NA	NA	NA	NA	NA	NA	14
THAR02_06182	1.89987	8.801	58.3645	JOKZ01000182	47303	48126	9.27579e-09	7.15792e-08	JOKZ01000182.1	47303	48126	+	-	KKP01723.1	191	dopa 4,5-dioxygenase	NA	NA	NA	NA	NA	NA	NA	NA	NA	NA	8
THAR02_06197	1.81525	4.62957	15.3507	JOKZ01000183	14570	16245	0.0256222	0.0623106	JOKZ01000183.1	14570	16245	-	-	KKP01691.1	364	dihydroceramide delta(4)-desaturase	NA	NA	NA	NA	NA	NA	NA	NA	NA	NA	25
THAR02_06205	1.7719	5.01422	16.6261	JOKZ01000183	37505	38581	0.020192	0.050747	JOKZ01000183.1	37505	38581	+	-	KKP01699.1	336	hypothetical protein THAR02_06205	NA	NA	NA	NA	NA	NA	NA	NA	NA	NA	9
THAR02_06214	1.54386	18.0726	83.8951	JOKZ01000184	8282	8909	8.09926e-10	6.79747e-09	JOKZ01000184.1	8282	8909	+	-	KKP01668.1	186	30S ribosomal protein S12	NA	NA	NA	NA	NA	NA	NA	NA	NA	NA	33
THAR02_06258	2.19977	6.22391	53.6567	JOKZ01000186	11873	13652	5.13633e-09	4.06452e-08	JOKZ01000186.1	11873	13652	-	-	KKP01621.1	542	hypothetical protein THAR02_06258	NA	NA	NA	NA	NA	NA	NA	NA	NA	NA	10
THAR02_06269	1.65517	19.5729	134.126	JOKZ01000186	39608	40461	0	0	JOKZ01000186.1	39608	40461	-	-	KKP01632.1	258	glutathione S-transferase	NA	NA	NA	NA	NA	NA	NA	NA	NA	NA	29
THAR02_06273	2.14248	3.91155	18.1579	JOKZ01000186	48316	49611	0.00426579	0.0131673	JOKZ01000186.1	48316	49611	-	-	KKP01636.1	431	hypothetical protein THAR02_06273	NA	NA	NA	NA	NA	NA	NA	NA	NA	NA	NA
THAR02_06302	2.03389	3.89353	15.4921	JOKZ01000188	27317	28794	0.0134967	0.035765	JOKZ01000188.1	27317	28794	+	-	KKP01594.1	433	hypothetical protein THAR02_06302	NA	NA	NA	NA	NA	NA	NA	NA	NA	NA	NA
THAR02_06323	2.07586	12.2449	178.646	JOKZ01000189	22172	22750	0	0	JOKZ01000189.1	22172	22750	+	-	KKP01575.1	137	hypothetical protein THAR02_06323	NA	NA	NA	NA	NA	NA	NA	NA	NA	NA	41
THAR02_06329	1.61829	7.41137	24.5745	JOKZ01000189	53468	55009	0.00474394	0.0144646	JOKZ01000189.1	53468	55009	+	-	KKP01581.1	455	hypothetical protein THAR02_06329	NA	NA	NA	NA	NA	NA	NA	NA	NA	NA	37
THAR02_06368	2.49693	2.97498	15.7831	JOKZ01000191	63289	64992	0.00516934	0.0156208	JOKZ01000191.1	63289	64992	+	-	KKP01546.1	567	hypothetical protein THAR02_06368	NA	NA	NA	NA	NA	NA	NA	NA	NA	NA	10
THAR02_06393	1.6423	10.8089	47.7867	JOKZ01000193	11103	12573	5.46921e-06	2.96627e-05	JOKZ01000193.1	11103	12573	-	-	KKP01489.1	468	urea transport protein	NA	NA	NA	NA	NA	NA	NA	NA	NA	NA	36
THAR02_06405	1.9556	4.47035	17.7873	JOKZ01000193	42937	44266	0.00811939	0.0231425	JOKZ01000193.1	42937	44266	+	-	KKP01501.1	377	mating-type protein MAT-1	NA	NA	NA	NA	NA	NA	NA	NA	NA	NA	48
THAR02_06501	1.6644	5.2047	14.9567	JOKZ01000198	18957	23092	0.0450345	0.100996	JOKZ01000198.1	18957	23092	-	-	KKP01386.1	973	hypothetical protein THAR02_06501	NA	NA	NA	NA	NA	NA	NA	NA	NA	NA	15
THAR02_06503	1.57459	9.97908	35.2945	JOKZ01000198	24731	26404	0.000445226	0.00173474	JOKZ01000198.1	24731	26404	+	-	KKP01388.1	507	protein farnesyltransferase/geranylgeranyltransferase type I alpha subunit	NA	NA	NA	NA	NA	NA	NA	NA	NA	NA	25
THAR02_06530	1.965	9.49321	78.6937	JOKZ01000199	41406	42608	2.20668e-12	2.27759e-11	JOKZ01000199.1	41406	42608	+	-	KKP01373.1	355	eukaryotic translation initiation factor 3 subunit F	NA	NA	NA	NA	NA	NA	NA	NA	NA	NA	41
THAR02_06550	1.63294	6.89711	22.8694	JOKZ01000200	29760	30575	0.00644595	0.0189118	JOKZ01000200.1	29760	30575	+	-	KKP01350.1	244	haloacid dehalogenase	NA	NA	NA	NA	NA	NA	NA	NA	NA	NA	52
THAR02_06552	1.74974	13.9652	98.7856	JOKZ01000200	39245	40333	3.10862e-14	3.6547e-13	JOKZ01000200.1	39245	40333	-	-	KKP01352.1	362	threonine aldolase	NA	NA	NA	NA	NA	NA	NA	NA	NA	NA	25
THAR02_06556	1.62277	12.4249	57.6779	JOKZ01000200	55989	56396	3.51629e-07	2.24239e-06	JOKZ01000200.1	55989	56396	+	-	KKP01356.1	135	hypothetical protein THAR02_06556	NA	NA	NA	NA	NA	NA	NA	NA	NA	NA	NA
THAR02_06562	1.80648	5.78696	23.026	JOKZ01000201	11751	12852	0.00259742	0.00846756	JOKZ01000201.1	11751	12852	+	-	KKP01320.1	291	nicotinic acid-5	NA	NA	NA	NA	NA	NA	NA	NA	NA	NA	3
THAR02_06563	1.58513	10.0284	36.5774	JOKZ01000201	15612	16622	0.000278371	0.0011349	JOKZ01000201.1	15612	16622	+	-	KKP01321.1	336	hypothetical protein THAR02_06563	NA	NA	NA	NA	NA	NA	NA	NA	NA	NA	10
THAR02_06587	2.31496	3.99478	23.8425	JOKZ01000202	16717	18245	0.000362702	0.00143954	JOKZ01000202.1	16717	18245	+	-	KKP01307.1	422	hypothetical protein THAR02_06587	NA	NA	NA	NA	NA	NA	NA	NA	NA	NA	8
THAR02_06656	2.30396	3.54998	18.8336	JOKZ01000206	7002	9131	0.00225368	0.00743767	JOKZ01000206.1	7002	9131	+	-	KKP01218.1	475	hypothetical protein THAR02_06656	NA	NA	NA	NA	NA	NA	NA	NA	NA	NA	45
THAR02_06682	4.74082	2.2835	71.1732	JOKZ01000207	13653	15872	1.15463e-14	1.4019e-13	JOKZ01000207.1	13653	15872	-	-	KKP01200.1	739	hypothetical protein THAR02_06682	NA	NA	NA	NA	NA	NA	NA	NA	NA	NA	45
THAR02_06688	1.6134	8.98825	32.7835	JOKZ01000207	27190	28317	0.00057962	0.0021995	JOKZ01000207.1	27190	28317	-	-	KKP01206.1	375	hypothetical protein THAR02_06688	NA	NA	NA	NA	NA	NA	NA	NA	NA	NA	17
THAR02_06699	1.53698	10.9442	37.7404	JOKZ01000207	53487	56059	0.000343036	0.00136952	JOKZ01000207.1	53487	56059	-	-	KKP01217.1	771	hypothetical protein THAR02_06699	NA	NA	NA	NA	NA	NA	NA	NA	NA	NA	41
THAR02_06701	1.50383	52.2616	392.787	JOKZ01000208	7154	8358	0	0	JOKZ01000208.1	7154	8358	+	-	KKP01175.1	193	hypothetical protein THAR02_06701	NA	NA	NA	NA	NA	NA	NA	NA	NA	NA	33
THAR02_06714	1.78299	7.62312	35.3873	JOKZ01000208	40790	43112	6.61907e-05	0.000304546	JOKZ01000208.1	40790	43112	+	-	KKP01188.1	664	hypothetical protein THAR02_06714	NA	NA	NA	NA	NA	NA	NA	NA	NA	NA	22
THAR02_06746	2.76741	3.21559	26.6555	JOKZ01000210	30292	33444	4.3884e-05	0.000207134	JOKZ01000210.1	30292	33444	+	-	KKP01148.1	1050	sulfite reductase (NADPH) flavoprotein alpha-component	NA	NA	NA	NA	NA	NA	NA	NA	NA	NA	53
THAR02_06782	2.12834	6.03497	44.0235	JOKZ01000212	31997	32913	3.27825e-07	2.09991e-06	JOKZ01000212.1	31997	32913	-	-	KKP01113.1	279	glutaredoxin	NA	NA	NA	NA	NA	NA	NA	NA	NA	NA	37
THAR02_06790	1.55589	20.9478	111.134	JOKZ01000212	59140	59381	1.16795e-13	1.30761e-12	JOKZ01000212.1	59140	59381	+	-	KKP01121.1	81	6,7-dimethyl-8-ribityllumazine synthase, partial	NA	NA	NA	NA	NA	NA	NA	NA	NA	NA	19
THAR02_06803	1.87715	5.94997	27.6204	JOKZ01000213	48671	49522	0.00042403	0.00166003	JOKZ01000213.1	48671	49522	+	-	KKP01102.1	283	hypothetical protein THAR02_06803	NA	NA	NA	NA	NA	NA	NA	NA	NA	NA	25
THAR02_06837	1.97635	5.78696	30.7013	JOKZ01000215	24018	25095	9.61854e-05	0.000429825	JOKZ01000215.1	24018	25095	+	-	KKP01058.1	291	oxidoreductase	NA	NA	NA	NA	NA	NA	NA	NA	NA	NA	30
THAR02_06842	1.57442	42.9608	379.864	JOKZ01000215	39421	40055	0	0	JOKZ01000215.1	39421	40055	-	-	KKP01063.1	117	small nuclear ribonucleoprotein Sm D2	NA	NA	NA	NA	NA	NA	NA	NA	NA	NA	38
THAR02_06847	2.40863	5.29715	52.6927	JOKZ01000215	52737	54002	2.82187e-09	2.28653e-08	JOKZ01000215.1	52737	54002	+	-	KKP01068.1	318	RmlD substrate binding domain-containing protein	NA	NA	NA	NA	NA	NA	NA	NA	NA	NA	23
THAR02_06925	2.00155	4.81422	22.3481	JOKZ01000219	52193	54356	0.00152199	0.00522147	JOKZ01000219.1	52193	54356	+	-	KKP00987.1	701	hypothetical protein THAR02_06925	NA	NA	NA	NA	NA	NA	NA	NA	NA	NA	0
THAR02_06955	1.56989	49.2172	467.823	JOKZ01000221	39388	39808	0	0	JOKZ01000221.1	39388	39808	+	-	KKP00947.1	102	fungal hydrophobin	NA	NA	NA	NA	NA	NA	NA	NA	NA	NA	32
THAR02_06968	1.56479	7.33098	21.8772	JOKZ01000222	24572	26170	0.0127765	0.0340687	JOKZ01000222.1	24572	26170	-	-	KKP00925.1	460	hypothetical protein THAR02_06968	NA	NA	NA	NA	NA	NA	NA	NA	NA	NA	5
THAR02_06996	2.15554	3.21865	12.8068	JOKZ01000223	53833	55622	0.0246973	0.0603292	JOKZ01000223.1	53833	55622	+	-	KKP00918.1	524	amidase	NA	NA	NA	NA	NA	NA	NA	NA	NA	NA	4
THAR02_07039	1.52822	6.65272	17.6472	JOKZ01000226	32529	36671	0.040725	0.0926872	JOKZ01000226.1	32529	36671	+	-	KKP00861.1	1015	hypothetical protein THAR02_07039	NA	NA	NA	NA	NA	NA	NA	NA	NA	NA	3
THAR02_07040	2.92926	8.28329	477.902	JOKZ01000226	38374	39492	0	0	JOKZ01000226.1	38374	39492	-	-	KKP00862.1	203	60S ribosomal protein L15	NA	NA	NA	NA	NA	NA	NA	NA	NA	NA	12
THAR02_07058	1.61215	7.57754	25.1255	JOKZ01000227	36831	37570	0.00429814	0.01326	JOKZ01000227.1	36831	37570	-	-	KKP00843.1	222	hypothetical protein THAR02_07058	NA	NA	NA	NA	NA	NA	NA	NA	NA	NA	20
THAR02_07078	1.95509	11.8999	122.319	JOKZ01000228	40698	42067	0	0	JOKZ01000228.1	40698	42067	-	-	KKP00823.1	283	mitochondrial outer membrane protein porin	NA	NA	NA	NA	NA	NA	NA	NA	NA	NA	20
THAR02_07081	1.66964	18.2188	123.84	JOKZ01000228	48057	49364	0	0	JOKZ01000228.1	48057	49364	+	-	KKP00826.1	370	hypothetical protein THAR02_07081	NA	NA	NA	NA	NA	NA	NA	NA	NA	NA	18
THAR02_07085	1.63779	24.3135	185.423	JOKZ01000229	967	2360	0	0	JOKZ01000229.1	967	2360	+	-	KKP00790.1	416	hypothetical protein THAR02_07085	NA	NA	NA	NA	NA	NA	NA	NA	NA	NA	29
THAR02_07102	1.88989	4.50611	16.4354	JOKZ01000229	44412	46661	0.0148357	0.0387243	JOKZ01000229.1	44412	46661	+	-	KKP00807.1	749	pre-mRNA-splicing ATP-dependent RNA helicase PRP28	NA	NA	NA	NA	NA	NA	NA	NA	NA	NA	47
THAR02_07128	1.58773	9.93995	36.2547	JOKZ01000231	47895	48914	0.000296239	0.00120104	JOKZ01000231.1	47895	48914	-	-	KKP00778.1	339	zinc-binding dehydrogenase	NA	NA	NA	NA	NA	NA	NA	NA	NA	NA	48
THAR02_07150	1.63319	12.027	55.8305	JOKZ01000232	50195	51148	5.40907e-07	3.34194e-06	JOKZ01000232.1	50195	51148	-	-	KKP00763.1	280	cytochrome c heme-lyase	NA	NA	NA	NA	NA	NA	NA	NA	NA	NA	25
THAR02_07155	2.54527	2.82574	14.9913	JOKZ01000233	2399	4192	0.00642541	0.0188612	JOKZ01000233.1	2399	4192	-	-	KKP00729.1	597	hypothetical protein THAR02_07155	NA	NA	NA	NA	NA	NA	NA	NA	NA	NA	25
THAR02_07208	1.9705	7.91471	55.1114	JOKZ01000236	30890	32170	1.60115e-08	1.20801e-07	JOKZ01000236.1	30890	32170	+	-	KKP00694.1	426	hypothetical protein THAR02_07208	NA	NA	NA	NA	NA	NA	NA	NA	NA	NA	42
THAR02_07230	1.63223	5.94997	17.756	JOKZ01000238	48828	50660	0.0248851	0.0607294	JOKZ01000238.1	48828	50660	+	-	KKP00676.1	567	hypothetical protein THAR02_07230	NA	NA	NA	NA	NA	NA	NA	NA	NA	NA	24
THAR02_07308	1.50519	15.0471	56.8781	JOKZ01000243	14161	17591	3.90034e-06	2.16543e-05	JOKZ01000243.1	14161	17591	+	-	KKP00583.1	1122	leucyl-tRNA synthetase, cytoplasmic	NA	NA	NA	NA	NA	NA	NA	NA	NA	NA	15
THAR02_07331	1.97238	17.4205	273.411	JOKZ01000244	47388	48329	0	0	JOKZ01000244.1	47388	48329	+	-	KKP00575.1	290	hypothetical protein THAR02_07331	NA	NA	NA	NA	NA	NA	NA	NA	NA	NA	36
THAR02_07379	1.92653	8.24289	54.6634	JOKZ01000248	3474	4840	2.7231e-08	2.01222e-07	JOKZ01000248.1	3474	4840	-	-	KKP00502.1	409	hypothetical protein THAR02_07379	NA	NA	NA	NA	NA	NA	NA	NA	NA	NA	36
THAR02_07380	1.76844	8.6104	42.8254	JOKZ01000248	7593	9947	6.66543e-06	3.55304e-05	JOKZ01000248.1	7593	9947	+	-	KKP00503.1	784	hypothetical protein THAR02_07380	NA	NA	NA	NA	NA	NA	NA	NA	NA	NA	19
THAR02_07391	1.93781	42.2448	1526.82	JOKZ01000248	44241	44480	0	0	JOKZ01000248.1	44241	44480	+	-	KKP00514.1	79	hypothetical protein THAR02_07391	NA	NA	NA	NA	NA	NA	NA	NA	NA	NA	50
THAR02_07430	2.3212	2.708	10.775	JOKZ01000251	6476	8418	0.0393759	0.0900984	JOKZ01000251.1	6476	8418	-	-	KKP00458.1	623	hypothetical protein THAR02_07430	NA	NA	NA	NA	NA	NA	NA	NA	NA	NA	0
THAR02_07442	1.91391	3.67346	12.1804	JOKZ01000252	13906	15285	0.0467998	0.104354	JOKZ01000252.1	13906	15285	+	-	KKP00445.1	459	hypothetical protein THAR02_07442	NA	NA	NA	NA	NA	NA	NA	NA	NA	NA	2
THAR02_07483	1.92057	7.28358	43.4715	JOKZ01000254	30810	31505	1.47252e-06	8.63827e-06	JOKZ01000254.1	30810	31505	+	-	KKP00414.1	231	enolase-phosphatase E1	NA	NA	NA	NA	NA	NA	NA	NA	NA	NA	7
THAR02_07491	1.73724	5.36442	17.7873	JOKZ01000254	47723	50383	0.0162832	0.0420256	JOKZ01000254.1	47723	50383	+	-	KKP00422.1	629	hypothetical protein THAR02_07491	NA	NA	NA	NA	NA	NA	NA	NA	NA	NA	27
THAR02_07521	2.5074	4.2192	34.975	JOKZ01000257	52	2580	2.86263e-06	1.62061e-05	JOKZ01000257.1	52	2580	-	-	KKP00362.1	800	hypothetical protein THAR02_07521	NA	NA	NA	NA	NA	NA	NA	NA	NA	NA	13
THAR02_07528	2.09764	16.5666	362.547	JOKZ01000257	23674	24088	0	0	JOKZ01000257.1	23674	24088	-	-	KKP00369.1	101	hypothetical protein THAR02_07528	NA	NA	NA	NA	NA	NA	NA	NA	NA	NA	53
THAR02_07561	2.2566	11.0444	219.725	JOKZ01000260	436	957	0	0	JOKZ01000260.1	436	957	-	-	KKP00321.1	152	hypothetical protein THAR02_07561	NA	NA	NA	NA	NA	NA	NA	NA	NA	NA	33
THAR02_07582	2.61728	4.64228	52.3357	JOKZ01000261	21917	23070	1.55366e-09	1.27782e-08	JOKZ01000261.1	21917	23070	-	-	KKP00314.1	363	hypothetical protein THAR02_07582	NA	NA	NA	NA	NA	NA	NA	NA	NA	NA	1
THAR02_07615	1.78106	9.06865	48.1116	JOKZ01000263	47253	49092	1.04911e-06	6.26305e-06	JOKZ01000263.1	47253	49092	-	-	KKP00294.1	558	glycylpeptide N-tetradecanoyltransferase	NA	NA	NA	NA	NA	NA	NA	NA	NA	NA	53
THAR02_07638	1.69232	8.9407	38.5391	JOKZ01000265	17204	18448	5.365e-05	0.000250149	JOKZ01000265.1	17204	18448	-	-	KKP00255.1	377	hypothetical protein THAR02_07638	NA	NA	NA	NA	NA	NA	NA	NA	NA	NA	31
THAR02_07639	2.61346	5.90836	99.9135	JOKZ01000265	19282	21079	0	0	JOKZ01000265.1	19282	21079	-	-	KKP00256.1	571	hypothetical protein THAR02_07639	NA	NA	NA	NA	NA	NA	NA	NA	NA	NA	55
THAR02_07644	1.66331	7.46045	27.211	JOKZ01000265	43032	44566	0.00171904	0.0058254	JOKZ01000265.1	43032	44566	+	-	KKP00261.1	452	hypothetical protein THAR02_07644	NA	NA	NA	NA	NA	NA	NA	NA	NA	NA	33
THAR02_07668	1.67792	18.3673	127.894	JOKZ01000267	21085	22937	0	0	JOKZ01000267.1	21085	22937	-	-	KKP00228.1	367	hypothetical protein THAR02_07668	NA	NA	NA	NA	NA	NA	NA	NA	NA	NA	3
THAR02_07669	1.66723	11.3791	54.7094	JOKZ01000267	28553	30334	4.96225e-07	3.08411e-06	JOKZ01000267.1	28553	30334	+	-	KKP00229.1	593	hypothetical protein THAR02_07669	NA	NA	NA	NA	NA	NA	NA	NA	NA	NA	sNA
THAR02_07706	1.64027	6.70552	22.2341	JOKZ01000270	17300	18190	0.00722943	0.020917	JOKZ01000270.1	17300	18190	+	-	KKP00182.1	251	hypothetical protein THAR02_07706	NA	NA	NA	NA	NA	NA	NA	NA	NA	NA	2
THAR02_07720	1.52665	6.70552	17.7873	JOKZ01000271	5743	6498	0.0399347	0.0912136	JOKZ01000271.1	5743	6498	-	-	KKP00167.1	251	hypothetical protein THAR02_07720	NA	NA	NA	NA	NA	NA	NA	NA	NA	NA	29
THAR02_07816	1.62087	7.28358	24.1508	JOKZ01000277	25973	27667	0.00511858	0.0154833	JOKZ01000277.1	25973	27667	+	-	KKP00083.1	463	xaa-Pro dipeptidase	NA	NA	NA	NA	NA	NA	NA	NA	NA	NA	27
THAR02_07818	1.53213	10.4308	34.5864	JOKZ01000277	30652	31137	0.000807669	0.0029679	JOKZ01000277.1	30652	31137	+	-	KKP00085.1	161	hypothetical protein THAR02_07818	NA	NA	NA	NA	NA	NA	NA	NA	NA	NA	56
THAR02_07828	2.67522	6.3526	139.022	JOKZ01000278	17579	18456	0	0	JOKZ01000278.1	17579	18456	-	-	KKP00068.1	265	hypothetical protein THAR02_07828	NA	NA	NA	NA	NA	NA	NA	NA	NA	NA	30
THAR02_07838	1.54971	41.4673	319.68	JOKZ01000279	11037	12236	0	0	JOKZ01000279.1	11037	12236	-	-	KKP00052.1	325	hypothetical protein THAR02_07838	NA	NA	NA	NA	NA	NA	NA	NA	NA	NA	3
THAR02_07966	3.43669	2.06576	16.4391	JOKZ01000289	21567	24130	0.00146416	0.00503677	JOKZ01000289.1	21567	24130	-	-	KKO99932.1	817	hypothetical protein THAR02_07966	NA	NA	NA	NA	NA	NA	NA	NA	NA	NA	2
THAR02_08000	2.85472	3.10623	26.779	JOKZ01000291	25809	27557	3.66607e-05	0.000174834	JOKZ01000291.1	25809	27557	+	-	KKO99898.1	543	hypothetical protein THAR02_08000	NA	NA	NA	NA	NA	NA	NA	NA	NA	NA	38
THAR02_08043	1.5348	6.4743	17.1739	JOKZ01000294	21712	24333	0.0435193	0.0980955	JOKZ01000294.1	21712	24333	+	-	KKO99850.1	782	fungal specific transcription factor	NA	NA	NA	NA	NA	NA	NA	NA	NA	NA	9
THAR02_08048	1.73225	5.46858	18.1327	JOKZ01000294	34461	35636	0.0152781	0.0397438	JOKZ01000294.1	34461	35636	+	-	KKO99855.1	308	oxidoreductase	NA	NA	NA	NA	NA	NA	NA	NA	NA	NA	39
THAR02_08064	1.92595	3.5953	11.9213	JOKZ01000295	40015	41605	0.0492013	0.108666	JOKZ01000295.1	40015	41605	+	-	KKO99842.1	469	hypothetical protein THAR02_08064	NA	NA	NA	NA	NA	NA	NA	NA	NA	NA	23
THAR02_08069	3.21653	1.68642	8.9469	JOKZ01000296	8646	11713	0.0352622	0.0820239	JOKZ01000296.1	8646	11713	-	-	KKO99819.1	1001	hypothetical protein THAR02_08069	NA	NA	NA	NA	NA	NA	NA	NA	NA	NA	NA
THAR02_08094	1.64418	15.822	90.2355	JOKZ01000298	7442	9196	7.74225e-12	7.60858e-11	JOKZ01000298.1	7442	9196	+	-	KKO99794.1	533	hypothetical protein THAR02_08094	NA	NA	NA	NA	NA	NA	NA	NA	NA	NA	24
THAR02_08096	4.61919	1.54319	18.4208	JOKZ01000298	12955	16358	0.000304082	0.00122808	JOKZ01000298.1	12955	16358	+	-	KKO99796.1	1094	hypothetical protein THAR02_08096	NA	NA	NA	NA	NA	NA	NA	NA	NA	NA	7
THAR02_08097	1.55366	32.1253	217.302	JOKZ01000298	17343	18449	0	0	JOKZ01000298.1	17343	18449	+	-	KKO99797.1	262	casein kinase II subunit beta-2	NA	NA	NA	NA	NA	NA	NA	NA	NA	NA	4
THAR02_08102	1.68951	10.0284	46.5531	JOKZ01000298	32388	33792	4.7412e-06	2.59963e-05	JOKZ01000298.1	32388	33792	+	-	KKO99802.1	336	hypothetical protein THAR02_08102	NA	NA	NA	NA	NA	NA	NA	NA	NA	NA	28
THAR02_08108	2.76128	2.32114	12.3143	JOKZ01000299	17277	19568	0.0135128	0.0357997	JOKZ01000299.1	17277	19568	+	-	KKO99783.1	727	hypothetical protein THAR02_08108	NA	NA	NA	NA	NA	NA	NA	NA	NA	NA	24
THAR02_08121	1.99417	20.7974	427.552	JOKZ01000300	17335	18901	0	0	JOKZ01000300.1	17335	18901	+	-	KKO99771.1	324	transaldolase	NA	NA	NA	NA	NA	NA	NA	NA	NA	NA	13
THAR02_08140	1.86935	4.15182	13.7666	JOKZ01000301	32345	33623	0.0345499	0.0806117	JOKZ01000301.1	32345	33623	+	-	KKO99762.1	406	hypothetical protein THAR02_08140	NA	NA	NA	NA	NA	NA	NA	NA	NA	NA	NA
THAR02_08142	1.57936	29.0093	206.806	JOKZ01000301	36489	37295	0	0	JOKZ01000301.1	36489	37295	+	-	KKO99764.1	232	hypothetical protein THAR02_08142	NA	NA	NA	NA	NA	NA	NA	NA	NA	NA	15
THAR02_08176	2.38653	3.26846	17.34	JOKZ01000304	26801	28476	0.00337908	0.0106973	JOKZ01000304.1	26801	28476	-	-	KKO99724.1	516	hypothetical protein THAR02_08176	NA	NA	NA	NA	NA	NA	NA	NA	NA	NA	53
THAR02_08220	2.45224	4.05226	29.5602	JOKZ01000308	12283	14904	2.85719e-05	0.000138499	JOKZ01000308.1	12283	14904	-	-	KKO99668.1	833	hypothetical protein THAR02_08220	NA	NA	NA	NA	NA	NA	NA	NA	NA	NA	19
THAR02_08250	2.61672	5.2806	73.5393	JOKZ01000310	1928	3025	1.84297e-13	2.04344e-12	JOKZ01000310.1	1928	3025	+	-	KKO99631.1	319	hypothetical protein THAR02_08250	NA	NA	NA	NA	NA	NA	NA	NA	NA	NA	53
THAR02_08263	1.79405	19.6487	208.484	JOKZ01000310	36933	37505	0	0	JOKZ01000310.1	36933	37505	-	-	KKO99644.1	171	glycine cleavage system H protein	NA	NA	NA	NA	NA	NA	NA	NA	NA	NA	11
THAR02_08268	4.96682	1.44798	19.2048	JOKZ01000311	5910	9465	0.000184789	0.00077885	JOKZ01000311.1	5910	9465	-	-	KKO99622.1	1166	DNA repair protein RAD5	NA	NA	NA	NA	NA	NA	NA	NA	NA	NA	27
THAR02_08269	2.09601	4.24571	19.709	JOKZ01000311	9715	10991	0.00290728	0.00936882	JOKZ01000311.1	9715	10991	+	-	KKO99623.1	397	hypothetical protein THAR02_08269	NA	NA	NA	NA	NA	NA	NA	NA	NA	NA	52
THAR02_08344	1.63448	5.92909	17.6937	JOKZ01000316	39298	41073	0.0251402	0.0612548	JOKZ01000316.1	39298	41073	+	-	KKO99559.1	569	tRNA (Adenine-N(1)-)-methyltransferase non-catalytic subunit	NA	NA	NA	NA	NA	NA	NA	NA	NA	NA	3
THAR02_08349	1.75963	5.08973	16.8765	JOKZ01000317	13153	14313	0.0192741	0.0487492	JOKZ01000317.1	13153	14313	+	-	KKO99540.1	331	hypothetical protein THAR02_08349	NA	NA	NA	NA	NA	NA	NA	NA	NA	NA	41
THAR02_08362	1.81756	12.0556	89.2748	JOKZ01000318	6748	10491	2.92877e-13	3.20104e-12	JOKZ01000318.1	6748	10491	+	-	KKO99528.1	840	hypothetical protein THAR02_08362	NA	NA	NA	NA	NA	NA	NA	NA	NA	NA	18
THAR02_08368	1.62352	38.1874	373.533	JOKZ01000318	36440	37041	0	0	JOKZ01000318.1	36440	37041	-	-	KKO99534.1	176	hypothetical protein THAR02_08368	NA	NA	NA	NA	NA	NA	NA	NA	NA	NA	24
THAR02_08382	1.52125	6.81368	18.0742	JOKZ01000320	20081	20901	0.0383657	0.0880146	JOKZ01000320.1	20081	20901	+	-	KKO99513.1	247	hypothetical protein THAR02_08382	NA	NA	NA	NA	NA	NA	NA	NA	NA	NA	18
THAR02_08393	1.79602	10.1489	60.5729	JOKZ01000321	19481	20479	1.31831e-08	1.00651e-07	JOKZ01000321.1	19481	20479	+	-	KKO99503.1	332	hypothetical protein THAR02_08393	NA	NA	NA	NA	NA	NA	NA	NA	NA	NA	16
THAR02_08394	2.3049	7.57754	100.502	JOKZ01000321	20736	21490	0	0	JOKZ01000321.1	20736	21490	-	-	KKO99504.1	222	hypothetical protein THAR02_08394	NA	NA	NA	NA	NA	NA	NA	NA	NA	NA	8
THAR02_08411	1.64574	184.821	5673.03	JOKZ01000323	1676	1935	0	0	JOKZ01000323.1	1676	1935	+	-	KKO99472.1	63	hypothetical protein THAR02_08411	NA	NA	NA	NA	NA	NA	NA	NA	NA	NA	44
THAR02_08432	1.65086	7.28358	25.7609	JOKZ01000324	29786	32507	0.00269834	0.0087618	JOKZ01000324.1	29786	32507	+	-	KKO99471.1	695	hypothetical protein THAR02_08432	NA	NA	NA	NA	NA	NA	NA	NA	NA	NA	12
THAR02_08440	1.51596	11.117	36.8618	JOKZ01000325	32958	33413	0.000542984	0.00207416	JOKZ01000325.1	32958	33413	-	-	KKO99461.1	151	hypothetical protein THAR02_08440	NA	NA	NA	NA	NA	NA	NA	NA	NA	NA	8
THAR02_08486	1.8579	6.18971	28.7333	JOKZ01000329	10178	11290	0.000324432	0.00130339	JOKZ01000329.1	10178	11290	-	-	KKO99405.1	272	hypothetical protein THAR02_08486	NA	NA	NA	NA	NA	NA	NA	NA	NA	NA	4
THAR02_08489	2.38249	2.94389	13.6658	JOKZ01000329	15879	17600	0.0131663	0.0349946	JOKZ01000329.1	15879	17600	+	-	KKO99408.1	573	hypothetical protein THAR02_08489	NA	NA	NA	NA	NA	NA	NA	NA	NA	NA	56
THAR02_08504	1.60341	13.411	62.2555	JOKZ01000330	38114	39034	1.2118e-07	8.21535e-07	JOKZ01000330.1	38114	39034	+	-	KKO99399.1	125	hypothetical protein THAR02_08504	NA	NA	NA	NA	NA	NA	NA	NA	NA	NA	NA
THAR02_08658	2.19195	4.64228	27.7071	JOKZ01000344	9193	10284	0.000121055	0.000531053	JOKZ01000344.1	9193	10284	-	-	KKO99229.1	363	transcription initiation factor TFIIH subunit 3	NA	NA	NA	NA	NA	NA	NA	NA	NA	NA	19
THAR02_08666	1.5893	15.3617	73.8577	JOKZ01000344	27961	29280	5.1648e-09	4.08424e-08	JOKZ01000344.1	27961	29280	+	-	KKO99237.1	439	sucrase/ferredoxin domain-containing protein	NA	NA	NA	NA	NA	NA	NA	NA	NA	NA	53
THAR02_08683	1.57195	24.8499	157.731	JOKZ01000346	8866	10698	0	0	JOKZ01000346.1	8866	10698	+	-	KKO99205.1	475	protein phosphatase 5	NA	NA	NA	NA	NA	NA	NA	NA	NA	NA	3
THAR02_08689	1.69196	10.9019	54.2225	JOKZ01000346	20104	21105	4.01717e-07	2.53371e-06	JOKZ01000346.1	20104	21105	-	-	KKO99211.1	309	hypothetical protein THAR02_08689	NA	NA	NA	NA	NA	NA	NA	NA	NA	NA	NA
THAR02_08693	1.70146	5.82687	19.3207	JOKZ01000346	33109	34094	0.0122825	0.0329501	JOKZ01000346.1	33109	34094	+	-	KKO99215.1	289	hypothetical protein THAR02_08693	NA	NA	NA	NA	NA	NA	NA	NA	NA	NA	4
THAR02_08717	2.51133	2.59569	12.0494	JOKZ01000348	22704	25734	0.019912	0.0501748	JOKZ01000348.1	22704	25734	+	-	KKO99184.1	650	hypothetical protein THAR02_08717	NA	NA	NA	NA	NA	NA	NA	NA	NA	NA	4
THAR02_08757	1.96101	14.0816	177.428	JOKZ01000352	32500	33004	0	0	JOKZ01000352.1	32500	33004	-	-	KKO99145.1	119	hypothetical protein THAR02_08757	NA	NA	NA	NA	NA	NA	NA	NA	NA	NA	10
THAR02_08778	1.54063	13.7381	54.6634	JOKZ01000354	33083	33878	3.47594e-06	1.94958e-05	JOKZ01000354.1	33083	33878	-	-	KKO99123.1	245	hypothetical protein THAR02_08778	NA	NA	NA	NA	NA	NA	NA	NA	NA	NA	30
THAR02_08791	1.95333	7.71594	51.1689	JOKZ01000355	29847	30650	7.5417e-08	5.24271e-07	JOKZ01000355.1	29847	30650	+	-	KKO99113.1	218	hypothetical protein THAR02_08791	NA	NA	NA	NA	NA	NA	NA	NA	NA	NA	31
THAR02_08810	1.55099	6.23539	16.5402	JOKZ01000357	16769	17645	0.0475805	0.105707	JOKZ01000357.1	16769	17645	-	-	KKO99083.1	270	class II Aldolase and Adducin domain-containing protein	NA	NA	NA	NA	NA	NA	NA	NA	NA	NA	sNA
THAR02_08821	1.90585	4.2564	15.0542	JOKZ01000358	15515	19087	0.0218212	0.0543075	JOKZ01000358.1	15515	19087	+	-	KKO99070.1	1190	hypothetical protein THAR02_08821	NA	NA	NA	NA	NA	NA	NA	NA	NA	NA	50
THAR02_08822	2.21496	3.74677	18.6352	JOKZ01000358	19787	22577	0.00296708	0.00953746	JOKZ01000358.1	19787	22577	-	-	KKO99071.1	901	ATP-dependent RNA helicase DBP10	NA	NA	NA	NA	NA	NA	NA	NA	NA	NA	38
THAR02_08832	2.14122	5.48634	36.3831	JOKZ01000359	10497	11596	5.76917e-06	3.11281e-05	JOKZ01000359.1	10497	11596	-	-	KKO99063.1	307	hypothetical protein THAR02_08832	NA	NA	NA	NA	NA	NA	NA	NA	NA	NA	56
THAR02_08842	2.29332	22.2341	1356.51	JOKZ01000360	18144	18611	0	0	JOKZ01000360.1	18144	18611	+	-	KKO99054.1	75	hypothetical protein THAR02_08842	NA	NA	NA	NA	NA	NA	NA	NA	NA	NA	3
THAR02_08850	2.46578	6.01349	79.7579	JOKZ01000361	10573	11476	2.53131e-14	3.00671e-13	JOKZ01000361.1	10573	11476	+	-	KKO99044.1	280	hypothetical protein THAR02_08850	NA	NA	NA	NA	NA	NA	NA	NA	NA	NA	27
THAR02_08851	1.7536	8.24289	38.2644	JOKZ01000361	11601	12384	3.34526e-05	0.000160668	JOKZ01000361.1	11601	12384	-	-	KKO99045.1	204	NUDIX domain-containing protein	NA	NA	NA	NA	NA	NA	NA	NA	NA	NA	25
THAR02_08855	2.21103	3.5204	16.3421	JOKZ01000362	2444	4149	0.00670498	0.0195769	JOKZ01000362.1	2444	4149	-	-	KKO99030.1	479	hypothetical protein THAR02_08855	NA	NA	NA	NA	NA	NA	NA	NA	NA	NA	4
THAR02_08872	1.80116	10.6276	66.954	JOKZ01000363	17343	18296	1.2962e-09	1.07376e-08	JOKZ01000363.1	17343	18296	+	-	KKO99025.1	317	hypothetical protein THAR02_08872	NA	NA	NA	NA	NA	NA	NA	NA	NA	NA	28
THAR02_08898	2.20163	5.02914	33.3512	JOKZ01000365	34649	35656	1.41437e-05	7.23095e-05	JOKZ01000365.1	34649	35656	-	-	KKO99005.1	335	hypothetical protein THAR02_08898	NA	NA	NA	NA	NA	NA	NA	NA	NA	NA	22
THAR02_08934	2.67738	2.78384	16.6151	JOKZ01000368	25608	27510	0.00291363	0.00938403	JOKZ01000368.1	25608	27510	-	-	KKO98970.1	606	hypothetical protein THAR02_08934	NA	NA	NA	NA	NA	NA	NA	NA	NA	NA	54
THAR02_08948	1.96815	5.07445	23.5561	JOKZ01000369	33227	34225	0.00113385	0.00401509	JOKZ01000369.1	33227	34225	+	-	KKO98958.1	332	hypothetical protein THAR02_08948	NA	NA	NA	NA	NA	NA	NA	NA	NA	NA	15
THAR02_08950	1.58625	37.1383	307.857	JOKZ01000370	6049	6422	0	0	JOKZ01000370.1	6049	6422	-	-	KKO98936.1	90	hypothetical protein THAR02_08950	NA	NA	NA	NA	NA	NA	NA	NA	NA	NA	29
THAR02_09024	1.62677	13.6825	68.0526	JOKZ01000375	33735	34717	1.36407e-08	1.03868e-07	JOKZ01000375.1	33735	34717	-	-	KKO98882.1	246	eukaryotic translation initiation factor 6	NA	NA	NA	NA	NA	NA	NA	NA	NA	NA	37
THAR02_09026	1.90838	5.65148	26.2348	JOKZ01000376	1375	2374	0.000592318	0.0022425	JOKZ01000376.1	1375	2374	-	-	KKO98861.1	298	aprataxin	NA	NA	NA	NA	NA	NA	NA	NA	NA	NA	41
THAR02_09086	2.24824	8.14357	105.309	JOKZ01000382	3129	4508	0	0	JOKZ01000382.1	3129	4508	+	-	KKO98803.1	414	acetyl-CoA acetyltransferase	NA	NA	NA	NA	NA	NA	NA	NA	NA	NA	11
THAR02_09110	1.78329	10.5283	62.8373	JOKZ01000384	24405	25367	7.08318e-09	5.52527e-08	JOKZ01000384.1	24405	25367	-	-	KKO98789.1	320	ribosomal RNA assembly protein KRR1	NA	NA	NA	NA	NA	NA	NA	NA	NA	NA	40
THAR02_09181	1.72621	13.9652	92.6115	JOKZ01000393	1031	1838	4.65628e-13	5.02703e-12	JOKZ01000393.1	1031	1838	+	-	KKO98705.1	241	hypothetical protein THAR02_09181	NA	NA	NA	NA	NA	NA	NA	NA	NA	NA	50
THAR02_09182	1.50762	9.23383	27.5557	JOKZ01000393	2051	3260	0.00519848	0.0156965	JOKZ01000393.1	2051	3260	-	-	KKO98706.1	365	hypothetical protein THAR02_09182	NA	NA	NA	NA	NA	NA	NA	NA	NA	NA	35
THAR02_09186	1.80511	11.1537	73.9669	JOKZ01000393	14001	15034	1.00782e-10	9.07433e-10	JOKZ01000393.1	14001	15034	-	-	KKO98710.1	302	hypothetical protein THAR02_09186	NA	NA	NA	NA	NA	NA	NA	NA	NA	NA	8
THAR02_09214	2.89818	4.74661	84.9892	JOKZ01000396	7128	8432	4.44089e-16	5.85566e-15	JOKZ01000396.1	7128	8432	-	-	KKO98675.1	355	integral membrane protein	NA	NA	NA	NA	NA	NA	NA	NA	NA	NA	28
THAR02_09233	2.10315	4.21394	19.5616	JOKZ01000397	30829	32295	0.00301488	0.00966949	JOKZ01000397.1	30829	32295	+	-	KKO98672.1	400	hypothetical protein THAR02_09233	NA	NA	NA	NA	NA	NA	NA	NA	NA	NA	48
THAR02_09236	1.92527	5.48634	25.4682	JOKZ01000398	7720	8643	0.000712959	0.00265209	JOKZ01000398.1	7720	8643	+	-	KKO98651.1	307	hypothetical protein THAR02_09236	NA	NA	NA	NA	NA	NA	NA	NA	NA	NA	33
THAR02_09259	1.55303	6.18971	16.419	JOKZ01000401	87	988	0.0484016	0.10723	JOKZ01000401.1	87	988	+	-	KKO98629.1	272	hypothetical protein THAR02_09259	NA	NA	NA	NA	NA	NA	NA	NA	NA	NA	19
THAR02_09303	2.31072	4.75998	34.7228	JOKZ01000405	3247	5049	5.75264e-06	3.10534e-05	JOKZ01000405.1	3247	5049	-	-	KKO98584.1	354	hypothetical protein THAR02_09303	NA	NA	NA	NA	NA	NA	NA	NA	NA	NA	22
THAR02_09311	1.53419	83.4465	954.584	JOKZ01000405	29839	30249	0	0	JOKZ01000405.1	29839	30249	-	-	KKO98592.1	80	hypothetical protein THAR02_09311	NA	NA	NA	NA	NA	NA	NA	NA	NA	NA	36
THAR02_09316	2.16044	3.19431	12.71	JOKZ01000406	19053	20702	0.0252474	0.06149	JOKZ01000406.1	19053	20702	-	-	KKO98578.1	528	hypothetical protein THAR02_09316	NA	NA	NA	NA	NA	NA	NA	NA	NA	NA	36
THAR02_09319	2.13424	5.94997	43.4035	JOKZ01000406	25635	26573	3.96535e-07	2.50239e-06	JOKZ01000406.1	25635	26573	-	-	KKO98581.1	283	hypothetical protein THAR02_09319	NA	NA	NA	NA	NA	NA	NA	NA	NA	NA	27
THAR02_09358	1.91287	7.47695	44.6256	JOKZ01000410	17130	17879	1.06935e-06	6.37065e-06	JOKZ01000410.1	17130	17879	-	-	KKO98538.1	225	hypothetical protein THAR02_09358	NA	NA	NA	NA	NA	NA	NA	NA	NA	NA	NA
THAR02_09408	1.93115	5.416	25.1416	JOKZ01000415	14170	15276	0.000771617	0.00284603	JOKZ01000415.1	14170	15276	-	-	KKO98480.1	311	hypothetical protein THAR02_09408	NA	NA	NA	NA	NA	NA	NA	NA	NA	NA	1
THAR02_09441	2.02025	4.00425	15.9327	JOKZ01000418	5676	7341	0.0122359	0.0328328	JOKZ01000418.1	5676	7341	-	-	KKO98449.1	421	hypothetical protein THAR02_09441	NA	NA	NA	NA	NA	NA	NA	NA	NA	NA	7
THAR02_09458	2.55952	3.28115	21.7592	JOKZ01000420	112	1741	0.000453459	0.00176323	JOKZ01000420.1	112	1741	-	-	KKO98431.1	514	hypothetical protein THAR02_09458	NA	NA	NA	NA	NA	NA	NA	NA	NA	NA	47
THAR02_09470	1.79994	28.2304	414.541	JOKZ01000421	16403	17909	0	0	JOKZ01000421.1	16403	17909	+	-	KKO98427.1	418	pyruvate dehydrogenase E1 component subunit alpha	NA	NA	NA	NA	NA	NA	NA	NA	NA	NA	21
THAR02_09568	3.21145	2.67372	26.5965	JOKZ01000432	28010	30125	2.42966e-05	0.000119182	JOKZ01000432.1	28010	30125	-	-	KKO98334.1	631	cytochrome P450	NA	NA	NA	NA	NA	NA	NA	NA	NA	NA	11
THAR02_09589	1.84252	5.34744	21.2772	JOKZ01000435	12174	13386	0.00379007	0.0118451	JOKZ01000435.1	12174	13386	+	-	KKO98305.1	315	hypothetical protein THAR02_09589	NA	NA	NA	NA	NA	NA	NA	NA	NA	NA	31
THAR02_09607	1.88542	5.84703	27.1425	JOKZ01000437	10444	11458	0.00047578	0.0018413	JOKZ01000437.1	10444	11458	-	-	KKO98284.1	288	hypothetical protein THAR02_09607	NA	NA	NA	NA	NA	NA	NA	NA	NA	NA	10
THAR02_09631	2.39883	13.3054	502.946	JOKZ01000440	5778	6322	0	0	JOKZ01000440.1	5778	6322	-	-	KKO98261.1	126	SCP-2 sterol transfer family protein	NA	NA	NA	NA	NA	NA	NA	NA	NA	NA	46
THAR02_09650	2.29529	3.39998	16.9104	JOKZ01000443	1463	4786	0.00465056	0.0142213	JOKZ01000443.1	1463	4786	-	-	KKO98236.1	993	hypothetical protein THAR02_09650	NA	NA	NA	NA	NA	NA	NA	NA	NA	NA	3
THAR02_09667	1.90864	12.8992	128.313	JOKZ01000445	3087	3573	0	0	JOKZ01000445.1	3087	3573	-	-	KKO98221.1	130	hypothetical protein THAR02_09667	NA	NA	NA	NA	NA	NA	NA	NA	NA	NA	34
THAR02_09723	1.72596	11.2653	62.2555	JOKZ01000450	24531	26069	1.8207e-08	1.36558e-07	JOKZ01000450.1	24531	26069	+	-	KKO98179.1	449	hypothetical protein THAR02_09723	NA	NA	NA	NA	NA	NA	NA	NA	NA	NA	3
THAR02_09724	1.57189	11.8999	47.3492	JOKZ01000450	27170	28321	1.56827e-05	7.95061e-05	JOKZ01000450.1	27170	28321	+	-	KKO98180.1	283	F-actin capping protein	NA	NA	NA	NA	NA	NA	NA	NA	NA	NA	20
THAR02_09782	2.40333	4.29972	31.3654	JOKZ01000457	24617	25974	1.62928e-05	8.24176e-05	JOKZ01000457.1	24617	25974	+	-	KKO98120.1	392	hypothetical protein THAR02_09782	NA	NA	NA	NA	NA	NA	NA	NA	NA	NA	31
THAR02_09783	1.5878	11.303	44.9739	JOKZ01000458	9482	10467	2.5634e-05	0.000125273	JOKZ01000458.1	9482	10467	+	-	KKO98110.1	298	regucalcin	NA	NA	NA	NA	NA	NA	NA	NA	NA	NA	56
THAR02_09794	1.51466	7.11491	18.8732	JOKZ01000460	12768	16785	0.034327	0.0802219	JOKZ01000460.1	12768	16785	+	-	KKO98099.1	949	hypothetical protein THAR02_09794	NA	NA	NA	NA	NA	NA	NA	NA	NA	NA	33
THAR02_09838	1.59752	6.9065	21.3738	JOKZ01000467	4773	7122	0.0116631	0.0315089	JOKZ01000467.1	4773	7122	+	-	KKO98052.1	733	kinetochore protein NDC80	NA	NA	NA	NA	NA	NA	NA	NA	NA	NA	12
THAR02_09927	1.63157	17.7873	106.162	JOKZ01000480	4	288	5.28466e-14	6.09459e-13	JOKZ01000480.1	4	288	+	-	KKO97960.1	94	splicing factor U2AF 23 kDa subunit, partial	NA	NA	NA	NA	NA	NA	NA	NA	NA	NA	12
THAR02_09956	3.25795	5.45094	234.964	JOKZ01000484	23237	24166	0	0	JOKZ01000484.1	23237	24166	+	-	KKO97945.1	309	pyridoxine biosynthesis protein PDX1	NA	NA	NA	NA	NA	NA	NA	NA	NA	NA	28
THAR02_09968	1.63734	22.137	161.484	JOKZ01000486	10622	11362	0	0	JOKZ01000486.1	10622	11362	+	-	KKO97924.1	228	hypothetical protein THAR02_09968	NA	NA	NA	NA	NA	NA	NA	NA	NA	NA	25
THAR02_09977	1.52106	6.89711	18.2955	JOKZ01000487	10114	10907	0.0371996	0.0857673	JOKZ01000487.1	10114	10907	+	-	KKO97916.1	244	cyanamide hydratase	NA	NA	NA	NA	NA	NA	NA	NA	NA	NA	NA
THAR02_09983	1.52023	6.91121	18.3329	JOKZ01000488	117	1649	0.0370062	0.0853898	JOKZ01000488.1	117	1649	-	-	KKO97906.1	488	phospho-2-dehydro-3-deoxyheptonate aldolase	NA	NA	NA	NA	NA	NA	NA	NA	NA	NA	21
THAR02_10029	2.33653	5.80684	57.7628	JOKZ01000493	21693	22652	4.94198e-10	4.20599e-09	JOKZ01000493.1	21693	22652	+	-	KKO97873.1	290	hypothetical protein THAR02_10029	NA	NA	NA	NA	NA	NA	NA	NA	NA	NA	34
THAR02_10058	2.3557	4.16205	27.601	JOKZ01000497	12234	13728	7.82688e-05	0.000354584	JOKZ01000497.1	12234	13728	+	-	KKO97836.1	405	SAGA-associated factor 73	NA	NA	NA	NA	NA	NA	NA	NA	NA	NA	18
THAR02_10098	1.56911	23.6571	143.437	JOKZ01000502	17562	19579	0	0	JOKZ01000502.1	17562	19579	+	-	KKO97801.1	499	amidophosphoribosyltransferase	NA	NA	NA	NA	NA	NA	NA	NA	NA	NA	10
THAR02_10125	2.1328	5.04415	30.1056	JOKZ01000506	21542	22669	6.1518e-05	0.000284527	JOKZ01000506.1	21542	22669	+	-	KKO97778.1	334	hypothetical protein THAR02_10125	NA	NA	NA	NA	NA	NA	NA	NA	NA	NA	53
THAR02_10162	1.69474	7.89622	31.4187	JOKZ01000511	9512	10338	0.000434684	0.00169884	JOKZ01000511.1	9512	10338	-	-	KKO97735.1	213	hypothetical protein THAR02_10162	NA	NA	NA	NA	NA	NA	NA	NA	NA	NA	4
THAR02_10180	1.82118	8.124	43.1	JOKZ01000514	22152	22775	3.82048e-06	2.12932e-05	JOKZ01000514.1	22152	22775	-	-	KKO97723.1	207	hypothetical protein THAR02_10180	NA	NA	NA	NA	NA	NA	NA	NA	NA	NA	28
THAR02_10185	1.62229	10.0384	39.9421	JOKZ01000515	10493	12124	7.28768e-05	0.000332251	JOKZ01000515.1	10493	12124	+	-	KKO97711.1	504	hypothetical protein THAR02_10185	NA	NA	NA	NA	NA	NA	NA	NA	NA	NA	23
THAR02_10209	1.53322	30.9108	191.322	JOKZ01000520	518	1110	0	0	JOKZ01000520.1	518	1110	-	-	KKO97680.1	163	peroxin-4	NA	NA	NA	NA	NA	NA	NA	NA	NA	NA	18
THAR02_10239	2.3263	6.98261	87.9809	JOKZ01000524	11689	12513	1.77636e-15	2.25188e-14	JOKZ01000524.1	11689	12513	+	-	KKO97658.1	241	hypothetical protein THAR02_10239	NA	NA	NA	NA	NA	NA	NA	NA	NA	NA	56
THAR02_10254	1.52472	34.4855	219.546	JOKZ01000527	16801	17981	0	0	JOKZ01000527.1	16801	17981	+	-	KKO97642.1	244	U2 small nuclear ribonucleoprotein A\'	NA	NA	NA	NA	NA	NA	NA	NA	NA	NA	42
THAR02_10315	1.5822	33.3511	250.66	JOKZ01000537	18770	19288	0	0	JOKZ01000537.1	18770	19288	-	-	KKO97586.1	151	mitochondrial import receptor subunit tom-22	NA	NA	NA	NA	NA	NA	NA	NA	NA	NA	36
THAR02_10369	2.04842	3.79728	15.1092	JOKZ01000548	14212	15610	0.0147009	0.0384512	JOKZ01000548.1	14212	15610	-	-	KKO97530.1	444	hypothetical protein THAR02_10369	NA	NA	NA	NA	NA	NA	NA	NA	NA	NA	35
THAR02_10385	2.2701	3.70975	19.6812	JOKZ01000552	10579	15571	0.00179279	0.00604855	JOKZ01000552.1	10579	15571	+	-	KKO97510.1	910	cell pattern formation-associated protein stuA	NA	NA	NA	NA	NA	NA	NA	NA	NA	NA	9
THAR02_10421	2.0138	5.39008	28.5958	JOKZ01000561	336	2288	0.000167278	0.000711831	JOKZ01000561.1	336	2288	-	-	KKO97470.1	626	ATP-dependent rRNA helicase SPB4	NA	NA	NA	NA	NA	NA	NA	NA	NA	NA	33
THAR02_10443	1.65141	6.44959	21.3855	JOKZ01000565	6755	7540	0.00843045	0.0238576	JOKZ01000565.1	6755	7540	+	-	KKO97449.1	261	hypothetical protein THAR02_10443	NA	NA	NA	NA	NA	NA	NA	NA	NA	NA	11
THAR02_10474	2.27775	16.8979	649.947	JOKZ01000570	5221	5520	0	0	JOKZ01000570.1	5221	5520	+	-	KKO97419.1	99	hypothetical protein THAR02_10474	NA	NA	NA	NA	NA	NA	NA	NA	NA	NA	13
THAR02_10518	1.68534	13.1246	73.9813	JOKZ01000578	2130	3816	6.6635e-10	5.62119e-09	JOKZ01000578.1	2130	3816	-	-	KKO97373.1	514	hypothetical protein THAR02_10518	NA	NA	NA	NA	NA	NA	NA	NA	NA	NA	4
THAR02_10570	2.36481	5.01422	43.2278	JOKZ01000588	1011	2160	1.56936e-07	1.04727e-06	JOKZ01000588.1	1011	2160	+	-	KKO97319.1	336	HVA22 family TB2/DP1 protein	NA	NA	NA	NA	NA	NA	NA	NA	NA	NA	5
THAR02_10582	1.63638	22.2341	162.192	JOKZ01000589	14495	16008	0	0	JOKZ01000589.1	14495	16008	-	-	KKO97318.1	455	hypothetical protein THAR02_10582	NA	NA	NA	NA	NA	NA	NA	NA	NA	NA	7
THAR02_10586	2.48353	6.99707	120.644	JOKZ01000591	412	2039	0	0	JOKZ01000591.1	412	2039	+	-	KKO97304.1	482	26S proteasome regulatory subunit N5	NA	NA	NA	NA	NA	NA	NA	NA	NA	NA	31
THAR02_10640	1.92525	6.95387	40.3508	JOKZ01000600	5878	8855	4.22011e-06	2.32835e-05	JOKZ01000600.1	5878	8855	+	-	KKO97259.1	971	hypothetical protein THAR02_10640	NA	NA	NA	NA	NA	NA	NA	NA	NA	NA	7
THAR02_10644	1.90324	12.5635	120.808	JOKZ01000601	15679	16627	0	0	JOKZ01000601.1	15679	16627	+	-	KKO97255.1	268	hypothetical protein THAR02_10644	NA	NA	NA	NA	NA	NA	NA	NA	NA	NA	3
THAR02_10646	1.68555	6.01349	19.9395	JOKZ01000602	11933	12954	0.0109684	0.0298283	JOKZ01000602.1	11933	12954	+	-	KKO97249.1	280	hypothetical protein THAR02_10646	NA	NA	NA	NA	NA	NA	NA	NA	NA	NA	15
THAR02_10666	3.01115	3.65756	50.9363	JOKZ01000606	11221	12606	9.06099e-10	7.57696e-09	JOKZ01000606.1	11221	12606	-	-	KKO97233.1	461	hypothetical protein THAR02_10666	NA	NA	NA	NA	NA	NA	NA	NA	NA	NA	18
THAR02_10702	3.40908	1.79956	11.934	JOKZ01000615	2351	5167	0.00940196	0.0261733	JOKZ01000615.1	2351	5167	-	-	KKO97192.1	938	hypothetical protein THAR02_10702	NA	NA	NA	NA	NA	NA	NA	NA	NA	NA	11
THAR02_10723	2.40279	2.85197	13.2391	JOKZ01000621	4277	7912	0.0146781	0.0384177	JOKZ01000621.1	4277	7912	-	-	KKO97173.1	1184	response regulator receiver domain-containing protein	NA	NA	NA	NA	NA	NA	NA	NA	NA	NA	1
THAR02_10744	2.1777	4.74661	28.3297	JOKZ01000628	10036	11103	0.000101519	0.000450684	JOKZ01000628.1	10036	11103	+	-	KKO97152.1	355	hypothetical protein THAR02_10744	NA	NA	NA	NA	NA	NA	NA	NA	NA	NA	40
THAR02_10801	2.75929	5.67044	112.812	JOKZ01000643	3390	4456	0	0	JOKZ01000643.1	3390	4456	+	-	KKO97092.1	297	SHO1 osmosensor	NA	NA	NA	NA	NA	NA	NA	NA	NA	NA	49
THAR02_10860	1.741	13.0992	85.1308	JOKZ01000657	9544	11478	5.20428e-12	5.18984e-11	JOKZ01000657.1	9544	11478	+	-	KKO97037.1	644	hypothetical protein THAR02_10860	NA	NA	NA	NA	NA	NA	NA	NA	NA	NA	13
THAR02_10861	1.65593	32.918	320.171	JOKZ01000657	11681	12202	0	0	JOKZ01000657.1	11681	12202	-	-	KKO97038.1	153	hypothetical protein THAR02_10861	NA	NA	NA	NA	NA	NA	NA	NA	NA	NA	25
THAR02_10878	3.56525	2.7747	42.3215	JOKZ01000663	4824	6980	1.6969e-08	1.2769e-07	JOKZ01000663.1	4824	6980	-	-	KKO97017.1	608	hypothetical protein THAR02_10878	NA	NA	NA	NA	NA	NA	NA	NA	NA	NA	18
THAR02_10920	1.53077	19.0578	88.4683	JOKZ01000674	3544	4341	2.8232e-10	2.46291e-09	JOKZ01000674.1	3544	4341	-	-	KKO96975.1	265	hypothetical protein THAR02_10920	NA	NA	NA	NA	NA	NA	NA	NA	NA	NA	50
THAR02_10926	1.56447	35.204	256.804	JOKZ01000675	4768	5404	0	0	JOKZ01000675.1	4768	5404	-	-	KKO96967.1	143	hypothetical protein THAR02_10926	NA	NA	NA	NA	NA	NA	NA	NA	NA	NA	45
THAR02_10930	1.91888	12.517	124.511	JOKZ01000675	11598	12150	0	0	JOKZ01000675.1	11598	12150	+	-	KKO96971.1	134	dsDNA-binding protein PDCD5	NA	NA	NA	NA	NA	NA	NA	NA	NA	NA	2
THAR02_10962	2.00673	6.10033	36.4093	JOKZ01000685	10660	11848	1.05058e-05	5.45351e-05	JOKZ01000685.1	10660	11848	+	-	KKO96935.1	276	hypothetical protein THAR02_10962	NA	NA	NA	NA	NA	NA	NA	NA	NA	NA	50
THAR02_10963	2.65271	5.07445	70.6684	JOKZ01000686	59	1406	5.40679e-13	5.81546e-12	JOKZ01000686.1	59	1406	+	-	KKO96929.1	332	3-hydroxyisobutyrate dehydrogenase	NA	NA	NA	NA	NA	NA	NA	NA	NA	NA	31
THAR02_10964	1.73052	10.5943	56.2056	JOKZ01000686	3234	4391	1.31366e-07	8.84856e-07	JOKZ01000686.1	3234	4391	+	-	KKO96930.1	318	hypothetical protein THAR02_10964	NA	NA	NA	NA	NA	NA	NA	NA	NA	NA	52
THAR02_10983	1.99215	6.28175	37.4922	JOKZ01000692	7899	8798	7.76588e-06	4.10539e-05	JOKZ01000692.1	7899	8798	-	-	KKO96914.1	268	hypothetical protein THAR02_10983	NA	NA	NA	NA	NA	NA	NA	NA	NA	NA	21
THAR02_11005	1.78284	42.2448	859.126	JOKZ01000699	2162	2883	0	0	JOKZ01000699.1	2162	2883	-	-	KKO96889.1	119	60S ribosomal protein L33-A	NA	NA	NA	NA	NA	NA	NA	NA	NA	NA	5
THAR02_11018	1.65608	6.40073	21.2235	JOKZ01000702	5751	6733	0.008682	0.0244791	JOKZ01000702.1	5751	6733	+	-	KKO96878.1	263	autophagy protein 5	NA	NA	NA	NA	NA	NA	NA	NA	NA	NA	1
THAR02_11019	2.09142	3.49853	13.9205	JOKZ01000702	6935	8383	0.0191947	0.0485698	JOKZ01000702.1	6935	8383	-	-	KKO96879.1	482	DNA excision repair protein ERCC-8	NA	NA	NA	NA	NA	NA	NA	NA	NA	NA	37
THAR02_11139	1.55318	12.6104	50.1761	JOKZ01000744	975	1376	8.75119e-06	4.59248e-05	JOKZ01000744.1	975	1376	-	-	KKO96754.1	133	hypothetical protein THAR02_11139	NA	NA	NA	NA	NA	NA	NA	NA	NA	NA	35
THAR02_11165	1.62567	9.95948	39.6283	JOKZ01000753	8053	9579	7.78007e-05	0.000352603	JOKZ01000753.1	8053	9579	-	-	KKO96734.1	508	betaine aldehyde dehydrogenase	NA	NA	NA	NA	NA	NA	NA	NA	NA	NA	19
THAR02_11194	1.88312	11.6941	98.8764	JOKZ01000766	748	2631	2.66454e-15	3.34829e-14	JOKZ01000766.1	748	2631	+	-	KKO96700.1	577	eukaryotic translation initiation factor 3 subunit D	NA	NA	NA	NA	NA	NA	NA	NA	NA	NA	52
THAR02_11204	1.53405	198.799	3651.83	JOKZ01000771	1151	1489	0	0	JOKZ01000771.1	1151	1489	-	-	KKO96689.1	84	hypothetical protein THAR02_11204	NA	NA	NA	NA	NA	NA	NA	NA	NA	NA	1
THAR02_11205	2.50949	3.68146	26.8553	JOKZ01000771	2445	3821	6.64884e-05	0.000305549	JOKZ01000771.1	2445	3821	-	-	KKO96690.1	458	sterol carrier protein 2	NA	NA	NA	NA	NA	NA	NA	NA	NA	NA	13
THAR02_11229	1.68029	6.95387	25.3633	JOKZ01000779	4116	5707	0.00247314	0.00810608	JOKZ01000779.1	4116	5707	-	-	KKO96667.1	485	hypothetical protein THAR02_11229	NA	NA	NA	NA	NA	NA	NA	NA	NA	NA	33
THAR02_11237	1.79986	6.18971	25.9968	JOKZ01000783	3240	5891	0.00103755	0.00371644	JOKZ01000783.1	3240	5891	+	-	KKO96658.1	818	fungal specific transcription factor domain-containing protein	NA	NA	NA	NA	NA	NA	NA	NA	NA	NA	28
THAR02_11251	2.10857	3.41372	13.583	JOKZ01000788	440	1924	0.0207134	0.0518421	JOKZ01000788.1	440	1924	+	-	KKO96642.1	494	hypothetical protein THAR02_11251	NA	NA	NA	NA	NA	NA	NA	NA	NA	NA	27
THAR02_11256	1.8533	5.2806	21.0112	JOKZ01000789	3858	4872	0.00401509	0.0124715	JOKZ01000789.1	3858	4872	+	-	KKO96640.1	319	hypothetical protein THAR02_11256	NA	NA	NA	NA	NA	NA	NA	NA	NA	NA	26
THAR02_11292	1.5369	8.26304	24.6587	JOKZ01000811	84	1310	0.00820558	0.0233361	JOKZ01000811.1	84	1310	-	-	KKO96603.1	408	hypothetical protein THAR02_11292	NA	NA	NA	NA	NA	NA	NA	NA	NA	NA	29
THAR02_11311	2.4735	4.69387	43.5788	JOKZ01000823	696	1823	9.34113e-08	6.40455e-07	JOKZ01000823.1	696	1823	+	-	KKO96583.1	359	oxidoreductase	NA	NA	NA	NA	NA	NA	NA	NA	NA	NA	42
THAR02_11351	1.83324	7.89622	41.8915	JOKZ01000853	4995	5734	5.22175e-06	2.84279e-05	JOKZ01000853.1	4995	5734	-	-	KKO96548.1	213	hypothetical protein THAR02_11351	NA	NA	NA	NA	NA	NA	NA	NA	NA	NA	41
THAR02_11372	3.02959	2.47046	18.0213	JOKZ01000877	3224	5275	0.00108581	0.00385804	JOKZ01000877.1	3224	5275	+	-	KKO96524.1	683	pre-mRNA-splicing factor clf-1	NA	NA	NA	NA	NA	NA	NA	NA	NA	NA	7
THAR02_11417	1.9781	14.0816	186.766	JOKZ01000940	1266	3328	0	0	JOKZ01000940.1	1266	3328	+	-	KKO96482.1	359	hypothetical protein THAR02_11417	NA	NA	NA	NA	NA	NA	NA	NA	NA	NA	9
THAR02_11431	1.66083	7.54371	27.5147	JOKZ01000969	144	1717	0.00161957	0.00551593	JOKZ01000969.1	144	1717	-	-	KKO96468.1	447	hypothetical protein THAR02_11431	NA	NA	NA	NA	NA	NA	NA	NA	NA	NA	45
THAR02_11461	2.74798	13.9652	1509.57	JOKZ01001029	85	720	0	0	JOKZ01001029.1	85	720	-	-	KKO96438.1	120	hypothetical protein THAR02_11461	NA	NA	NA	NA	NA	NA	NA	NA	NA	NA	7
THAR02_11468	1.58113	6.79997	20.2925	JOKZ01001046	156	2380	0.016482	0.0424625	JOKZ01001046.1	156	2380	-	-	KKO96431.1	496	hypothetical protein THAR02_11468	NA	NA	NA	NA	NA	NA	NA	NA	NA	NA	41
THAR02_11480	3.31704	3.03919	42.3248	JOKZ01001098	410	2143	2.35878e-08	1.74976e-07	JOKZ01001098.1	410	2143	+	-	KKO96419.1	555	30S ribosomal protein S5	NA	NA	NA	NA	NA	NA	NA	NA	NA	NA	1
THAR02_00539	2.95043	2.21757	13.2354	JOKZ01000008	76208	78604	0.00788956	0.0225713	JOKZ01000008.1	76208	78604	+	-	KKP07342.1	761	hypothetical protein THAR02_00539	EAA66229.1	PL1		eukaryota	Aspergillus	hypothetical protein THAR02_00539	Dimethylaniline monooxygenase	NAD_binding_9	EC:1.14.13	818168037	7

## Sheet: Th_glucose superexpression
Feature.ID	Experiment...Fold.Change..normalized.values.	Kal.s.Z.test..celulose.vs.Glicose.original.values...P.value	Kal.s.Z.test..celulose.vs.Glicose.original.values...FDR.p.value.correction	celulose...3844_C1_trimmed.RNA.Seq...RPKM	celulose...3844_C1_trimmed.RNA.Seq...Chromosome	celulose...3844_C1_trimmed.RNA.Seq...Chromosome.region.start	celulose...3844_C1_trimmed.RNA.Seq...Chromosome.region.end	Replicon.Accession	Start	Stop	Strand	GeneID	Protein.product	Length	Protein.name	Annotation_Cazy	GH.family	CBM	Organism	Genus	Genome.annotation	Blast2go_Annotation	Pfam_Annotation	Enzyme.Codes.list	Gi	CLUSTER
THAR02_06379	-2.61027	0.0082979	0.023552	2.7601	JOKZ01000192	39929	41146	JOKZ01000192.1	39929	41146	+	-	KKP01519.1	405	hypothetical protein THAR02_06379	BAE64495.1	GH0		eukaryota	Aspergillus	hypothetical protein THAR02_06379	---NA---	Pectate_lyase_3	-	818161439	NA
THAR02_01195	-1.59852	8.75708e-05	0.00039424	8.42556	JOKZ01000020	89494	90359	JOKZ01000020.1	89494	90359	+	-	KKP06706.1	265	hypothetical protein THAR02_01195	XP_003720283.1	GH128		eukaryota	Magnaporthe	hypothetical protein THAR02_01195	Alkali-sensitive linkage 1 Flags: Precursor	Glyco_hydro_cc	-	818167346	NA
THAR02_02413	-1.61602	0.0104235	0.0285491	5.60299	JOKZ01000048	8467	9143	JOKZ01000048.1	8467	9143	+	-	KKP05453.1	199	molybdopterin synthase catalytic subunit, partial	CAP83076.1	GH13		eukaryota	Penicillium	molybdopterin synthase catalytic subunit, partial	Molybdopterin synthase catalytic subunit ame: Full	Glyco_hydro_76	EC:1.7.1.3
THAR02_04805	-2.31413	0	0	8.66442	JOKZ01000124	39896	41215	JOKZ01000124.1	39896	41215	-	-	KKP03089.1	387	AreB protein	KFY84961.1	GH135		eukaryota	Pseudogymnoascus	AreB protein	Aryl-alcohol dehydrogenase ame: Full	FAD_binding_4	EC:1.1.1.1	818163285	30
THAR02_04947	-2.25331	1.55431e-15	1.97693e-14	6.73032	JOKZ01000130	17988	18986	JOKZ01000130.1	17988	18986	+	-	KKP02933.1	332	hypothetical protein THAR02_04947	CEF84639.1	GH16		eukaryota	Fusarium	hypothetical protein THAR02_04947	Probable extracellular glycosidase ARB_05253 Flags: Precursor	Chitin_bind_1	-	818163104	0
THAR02_05127	-1.7456	0.00128631	0.00449135	5.67392	JOKZ01000137	8584	9822	JOKZ01000137.1	8584	9822	+	-	KKP02738.1	394	hypothetical protein THAR02_05127	CCA67642.1	GH17		eukaryota	Piriformospora	hypothetical protein THAR02_05127	---NA---	-	-	818162879	44
THAR02_04300	-1.52161	2.66454e-15	3.34829e-14	20.9948	JOKZ01000104	78149	80710	JOKZ01000104.1	78149	80710	+	-	KKP03616.1	853	glycosyl hydrolase family 2	AEO69937.1	GH2		eukaryota	Thielavia	glycosyl hydrolase family 2	Beta-mannosidase B ame: Full	Glyco_transf_22	EC:3.2.1.25	818163893	11
THAR02_05735	-1.83412	0.0360753	0.0835772	3.75201	JOKZ01000163	20925	23760	JOKZ01000163.1	20925	23760	+	-	KKP02149.1	895	beta-mannosidase	BAE55770.1	GH2		eukaryota	Aspergillus	beta-mannosidase	Beta-mannosidase B ame: Full	Peptidase_S9	EC:3.2.1.25	818162189	40
THAR02_07754	-1.50428	0	0	50.5092	JOKZ01000273	11401	14441	JOKZ01000273.1	11401	14441	-	-	KKP00134.1	953	hypothetical protein THAR02_07754	AEO66261.1	GH2		eukaryota	Thielavia	hypothetical protein THAR02_07754	Beta-mannosidase A ame: Full	Polysacc_lyase	EC:3.2.1.25	818159748	8
THAR02_05186	-5.60699	6.49082e-05	0.000299124	2.25473	JOKZ01000138	71189	72909	JOKZ01000138.1	71189	72909	+	-	KKP02733.1	496	melibiase	XP_362213.1	GH27		eukaryota	Magnaporthe	melibiase	Alpha-galactosidase ame: Full	ADH_N	EC:3.2.1.22	818162869	NA
THAR02_11221	-5.26474	6.27353e-05	0.000289808	2.26384	JOKZ01000777	647	2179	JOKZ01000777.1	647	2179	+	-	KKO96672.1	494	alpha-galactosidase	CAA93246.1	GH27		eukaryota	Trichoderma	alpha-galactosidase	Alpha-galactosidase 3 ame: Full	Alginate_lyase	EC:3.2.1.22	818154659	NA
THAR02_02189	-2.28824	2.84239e-06	1.61073e-05	4.37734	JOKZ01000042	102385	105002	JOKZ01000042.1	102385	105002	+	-	KKP05725.1	767	beta-glucosidase	AAP57760.1	GH3		eukaryota	Trichoderma	beta-glucosidase	Beta-glucosidase cel3A ame: Full	Bac_rhamnosid	EC:3.2.1.21
THAR02_10190	-1.56444	2.42231e-07	1.58248e-06	12.0639	JOKZ01000516	864	3453	JOKZ01000516.1	864	3453	-	-	KKO97705.1	835	beta-glucosidase	AAP57756.1	GH3		eukaryota	Trichoderma	beta-glucosidase	Probable beta-glucosidase I ame: Full	Cyt_b561 superfamily	-	818156516	42
THAR02_09331	-1.66675	0.016439	0.0423707	4.91491	JOKZ01000407	30945	32504	JOKZ01000407.1	30945	32504	-	-	KKO98574.1	455	hypothetical protein THAR02_09331	CCD43231.1	GH39		eukaryota	Botryotinia	hypothetical protein THAR02_09331	---NA---	-	-	818157742	53
THAR02_00117	-1.5092	3.06803e-08	2.25696e-07	14.5911	JOKZ01000002	30576	32879	JOKZ01000002.1	30576	32879	-	-	KKP07728.1	767	hypothetical protein THAR02_00117	CCT67355.1	GH5		eukaryota	Fusarium	hypothetical protein THAR02_00117	Uncharacterized glycosyl hydrolase YIR007W	Cellulase	-	818168459	29
THAR02_04405	-2.02223	0	0	10.6724	JOKZ01000108	38504	39763	JOKZ01000108.1	38504	39763	-	-	KKP03485.1	419	cellulase	AAR29981.1	GH5	CBM1	eukaryota	Trichoderma	cellulase	Endoglucanase EG-II Short	PIP5K	EC:3.2.1.91
THAR02_02152	-1.64828	0.00103093	0.00369734	6.72359	JOKZ01000041	114425	115924	JOKZ01000041.1	114425	115924	+	-	KKP05778.1	499	alpha-L-arabinofuranosidase B	AHC03897.1	GH54	CBM42	eukaryota	Trichoderma	alpha-L-arabinofuranosidase B	Alpha-L-arabinofuranosidase Short	3Beta_HSD	EC:3.2.1.55
THAR02_06250	-2.19265	9.4369e-15	1.15186e-13	6.93869	JOKZ01000185	46333	47301	JOKZ01000185.1	46333	47301	-	-	KKP01661.1	322	alpha-L-arabinofuranosidase	AAP57750.1	GH62		eukaryota	Trichoderma	alpha-L-arabinofuranosidase	Probable alpha-L-arabinofuranosidase axhA-1 ame: Full	Glyco_hydro_71	EC:3.2.1.55	818161613	36
THAR02_11467	-1.99013	2.35582e-11	2.22756e-10	7.55885	JOKZ01001044	1089	2867	JOKZ01001044.1	1089	2867	+	-	KKO96432.1	593	hypothetical protein THAR02_11467, partial	AEB68921.1	GH73		archaea	Methanosaeta	hypothetical protein THAR02_11467, partial	Uncharacterized WD repeat-containing alr3466	Anp1	-	818153609	52
THAR02_07986	-1.72309	0	0	14.2449	JOKZ01000290	32119	32946	JOKZ01000290.1	32119	32946	-	-	KKO99919.1	235	chitosanase	AAS77607.1	GH75		eukaryota	Trichoderma	chitosanase	Endo-chitosanase Flags: Precursor	Melibiase	EC:3.2.1.132	818159477	15
THAR02_00574	-2.75623	0.000639231	0.00240428	2.91823	JOKZ01000008	169105	170316	JOKZ01000008.1	169105	170316	-	-	KKP07377.1	383	BNR/Asp-box repeat protein	BAE64690.1	GH93		eukaryota	Aspergillus	BNR/Asp-box repeat protein	---NA---	-	-	818168072	NA
THAR02_05072	-3.44948	0.0151944	0.0395441	2.33458	JOKZ01000134	66898	68559	JOKZ01000134.1	66898	68559	-	-	KKP02842.1	479	hypothetical protein THAR02_05072	CEF85929.1	GT1		eukaryota	Fusarium	hypothetical protein THAR02_05072	---NA---	-	-	818162998	NA
THAR02_09143	-1.55784	0.0046325	0.0141699	6.84684	JOKZ01000388	18101	19947	JOKZ01000388.1	18101	19947	-	-	KKO98750.1	490	hypothetical protein THAR02_09143	AEO58610.1	GT1		eukaryota	Myceliophthora	hypothetical protein THAR02_09143	UDP-glycosyltransferase 84A1 ame: Full	Glyco_hydro_cc	-	818157981	20
THAR02_04222	-1.53267	6.23609e-06	3.34797e-05	11.178	JOKZ01000102	5286	6543	JOKZ01000102.1	5286	6543	+	-	KKP03647.1	400	hypothetical protein THAR02_04222	CCD50655.1	GT25		eukaryota	Botryotinia	hypothetical protein THAR02_04222	---NA---	-	-	818163931	NA
THAR02_10636	-3.17868	0.00010263	0.000455261	2.73317	JOKZ01000599	13562	14791	JOKZ01000599.1	13562	14791	-	-	KKO97265.1	409	hypothetical protein THAR02_10636	CCT68908.1	GT32		eukaryota	Fusarium	hypothetical protein THAR02_10636	Initiation-specific alpha-1,6-mannosyltransferase	UQ_con	-	818155807	NA
THAR02_05916	-1.71287	0.0020602	0.00684827	5.7283	JOKZ01000170	47080	51965	JOKZ01000170.1	47080	51965	+	-	KKP01989.1	1564	hypothetical protein THAR02_05916	CEF74120.1	GT41		eukaryota	Fusarium	hypothetical protein THAR02_05916	Probable UDP-N-acetylglucosamine--peptide N-acetylglucosaminyltransferase SEC ame: Full	Glyco_hydro_11	EC:2.3.1	818162001	3
THAR02_11073	-3.98043	2.08572e-08	1.55322e-07	2.65545	JOKZ01000717	9846	11190	JOKZ01000717.1	9846	11190	+	-	KKO96827.1	421	hypothetical protein THAR02_11073	CCT69815.1	GT69		eukaryota	Fusarium	hypothetical protein THAR02_11073	Alpha-1,3-mannosyltransferase CMT1	Glycos_transf_2	-	818154999	NA
THAR02_07035	-2.68267	0.00144172	0.0049676	2.90311	JOKZ01000226	12171	15846	JOKZ01000226.1	12171	15846	-	-	KKP00857.1	1157	DNA-directed RNA polymerase III subunit RPC2	AIE96983.1	GT90		archaea	uncultured	DNA-directed RNA polymerase III subunit RPC2	DNA-directed RNA polymerase III subunit RPC2 Short	Glyco_transf_20	-	818160649	4
THAR02_00001	-1.88917	2.42403e-05	0.000118957	5.92909	JOKZ01000001	130	1830	JOKZ01000001.1	130	1830	-	-	KKP07793.1	566	hypothetical protein THAR02_00001	NA	NA	NA	NA	NA	NA	NA	NA	NA	NA	NA
THAR02_00003	-2.03528	0.00129246	0.00451144	4.101	JOKZ01000001	8993	12476	JOKZ01000001.1	8993	12476	+	-	KKP07795.1	1092	bifunctional P-450/NADPH-P450 reductase	NA	NA	NA	NA	NA	NA	NA	NA	NA	NA	0
THAR02_00010	-2.24626	2.48011e-10	2.17682e-09	5.65959	JOKZ01000001	33380	34154	JOKZ01000001.1	33380	34154	+	-	KKP07802.1	197	hypothetical protein THAR02_00010	NA	NA	NA	NA	NA	NA	NA	NA	NA	NA	NA
THAR02_00023	-3.38881	1.0944e-05	5.67076e-05	2.73317	JOKZ01000001	67257	68629	JOKZ01000001.1	67257	68629	-	-	KKP07815.1	409	NADH:flavin oxidoreductase/NADH oxidase	NA	NA	NA	NA	NA	NA	NA	NA	NA	NA	NA
THAR02_00027	-1.66542	0.000337306	0.00134993	7.03673	JOKZ01000001	81776	84959	JOKZ01000001.1	81776	84959	+	-	KKP07819.1	636	TfdA family Taurine catabolism dioxygenase TauD	NA	NA	NA	NA	NA	NA	NA	NA	NA	NA	19
THAR02_00046	-2.42383	0.00568983	0.0169706	3.02865	JOKZ01000001	138723	139832	JOKZ01000001.1	138723	139832	-	-	KKP07838.1	369	hypothetical protein THAR02_00046	NA	NA	NA	NA	NA	NA	NA	NA	NA	NA	NA
THAR02_00122	-1.61805	1.75095e-07	1.1597e-06	10.8096	JOKZ01000002	44609	45725	JOKZ01000002.1	44609	45725	-	-	KKP07733.1	310	hypothetical protein THAR02_00122	NA	NA	NA	NA	NA	NA	NA	NA	NA	NA	51
THAR02_00171	-1.54854	0.00410754	0.0127232	7.03305	JOKZ01000002	200476	202005	JOKZ01000002.1	200476	202005	-	-	KKP07783.1	477	hypothetical protein THAR02_00171	NA	NA	NA	NA	NA	NA	NA	NA	NA	NA	4
THAR02_00193	-1.83261	0.0001078	0.000476908	5.93957	JOKZ01000003	40739	42436	JOKZ01000003.1	40739	42436	-	-	KKP07657.1	565	hypothetical protein THAR02_00193	NA	NA	NA	NA	NA	NA	NA	NA	NA	NA	53
THAR02_00203	-2.14967	1.32847e-10	1.18777e-09	6.2955	JOKZ01000003	70432	72485	JOKZ01000003.1	70432	72485	+	-	KKP07667.1	533	hypothetical protein THAR02_00203	NA	NA	NA	NA	NA	NA	NA	NA	NA	NA	9
THAR02_00210	-1.83189	0	0	26.6809	JOKZ01000003	84237	84914	JOKZ01000003.1	84237	84914	-	-	KKP07674.1	125	peptidyl-prolyl cis-trans isomerase PIN4	NA	NA	NA	NA	NA	NA	NA	NA	NA	NA	54
THAR02_00288	-2.07846	7.85384e-05	0.000355666	4.58886	JOKZ01000004	118863	122736	JOKZ01000004.1	118863	122736	+	-	KKP07613.1	1220	hypothetical protein THAR02_00288	NA	NA	NA	NA	NA	NA	NA	NA	NA	NA	28
THAR02_00311	-1.50653	0.00197971	0.00660364	8.17103	JOKZ01000004	177177	180056	JOKZ01000004.1	177177	180056	-	-	KKP07636.1	959	hypothetical protein THAR02_00311	NA	NA	NA	NA	NA	NA	NA	NA	NA	NA	54
THAR02_00342	-1.74918	8.52837e-07	5.14746e-06	8.06186	JOKZ01000005	99357	100781	JOKZ01000005.1	99357	100781	-	-	KKP07546.1	416	hypothetical protein THAR02_00342	NA	NA	NA	NA	NA	NA	NA	NA	NA	NA	4
THAR02_00400	-1.5695	4.00024e-12	4.04172e-11	16.0086	JOKZ01000006	76129	76901	JOKZ01000006.1	76129	76901	+	-	KKP07479.1	209	hypothetical protein THAR02_00400	NA	NA	NA	NA	NA	NA	NA	NA	NA	NA	28
THAR02_00401	-1.68185	3.8772e-06	2.15466e-05	8.44672	JOKZ01000006	77364	79809	JOKZ01000006.1	77364	79809	-	-	KKP07480.1	795	hypothetical protein THAR02_00401	NA	NA	NA	NA	NA	NA	NA	NA	NA	NA	51
THAR02_00455	-1.54153	3.92052e-07	2.47682e-06	12.5207	JOKZ01000007	39496	41778	JOKZ01000007.1	39496	41778	+	-	KKP07393.1	536	hypothetical protein THAR02_00455, partial	NA	NA	NA	NA	NA	NA	NA	NA	NA	NA	0
THAR02_00486	-1.63004	3.94936e-07	2.49367e-06	10.1873	JOKZ01000007	112322	113096	JOKZ01000007.1	112322	113096	+	-	KKP07424.1	219	hypothetical protein THAR02_00486	NA	NA	NA	NA	NA	NA	NA	NA	NA	NA	NA
THAR02_00509	-1.68835	5.85076e-09	4.59509e-08	10.4242	JOKZ01000007	177617	179728	JOKZ01000007.1	177617	179728	-	-	KKP07447.1	644	hypothetical protein THAR02_00509	NA	NA	NA	NA	NA	NA	NA	NA	NA	NA	54
THAR02_00523	-1.53035	0.00325006	0.0103197	7.39669	JOKZ01000008	28705	29743	JOKZ01000008.1	28705	29743	+	-	KKP07326.1	302	hypothetical protein THAR02_00523	NA	NA	NA	NA	NA	NA	NA	NA	NA	NA	NA
THAR02_00548	-2.06034	1.7074e-09	1.40226e-08	6.57243	JOKZ01000008	99382	100404	JOKZ01000008.1	99382	100404	-	-	KKP07351.1	340	hypothetical protein THAR02_00548	NA	NA	NA	NA	NA	NA	NA	NA	NA	NA	NA
THAR02_00555	-1.84275	2.27648e-06	1.30679e-05	6.87484	JOKZ01000008	122005	123052	JOKZ01000008.1	122005	123052	-	-	KKP07358.1	325	hypothetical protein THAR02_00555	NA	NA	NA	NA	NA	NA	NA	NA	NA	NA	19
THAR02_00566	-1.72878	0.000954032	0.0034441	5.97653	JOKZ01000008	142731	143912	JOKZ01000008.1	142731	143912	-	-	KKP07369.1	374	oxidoreductase family protein	NA	NA	NA	NA	NA	NA	NA	NA	NA	NA	21
THAR02_00620	-1.74424	0.000153132	0.000658457	6.60147	JOKZ01000009	118871	121030	JOKZ01000009.1	118871	121030	-	-	KKP07296.1	678	hypothetical protein THAR02_00620	NA	NA	NA	NA	NA	NA	NA	NA	NA	NA	51
THAR02_00623	-2.6636	1.32415e-05	6.80299e-05	3.43742	JOKZ01000009	126368	127345	JOKZ01000009.1	126368	127345	+	-	KKP07299.1	325	NmrA-like family protein	NA	NA	NA	NA	NA	NA	NA	NA	NA	NA	NA
THAR02_00631	-2.38899	0	0	14.6165	JOKZ01000009	148298	148987	JOKZ01000009.1	148298	148987	+	-	KKP07307.1	229	hypothetical protein THAR02_00631	NA	NA	NA	NA	NA	NA	NA	NA	NA	NA	9
THAR02_00643	-1.64655	4.65574e-10	3.9712e-09	12.1925	JOKZ01000010	7446	10733	JOKZ01000010.1	7446	10733	+	-	KKP07213.1	1010	hypothetical protein THAR02_00643	NA	NA	NA	NA	NA	NA	NA	NA	NA	NA	8
THAR02_00644	-2.09465	5.54154e-09	4.37014e-08	6.15714	JOKZ01000010	12661	13267	JOKZ01000010.1	12661	13267	+	-	KKP07214.1	181	hypothetical protein THAR02_00644	NA	NA	NA	NA	NA	NA	NA	NA	NA	NA	NA
THAR02_00654	-1.53044	0	0	28.1087	JOKZ01000010	56636	58479	JOKZ01000010.1	56636	58479	-	-	KKP07224.1	597	methylenetetrahydrofolate reductase (NADPH)	NA	NA	NA	NA	NA	NA	NA	NA	NA	NA	28
THAR02_00655	-3.02725	3.14917e-06	1.77757e-05	3.07013	JOKZ01000010	61156	62324	JOKZ01000010.1	61156	62324	-	-	KKP07225.1	364	hypothetical protein THAR02_00655	NA	NA	NA	NA	NA	NA	NA	NA	NA	NA	NA
THAR02_00691	-3.20636	1.25429e-08	9.61452e-08	3.16553	JOKZ01000011	13715	15274	JOKZ01000011.1	13715	15274	+	-	KKP07155.1	353	hypothetical protein THAR02_00691	NA	NA	NA	NA	NA	NA	NA	NA	NA	NA	NA
THAR02_00704	-1.62708	0.000172065	0.000731119	7.72827	JOKZ01000011	58388	61490	JOKZ01000011.1	58388	61490	-	-	KKP07168.1	869	phosphatidylinositol-glycan biosynthesis class S protein	NA	NA	NA	NA	NA	NA	NA	NA	NA	NA	21
THAR02_00705	-1.7294	0.0252243	0.0614469	4.27709	JOKZ01000011	62138	62988	JOKZ01000011.1	62138	62988	-	-	KKP07169.1	261	hypothetical protein THAR02_00705	NA	NA	NA	NA	NA	NA	NA	NA	NA	NA	NA
THAR02_00714	-1.86587	0.0406069	0.0924917	3.58019	JOKZ01000011	92048	93175	JOKZ01000011.1	92048	93175	+	-	KKP07178.1	312	hypothetical protein THAR02_00714	NA	NA	NA	NA	NA	NA	NA	NA	NA	NA	0
THAR02_00719	-1.81801	0	0	12.8435	JOKZ01000011	102600	103830	JOKZ01000011.1	102600	103830	+	-	KKP07183.1	348	hypothetical protein THAR02_00719	NA	NA	NA	NA	NA	NA	NA	NA	NA	NA	42
THAR02_00721	-1.72008	0	0	16.5769	JOKZ01000011	106575	107844	JOKZ01000011.1	106575	107844	+	-	KKP07185.1	337	hypothetical protein THAR02_00721	NA	NA	NA	NA	NA	NA	NA	NA	NA	NA	11
THAR02_00727	-1.64612	0	0	73.7236	JOKZ01000011	125464	125984	JOKZ01000011.1	125464	125984	-	-	KKP07191.1	151	hypothetical protein THAR02_00727	NA	NA	NA	NA	NA	NA	NA	NA	NA	NA	11
THAR02_00835	-1.55018	1.60812e-05	8.14545e-05	10.1873	JOKZ01000013	110153	114559	JOKZ01000013.1	110153	114559	+	-	KKP07076.1	1319	hypothetical protein THAR02_00835	NA	NA	NA	NA	NA	NA	NA	NA	NA	NA	42
THAR02_00845	-1.80432	5.80265e-05	0.000268811	6.40342	JOKZ01000013	145292	146998	JOKZ01000013.1	145292	146998	+	-	KKP07086.1	524	hypothetical protein THAR02_00845	NA	NA	NA	NA	NA	NA	NA	NA	NA	NA	19
THAR02_00855	-2.08882	7.99361e-15	9.84052e-14	7.67533	JOKZ01000013	175537	176412	JOKZ01000013.1	175537	176412	+	-	KKP07096.1	291	hypothetical protein THAR02_00855	NA	NA	NA	NA	NA	NA	NA	NA	NA	NA	28
THAR02_00948	-1.72039	0.00335584	0.0106267	5.37028	JOKZ01000015	92367	94315	JOKZ01000015.1	92367	94315	+	-	KKP06968.1	625	hypothetical protein THAR02_00948	NA	NA	NA	NA	NA	NA	NA	NA	NA	NA	19
THAR02_00953	-2.53547	5.21039e-06	2.83795e-05	3.7604	JOKZ01000015	160700	161705	JOKZ01000015.1	160700	161705	-	-	KKP06973.1	297	hypothetical protein THAR02_00953	NA	NA	NA	NA	NA	NA	NA	NA	NA	NA	0
THAR02_00971	-2.33308	0.00458315	0.0140376	3.18352	JOKZ01000016	33611	34728	JOKZ01000016.1	33611	34728	+	-	KKP06890.1	351	cyclin H	NA	NA	NA	NA	NA	NA	NA	NA	NA	NA	NA
THAR02_01089	-2.18005	2.59358e-05	0.000126628	4.42924	JOKZ01000018	58406	60128	JOKZ01000018.1	58406	60128	+	-	KKP06797.1	505	hypothetical protein THAR02_01089	NA	NA	NA	NA	NA	NA	NA	NA	NA	NA	NA
THAR02_01102	-1.78219	4.20775e-14	4.89683e-13	11.3959	JOKZ01000018	117265	118218	JOKZ01000018.1	117265	118218	+	-	KKP06810.1	294	hypothetical protein THAR02_01102	NA	NA	NA	NA	NA	NA	NA	NA	NA	NA	11
THAR02_01167	-2.66016	0.00865998	0.024435	2.72984	JOKZ01000020	3662	6699	JOKZ01000020.1	3662	6699	+	-	KKP06678.1	820	hypothetical protein THAR02_01167	NA	NA	NA	NA	NA	NA	NA	NA	NA	NA	2
THAR02_01261	-1.77827	0.0319533	0.0752622	3.92917	JOKZ01000021	120520	124956	JOKZ01000021.1	120520	124956	-	-	KKP06664.1	1425	hypothetical protein THAR02_01261	NA	NA	NA	NA	NA	NA	NA	NA	NA	NA	25
THAR02_01281	-1.64591	9.59677e-13	1.01512e-11	13.9538	JOKZ01000022	51748	55973	JOKZ01000022.1	51748	55973	+	-	KKP06583.1	1043	hypothetical protein THAR02_01281	NA	NA	NA	NA	NA	NA	NA	NA	NA	NA	11
THAR02_01294	-3.48266	4.8993e-12	4.88995e-11	3.1745	JOKZ01000022	81943	83137	JOKZ01000022.1	81943	83137	-	-	KKP06596.1	352	hypothetical protein THAR02_01294	NA	NA	NA	NA	NA	NA	NA	NA	NA	NA	NA
THAR02_01317	-1.50595	0	0	94.0363	JOKZ01000022	151507	152418	JOKZ01000022.1	151507	152418	+	-	KKP06619.1	285	NADH-ubiquinone oxidoreductase 30.4 kDa subunit, mitochondrial	NA	NA	NA	NA	NA	NA	NA	NA	NA	NA	11
THAR02_01325	-2.93332	0.000938308	0.00339159	2.73985	JOKZ01000023	13398	15851	JOKZ01000023.1	13398	15851	-	-	KKP06534.1	817	hypothetical protein THAR02_01325	NA	NA	NA	NA	NA	NA	NA	NA	NA	NA	8
THAR02_01363	-1.90516	9.54404e-06	4.98127e-05	6.03013	JOKZ01000023	140349	143755	JOKZ01000023.1	140349	143755	-	-	KKP06572.1	1114	hypothetical protein THAR02_01363	NA	NA	NA	NA	NA	NA	NA	NA	NA	NA	11
THAR02_01413	-1.55571	0.0226119	0.0560688	5.6086	JOKZ01000025	33715	36985	JOKZ01000025.1	33715	36985	-	-	KKP06455.1	998	hypothetical protein THAR02_01413	NA	NA	NA	NA	NA	NA	NA	NA	NA	NA	8
THAR02_01419	-2.09001	0.000150294	0.000647463	4.42051	JOKZ01000025	54095	55695	JOKZ01000025.1	54095	55695	-	-	KKP06461.1	506	aspergillopepsin-F	NA	NA	NA	NA	NA	NA	NA	NA	NA	NA	19
THAR02_01438	-4.45051	5.59265e-06	3.02751e-05	2.38425	JOKZ01000025	111101	112510	JOKZ01000025.1	111101	112510	+	-	KKP06480.1	469	hypothetical protein THAR02_01438	NA	NA	NA	NA	NA	NA	NA	NA	NA	NA	NA
THAR02_01451	-1.5732	0	0	27.5106	JOKZ01000026	3086	5141	JOKZ01000026.1	3086	5141	+	-	KKP06400.1	610	serine carboxypeptidase	NA	NA	NA	NA	NA	NA	NA	NA	NA	NA	11
THAR02_01452	-1.63155	0	0	53.8749	JOKZ01000026	5984	6422	JOKZ01000026.1	5984	6422	-	-	KKP06401.1	103	hypothetical protein THAR02_01452	NA	NA	NA	NA	NA	NA	NA	NA	NA	NA	49
THAR02_01470	-3.10732	0.00120406	0.00423762	2.62435	JOKZ01000026	60264	61722	JOKZ01000026.1	60264	61722	+	-	KKP06419.1	426	hypothetical protein THAR02_01470	NA	NA	NA	NA	NA	NA	NA	NA	NA	NA	0
THAR02_01476	-1.64862	0	0	29.1823	JOKZ01000026	81645	82220	JOKZ01000026.1	81645	82220	+	-	KKP06425.1	191	hypothetical protein THAR02_01476	NA	NA	NA	NA	NA	NA	NA	NA	NA	NA	0
THAR02_01491	-1.58615	0.000817428	0.00299706	7.5082	JOKZ01000026	133268	135058	JOKZ01000026.1	133268	135058	+	-	KKP06440.1	596	hypothetical protein THAR02_01491	NA	NA	NA	NA	NA	NA	NA	NA	NA	NA	4
THAR02_01535	-2.99678	0.00370763	0.0116159	2.59098	JOKZ01000027	118493	121598	JOKZ01000027.1	118493	121598	-	-	KKP06387.1	864	hypothetical protein THAR02_01535	NA	NA	NA	NA	NA	NA	NA	NA	NA	NA	8
THAR02_01585	-2.09883	1.3991e-12	1.46644e-11	7.0924	JOKZ01000028	117174	118302	JOKZ01000028.1	117174	118302	+	-	KKP06340.1	315	N-acetylglucosaminylphosphatidylinositol deacetylase	NA	NA	NA	NA	NA	NA	NA	NA	NA	NA	0
THAR02_01626	-1.68594	0.00375037	0.0117365	5.63115	JOKZ01000029	93199	95668	JOKZ01000029.1	93199	95668	-	-	KKP06288.1	795	hypothetical protein THAR02_01626	NA	NA	NA	NA	NA	NA	NA	NA	NA	NA	4
THAR02_01682	-2.32474	4.27436e-14	4.96932e-13	6.04096	JOKZ01000030	135072	136292	JOKZ01000030.1	135072	136292	+	-	KKP06251.1	370	hypothetical protein THAR02_01682	NA	NA	NA	NA	NA	NA	NA	NA	NA	NA	51
THAR02_01692	-2.03535	0	0	9.9168	JOKZ01000031	21146	21869	JOKZ01000031.1	21146	21869	+	-	KKP06179.1	225	hypothetical protein THAR02_01692	NA	NA	NA	NA	NA	NA	NA	NA	NA	NA	NA
THAR02_01700	-1.5386	0.0265795	0.064258	5.66675	JOKZ01000031	54845	57217	JOKZ01000031.1	54845	57217	+	-	KKP06187.1	790	hypothetical protein THAR02_01700	NA	NA	NA	NA	NA	NA	NA	NA	NA	NA	21
THAR02_01735	-2.50465	5.98868e-08	4.227e-07	4.15037	JOKZ01000032	26551	27439	JOKZ01000032.1	26551	27439	-	-	KKP06132.1	269	hypothetical protein THAR02_01735	NA	NA	NA	NA	NA	NA	NA	NA	NA	NA	NA
THAR02_01754	-2.38422	1.52134e-11	1.46257e-10	5.26103	JOKZ01000032	88507	89145	JOKZ01000032.1	88507	89145	+	-	KKP06151.1	212	hypothetical protein THAR02_01754	NA	NA	NA	NA	NA	NA	NA	NA	NA	NA	NA
THAR02_01759	-1.57775	8.32667e-15	1.02286e-13	17.731	JOKZ01000032	101630	102577	JOKZ01000032.1	101630	102577	+	-	KKP06156.1	315	hypothetical protein THAR02_01759	NA	NA	NA	NA	NA	NA	NA	NA	NA	NA	28
THAR02_01761	-1.53309	6.40379e-06	3.42151e-05	11.1502	JOKZ01000032	106491	107171	JOKZ01000032.1	106491	107171	+	-	KKP06158.1	200	hypothetical protein THAR02_01761	NA	NA	NA	NA	NA	NA	NA	NA	NA	NA	29
THAR02_01771	-1.92449	1.26344e-08	9.67827e-08	7.19871	JOKZ01000032	134956	136650	JOKZ01000032.1	134956	136650	+	-	KKP06168.1	466	hypothetical protein THAR02_01771	NA	NA	NA	NA	NA	NA	NA	NA	NA	NA	NA
THAR02_01807	-1.75651	0.029224	0.0696699	4.06014	JOKZ01000033	108346	110687	JOKZ01000033.1	108346	110687	-	-	KKP06111.1	551	hypothetical protein THAR02_01807	NA	NA	NA	NA	NA	NA	NA	NA	NA	NA	21
THAR02_01829	-1.56857	0.00528302	0.0159183	6.64387	JOKZ01000034	48337	50034	JOKZ01000034.1	48337	50034	+	-	KKP06048.1	505	hypothetical protein THAR02_01829	NA	NA	NA	NA	NA	NA	NA	NA	NA	NA	42
THAR02_01858	-1.7954	0.0332539	0.0780369	3.87081	JOKZ01000034	133149	134885	JOKZ01000034.1	133149	134885	+	-	KKP06077.1	578	hypothetical protein THAR02_01858	NA	NA	NA	NA	NA	NA	NA	NA	NA	NA	8
THAR02_01866	-2.72417	0.00936515	0.026098	2.67446	JOKZ01000035	15828	17362	JOKZ01000035.1	15828	17362	-	-	KKP05994.1	418	hypothetical protein THAR02_01866	NA	NA	NA	NA	NA	NA	NA	NA	NA	NA	NA
THAR02_01883	-1.72752	0	0	16.7695	JOKZ01000035	65582	69085	JOKZ01000035.1	65582	69085	-	-	KKP06011.1	1135	hypothetical protein THAR02_01883	NA	NA	NA	NA	NA	NA	NA	NA	NA	NA	34
THAR02_01894	-2.24662	5.63939e-05	0.000262093	4.06014	JOKZ01000035	106884	107711	JOKZ01000035.1	106884	107711	+	-	KKP06022.1	275	hypothetical protein THAR02_01894	NA	NA	NA	NA	NA	NA	NA	NA	NA	NA	NA
THAR02_01898	-1.84031	0.0364909	0.0844041	3.73533	JOKZ01000035	115609	116700	JOKZ01000035.1	115609	116700	+	-	KKP06026.1	299	hypothetical protein THAR02_01898	NA	NA	NA	NA	NA	NA	NA	NA	NA	NA	NA
THAR02_01925	-1.76502	3.14779e-08	2.31267e-07	8.75468	JOKZ01000036	53941	55333	JOKZ01000036.1	53941	55333	+	-	KKP05969.1	383	hypothetical protein THAR02_01925	NA	NA	NA	NA	NA	NA	NA	NA	NA	NA	NA
THAR02_01926	-1.69776	0.00239141	0.00785165	5.7565	JOKZ01000036	55886	57798	JOKZ01000036.1	55886	57798	-	-	KKP05970.1	583	hypothetical protein THAR02_01926	NA	NA	NA	NA	NA	NA	NA	NA	NA	NA	0
THAR02_01939	-2.48169	3.86431e-06	2.14991e-05	3.86413	JOKZ01000036	110901	111770	JOKZ01000036.1	110901	111770	+	-	KKP05983.1	289	hypothetical protein THAR02_01939	NA	NA	NA	NA	NA	NA	NA	NA	NA	NA	8
THAR02_01941	-1.64193	0.00136884	0.00474207	6.65891	JOKZ01000036	115498	119238	JOKZ01000036.1	115498	119238	+	-	KKP05985.1	1177	hypothetical protein THAR02_01941	NA	NA	NA	NA	NA	NA	NA	NA	NA	NA	28
THAR02_01951	-2.88248	0.0114089	0.0308803	2.53529	JOKZ01000037	9424	10811	JOKZ01000037.1	9424	10811	-	-	KKP05912.1	441	hypothetical protein THAR02_01951	NA	NA	NA	NA	NA	NA	NA	NA	NA	NA	NA
THAR02_01981	-2.9559	0.000251834	0.00103488	2.81912	JOKZ01000037	103580	106020	JOKZ01000037.1	103580	106020	+	-	KKP05942.1	794	hypothetical protein THAR02_01981	NA	NA	NA	NA	NA	NA	NA	NA	NA	NA	42
THAR02_01984	-1.54233	0.00380243	0.0118741	7.15276	JOKZ01000037	116310	124708	JOKZ01000037.1	116310	124708	+	-	KKP05945.1	2349	hypothetical protein THAR02_01984	NA	NA	NA	NA	NA	NA	NA	NA	NA	NA	25
THAR02_01987	-2.952	0	0	5.14036	JOKZ01000037	131169	132050	JOKZ01000037.1	131169	132050	+	-	KKP05948.1	217	hypothetical protein THAR02_01987	NA	NA	NA	NA	NA	NA	NA	NA	NA	NA	NA
THAR02_01995	-2.05224	5.81846e-12	5.78225e-11	7.22967	JOKZ01000038	33847	35374	JOKZ01000038.1	33847	35374	+	-	KKP05878.1	464	hypothetical protein THAR02_01995	NA	NA	NA	NA	NA	NA	NA	NA	NA	NA	28
THAR02_02005	-2.53808	0.000284948	0.00115935	3.29588	JOKZ01000038	74397	76496	JOKZ01000038.1	74397	76496	-	-	KKP05888.1	679	hypothetical protein THAR02_02005	NA	NA	NA	NA	NA	NA	NA	NA	NA	NA	4
THAR02_02035	-1.55657	9.80519e-08	6.70274e-07	12.6765	JOKZ01000039	36132	37533	JOKZ01000039.1	36132	37533	-	-	KKP05838.1	441	hypothetical protein THAR02_02035	NA	NA	NA	NA	NA	NA	NA	NA	NA	NA	20
THAR02_02072	-1.69558	0.0203934	0.0511973	4.59262	JOKZ01000040	6887	7782	JOKZ01000040.1	6887	7782	+	-	KKP05788.1	243	hypothetical protein THAR02_02072	NA	NA	NA	NA	NA	NA	NA	NA	NA	NA	NA
THAR02_02110	-2.20022	3.29369e-05	0.000158323	4.31553	JOKZ01000040	131919	133541	JOKZ01000040.1	131919	133541	+	-	KKP05826.1	519	catalase-1, partial	NA	NA	NA	NA	NA	NA	NA	NA	NA	NA	8
THAR02_02130	-1.97356	0.00075904	0.00280535	4.49138	JOKZ01000041	48487	50092	JOKZ01000041.1	48487	50092	+	-	KKP05756.1	498	hypothetical protein THAR02_02130	NA	NA	NA	NA	NA	NA	NA	NA	NA	NA	NA
THAR02_02157	-2.07349	0.000128912	0.000562301	4.50945	JOKZ01000041	127044	128647	JOKZ01000041.1	127044	128647	-	-	KKP05783.1	496	hypothetical protein THAR02_02157, partial	NA	NA	NA	NA	NA	NA	NA	NA	NA	NA	21
THAR02_02265	-2.2047	0	0	14.7447	JOKZ01000044	45019	45449	JOKZ01000044.1	45019	45449	-	-	KKP05624.1	75	hypothetical protein THAR02_02265	NA	NA	NA	NA	NA	NA	NA	NA	NA	NA	6
THAR02_02268	-1.75839	3.08822e-10	2.68596e-09	9.9168	JOKZ01000044	55199	55666	JOKZ01000044.1	55199	55666	-	-	KKP05627.1	112	hypothetical protein THAR02_02268	NA	NA	NA	NA	NA	NA	NA	NA	NA	NA	NA
THAR02_02317	-1.88785	0.00563086	0.0168171	4.197	JOKZ01000045	80768	82511	JOKZ01000045.1	80768	82511	+	-	KKP05591.1	533	hypothetical protein THAR02_02317	NA	NA	NA	NA	NA	NA	NA	NA	NA	NA	25
THAR02_02359	-2.34243	0.00469952	0.0143443	3.16553	JOKZ01000046	65480	66661	JOKZ01000046.1	65480	66661	-	-	KKP05542.1	353	hypothetical protein THAR02_02359	NA	NA	NA	NA	NA	NA	NA	NA	NA	NA	NA
THAR02_02362	-3.67015	0.0159979	0.0413264	2.29866	JOKZ01000046	75826	78750	JOKZ01000046.1	75826	78750	+	-	KKP05545.1	974	adenosinetriphosphatase	NA	NA	NA	NA	NA	NA	NA	NA	NA	NA	NA
THAR02_02369	-2.26204	4.10993e-10	3.51607e-09	5.52019	JOKZ01000046	93667	94781	JOKZ01000046.1	93667	94781	+	-	KKP05552.1	202	ChaC-like protein	NA	NA	NA	NA	NA	NA	NA	NA	NA	NA	NA
THAR02_02371	-1.77771	0.00203396	0.00677281	5.21209	JOKZ01000046	101173	102677	JOKZ01000046.1	101173	102677	+	-	KKP05554.1	429	hypothetical protein THAR02_02371	NA	NA	NA	NA	NA	NA	NA	NA	NA	NA	NA
THAR02_02382	-1.63412	5.01085e-07	3.10927e-06	10.0053	JOKZ01000047	12532	14048	JOKZ01000047.1	12532	14048	+	-	KKP05490.1	447	oxalate decarboxylase family bicupin	NA	NA	NA	NA	NA	NA	NA	NA	NA	NA	25
THAR02_02423	-1.83343	5.16161e-08	3.668e-07	7.7887	JOKZ01000048	46755	51225	JOKZ01000048.1	46755	51225	-	-	KKP05463.1	1150	hypothetical protein THAR02_02423	NA	NA	NA	NA	NA	NA	NA	NA	NA	NA	28
THAR02_02456	-1.52088	1.89495e-05	9.47309e-05	10.8166	JOKZ01000049	38888	40647	JOKZ01000049.1	38888	40647	+	-	KKP05425.1	517	hypothetical protein THAR02_02456	NA	NA	NA	NA	NA	NA	NA	NA	NA	NA	25
THAR02_02471	-1.93153	0.000466029	0.00180905	4.85108	JOKZ01000049	95282	96733	JOKZ01000049.1	95282	96733	-	-	KKP05440.1	461	hypothetical protein THAR02_02471	NA	NA	NA	NA	NA	NA	NA	NA	NA	NA	0
THAR02_02488	-1.93164	0.0487989	0.107902	3.31538	JOKZ01000050	25960	26973	JOKZ01000050.1	25960	26973	-	-	KKP05383.1	337	hypothetical protein THAR02_02488	NA	NA	NA	NA	NA	NA	NA	NA	NA	NA	NA
THAR02_02500	-2.36433	0.00511981	0.0154833	3.10415	JOKZ01000050	61330	63093	JOKZ01000050.1	61330	63093	-	-	KKP05395.1	360	FAD binding domain-containing protein	NA	NA	NA	NA	NA	NA	NA	NA	NA	NA	NA
THAR02_02503	-2.20559	0.00281391	0.00909851	3.53501	JOKZ01000050	69451	71352	JOKZ01000050.1	69451	71352	+	-	KKP05398.1	633	hypothetical protein THAR02_02503	NA	NA	NA	NA	NA	NA	NA	NA	NA	NA	19
THAR02_02522	-1.62834	0.00017656	0.000748006	7.70171	JOKZ01000051	4491	5515	JOKZ01000051.1	4491	5515	+	-	KKP05333.1	290	hypothetical protein THAR02_02522	NA	NA	NA	NA	NA	NA	NA	NA	NA	NA	NA
THAR02_02536	-1.62076	0.0108112	0.0294407	5.54752	JOKZ01000051	42041	43858	JOKZ01000051.1	42041	43858	-	-	KKP05347.1	605	ankyrin repeat protein	NA	NA	NA	NA	NA	NA	NA	NA	NA	NA	0
THAR02_02564	-1.95421	0	0	18.7548	JOKZ01000051	123497	124434	JOKZ01000051.1	123497	124434	+	-	KKP05375.1	238	non-anchored cell wall protein-6	NA	NA	NA	NA	NA	NA	NA	NA	NA	NA	NA
THAR02_02585	-2.25491	0.00341222	0.0107904	3.39575	JOKZ01000052	85994	87104	JOKZ01000052.1	85994	87104	-	-	KKP05319.1	329	hypothetical protein THAR02_02585	NA	NA	NA	NA	NA	NA	NA	NA	NA	NA	NA
THAR02_02586	-1.6181	2.21735e-05	0.000109327	8.75468	JOKZ01000052	91086	94618	JOKZ01000052.1	91086	94618	+	-	KKP05320.1	1151	hypothetical protein THAR02_02586	NA	NA	NA	NA	NA	NA	NA	NA	NA	NA	28
THAR02_02593	-2.78642	0.00014371	0.000622367	3.04097	JOKZ01000052	109622	112138	JOKZ01000052.1	109622	112138	-	-	KKP05327.1	736	hypothetical protein THAR02_02593	NA	NA	NA	NA	NA	NA	NA	NA	NA	NA	19
THAR02_02597	-1.97122	3.32581e-05	0.0001598	5.29834	JOKZ01000052	119210	123815	JOKZ01000052.1	119210	123815	-	-	KKP05331.1	1268	hypothetical protein THAR02_02597	NA	NA	NA	NA	NA	NA	NA	NA	NA	NA	25
THAR02_02631	-1.64343	0.00540273	0.016228	5.82129	JOKZ01000054	2338	7036	JOKZ01000054.1	2338	7036	-	-	KKP05241.1	1539	hypothetical protein THAR02_02631	NA	NA	NA	NA	NA	NA	NA	NA	NA	NA	29
THAR02_02633	-1.91251	0.0458129	0.102502	3.40608	JOKZ01000054	18326	19663	JOKZ01000054.1	18326	19663	-	-	KKP05243.1	328	hypothetical protein THAR02_02633	NA	NA	NA	NA	NA	NA	NA	NA	NA	NA	NA
THAR02_02644	-1.93735	3.29018e-08	2.40958e-07	6.98192	JOKZ01000054	51459	53537	JOKZ01000054.1	51459	53537	-	-	KKP05254.1	641	mitochondrial chaperone BCS1	NA	NA	NA	NA	NA	NA	NA	NA	NA	NA	NA
THAR02_02648	-1.73836	2.73607e-07	1.77136e-06	8.51519	JOKZ01000054	67304	69579	JOKZ01000054.1	67304	69579	-	-	KKP05258.1	657	hypothetical protein THAR02_02648	NA	NA	NA	NA	NA	NA	NA	NA	NA	NA	NA
THAR02_02666	-1.66944	0.0166759	0.042914	4.89344	JOKZ01000055	29469	30320	JOKZ01000055.1	29469	30320	+	-	KKP05214.1	228	hypothetical protein THAR02_02666	NA	NA	NA	NA	NA	NA	NA	NA	NA	NA	NA
THAR02_02703	-1.76112	8.99281e-14	1.01871e-12	11.6932	JOKZ01000056	37909	39697	JOKZ01000056.1	37909	39697	+	-	KKP05184.1	574	hypothetical protein THAR02_02703	NA	NA	NA	NA	NA	NA	NA	NA	NA	NA	25
THAR02_02720	-1.98498	0.00840477	0.0238025	3.80294	JOKZ01000056	109351	114654	JOKZ01000056.1	109351	114654	+	-	KKP05201.1	1767	phospholipase D	NA	NA	NA	NA	NA	NA	NA	NA	NA	NA	51
THAR02_02729	-1.9058	0.00622969	0.018357	4.09725	JOKZ01000057	20178	21884	JOKZ01000057.1	20178	21884	-	-	KKP05134.1	546	hypothetical protein THAR02_02729	NA	NA	NA	NA	NA	NA	NA	NA	NA	NA	NA
THAR02_02736	-2.27915	3.39173e-13	3.693e-12	6.12349	JOKZ01000057	41530	42078	JOKZ01000057.1	41530	42078	+	-	KKP05141.1	182	hypothetical protein THAR02_02736	NA	NA	NA	NA	NA	NA	NA	NA	NA	NA	NA
THAR02_02748	-1.62633	3.08587e-07	1.98552e-06	10.3759	JOKZ01000057	74402	74725	JOKZ01000057.1	74402	74725	+	-	KKP05153.1	107	hypothetical protein THAR02_02748	NA	NA	NA	NA	NA	NA	NA	NA	NA	NA	NA
THAR02_02776	-1.9415	0.0498023	0.10972	3.28621	JOKZ01000058	25610	28109	JOKZ01000058.1	25610	28109	+	-	KKP05117.1	681	fungal specific transcription factor	NA	NA	NA	NA	NA	NA	NA	NA	NA	NA	4
THAR02_02777	-1.70187	0.0207813	0.0520008	4.56456	JOKZ01000058	28934	30470	JOKZ01000058.1	28934	30470	+	-	KKP05118.1	490	major facilitator superfamily transporter	NA	NA	NA	NA	NA	NA	NA	NA	NA	NA	NA
THAR02_02790	-1.953	0	0	11.3766	JOKZ01000059	6100	6826	JOKZ01000059.1	6100	6826	-	-	KKP05079.1	196	hypothetical protein THAR02_02790	NA	NA	NA	NA	NA	NA	NA	NA	NA	NA	NA
THAR02_02797	-1.61438	0.04745	0.105487	4.52767	JOKZ01000059	24951	27920	JOKZ01000059.1	24951	27920	+	-	KKP05086.1	989	hypothetical protein THAR02_02797	NA	NA	NA	NA	NA	NA	NA	NA	NA	NA	28
THAR02_02801	-1.53364	0.00342617	0.0108245	7.31461	JOKZ01000059	40075	42589	JOKZ01000059.1	40075	42589	+	-	KKP05090.1	765	hypothetical protein THAR02_02801	NA	NA	NA	NA	NA	NA	NA	NA	NA	NA	19
THAR02_02844	-1.82937	0.00618309	0.018243	4.43275	JOKZ01000060	69144	72999	JOKZ01000060.1	69144	72999	+	-	KKP05057.1	1263	hypothetical protein THAR02_02844	NA	NA	NA	NA	NA	NA	NA	NA	NA	NA	42
THAR02_02898	-1.82145	7.96016e-09	6.18419e-08	8.33159	JOKZ01000062	5688	7382	JOKZ01000062.1	5688	7382	-	-	KKP04961.1	537	hypothetical protein THAR02_02898	NA	NA	NA	NA	NA	NA	NA	NA	NA	NA	54
THAR02_02967	-3.67811	0	0	3.49096	JOKZ01000063	84213	85364	JOKZ01000063.1	84213	85364	-	-	KKP04946.1	320	integral membrane protein	NA	NA	NA	NA	NA	NA	NA	NA	NA	NA	NA
THAR02_02980	-1.58132	5.237e-06	2.84839e-05	10.0955	JOKZ01000063	116616	117683	JOKZ01000063.1	116616	117683	-	-	KKP04959.1	332	polysaccharide deacetylase	NA	NA	NA	NA	NA	NA	NA	NA	NA	NA	42
THAR02_02997	-2.86706	0	0	5.18796	JOKZ01000064	57275	57922	JOKZ01000064.1	57275	57922	-	-	KKP04896.1	215	hypothetical protein THAR02_02997	NA	NA	NA	NA	NA	NA	NA	NA	NA	NA	9
THAR02_03009	-2.12275	0.00195648	0.00653373	3.79864	JOKZ01000064	100219	101284	JOKZ01000064.1	100219	101284	-	-	KKP04908.1	294	hypothetical protein THAR02_03009	NA	NA	NA	NA	NA	NA	NA	NA	NA	NA	NA
THAR02_03024	-1.70189	1.88005e-12	1.94922e-11	12.4166	JOKZ01000065	16366	17571	JOKZ01000065.1	16366	17571	+	-	KKP04846.1	360	hypothetical protein THAR02_03024	NA	NA	NA	NA	NA	NA	NA	NA	NA	NA	39
THAR02_03054	-1.54284	0.00383982	0.011978	7.13757	JOKZ01000065	102377	104019	JOKZ01000065.1	102377	104019	-	-	KKP04876.1	470	guanine nucleotide exchange factor synembryn	NA	NA	NA	NA	NA	NA	NA	NA	NA	NA	42
THAR02_03055	-1.78569	0.0326471	0.0767641	3.89774	JOKZ01000065	105069	110302	JOKZ01000065.1	105069	110302	+	-	KKP04877.1	1724	hypothetical protein THAR02_03055	NA	NA	NA	NA	NA	NA	NA	NA	NA	NA	4
THAR02_03058	-2.52258	0	0	6.59176	JOKZ01000066	2634	3222	JOKZ01000066.1	2634	3222	+	-	KKP04800.1	169	hypothetical protein THAR02_03058	NA	NA	NA	NA	NA	NA	NA	NA	NA	NA	0
THAR02_03075	-2.23846	0	0	14.0956	JOKZ01000066	60081	61148	JOKZ01000066.1	60081	61148	+	-	KKP04817.1	158	hypothetical protein THAR02_03075	NA	NA	NA	NA	NA	NA	NA	NA	NA	NA	11
THAR02_03102	-1.89828	0.0448263	0.100647	3.43742	JOKZ01000067	10501	11478	JOKZ01000067.1	10501	11478	-	-	KKP04765.1	325	phenylacetaldoxime dehydratase	NA	NA	NA	NA	NA	NA	NA	NA	NA	NA	NA
THAR02_03109	-3.12359	2.28509e-07	1.49795e-06	3.09558	JOKZ01000067	27732	28817	JOKZ01000067.1	27732	28817	-	-	KKP04772.1	361	hypothetical protein THAR02_03109	NA	NA	NA	NA	NA	NA	NA	NA	NA	NA	8
THAR02_03113	-2.56073	0	0	7.50401	JOKZ01000067	37161	38565	JOKZ01000067.1	37161	38565	-	-	KKP04776.1	447	arginine biosynthesis ArgJ, mitochondrial	NA	NA	NA	NA	NA	NA	NA	NA	NA	NA	11
THAR02_03120	-1.52813	0.00300108	0.00963596	7.5208	JOKZ01000067	58079	58580	JOKZ01000067.1	58079	58580	+	-	KKP04783.1	148	hypothetical protein THAR02_03120	NA	NA	NA	NA	NA	NA	NA	NA	NA	NA	NA
THAR02_03126	-1.92399	2.06792e-07	1.36101e-06	6.7506	JOKZ01000067	81383	82051	JOKZ01000067.1	81383	82051	+	-	KKP04789.1	165	hypothetical protein THAR02_03126	NA	NA	NA	NA	NA	NA	NA	NA	NA	NA	NA
THAR02_03143	-5.44835	6.38147e-05	0.000294439	2.25927	JOKZ01000068	36046	37642	JOKZ01000068.1	36046	37642	-	-	KKP04731.1	495	hypothetical protein THAR02_03143	NA	NA	NA	NA	NA	NA	NA	NA	NA	NA	NA
THAR02_03147	-1.75649	2.68816e-05	0.000130968	6.98192	JOKZ01000068	47171	48329	JOKZ01000068.1	47171	48329	+	-	KKP04735.1	320	hypothetical protein THAR02_03147	NA	NA	NA	NA	NA	NA	NA	NA	NA	NA	4
THAR02_03149	-1.73897	0.0260647	0.0633063	4.22867	JOKZ01000068	50696	52337	JOKZ01000068.1	50696	52337	-	-	KKP04737.1	529	hypothetical protein THAR02_03149	NA	NA	NA	NA	NA	NA	NA	NA	NA	NA	21
THAR02_03161	-1.51838	4.43902e-05	0.00020918	10.408	JOKZ01000068	83440	87315	JOKZ01000068.1	83440	87315	+	-	KKP04749.1	1291	pre-mRNA-processing ATP-dependent RNA helicase PRP5	NA	NA	NA	NA	NA	NA	NA	NA	NA	NA	28
THAR02_03206	-1.69711	0	0	26.2128	JOKZ01000070	4101	4812	JOKZ01000070.1	4101	4812	-	-	KKP04663.1	170	hypothetical protein THAR02_03206	NA	NA	NA	NA	NA	NA	NA	NA	NA	NA	49
THAR02_03214	-2.47878	0.00664229	0.0194086	2.91823	JOKZ01000070	47887	49038	JOKZ01000070.1	47887	49038	-	-	KKP04671.1	383	hypothetical protein THAR02_03214	NA	NA	NA	NA	NA	NA	NA	NA	NA	NA	NA
THAR02_03243	-3.22651	3.43917e-07	2.19686e-06	3.00429	JOKZ01000071	17212	18427	JOKZ01000071.1	17212	18427	-	-	KKP04630.1	372	hypothetical protein THAR02_03243	NA	NA	NA	NA	NA	NA	NA	NA	NA	NA	NA
THAR02_03296	-3.53512	0.000200824	0.00083997	2.50413	JOKZ01000072	62131	65067	JOKZ01000072.1	62131	65067	-	-	KKP04606.1	894	calpain family cysteine protease	NA	NA	NA	NA	NA	NA	NA	NA	NA	NA	NA
THAR02_03303	-2.55244	1.02923e-07	7.02318e-07	4.00214	JOKZ01000072	86057	86971	JOKZ01000072.1	86057	86971	-	-	KKP04613.1	279	meiotic recombination protein DMC1	NA	NA	NA	NA	NA	NA	NA	NA	NA	NA	NA
THAR02_03323	-1.52143	0.0144478	0.037901	6.45506	JOKZ01000073	33354	35957	JOKZ01000073.1	33354	35957	+	-	KKP04563.1	867	hypothetical protein THAR02_03323	NA	NA	NA	NA	NA	NA	NA	NA	NA	NA	28
THAR02_03347	-1.58284	1.43907e-06	8.45069e-06	10.6978	JOKZ01000074	3500	4826	JOKZ01000074.1	3500	4826	-	-	KKP04521.1	418	hypothetical protein THAR02_03347	NA	NA	NA	NA	NA	NA	NA	NA	NA	NA	19
THAR02_03359	-1.79036	1.73599e-09	1.42473e-08	9.07367	JOKZ01000074	42181	43062	JOKZ01000074.1	42181	43062	+	-	KKP04533.1	246	short-chain dehydrogenase	NA	NA	NA	NA	NA	NA	NA	NA	NA	NA	NA
THAR02_03371	-2.00857	0.0239961	0.0589642	3.41516	JOKZ01000074	78685	86999	JOKZ01000074.1	78685	86999	+	-	KKP04545.1	2624	hypothetical protein THAR02_03371	NA	NA	NA	NA	NA	NA	NA	NA	NA	NA	11
THAR02_03378	-1.68593	6.3987e-05	0.000294997	7.36026	JOKZ01000075	355	2289	JOKZ01000075.1	355	2289	-	-	KKP04493.1	608	hypothetical protein THAR02_03378	NA	NA	NA	NA	NA	NA	NA	NA	NA	NA	NA
THAR02_03391	-2.39484	0.000121151	0.000531272	3.69835	JOKZ01000075	56946	57912	JOKZ01000075.1	56946	57912	+	-	KKP04506.1	302	hypothetical protein THAR02_03391	NA	NA	NA	NA	NA	NA	NA	NA	NA	NA	NA
THAR02_03408	-1.85141	0.0380607	0.0874543	3.67409	JOKZ01000076	11553	12539	JOKZ01000076.1	11553	12539	-	-	KKP04464.1	304	hypothetical protein THAR02_03408	NA	NA	NA	NA	NA	NA	NA	NA	NA	NA	NA
THAR02_03412	-1.53472	0.000247892	0.00102013	9.00079	JOKZ01000076	23416	24909	JOKZ01000076.1	23416	24909	-	-	KKP04468.1	497	hypothetical protein THAR02_03412	NA	NA	NA	NA	NA	NA	NA	NA	NA	NA	42
THAR02_03421	-1.65246	0.000685925	0.0025623	6.81629	JOKZ01000076	57717	60458	JOKZ01000076.1	57717	60458	-	-	KKP04477.1	821	hypothetical protein THAR02_03421	NA	NA	NA	NA	NA	NA	NA	NA	NA	NA	19
THAR02_03444	-1.53058	0.00325006	0.0103197	7.39669	JOKZ01000077	26227	27466	JOKZ01000077.1	26227	27466	+	-	KKP04437.1	302	hypothetical protein THAR02_03444	NA	NA	NA	NA	NA	NA	NA	NA	NA	NA	8
THAR02_03457	-2.88708	0.000846635	0.00309428	2.78756	JOKZ01000077	65350	66555	JOKZ01000077.1	65350	66555	+	-	KKP04450.1	401	hypothetical protein THAR02_03457	NA	NA	NA	NA	NA	NA	NA	NA	NA	NA	NA
THAR02_03461	-1.5671	0.00506086	0.0153252	6.71017	JOKZ01000077	81515	83087	JOKZ01000077.1	81515	83087	+	-	KKP04454.1	500	hypothetical protein THAR02_03461	NA	NA	NA	NA	NA	NA	NA	NA	NA	NA	19
THAR02_03513	-1.55157	0	0	21.689	JOKZ01000079	23389	24766	JOKZ01000079.1	23389	24766	+	-	KKP04371.1	154	serine/threonine-protein kinase	NA	NA	NA	NA	NA	NA	NA	NA	NA	NA	0
THAR02_03523	-1.52999	5.30349e-06	2.88183e-05	11.3478	JOKZ01000079	67724	68975	JOKZ01000079.1	67724	68975	-	-	KKP04381.1	394	mRNA guanylyltransferase	NA	NA	NA	NA	NA	NA	NA	NA	NA	NA	4
THAR02_03551	-1.64085	0.000237502	0.000980188	7.39669	JOKZ01000080	52946	53995	JOKZ01000080.1	52946	53995	+	-	KKP04348.1	302	hypothetical protein THAR02_03551	NA	NA	NA	NA	NA	NA	NA	NA	NA	NA	19
THAR02_03642	-1.54501	4.44089e-16	5.85566e-15	20.3745	JOKZ01000083	1839	2714	JOKZ01000083.1	1839	2714	-	-	KKP04233.1	219	hypothetical protein THAR02_03642	NA	NA	NA	NA	NA	NA	NA	NA	NA	NA	8
THAR02_03677	-2.41769	0.0159272	0.0411994	2.82742	JOKZ01000084	57142	60751	JOKZ01000084.1	57142	60751	-	-	KKP04221.1	1188	kinesin family member 11	NA	NA	NA	NA	NA	NA	NA	NA	NA	NA	NA
THAR02_03716	-2.80602	4.75703e-06	2.60707e-05	3.32522	JOKZ01000085	74982	77338	JOKZ01000085.1	74982	77338	-	-	KKP04198.1	673	hypothetical protein THAR02_03716	NA	NA	NA	NA	NA	NA	NA	NA	NA	NA	28
THAR02_03732	-1.63004	0.000185809	0.000782577	7.64914	JOKZ01000086	16430	17308	JOKZ01000086.1	16430	17308	+	-	KKP04140.1	292	hypothetical protein THAR02_03732	NA	NA	NA	NA	NA	NA	NA	NA	NA	NA	21
THAR02_03746	-1.93626	0.0072661	0.0210072	3.94577	JOKZ01000086	50756	52459	JOKZ01000086.1	50756	52459	-	-	KKP04154.1	567	hypothetical protein THAR02_03746	NA	NA	NA	NA	NA	NA	NA	NA	NA	NA	21
THAR02_03786	-1.70998	0.00069699	0.00259605	6.2955	JOKZ01000087	76448	78106	JOKZ01000087.1	76448	78106	-	-	KKP04127.1	355	dihydroorotase, homodimeric type	NA	NA	NA	NA	NA	NA	NA	NA	NA	NA	21
THAR02_03807	-1.87996	0.00025629	0.00105093	5.29417	JOKZ01000088	47127	49135	JOKZ01000088.1	47127	49135	+	-	KKP04081.1	634	aspartyl-tRNA synthetase, partial	NA	NA	NA	NA	NA	NA	NA	NA	NA	NA	0
THAR02_03808	-2.37513	0	0	8.45735	JOKZ01000088	49646	50545	JOKZ01000088.1	49646	50545	+	-	KKP04082.1	264	hypothetical protein THAR02_03808	NA	NA	NA	NA	NA	NA	NA	NA	NA	NA	11
THAR02_03814	-1.54225	6.21725e-14	7.13432e-13	18.7287	JOKZ01000088	62054	63290	JOKZ01000088.1	62054	63290	-	-	KKP04088.1	358	D-amino-acid oxidase	NA	NA	NA	NA	NA	NA	NA	NA	NA	NA	25
THAR02_03855	-1.68356	4.33109e-06	2.38501e-05	8.36268	JOKZ01000089	87108	88369	JOKZ01000089.1	87108	88369	-	-	KKP04063.1	401	hypothetical protein THAR02_03855	NA	NA	NA	NA	NA	NA	NA	NA	NA	NA	19
THAR02_03887	-1.54571	0	0	27.0024	JOKZ01000090	100382	102754	JOKZ01000090.1	100382	102754	-	-	KKP04036.1	746	hypothetical protein THAR02_03887	NA	NA	NA	NA	NA	NA	NA	NA	NA	NA	34
THAR02_03939	-2.51919	9.34031e-13	9.88903e-12	4.98044	JOKZ01000092	44931	45704	JOKZ01000092.1	44931	45704	+	-	KKP03957.1	224	hypothetical protein THAR02_03939	NA	NA	NA	NA	NA	NA	NA	NA	NA	NA	NA
THAR02_03948	-1.64746	0.0139296	0.0368105	5.16405	JOKZ01000092	65773	68521	JOKZ01000092.1	65773	68521	-	-	KKP03966.1	867	DNA replication licensing factor mcm2	NA	NA	NA	NA	NA	NA	NA	NA	NA	NA	25
THAR02_03968	-2.06392	4.05598e-12	4.09084e-11	7.19486	JOKZ01000093	39547	43433	JOKZ01000093.1	39547	43433	+	-	KKP03931.1	1245	hypothetical protein THAR02_03968	NA	NA	NA	NA	NA	NA	NA	NA	NA	NA	11
THAR02_04045	-1.74955	0.0277733	0.0666535	4.13505	JOKZ01000096	16629	20762	JOKZ01000096.1	16629	20762	+	-	KKP03833.1	1354	STE/STE11/SSK protein kinase	NA	NA	NA	NA	NA	NA	NA	NA	NA	NA	21
THAR02_04138	-3.16465	8.96099e-09	6.92895e-08	3.22939	JOKZ01000099	28162	29202	JOKZ01000099.1	28162	29202	-	-	KKP03750.1	346	hypothetical protein THAR02_04138	NA	NA	NA	NA	NA	NA	NA	NA	NA	NA	NA
THAR02_04171	-1.51443	0	0	27.199	JOKZ01000100	36263	36961	JOKZ01000100.1	36263	36961	+	-	KKP03719.1	205	hypothetical protein THAR02_04171	NA	NA	NA	NA	NA	NA	NA	NA	NA	NA	42
THAR02_04175	-2.42561	0	0	6.0464	JOKZ01000100	45327	47059	JOKZ01000100.1	45327	47059	-	-	KKP03723.1	555	heterokaryon incompatibility protein	NA	NA	NA	NA	NA	NA	NA	NA	NA	NA	28
THAR02_04197	-2.11356	1.11921e-05	5.7915e-05	4.83017	JOKZ01000101	18678	19422	JOKZ01000101.1	18678	19422	-	-	KKP03681.1	231	hypothetical protein THAR02_04197	NA	NA	NA	NA	NA	NA	NA	NA	NA	NA	NA
THAR02_04212	-1.58334	5.20429e-05	0.000242951	8.96479	JOKZ01000101	59715	60464	JOKZ01000101.1	59715	60464	-	-	KKP03696.1	249	hypothetical protein THAR02_04212	NA	NA	NA	NA	NA	NA	NA	NA	NA	NA	54
THAR02_04219	-1.88365	0.000742715	0.00274943	4.97307	JOKZ01000101	82976	87310	JOKZ01000101.1	82976	87310	+	-	KKP03703.1	1351	hypothetical protein THAR02_04219, partial	NA	NA	NA	NA	NA	NA	NA	NA	NA	NA	25
THAR02_04228	-2.76048	9.91966e-09	7.6394e-08	3.79864	JOKZ01000102	29307	30250	JOKZ01000102.1	29307	30250	-	-	KKP03653.1	294	hypothetical protein THAR02_04228	NA	NA	NA	NA	NA	NA	NA	NA	NA	NA	29
THAR02_04258	-2.16918	0.00227134	0.00749163	3.69023	JOKZ01000103	21400	27037	JOKZ01000103.1	21400	27037	+	-	KKP03628.1	1821	hypothetical protein THAR02_04258	NA	NA	NA	NA	NA	NA	NA	NA	NA	NA	54
THAR02_04283	-1.60729	0.00915684	0.0255671	5.8002	JOKZ01000104	24858	27809	JOKZ01000104.1	24858	27809	-	-	KKP03599.1	965	hypothetical protein THAR02_04283	NA	NA	NA	NA	NA	NA	NA	NA	NA	NA	25
THAR02_04309	-1.88029	0.0422184	0.095613	3.5239	JOKZ01000105	14186	15139	JOKZ01000105.1	14186	15139	-	-	KKP03566.1	317	dihydrodipicolinate synthetase	NA	NA	NA	NA	NA	NA	NA	NA	NA	NA	8
THAR02_04316	-1.57197	7.47265e-09	5.82512e-08	13.2327	JOKZ01000105	33801	38911	JOKZ01000105.1	33801	38911	-	-	KKP03573.1	1608	hypothetical protein THAR02_04316	NA	NA	NA	NA	NA	NA	NA	NA	NA	NA	11
THAR02_04319	-1.68467	1.11022e-16	1.50891e-15	15.0618	JOKZ01000105	44699	46447	JOKZ01000105.1	44699	46447	+	-	KKP03576.1	371	TGS domain-containing protein	NA	NA	NA	NA	NA	NA	NA	NA	NA	NA	42
THAR02_04361	-1.65036	0.0143724	0.0377636	5.11689	JOKZ01000106	71172	71828	JOKZ01000106.1	71172	71828	-	-	KKP03554.1	218	hypothetical protein THAR02_04361	NA	NA	NA	NA	NA	NA	NA	NA	NA	NA	NA
THAR02_04431	-2.05967	1.33713e-07	9.00135e-07	5.85169	JOKZ01000109	28230	29902	JOKZ01000109.1	28230	29902	+	-	KKP03452.1	382	hypothetical protein THAR02_04431	NA	NA	NA	NA	NA	NA	NA	NA	NA	NA	NA
THAR02_04450	-2.40504	0	0	7.79999	JOKZ01000110	8429	9721	JOKZ01000110.1	8429	9721	+	-	KKP03421.1	430	Gti1/Pac2 family protein	NA	NA	NA	NA	NA	NA	NA	NA	NA	NA	11
THAR02_04462	-1.80423	0	0	13.2727	JOKZ01000110	49285	52694	JOKZ01000110.1	49285	52694	-	-	KKP03433.1	590	GMP synthase	NA	NA	NA	NA	NA	NA	NA	NA	NA	NA	28
THAR02_04472	-2.29252	1.11022e-16	1.50891e-15	6.71017	JOKZ01000110	79508	80509	JOKZ01000110.1	79508	80509	-	-	KKP03443.1	333	CCCH zinc finger DNA binding protein	NA	NA	NA	NA	NA	NA	NA	NA	NA	NA	NA
THAR02_04481	-1.50619	0.00196898	0.00656976	8.17955	JOKZ01000111	18006	18416	JOKZ01000111.1	18006	18416	+	-	KKP03399.1	136	hypothetical protein THAR02_04481	NA	NA	NA	NA	NA	NA	NA	NA	NA	NA	NA
THAR02_04493	-1.58068	0.00612667	0.0181045	6.41564	JOKZ01000111	63124	64880	JOKZ01000111.1	63124	64880	+	-	KKP03411.1	523	hypothetical protein THAR02_04493	NA	NA	NA	NA	NA	NA	NA	NA	NA	NA	NA
THAR02_04531	-2.39116	0	0	7.78194	JOKZ01000112	77695	78558	JOKZ01000112.1	77695	78558	-	-	KKP03388.1	287	hypothetical protein THAR02_04531	NA	NA	NA	NA	NA	NA	NA	NA	NA	NA	30
THAR02_04537	-1.73852	7.14976e-08	4.9823e-07	8.92907	JOKZ01000113	329	1196	JOKZ01000113.1	329	1196	-	-	KKP03335.1	250	hypothetical protein THAR02_04537	NA	NA	NA	NA	NA	NA	NA	NA	NA	NA	4
THAR02_04567	-1.60957	5.59498e-10	4.75119e-09	13.0955	JOKZ01000114	18944	20924	JOKZ01000114.1	18944	20924	+	-	KKP03316.1	598	replication factor A1	NA	NA	NA	NA	NA	NA	NA	NA	NA	NA	25
THAR02_04572	-1.62705	0.00076914	0.00283812	7.0626	JOKZ01000114	32982	34542	JOKZ01000114.1	32982	34542	-	-	KKP03321.1	475	hypothetical protein THAR02_04572	NA	NA	NA	NA	NA	NA	NA	NA	NA	NA	26
THAR02_04582	-4.01277	3.49923e-05	0.000167572	2.4203	JOKZ01000114	69395	71009	JOKZ01000114.1	69395	71009	-	-	KKP03331.1	462	SPX domain-containing protein	NA	NA	NA	NA	NA	NA	NA	NA	NA	NA	NA
THAR02_04596	-1.57908	0.00602955	0.017845	6.44022	JOKZ01000115	67988	68509	JOKZ01000115.1	67988	68509	+	-	KKP03304.1	173	hypothetical protein THAR02_04596	NA	NA	NA	NA	NA	NA	NA	NA	NA	NA	NA
THAR02_04611	-2.47014	3.55218e-08	2.58595e-07	4.29348	JOKZ01000116	33186	34145	JOKZ01000116.1	33186	34145	+	-	KKP03278.1	260	hypothetical protein THAR02_04611	NA	NA	NA	NA	NA	NA	NA	NA	NA	NA	NA
THAR02_04632	-1.87041	0	0	12.1804	JOKZ01000117	28401	29443	JOKZ01000117.1	28401	29443	+	-	KKP03250.1	275	hypothetical protein THAR02_04632, partial	NA	NA	NA	NA	NA	NA	NA	NA	NA	NA	30
THAR02_04641	-2.59524	1.46777e-09	1.20978e-08	4.22867	JOKZ01000117	55569	56363	JOKZ01000117.1	55569	56363	+	-	KKP03259.1	264	hypothetical protein THAR02_04641	NA	NA	NA	NA	NA	NA	NA	NA	NA	NA	NA
THAR02_04688	-1.99365	0.000907241	0.00329172	4.36031	JOKZ01000119	52973	56056	JOKZ01000119.1	52973	56056	-	-	KKP03214.1	1027	hypothetical protein THAR02_04688	NA	NA	NA	NA	NA	NA	NA	NA	NA	NA	19
THAR02_04689	-1.7044	2.48046e-12	2.55101e-11	12.2805	JOKZ01000119	58822	59916	JOKZ01000119.1	58822	59916	-	-	KKP03215.1	364	hypothetical protein THAR02_04689	NA	NA	NA	NA	NA	NA	NA	NA	NA	NA	11
THAR02_04694	-1.99388	0.000907241	0.00329172	4.36031	JOKZ01000119	78262	79032	JOKZ01000119.1	78262	79032	+	-	KKP03220.1	256	hypothetical protein THAR02_04694	NA	NA	NA	NA	NA	NA	NA	NA	NA	NA	NA
THAR02_04734	-1.99307	0.00092837	0.0033599	4.34341	JOKZ01000121	42615	44300	JOKZ01000121.1	42615	44300	+	-	KKP03164.1	515	hypothetical protein THAR02_04734	NA	NA	NA	NA	NA	NA	NA	NA	NA	NA	4
THAR02_04740	-1.77532	0.000173881	0.000737745	6.28843	JOKZ01000121	63075	66482	JOKZ01000121.1	63075	66482	+	-	KKP03170.1	890	hypothetical protein THAR02_04740	NA	NA	NA	NA	NA	NA	NA	NA	NA	NA	29
THAR02_04806	-2.59953	0.000379958	0.00150387	3.16107	JOKZ01000124	41955	44081	JOKZ01000124.1	41955	44081	-	-	KKP03090.1	708	hypothetical protein THAR02_04806	NA	NA	NA	NA	NA	NA	NA	NA	NA	NA	NA
THAR02_04844	-1.73437	0.000260047	0.0010652	6.48995	JOKZ01000125	78705	80595	JOKZ01000125.1	78705	80595	+	-	KKP03075.1	517	hypothetical protein THAR02_04844	NA	NA	NA	NA	NA	NA	NA	NA	NA	NA	NA
THAR02_04847	-1.6553	1.42054e-06	8.35041e-06	9.2104	JOKZ01000126	3547	4761	JOKZ01000126.1	3547	4761	+	-	KKP03021.1	364	hypothetical protein THAR02_04847	NA	NA	NA	NA	NA	NA	NA	NA	NA	NA	4
THAR02_04850	-1.96922	0.00800372	0.0228524	3.85086	JOKZ01000126	10273	12018	JOKZ01000126.1	10273	12018	+	-	KKP03024.1	581	amidase	NA	NA	NA	NA	NA	NA	NA	NA	NA	NA	19
THAR02_04870	-1.88785	6.07899e-06	3.26923e-05	6.2955	JOKZ01000126	61723	62848	JOKZ01000126.1	61723	62848	+	-	KKP03044.1	355	hypothetical protein THAR02_04870	NA	NA	NA	NA	NA	NA	NA	NA	NA	NA	NA
THAR02_04879	-1.75574	0.0287863	0.0687119	4.08233	JOKZ01000127	8390	10232	JOKZ01000127.1	8390	10232	+	-	KKP03000.1	548	hypothetical protein THAR02_04879	NA	NA	NA	NA	NA	NA	NA	NA	NA	NA	NA
THAR02_04889	-1.85457	0.0382713	0.0878329	3.66608	JOKZ01000127	37255	40378	JOKZ01000127.1	37255	40378	-	-	KKP03010.1	916	hypothetical protein THAR02_04889	NA	NA	NA	NA	NA	NA	NA	NA	NA	NA	28
THAR02_04954	-3.36243	3.32997e-08	2.43717e-07	2.98032	JOKZ01000130	41710	43080	JOKZ01000130.1	41710	43080	+	-	KKP02940.1	375	calcium/calmodulin-dependent kinase-1	NA	NA	NA	NA	NA	NA	NA	NA	NA	NA	NA
THAR02_04955	-2.17789	6.36695e-08	4.47204e-07	5.29834	JOKZ01000130	43663	44931	JOKZ01000130.1	43663	44931	-	-	KKP02941.1	422	hypothetical protein THAR02_04955	NA	NA	NA	NA	NA	NA	NA	NA	NA	NA	53
THAR02_05003	-1.57515	6.66134e-16	8.71355e-15	18.6766	JOKZ01000132	17453	18061	JOKZ01000132.1	17453	18061	+	-	KKP02881.1	179	60S ribosomal protein L23	NA	NA	NA	NA	NA	NA	NA	NA	NA	NA	43
THAR02_05017	-2.32018	0.0218944	0.0544425	2.87702	JOKZ01000132	64882	68108	JOKZ01000132.1	64882	68108	+	-	KKP02895.1	778	p-hydroxylaminobenzoate lyase	NA	NA	NA	NA	NA	NA	NA	NA	NA	NA	54
THAR02_05036	-1.84875	0.0372736	0.085853	3.70446	JOKZ01000133	42462	44439	JOKZ01000133.1	42462	44439	-	-	KKP02860.1	604	hypothetical protein THAR02_05036	NA	NA	NA	NA	NA	NA	NA	NA	NA	NA	0
THAR02_05043	-2.06518	0.00157837	0.0053916	3.95505	JOKZ01000133	63655	66579	JOKZ01000133.1	63655	66579	-	-	KKP02867.1	849	hypothetical protein THAR02_05043	NA	NA	NA	NA	NA	NA	NA	NA	NA	NA	37
THAR02_05047	-1.56853	0	0	37.928	JOKZ01000133	75014	76217	JOKZ01000133.1	75014	76217	-	-	KKP02871.1	324	hypothetical protein THAR02_05047	NA	NA	NA	NA	NA	NA	NA	NA	NA	NA	51
THAR02_05052	-6.03817	0.00158554	0.00541449	2.21754	JOKZ01000134	4255	8856	JOKZ01000134.1	4255	8856	+	-	KKP02822.1	1515	brefeldin A resistance protein	NA	NA	NA	NA	NA	NA	NA	NA	NA	NA	39
THAR02_05063	-2.69434	0.00886451	0.0249215	2.71331	JOKZ01000134	42972	44423	JOKZ01000134.1	42972	44423	+	-	KKP02833.1	412	serine/threonine kinase 16	NA	NA	NA	NA	NA	NA	NA	NA	NA	NA	NA
THAR02_05091	-1.53453	0.00349763	0.0110331	7.28253	JOKZ01000135	42536	46860	JOKZ01000135.1	42536	46860	+	-	KKP02812.1	1230	ankyrin	NA	NA	NA	NA	NA	NA	NA	NA	NA	NA	12
THAR02_05101	-1.5629	0.00493011	0.0149608	6.7506	JOKZ01000136	2353	2935	JOKZ01000136.1	2353	2935	-	-	KKP02773.1	165	hypothetical protein THAR02_05101	NA	NA	NA	NA	NA	NA	NA	NA	NA	NA	NA
THAR02_05113	-1.88326	0.00536562	0.0161291	4.24469	JOKZ01000136	39865	41582	JOKZ01000136.1	39865	41582	+	-	KKP02785.1	527	hypothetical protein THAR02_05113	NA	NA	NA	NA	NA	NA	NA	NA	NA	NA	8
THAR02_05124	-1.51936	2.37213e-09	1.92891e-08	15.3507	JOKZ01000136	77685	79452	JOKZ01000136.1	77685	79452	+	-	KKP02796.1	510	isotrichodermin C-15 hydroxylase	NA	NA	NA	NA	NA	NA	NA	NA	NA	NA	55
THAR02_05129	-2.21161	0.0178906	0.0456312	3.07013	JOKZ01000137	12646	14892	JOKZ01000137.1	12646	14892	-	-	KKP02740.1	729	glutamyl-tRNA(Gln) amidotransferase subunit A	NA	NA	NA	NA	NA	NA	NA	NA	NA	NA	NA
THAR02_05138	-1.57289	8.51592e-09	6.59811e-08	13.132	JOKZ01000137	32983	33930	JOKZ01000137.1	32983	33930	-	-	KKP02749.1	255	hypothetical protein THAR02_05138	NA	NA	NA	NA	NA	NA	NA	NA	NA	NA	28
THAR02_05158	-1.76976	0	0	31.5258	JOKZ01000137	75290	76624	JOKZ01000137.1	75290	76624	+	-	KKP02769.1	390	hypothetical protein THAR02_05158	NA	NA	NA	NA	NA	NA	NA	NA	NA	NA	16
THAR02_05193	-1.65887	6.25059e-10	5.29619e-09	11.7648	JOKZ01000139	17682	18907	JOKZ01000139.1	17682	18907	+	-	KKP02691.1	380	hypothetical protein THAR02_05193	NA	NA	NA	NA	NA	NA	NA	NA	NA	NA	25
THAR02_05205	-1.93682	0.000511656	0.00196297	4.78207	JOKZ01000139	60109	62217	JOKZ01000139.1	60109	62217	-	-	KKP02703.1	702	hypothetical protein THAR02_05205	NA	NA	NA	NA	NA	NA	NA	NA	NA	NA	21
THAR02_05220	-1.81684	0.000282119	0.00114825	5.71734	JOKZ01000140	34902	42801	JOKZ01000140.1	34902	42801	-	-	KKP02677.1	2547	hypothetical protein THAR02_05220	NA	NA	NA	NA	NA	NA	NA	NA	NA	NA	43
THAR02_05245	-1.5963	0.00105198	0.00375643	7.19486	JOKZ01000141	40581	42774	JOKZ01000141.1	40581	42774	-	-	KKP02661.1	622	hypothetical protein THAR02_05245	NA	NA	NA	NA	NA	NA	NA	NA	NA	NA	12
THAR02_05263	-1.54184	1.08836e-07	7.41346e-07	12.9925	JOKZ01000142	30631	31992	JOKZ01000142.1	30631	31992	+	-	KKP02629.1	344	hypothetical protein THAR02_05263	NA	NA	NA	NA	NA	NA	NA	NA	NA	NA	9
THAR02_05268	-1.73421	5.96476e-08	4.2127e-07	9.03709	JOKZ01000142	43843	44725	JOKZ01000142.1	43843	44725	+	-	KKP02634.1	247	hypothetical protein THAR02_05268	NA	NA	NA	NA	NA	NA	NA	NA	NA	NA	NA
THAR02_05274	-2.24541	2.14732e-07	1.41166e-06	4.87217	JOKZ01000142	64888	65749	JOKZ01000142.1	64888	65749	-	-	KKP02640.1	229	26S proteasome non-ATPase regulatory subunit 9	NA	NA	NA	NA	NA	NA	NA	NA	NA	NA	39
THAR02_05281	-1.61177	0.000622384	0.00234321	7.30825	JOKZ01000143	1742	3121	JOKZ01000143.1	1742	3121	-	-	KKP02593.1	459	hypothetical protein THAR02_05281	NA	NA	NA	NA	NA	NA	NA	NA	NA	NA	43
THAR02_05286	-2.15538	1.04915e-11	1.0223e-10	6.5341	JOKZ01000143	14647	15750	JOKZ01000143.1	14647	15750	+	-	KKP02598.1	342	hypothetical protein THAR02_05286	NA	NA	NA	NA	NA	NA	NA	NA	NA	NA	41
THAR02_05300	-1.64034	6.54682e-07	3.99763e-06	9.80116	JOKZ01000143	60805	61901	JOKZ01000143.1	60805	61901	+	-	KKP02612.1	342	short-chain dehydrogenase	NA	NA	NA	NA	NA	NA	NA	NA	NA	NA	42
THAR02_05313	-2.05972	0.000278444	0.0011349	4.39451	JOKZ01000144	40078	42431	JOKZ01000144.1	40078	42431	-	-	KKP02581.1	764	CMGC/RCK/MAK protein kinase	NA	NA	NA	NA	NA	NA	NA	NA	NA	NA	NA
THAR02_05323	-2.22264	0.00303586	0.00972863	3.48012	JOKZ01000144	76923	78135	JOKZ01000144.1	76923	78135	-	-	KKP02591.1	321	hypothetical protein THAR02_05323	NA	NA	NA	NA	NA	NA	NA	NA	NA	NA	NA
THAR02_05331	-6.7364	0.00299189	0.00960914	2.2059	JOKZ01000145	20011	21718	JOKZ01000145.1	20011	21718	-	-	KKP02560.1	507	hypothetical protein THAR02_05331	NA	NA	NA	NA	NA	NA	NA	NA	NA	NA	NA
THAR02_05370	-1.76007	0	0	14.9413	JOKZ01000147	9906	11255	JOKZ01000147.1	9906	11255	+	-	KKP02508.1	449	hypothetical protein THAR02_05370	NA	NA	NA	NA	NA	NA	NA	NA	NA	NA	21
THAR02_05406	-1.93657	0.000506958	0.0019482	4.78888	JOKZ01000148	49717	50608	JOKZ01000148.1	49717	50608	-	-	KKP02497.1	233	hypothetical protein THAR02_05406	NA	NA	NA	NA	NA	NA	NA	NA	NA	NA	NA
THAR02_05410	-1.71343	0.0227619	0.0563922	4.42924	JOKZ01000148	68145	68903	JOKZ01000148.1	68145	68903	+	-	KKP02501.1	252	hypothetical protein THAR02_05410	NA	NA	NA	NA	NA	NA	NA	NA	NA	NA	NA
THAR02_05420	-1.53843	6.51112e-12	6.43722e-11	17.065	JOKZ01000149	16792	18037	JOKZ01000149.1	16792	18037	-	-	KKP02465.1	393	hypothetical protein THAR02_05420	NA	NA	NA	NA	NA	NA	NA	NA	NA	NA	13
THAR02_05428	-1.92105	1.1146e-11	1.08332e-10	8.35377	JOKZ01000149	43645	46633	JOKZ01000149.1	43645	46633	+	-	KKP02473.1	938	hypothetical protein THAR02_05428	NA	NA	NA	NA	NA	NA	NA	NA	NA	NA	21
THAR02_05430	-2.16608	2.45566e-10	2.15865e-09	6.11236	JOKZ01000149	51216	53107	JOKZ01000149.1	51216	53107	+	-	KKP02475.1	549	hypothetical protein THAR02_05430	NA	NA	NA	NA	NA	NA	NA	NA	NA	NA	28
THAR02_05452	-1.6002	1.11022e-16	1.50891e-15	18.2376	JOKZ01000150	34798	36456	JOKZ01000150.1	34798	36456	+	-	KKP02441.1	552	hypothetical protein THAR02_05452	NA	NA	NA	NA	NA	NA	NA	NA	NA	NA	16
THAR02_05475	-1.58019	0.000729908	0.00270638	7.64914	JOKZ01000151	19006	20993	JOKZ01000151.1	19006	20993	+	-	KKP02409.1	585	dihydroxyacetone kinase 1	NA	NA	NA	NA	NA	NA	NA	NA	NA	NA	NA
THAR02_05493	-1.5339	1.52933e-06	8.93053e-06	12.0125	JOKZ01000151	74441	76634	JOKZ01000151.1	74441	76634	+	-	KKP02427.1	652	hypothetical protein THAR02_05493	NA	NA	NA	NA	NA	NA	NA	NA	NA	NA	21
THAR02_05511	-1.61704	1.7116e-07	1.1356e-06	10.827	JOKZ01000152	62150	62883	JOKZ01000152.1	62150	62883	+	-	KKP02399.1	206	hypothetical protein THAR02_05511	NA	NA	NA	NA	NA	NA	NA	NA	NA	NA	13
THAR02_05529	-2.59378	0.00798266	0.0228143	2.78756	JOKZ01000153	58389	59650	JOKZ01000153.1	58389	59650	-	-	KKP02377.1	401	lipoate-protein ligase A	NA	NA	NA	NA	NA	NA	NA	NA	NA	NA	NA
THAR02_05563	-1.60031	0.00818637	0.023293	5.97122	JOKZ01000155	1320	3286	JOKZ01000155.1	1320	3286	-	-	KKP02313.1	562	translation initiation factor eIF-2B subunit gamma	NA	NA	NA	NA	NA	NA	NA	NA	NA	NA	56
THAR02_05572	-2.12884	1.26545e-06	7.46929e-06	5.10291	JOKZ01000155	28078	31432	JOKZ01000155.1	28078	31432	+	-	KKP02322.1	1097	hypothetical protein THAR02_05572	NA	NA	NA	NA	NA	NA	NA	NA	NA	NA	13
THAR02_05585	-2.04478	0.0101279	0.0278722	3.62067	JOKZ01000156	3588	5444	JOKZ01000156.1	3588	5444	-	-	KKP02292.1	618	hypothetical protein THAR02_05585	NA	NA	NA	NA	NA	NA	NA	NA	NA	NA	31
THAR02_05606	-1.67542	0.00154094	0.00527941	6.26033	JOKZ01000157	3752	5516	JOKZ01000157.1	3752	5516	-	-	KKP02277.1	536	mitochondrial inner membrane magnesium transporter mrs2	NA	NA	NA	NA	NA	NA	NA	NA	NA	NA	25
THAR02_05618	-1.88615	1.07281e-12	1.1327e-11	9.18524	JOKZ01000157	66764	67307	JOKZ01000157.1	66764	67307	+	-	KKP02289.1	121	assembly factor cbp-4	NA	NA	NA	NA	NA	NA	NA	NA	NA	NA	30
THAR02_05637	-2.417	0.00562485	0.0168073	3.03685	JOKZ01000158	68762	69868	JOKZ01000158.1	68762	69868	+	-	KKP02273.1	368	hypothetical protein THAR02_05637	NA	NA	NA	NA	NA	NA	NA	NA	NA	NA	NA
THAR02_05649	-1.94435	6.02456e-06	3.243e-05	5.85679	JOKZ01000159	22654	24451	JOKZ01000159.1	22654	24451	-	-	KKP02236.1	573	hypothetical protein THAR02_05649	NA	NA	NA	NA	NA	NA	NA	NA	NA	NA	31
THAR02_05652	-2.43818	9.78106e-14	1.10583e-12	5.41352	JOKZ01000159	28595	30571	JOKZ01000159.1	28595	30571	-	-	KKP02239.1	620	hypothetical protein THAR02_05652	NA	NA	NA	NA	NA	NA	NA	NA	NA	NA	5
THAR02_05670	-3.1645	9.86868e-05	0.000439636	2.74657	JOKZ01000160	1025	2248	JOKZ01000160.1	1025	2248	-	-	KKP02208.1	407	hypothetical protein THAR02_05670	NA	NA	NA	NA	NA	NA	NA	NA	NA	NA	NA
THAR02_05678	-1.65453	2.10942e-14	2.52122e-13	14.6245	JOKZ01000160	30362	32369	JOKZ01000160.1	30362	32369	-	-	KKP02216.1	612	cofactor FMO1 FAD enzyme	NA	NA	NA	NA	NA	NA	NA	NA	NA	NA	57
THAR02_05681	-2.02375	0.00120812	0.0042501	4.15037	JOKZ01000160	43652	44461	JOKZ01000160.1	43652	44461	-	-	KKP02219.1	269	hypothetical protein THAR02_05681	NA	NA	NA	NA	NA	NA	NA	NA	NA	NA	NA
THAR02_05692	-2.08306	0.00169165	0.0057444	3.90453	JOKZ01000161	8227	9229	JOKZ01000161.1	8227	9229	-	-	KKP02185.1	286	hypothetical protein THAR02_05692	NA	NA	NA	NA	NA	NA	NA	NA	NA	NA	NA
THAR02_05707	-1.8395	0	0	12.0928	JOKZ01000161	50568	52309	JOKZ01000161.1	50568	52309	-	-	KKP02200.1	555	drug resistance protein	NA	NA	NA	NA	NA	NA	NA	NA	NA	NA	9
THAR02_05726	-2.10691	4.60605e-07	2.87359e-06	5.34892	JOKZ01000162	64282	65699	JOKZ01000162.1	64282	65699	+	-	KKP02179.1	418	hypothetical protein THAR02_05726	NA	NA	NA	NA	NA	NA	NA	NA	NA	NA	40
THAR02_05749	-1.74601	0	0	16.7254	JOKZ01000163	64361	64762	JOKZ01000163.1	64361	64762	-	-	KKP02163.1	133	hypothetical protein THAR02_05749	NA	NA	NA	NA	NA	NA	NA	NA	NA	NA	20
THAR02_05752	-2.11895	0.0130365	0.0346817	3.3753	JOKZ01000163	70131	72410	JOKZ01000163.1	70131	72410	+	-	KKP02166.1	663	hypothetical protein THAR02_05752	NA	NA	NA	NA	NA	NA	NA	NA	NA	NA	2
THAR02_05759	-1.81526	8.05979e-05	0.000364275	6.15714	JOKZ01000164	20658	21265	JOKZ01000164.1	20658	21265	+	-	KKP02128.1	181	hypothetical protein THAR02_05759	NA	NA	NA	NA	NA	NA	NA	NA	NA	NA	NA
THAR02_05760	-1.82157	0.00107406	0.00382574	5.20402	JOKZ01000164	21399	24010	JOKZ01000164.1	21399	24010	-	-	KKP02129.1	645	hypothetical protein THAR02_05760	NA	NA	NA	NA	NA	NA	NA	NA	NA	NA	50
THAR02_05791	-1.77436	4.33462e-11	4.02581e-10	10.1137	JOKZ01000165	54295	56076	JOKZ01000165.1	54295	56076	-	-	KKP02113.1	553	hypothetical protein THAR02_05791	NA	NA	NA	NA	NA	NA	NA	NA	NA	NA	18
THAR02_05799	-2.46657	0	0	9.4168	JOKZ01000165	69533	70674	JOKZ01000165.1	69533	70674	-	-	KKP02121.1	356	glyceraldehyde-3-phosphate dehydrogenase	NA	NA	NA	NA	NA	NA	NA	NA	NA	NA	39
THAR02_05847	-1.94103	0.0498023	0.10972	3.28621	JOKZ01000167	57405	58427	JOKZ01000167.1	57405	58427	-	-	KKP02067.1	340	NAD dependent epimerase/dehydratase	NA	NA	NA	NA	NA	NA	NA	NA	NA	NA	NA
THAR02_05873	-2.26219	1.21164e-05	6.24167e-05	4.25544	JOKZ01000168	57051	59631	JOKZ01000168.1	57051	59631	-	-	KKP02038.1	789	ubiquitin thiolesterase	NA	NA	NA	NA	NA	NA	NA	NA	NA	NA	50
THAR02_05899	-1.67548	1.32117e-13	1.4734e-12	13.7216	JOKZ01000170	1800	2587	JOKZ01000170.1	1800	2587	-	-	KKP01972.1	244	hypothetical protein THAR02_05899	NA	NA	NA	NA	NA	NA	NA	NA	NA	NA	29
THAR02_05915	-2.57114	6.4539e-06	3.44348e-05	3.68618	JOKZ01000170	45139	46337	JOKZ01000170.1	45139	46337	+	-	KKP01988.1	303	hypothetical protein THAR02_05915	NA	NA	NA	NA	NA	NA	NA	NA	NA	NA	NA
THAR02_05939	-3.21841	9.40259e-12	9.20093e-11	3.45864	JOKZ01000171	38909	40042	JOKZ01000171.1	38909	40042	+	-	KKP01962.1	323	hypothetical protein THAR02_05939	NA	NA	NA	NA	NA	NA	NA	NA	NA	NA	12
THAR02_05963	-1.67713	0	0	18.2211	JOKZ01000172	40687	42900	JOKZ01000172.1	40687	42900	+	-	KKP01935.1	737	hypothetical protein THAR02_05963	NA	NA	NA	NA	NA	NA	NA	NA	NA	NA	14
THAR02_05994	-1.54716	0	0	25.3857	JOKZ01000173	58273	59199	JOKZ01000173.1	58273	59199	-	-	KKP01918.1	308	hypothetical protein THAR02_05994	NA	NA	NA	NA	NA	NA	NA	NA	NA	NA	53
THAR02_06010	-1.75946	0.000438645	0.00171083	6.01395	JOKZ01000174	44964	47886	JOKZ01000174.1	44964	47886	+	-	KKP01891.1	558	mannose-6-phosphate isomerase	NA	NA	NA	NA	NA	NA	NA	NA	NA	NA	13
THAR02_06027	-1.56382	0.00493011	0.0149608	6.7506	JOKZ01000175	20658	21383	JOKZ01000175.1	20658	21383	+	-	KKP01862.1	165	hypothetical protein THAR02_06027	NA	NA	NA	NA	NA	NA	NA	NA	NA	NA	NA
THAR02_06042	-1.91015	0.00646876	0.0189691	4.06014	JOKZ01000175	67184	68904	JOKZ01000175.1	67184	68904	+	-	KKP01877.1	551	MOSC domain-containing protein	NA	NA	NA	NA	NA	NA	NA	NA	NA	NA	NA
THAR02_06053	-1.54661	1.34035e-07	9.01776e-07	12.8068	JOKZ01000176	34538	35775	JOKZ01000176.1	34538	35775	-	-	KKP01841.1	349	hypothetical protein THAR02_06053	NA	NA	NA	NA	NA	NA	NA	NA	NA	NA	56
THAR02_06057	-3.17157	9.40966e-09	7.25636e-08	3.22011	JOKZ01000176	46106	48193	JOKZ01000176.1	46106	48193	-	-	KKP01845.1	695	hypothetical protein THAR02_06057	NA	NA	NA	NA	NA	NA	NA	NA	NA	NA	NA
THAR02_06059	-1.7492	0.0277733	0.0666535	4.13505	JOKZ01000176	50255	51067	JOKZ01000176.1	50255	51067	+	-	KKP01847.1	270	protein-S-isoprenylcysteine O-methyltransferase	NA	NA	NA	NA	NA	NA	NA	NA	NA	NA	NA
THAR02_06085	-1.65559	1.73197e-07	1.14845e-06	10.0053	JOKZ01000177	56270	59131	JOKZ01000177.1	56270	59131	-	-	KKP01829.1	783	hypothetical protein THAR02_06085	NA	NA	NA	NA	NA	NA	NA	NA	NA	NA	35
THAR02_06110	-3.43037	0	0	3.85086	JOKZ01000179	3369	4549	JOKZ01000179.1	3369	4549	+	-	KKP01771.1	290	hypothetical protein THAR02_06110	NA	NA	NA	NA	NA	NA	NA	NA	NA	NA	NA
THAR02_06117	-1.56284	3.58937e-06	2.00928e-05	10.7491	JOKZ01000179	25723	28354	JOKZ01000179.1	25723	28354	-	-	KKP01778.1	833	acetyltransferase	NA	NA	NA	NA	NA	NA	NA	NA	NA	NA	8
THAR02_06129	-2.74386	0.000628858	0.00236681	2.92585	JOKZ01000180	9174	10562	JOKZ01000180.1	9174	10562	+	-	KKP01750.1	382	hypothetical protein THAR02_06129	NA	NA	NA	NA	NA	NA	NA	NA	NA	NA	NA
THAR02_06132	-1.81198	0	0	22.9213	JOKZ01000180	19959	21278	JOKZ01000180.1	19959	21278	+	-	KKP01753.1	439	nitric oxide dioxygenase	NA	NA	NA	NA	NA	NA	NA	NA	NA	NA	1
THAR02_06149	-1.80552	1.11022e-15	1.4263e-14	11.6486	JOKZ01000181	4878	6320	JOKZ01000181.1	4878	6320	+	-	KKP01733.1	480	hypothetical protein THAR02_06149	NA	NA	NA	NA	NA	NA	NA	NA	NA	NA	56
THAR02_06157	-1.66279	9.26222e-10	7.72838e-09	11.5288	JOKZ01000181	42505	45482	JOKZ01000181.1	42505	45482	-	-	KKP01741.1	971	hypothetical protein THAR02_06157	NA	NA	NA	NA	NA	NA	NA	NA	NA	NA	9
THAR02_06166	-1.7423	8.09633e-11	7.35321e-10	10.5717	JOKZ01000182	2671	3624	JOKZ01000182.1	2671	3624	+	-	KKP01707.1	317	methyltransferase	NA	NA	NA	NA	NA	NA	NA	NA	NA	NA	15
THAR02_06176	-1.84532	0.0368035	0.0849902	3.72292	JOKZ01000182	27292	28194	JOKZ01000182.1	27292	28194	+	-	KKP01717.1	300	hypothetical protein THAR02_06176	NA	NA	NA	NA	NA	NA	NA	NA	NA	NA	NA
THAR02_06198	-1.83849	8.52971e-06	4.48649e-05	6.59176	JOKZ01000183	17212	18870	JOKZ01000183.1	17212	18870	-	-	KKP01692.1	509	hypothetical protein THAR02_06198	NA	NA	NA	NA	NA	NA	NA	NA	NA	NA	24
THAR02_06237	-2.27462	0.0036608	0.0114848	3.34507	JOKZ01000185	19734	20738	JOKZ01000185.1	19734	20738	-	-	KKP01648.1	334	hypothetical protein THAR02_06237	NA	NA	NA	NA	NA	NA	NA	NA	NA	NA	NA
THAR02_06244	-1.87439	0.041572	0.0943349	3.5462	JOKZ01000185	36098	37163	JOKZ01000185.1	36098	37163	+	-	KKP01655.1	315	alpha-ketoglutarate-dependent 2	NA	NA	NA	NA	NA	NA	NA	NA	NA	NA	NA
THAR02_06257	-2.56806	0.00176587	0.00597302	3.00832	JOKZ01000186	8504	10921	JOKZ01000186.1	8504	10921	-	-	KKP01620.1	744	hypothetical protein THAR02_06257	NA	NA	NA	NA	NA	NA	NA	NA	NA	NA	18
THAR02_06290	-1.53425	0	0	55.8829	JOKZ01000187	54408	55625	JOKZ01000187.1	54408	55625	-	-	KKP01616.1	380	phosphate system cyclin PHO80	NA	NA	NA	NA	NA	NA	NA	NA	NA	NA	0
THAR02_06351	-2.49706	0.0068567	0.0199288	2.8956	JOKZ01000191	2663	4349	JOKZ01000191.1	2663	4349	+	-	KKP01529.1	386	hypothetical protein THAR02_06351	NA	NA	NA	NA	NA	NA	NA	NA	NA	NA	NA
THAR02_06420	-1.57302	0.00567288	0.0169288	6.5341	JOKZ01000194	19833	20923	JOKZ01000194.1	19833	20923	+	-	KKP01469.1	342	heterokaryon incompatibility protein	NA	NA	NA	NA	NA	NA	NA	NA	NA	NA	NA
THAR02_06491	-1.56985	0.0262285	0.0636369	5.33111	JOKZ01000197	49126	52278	JOKZ01000197.1	49126	52278	+	-	KKP01413.1	1050	hypothetical protein THAR02_06491	NA	NA	NA	NA	NA	NA	NA	NA	NA	NA	11
THAR02_06494	-2.12661	4.44089e-16	5.85566e-15	7.62312	JOKZ01000197	61156	62091	JOKZ01000197.1	61156	62091	-	-	KKP01416.1	293	hypothetical protein THAR02_06494	NA	NA	NA	NA	NA	NA	NA	NA	NA	NA	NA
THAR02_06504	-1.55323	0.0490897	0.108482	5.01761	JOKZ01000198	26806	29411	JOKZ01000198.1	26806	29411	-	-	KKP01389.1	669	hypothetical protein THAR02_06504	NA	NA	NA	NA	NA	NA	NA	NA	NA	NA	22
THAR02_06505	-2.05435	4.79014e-06	2.62272e-05	5.23644	JOKZ01000198	31220	31861	JOKZ01000198.1	31220	31861	+	-	KKP01390.1	213	hypothetical protein THAR02_06505	NA	NA	NA	NA	NA	NA	NA	NA	NA	NA	NA
THAR02_06520	-1.64091	0.0134064	0.035554	5.2218	JOKZ01000199	17805	21652	JOKZ01000199.1	17805	21652	-	-	KKP01363.1	1072	hypothetical protein THAR02_06520	NA	NA	NA	NA	NA	NA	NA	NA	NA	NA	21
THAR02_06536	-1.85214	0.000153868	0.000661375	5.67392	JOKZ01000199	55654	57267	JOKZ01000199.1	55654	57267	-	-	KKP01379.1	394	hypothetical protein THAR02_06536	NA	NA	NA	NA	NA	NA	NA	NA	NA	NA	20
THAR02_06538	-1.82946	0.00859764	0.0242769	4.31	JOKZ01000200	220	2559	JOKZ01000200.1	220	2559	-	-	KKP01338.1	779	hypothetical protein THAR02_06538	NA	NA	NA	NA	NA	NA	NA	NA	NA	NA	NA
THAR02_06545	-1.91184	0.0461428	0.10314	3.39575	JOKZ01000200	19443	20543	JOKZ01000200.1	19443	20543	+	-	KKP01345.1	329	hypothetical protein THAR02_06545	NA	NA	NA	NA	NA	NA	NA	NA	NA	NA	NA
THAR02_06565	-1.75595	2.57662e-10	2.25636e-09	10.0053	JOKZ01000201	19410	19807	JOKZ01000201.1	19410	19807	+	-	KKP01323.1	111	hypothetical protein THAR02_06565	NA	NA	NA	NA	NA	NA	NA	NA	NA	NA	NA
THAR02_06598	-2.23879	2.13923e-08	1.591e-07	5.19598	JOKZ01000203	3535	6417	JOKZ01000203.1	3535	6417	-	-	KKP01281.1	646	hypothetical protein THAR02_06598	NA	NA	NA	NA	NA	NA	NA	NA	NA	NA	28
THAR02_06600	-1.52961	0.00309925	0.00990418	7.47066	JOKZ01000203	7936	9356	JOKZ01000203.1	7936	9356	+	-	KKP01283.1	449	hypothetical protein THAR02_06600, partial	NA	NA	NA	NA	NA	NA	NA	NA	NA	NA	49
THAR02_06612	-1.53118	0	0	26.8407	JOKZ01000203	46138	46714	JOKZ01000203.1	46138	46714	-	-	KKP01295.1	166	hypothetical protein THAR02_06612	NA	NA	NA	NA	NA	NA	NA	NA	NA	NA	NA
THAR02_06641	-1.96141	0.0142739	0.0375391	3.74782	JOKZ01000205	9022	11910	JOKZ01000205.1	9022	11910	+	-	KKP01244.1	896	hypothetical protein THAR02_06641	NA	NA	NA	NA	NA	NA	NA	NA	NA	NA	19
THAR02_06653	-1.57671	1.13767e-06	6.7462e-06	10.9061	JOKZ01000205	53737	55224	JOKZ01000205.1	53737	55224	+	-	KKP01256.1	410	protein farnesyltransferase/geranylgeranyltransferase type-1 subunit alpha	NA	NA	NA	NA	NA	NA	NA	NA	NA	NA	NA
THAR02_06660	-2.29602	1.15463e-14	1.4019e-13	6.31323	JOKZ01000206	15214	16396	JOKZ01000206.1	15214	16396	-	-	KKP01222.1	354	deoxyhypusine synthase	NA	NA	NA	NA	NA	NA	NA	NA	NA	NA	NA
THAR02_06677	-1.5814	1.71982e-08	1.2933e-07	12.591	JOKZ01000206	55827	56426	JOKZ01000206.1	55827	56426	+	-	KKP01239.1	177	hypothetical protein THAR02_06677	NA	NA	NA	NA	NA	NA	NA	NA	NA	NA	NA
THAR02_06687	-2.36582	5.03121e-09	3.98958e-08	4.83017	JOKZ01000207	25961	26760	JOKZ01000207.1	25961	26760	+	-	KKP01205.1	231	hypothetical protein THAR02_06687	NA	NA	NA	NA	NA	NA	NA	NA	NA	NA	NA
THAR02_06697	-3.23588	0.000108766	0.00048074	2.71331	JOKZ01000207	46442	47753	JOKZ01000207.1	46442	47753	-	-	KKP01215.1	412	hypothetical protein THAR02_06697	NA	NA	NA	NA	NA	NA	NA	NA	NA	NA	NA
THAR02_06704	-1.72506	1.44974e-05	7.40194e-05	7.44774	JOKZ01000208	17364	23351	JOKZ01000208.1	17364	23351	+	-	KKP01178.1	1955	HECT-domain-containing protein	NA	NA	NA	NA	NA	NA	NA	NA	NA	NA	13
THAR02_06715	-1.53526	0.00351096	0.0110661	7.27662	JOKZ01000208	43553	44534	JOKZ01000208.1	43553	44534	-	-	KKP01189.1	307	ubiquinone biosynthesis methyltransferase	NA	NA	NA	NA	NA	NA	NA	NA	NA	NA	NA
THAR02_06757	-2.70231	7.36594e-10	6.2092e-09	4.01648	JOKZ01000211	4949	6900	JOKZ01000211.1	4949	6900	-	-	KKP01123.1	557	hypothetical protein THAR02_06757	NA	NA	NA	NA	NA	NA	NA	NA	NA	NA	12
THAR02_06772	-1.51187	0	0	40.749	JOKZ01000211	55406	55814	JOKZ01000211.1	55406	55814	+	-	KKP01138.1	109	hypothetical protein THAR02_06772	NA	NA	NA	NA	NA	NA	NA	NA	NA	NA	14
THAR02_06792	-1.71933	1.27278e-05	6.54489e-05	7.54612	JOKZ01000213	5901	6842	JOKZ01000213.1	5901	6842	+	-	KKP01091.1	296	short chain dehydrogenase	NA	NA	NA	NA	NA	NA	NA	NA	NA	NA	25
THAR02_06835	-1.7945	0.00671643	0.0195935	4.58635	JOKZ01000215	17693	19891	JOKZ01000215.1	17693	19891	-	-	KKP01056.1	732	hypothetical protein THAR02_06835	NA	NA	NA	NA	NA	NA	NA	NA	NA	NA	NA
THAR02_06904	-1.50805	0.00956646	0.0265946	6.94586	JOKZ01000218	40067	46021	JOKZ01000218.1	40067	46021	+	-	KKP01001.1	1935	hypothetical protein THAR02_06904	NA	NA	NA	NA	NA	NA	NA	NA	NA	NA	25
THAR02_06905	-1.5963	2.33643e-09	1.90122e-08	12.9052	JOKZ01000218	46494	48323	JOKZ01000218.1	46494	48323	-	-	KKP01002.1	520	hypothetical protein THAR02_06905	NA	NA	NA	NA	NA	NA	NA	NA	NA	NA	36
THAR02_06914	-1.65571	4.81675e-10	4.10548e-09	11.9213	JOKZ01000219	17479	18200	JOKZ01000219.1	17479	18200	+	-	KKP00976.1	187	hypothetical protein THAR02_06914	NA	NA	NA	NA	NA	NA	NA	NA	NA	NA	32
THAR02_06937	-1.80345	8.28226e-14	9.41003e-13	10.8533	JOKZ01000220	37809	39569	JOKZ01000220.1	37809	39569	+	-	KKP00965.1	412	FAD dependent oxidoreductase	NA	NA	NA	NA	NA	NA	NA	NA	NA	NA	4
THAR02_06975	-1.92076	0.046804	0.104354	3.3753	JOKZ01000222	50884	52019	JOKZ01000222.1	50884	52019	+	-	KKP00932.1	331	hypothetical protein THAR02_06975	NA	NA	NA	NA	NA	NA	NA	NA	NA	NA	NA
THAR02_06992	-2.11356	1.11921e-05	5.7915e-05	4.83017	JOKZ01000223	39532	40923	JOKZ01000223.1	39532	40923	+	-	KKP00914.1	463	NAD+ kinase	NA	NA	NA	NA	NA	NA	NA	NA	NA	NA	NA
THAR02_06993	-1.58083	0.00615108	0.0181672	6.40953	JOKZ01000223	41051	45019	JOKZ01000223.1	41051	45019	+	-	KKP00915.1	1048	hypothetical protein THAR02_06993	NA	NA	NA	NA	NA	NA	NA	NA	NA	NA	7
THAR02_07016	-2.03571	9.18188e-10	7.67248e-09	6.79151	JOKZ01000225	11121	12169	JOKZ01000225.1	11121	12169	+	-	KKP00870.1	329	hypothetical protein THAR02_07016	NA	NA	NA	NA	NA	NA	NA	NA	NA	NA	5
THAR02_07029	-1.52466	0	0	22.2636	JOKZ01000225	53764	55555	JOKZ01000225.1	53764	55555	+	-	KKP00883.1	452	dyp-type peroxidase	NA	NA	NA	NA	NA	NA	NA	NA	NA	NA	31
THAR02_07046	-1.71051	9.6561e-06	5.03519e-05	7.75501	JOKZ01000227	5445	6311	JOKZ01000227.1	5445	6311	+	-	KKP00831.1	288	hypothetical protein THAR02_07046	NA	NA	NA	NA	NA	NA	NA	NA	NA	NA	NA
THAR02_07047	-8.59774	0.00750076	0.0216096	2.19941	JOKZ01000227	6947	10453	JOKZ01000227.1	6947	10453	-	-	KKP00832.1	1018	hypothetical protein THAR02_07047	NA	NA	NA	NA	NA	NA	NA	NA	NA	NA	13
THAR02_07056	-3.15902	9.67589e-05	0.00043222	2.75331	JOKZ01000227	33556	34838	JOKZ01000227.1	33556	34838	-	-	KKP00841.1	406	hypothetical protein THAR02_07056	NA	NA	NA	NA	NA	NA	NA	NA	NA	NA	NA
THAR02_07082	-1.90605	0.00034642	0.00138112	5.07058	JOKZ01000228	49598	50321	JOKZ01000228.1	49598	50321	-	-	KKP00827.1	220	hypothetical protein THAR02_07082	NA	NA	NA	NA	NA	NA	NA	NA	NA	NA	NA
THAR02_07091	-4.33109	0.00035018	0.00139466	2.31529	JOKZ01000229	16489	18159	JOKZ01000229.1	16489	18159	-	-	KKP00796.1	483	hypothetical protein THAR02_07091	NA	NA	NA	NA	NA	NA	NA	NA	NA	NA	49
THAR02_07113	-7.96882	3.16473e-07	2.03285e-06	2.21025	JOKZ01000230	46708	48228	JOKZ01000230.1	46708	48228	-	-	KKP00787.1	506	hypothetical protein THAR02_07113	NA	NA	NA	NA	NA	NA	NA	NA	NA	NA	NA
THAR02_07149	-3.54481	0.0156207	0.0404886	2.31529	JOKZ01000232	48374	49877	JOKZ01000232.1	48374	49877	+	-	KKP00762.1	483	hypothetical protein THAR02_07149	NA	NA	NA	NA	NA	NA	NA	NA	NA	NA	NA
THAR02_07196	-2.63681	0	0	5.71734	JOKZ01000235	45320	46495	JOKZ01000235.1	45320	46495	+	-	KKP00709.1	391	hypothetical protein THAR02_07196	NA	NA	NA	NA	NA	NA	NA	NA	NA	NA	8
THAR02_07236	-2.81265	0.000761232	0.00281255	2.83696	JOKZ01000239	13393	14577	JOKZ01000239.1	13393	14577	-	-	KKP00647.1	394	hypothetical protein THAR02_07236	NA	NA	NA	NA	NA	NA	NA	NA	NA	NA	NA
THAR02_07240	-1.83808	0	0	12.1146	JOKZ01000239	20403	21671	JOKZ01000239.1	20403	21671	-	-	KKP00651.1	369	hypothetical protein THAR02_07240	NA	NA	NA	NA	NA	NA	NA	NA	NA	NA	35
THAR02_07253	-1.53853	3.45881e-07	2.20696e-06	12.6383	JOKZ01000239	49929	52386	JOKZ01000239.1	49929	52386	+	-	KKP00664.1	797	hypothetical protein THAR02_07253	NA	NA	NA	NA	NA	NA	NA	NA	NA	NA	37
THAR02_07256	-1.6065	4.29597e-11	3.9996e-10	14.0075	JOKZ01000240	10605	11804	JOKZ01000240.1	10605	11804	+	-	KKP00628.1	399	methionyl-tRNA synthetase	NA	NA	NA	NA	NA	NA	NA	NA	NA	NA	19
THAR02_07276	-1.56033	0	0	35.434	JOKZ01000241	17268	19118	JOKZ01000241.1	17268	19118	+	-	KKP00620.1	252	phosphoglycerate mutase	NA	NA	NA	NA	NA	NA	NA	NA	NA	NA	20
THAR02_07306	-1.58813	0	0	23.7164	JOKZ01000243	12376	13004	JOKZ01000243.1	12376	13004	+	-	KKP00581.1	188	hypothetical protein THAR02_07306	NA	NA	NA	NA	NA	NA	NA	NA	NA	NA	5
THAR02_07330	-2.40662	0	0	6.19115	JOKZ01000244	45832	46561	JOKZ01000244.1	45832	46561	+	-	KKP00574.1	180	hypothetical protein THAR02_07330	NA	NA	NA	NA	NA	NA	NA	NA	NA	NA	NA
THAR02_07338	-2.72277	0.000578733	0.00219686	2.96455	JOKZ01000245	31376	33777	JOKZ01000245.1	31376	33777	-	-	KKP00560.1	755	serine/threonine protein kinase	NA	NA	NA	NA	NA	NA	NA	NA	NA	NA	11
THAR02_07341	-3.72648	0.000249149	0.00102494	2.4308	JOKZ01000245	49988	51468	JOKZ01000245.1	49988	51468	+	-	KKP00563.1	460	L-asparaginase	NA	NA	NA	NA	NA	NA	NA	NA	NA	NA	NA
THAR02_07350	-2.48134	0.000215566	0.000895765	3.42691	JOKZ01000246	28494	30543	JOKZ01000246.1	28494	30543	+	-	KKP00546.1	653	hypothetical protein THAR02_07350	NA	NA	NA	NA	NA	NA	NA	NA	NA	NA	9
THAR02_07356	-2.02419	4.1242e-08	2.96932e-07	6.33107	JOKZ01000246	44947	46065	JOKZ01000246.1	44947	46065	+	-	KKP00552.1	353	hypothetical protein THAR02_07356	NA	NA	NA	NA	NA	NA	NA	NA	NA	NA	NA
THAR02_07378	-2.65656	2.14084e-12	2.21163e-11	4.47345	JOKZ01000248	1336	2929	JOKZ01000248.1	1336	2929	+	-	KKP00501.1	500	hypothetical protein THAR02_07378	NA	NA	NA	NA	NA	NA	NA	NA	NA	NA	NA
THAR02_07409	-1.51446	2.43139e-14	2.89101e-13	20.6753	JOKZ01000249	41088	41961	JOKZ01000249.1	41088	41961	-	-	KKP00496.1	270	hypothetical protein THAR02_07409	NA	NA	NA	NA	NA	NA	NA	NA	NA	NA	39
THAR02_07415	-1.6242	0	0	41.7939	JOKZ01000250	3075	4489	JOKZ01000250.1	3075	4489	+	-	KKP00470.1	428	hypothetical protein THAR02_07415	NA	NA	NA	NA	NA	NA	NA	NA	NA	NA	25
THAR02_07421	-2.9375	5.16474e-05	0.000241203	2.96847	JOKZ01000250	26876	29535	JOKZ01000250.1	26876	29535	-	-	KKP00476.1	754	hypothetical protein THAR02_07421	NA	NA	NA	NA	NA	NA	NA	NA	NA	NA	25
THAR02_07447	-1.89023	9.2996e-08	6.3875e-07	7.13757	JOKZ01000252	32799	33269	JOKZ01000252.1	32799	33269	+	-	KKP00450.1	156	hypothetical protein THAR02_07447	NA	NA	NA	NA	NA	NA	NA	NA	NA	NA	NA
THAR02_07470	-1.9248	0.0477994	0.106059	3.34507	JOKZ01000253	43463	44520	JOKZ01000253.1	43463	44520	+	-	KKP00440.1	334	hypothetical protein THAR02_07470	NA	NA	NA	NA	NA	NA	NA	NA	NA	NA	NA
THAR02_07480	-1.88642	0.000277006	0.00112984	5.23644	JOKZ01000254	16327	17032	JOKZ01000254.1	16327	17032	-	-	KKP00411.1	213	hypothetical protein THAR02_07480	NA	NA	NA	NA	NA	NA	NA	NA	NA	NA	NA
THAR02_07481	-2.41077	0.00100172	0.0036038	3.33016	JOKZ01000254	18189	20483	JOKZ01000254.1	18189	20483	+	-	KKP00412.1	672	hypothetical protein THAR02_07481	NA	NA	NA	NA	NA	NA	NA	NA	NA	NA	36
THAR02_07493	-2.50342	4.33073e-06	2.38501e-05	3.82457	JOKZ01000255	2844	4798	JOKZ01000255.1	2844	4798	+	-	KKP00393.1	585	hypothetical protein THAR02_07493	NA	NA	NA	NA	NA	NA	NA	NA	NA	NA	15
THAR02_07551	-1.51576	4.18526e-11	3.89969e-10	17.24	JOKZ01000259	22131	22633	JOKZ01000259.1	22131	22633	-	-	KKP00340.1	129	mmf1	NA	NA	NA	NA	NA	NA	NA	NA	NA	NA	NA
THAR02_07555	-1.53029	0.00314904	0.0100493	7.44584	JOKZ01000259	28772	29674	JOKZ01000259.1	28772	29674	+	-	KKP00344.1	300	hypothetical protein THAR02_07555	NA	NA	NA	NA	NA	NA	NA	NA	NA	NA	18
THAR02_07563	-1.5186	7.50429e-09	5.84582e-08	14.9016	JOKZ01000260	7271	9048	JOKZ01000260.1	7271	9048	+	-	KKP00323.1	375	hypothetical protein THAR02_07563	NA	NA	NA	NA	NA	NA	NA	NA	NA	NA	4
THAR02_07566	-1.53082	2.15975e-07	1.41902e-06	13.0809	JOKZ01000260	20752	21522	JOKZ01000260.1	20752	21522	-	-	KKP00326.1	256	oxidoreductase	NA	NA	NA	NA	NA	NA	NA	NA	NA	NA	NA
THAR02_07570	-2.13928	2.09848e-08	1.5617e-07	5.68832	JOKZ01000260	32197	32787	JOKZ01000260.1	32197	32787	+	-	KKP00330.1	196	hypothetical protein THAR02_07570	NA	NA	NA	NA	NA	NA	NA	NA	NA	NA	NA
THAR02_07572	-2.80657	0.000268449	0.00109711	2.95153	JOKZ01000260	35087	38558	JOKZ01000260.1	35087	38558	+	-	KKP00332.1	1138	hypothetical protein THAR02_07572	NA	NA	NA	NA	NA	NA	NA	NA	NA	NA	NA
THAR02_07597	-1.57049	0.0337443	0.0790368	5.19397	JOKZ01000262	33476	36917	JOKZ01000262.1	33476	36917	-	-	KKP00303.1	862	hypothetical protein THAR02_07597	NA	NA	NA	NA	NA	NA	NA	NA	NA	NA	32
THAR02_07605	-2.58268	5.70177e-12	5.67119e-11	4.63377	JOKZ01000263	10912	16194	JOKZ01000263.1	10912	16194	-	-	KKP00284.1	1450	hypothetical protein THAR02_07605	NA	NA	NA	NA	NA	NA	NA	NA	NA	NA	13
THAR02_07606	-2.24915	2.49399e-07	1.62194e-06	4.81978	JOKZ01000263	17564	19098	JOKZ01000263.1	17564	19098	+	-	KKP00285.1	464	nicotinate phosphoribosyltransferase	NA	NA	NA	NA	NA	NA	NA	NA	NA	NA	NA
THAR02_07610	-1.95274	3.33067e-16	4.4427e-15	9.3774	JOKZ01000263	31688	32591	JOKZ01000263.1	31688	32591	-	-	KKP00289.1	238	hypothetical protein THAR02_07610	NA	NA	NA	NA	NA	NA	NA	NA	NA	NA	7
THAR02_07612	-1.55261	8.28974e-08	5.73154e-07	12.8215	JOKZ01000263	39661	41347	JOKZ01000263.1	39661	41347	+	-	KKP00291.1	436	hypothetical protein THAR02_07612	NA	NA	NA	NA	NA	NA	NA	NA	NA	NA	4
THAR02_07613	-1.52612	3.46068e-06	1.94291e-05	11.7958	JOKZ01000263	42373	43578	JOKZ01000263.1	42373	43578	+	-	KKP00292.1	379	hypothetical protein THAR02_07613	NA	NA	NA	NA	NA	NA	NA	NA	NA	NA	NA
THAR02_07614	-1.67275	2.9479e-11	2.76919e-10	12.3921	JOKZ01000263	43974	47069	JOKZ01000263.1	43974	47069	+	-	KKP00293.1	632	hypothetical protein THAR02_07614	NA	NA	NA	NA	NA	NA	NA	NA	NA	NA	50
THAR02_07661	-1.68567	0.000121884	0.00053408	7.18333	JOKZ01000266	43002	44405	JOKZ01000266.1	43002	44405	+	-	KKP00248.1	467	hypothetical protein THAR02_07661	NA	NA	NA	NA	NA	NA	NA	NA	NA	NA	NA
THAR02_07676	-1.58998	8.61022e-06	4.52263e-05	9.63265	JOKZ01000268	8232	9446	JOKZ01000268.1	8232	9446	+	-	KKP00214.1	348	hypothetical protein THAR02_07676	NA	NA	NA	NA	NA	NA	NA	NA	NA	NA	41
THAR02_07726	-1.65058	1.11022e-14	1.35083e-13	14.9413	JOKZ01000271	31260	31934	JOKZ01000271.1	31260	31934	+	-	KKP00173.1	224	hypothetical protein THAR02_07726	NA	NA	NA	NA	NA	NA	NA	NA	NA	NA	33
THAR02_07739	-1.77302	0.0309955	0.0733254	3.97375	JOKZ01000272	21640	22615	JOKZ01000272.1	21640	22615	+	-	KKP00155.1	281	hypothetical protein THAR02_07739	NA	NA	NA	NA	NA	NA	NA	NA	NA	NA	NA
THAR02_07779	-2.10949	0.000181908	0.000767552	4.31	JOKZ01000274	41388	43127	JOKZ01000274.1	41388	43127	+	-	KKP00127.1	519	3-hydroxyphenylacetate 6-hydroxylase	NA	NA	NA	NA	NA	NA	NA	NA	NA	NA	NA
THAR02_07807	-3.37323	0.0148781	0.0388085	2.34926	JOKZ01000276	46429	47859	JOKZ01000276.1	46429	47859	+	-	KKP00100.1	477	hypothetical protein THAR02_07807, partial	NA	NA	NA	NA	NA	NA	NA	NA	NA	NA	1
THAR02_07810	-2.80028	0	0	9.11056	JOKZ01000277	2957	3413	JOKZ01000277.1	2957	3413	+	-	KKP00077.1	122	glyoxalase/bleomycin resistance protein/dioxygenase	NA	NA	NA	NA	NA	NA	NA	NA	NA	NA	NA
THAR02_07844	-1.61145	0.000333191	0.00133485	7.61276	JOKZ01000279	30595	32872	JOKZ01000279.1	30595	32872	-	-	KKP00058.1	735	hypothetical protein THAR02_07844	NA	NA	NA	NA	NA	NA	NA	NA	NA	NA	1
THAR02_08062	-1.8054	9.99201e-16	1.28943e-14	11.6729	JOKZ01000295	28331	30405	JOKZ01000295.1	28331	30405	-	-	KKO99840.1	671	hypothetical protein THAR02_08062	NA	NA	NA	NA	NA	NA	NA	NA	NA	NA	5
THAR02_08067	-3.80307	0	0	3.7604	JOKZ01000296	4526	5419	JOKZ01000296.1	4526	5419	+	-	KKO99817.1	297	hypothetical protein THAR02_08067	NA	NA	NA	NA	NA	NA	NA	NA	NA	NA	31
THAR02_08082	-2.63503	0	0	12.1804	JOKZ01000297	8583	8908	JOKZ01000297.1	8583	8908	-	-	KKO99806.1	91	hypothetical protein THAR02_08082	NA	NA	NA	NA	NA	NA	NA	NA	NA	NA	12
THAR02_08115	-1.82909	0.035868	0.0831639	3.7604	JOKZ01000299	37265	38667	JOKZ01000299.1	37265	38667	+	-	KKO99790.1	297	hypothetical protein THAR02_08115	NA	NA	NA	NA	NA	NA	NA	NA	NA	NA	NA
THAR02_08161	-1.67288	2.05441e-07	1.3529e-06	9.59417	JOKZ01000303	14375	16446	JOKZ01000303.1	14375	16446	-	-	KKO99731.1	583	hypothetical protein THAR02_08161	NA	NA	NA	NA	NA	NA	NA	NA	NA	NA	10
THAR02_08172	-1.83694	0.0361791	0.083767	3.74782	JOKZ01000304	15175	16968	JOKZ01000304.1	15175	16968	-	-	KKO99720.1	597	GTP-binding protein	NA	NA	NA	NA	NA	NA	NA	NA	NA	NA	29
THAR02_08191	-4.98846	1.89775e-09	1.55416e-08	2.39957	JOKZ01000305	34611	36077	JOKZ01000305.1	34611	36077	-	-	KKO99713.1	466	hypothetical protein THAR02_08191	NA	NA	NA	NA	NA	NA	NA	NA	NA	NA	NA
THAR02_08195	-1.70503	0.00659508	0.0192903	5.17359	JOKZ01000306	643	3891	JOKZ01000306.1	643	3891	-	-	KKO99687.1	1082	hypothetical protein THAR02_08195	NA	NA	NA	NA	NA	NA	NA	NA	NA	NA	32
THAR02_08208	-1.90846	7.77156e-16	1.01543e-14	9.9168	JOKZ01000306	41578	42662	JOKZ01000306.1	41578	42662	-	-	KKO99700.1	338	hypothetical protein THAR02_08208	NA	NA	NA	NA	NA	NA	NA	NA	NA	NA	54
THAR02_08210	-1.54763	0	0	40.0214	JOKZ01000307	7778	8197	JOKZ01000307.1	7778	8197	-	-	KKO99680.1	139	hypothetical protein THAR02_08210	NA	NA	NA	NA	NA	NA	NA	NA	NA	NA	20
THAR02_08218	-2.28141	7.17874e-05	0.000328195	3.94577	JOKZ01000308	5995	6846	JOKZ01000308.1	5995	6846	-	-	KKO99666.1	283	hypothetical protein THAR02_08218	NA	NA	NA	NA	NA	NA	NA	NA	NA	NA	NA
THAR02_08243	-1.57618	0.00588546	0.0174635	6.47745	JOKZ01000309	29966	31761	JOKZ01000309.1	29966	31761	-	-	KKO99659.1	518	hypothetical protein THAR02_08243	NA	NA	NA	NA	NA	NA	NA	NA	NA	NA	44
THAR02_08257	-1.81413	2.9976e-15	3.76271e-14	11.2812	JOKZ01000310	24366	25259	JOKZ01000310.1	24366	25259	-	-	KKO99638.1	297	glutathione S-transferase	NA	NA	NA	NA	NA	NA	NA	NA	NA	NA	NA
THAR02_08305	-1.5282	0.000344996	0.00137639	8.97916	JOKZ01000313	38463	40484	JOKZ01000313.1	38463	40484	-	-	KKO99602.1	623	tyrosyl-tRNA synthetase	NA	NA	NA	NA	NA	NA	NA	NA	NA	NA	7
THAR02_08355	-1.80509	0.034017	0.0796214	3.83767	JOKZ01000317	33448	34323	JOKZ01000317.1	33448	34323	-	-	KKO99546.1	291	hypothetical protein THAR02_08355	NA	NA	NA	NA	NA	NA	NA	NA	NA	NA	43
THAR02_08358	-1.6526	0.0148212	0.0386954	5.07058	JOKZ01000317	40300	41025	JOKZ01000317.1	40300	41025	+	-	KKO99549.1	220	hypothetical protein THAR02_08358	NA	NA	NA	NA	NA	NA	NA	NA	NA	NA	NA
THAR02_08372	-1.74838	1.53378e-06	8.95199e-06	7.8678	JOKZ01000319	3576	6655	JOKZ01000319.1	3576	6655	-	-	KKO99518.1	996	hypothetical protein THAR02_08372	NA	NA	NA	NA	NA	NA	NA	NA	NA	NA	9
THAR02_08378	-4.1458	0.00403564	0.0125309	2.28344	JOKZ01000319	35190	41444	JOKZ01000319.1	35190	41444	+	-	KKO99524.1	1962	ankyrin-1	NA	NA	NA	NA	NA	NA	NA	NA	NA	NA	9
THAR02_08392	-1.92948	0.0484653	0.107329	3.32522	JOKZ01000321	14680	17839	JOKZ01000321.1	14680	17839	+	-	KKO99502.1	1010	hypothetical protein THAR02_08392	NA	NA	NA	NA	NA	NA	NA	NA	NA	NA	10
THAR02_08400	-1.69023	0.000212757	0.000885693	6.98628	JOKZ01000322	1776	4247	JOKZ01000322.1	1776	4247	+	-	KKO99485.1	801	hypothetical protein THAR02_08400	NA	NA	NA	NA	NA	NA	NA	NA	NA	NA	13
THAR02_08439	-2.37968	0.0147515	0.0385395	2.89311	JOKZ01000325	28341	31826	JOKZ01000325.1	28341	31826	-	-	KKO99460.1	1161	hypothetical protein THAR02_08439	NA	NA	NA	NA	NA	NA	NA	NA	NA	NA	1
THAR02_08460	-1.53703	5.74651e-13	6.15782e-12	18.0016	JOKZ01000327	13025	14061	JOKZ01000327.1	13025	14061	+	-	KKO99432.1	248	ThiJ/PfpI family protein	NA	NA	NA	NA	NA	NA	NA	NA	NA	NA	31
THAR02_08470	-1.93533	4.88836e-06	2.67395e-05	5.97122	JOKZ01000328	580	2683	JOKZ01000328.1	580	2683	-	-	KKO99415.1	562	hypothetical protein THAR02_08470	NA	NA	NA	NA	NA	NA	NA	NA	NA	NA	21
THAR02_08474	-2.6594	1.34892e-13	1.5029e-12	4.63057	JOKZ01000328	18300	19963	JOKZ01000328.1	18300	19963	+	-	KKO99419.1	483	salicylate hydroxylase, partial	NA	NA	NA	NA	NA	NA	NA	NA	NA	NA	19
THAR02_08485	-1.54698	0	0	23.4544	JOKZ01000329	7420	9032	JOKZ01000329.1	7420	9032	-	-	KKO99404.1	429	peptidase family M28	NA	NA	NA	NA	NA	NA	NA	NA	NA	NA	10
THAR02_08487	-1.71487	0.0234368	0.0578151	4.38591	JOKZ01000329	12318	14306	JOKZ01000329.1	12318	14306	+	-	KKO99406.1	510	ent-kaurene oxidase	NA	NA	NA	NA	NA	NA	NA	NA	NA	NA	18
THAR02_08531	-3.90943	1.37359e-09	1.13297e-08	2.73317	JOKZ01000333	26984	28386	JOKZ01000333.1	26984	28386	-	-	KKO99368.1	409	hypothetical protein THAR02_08531	NA	NA	NA	NA	NA	NA	NA	NA	NA	NA	3
THAR02_08538	-1.95889	0.000661507	0.00247995	4.59262	JOKZ01000334	16105	16974	JOKZ01000334.1	16105	16974	+	-	KKO99353.1	243	hypothetical protein THAR02_08538	NA	NA	NA	NA	NA	NA	NA	NA	NA	NA	NA
THAR02_08540	-1.54375	1.01085e-05	5.26632e-05	10.6724	JOKZ01000334	19951	21377	JOKZ01000334.1	19951	21377	-	-	KKO99355.1	419	hypothetical protein THAR02_08540	NA	NA	NA	NA	NA	NA	NA	NA	NA	NA	25
THAR02_08541	-2.2943	6.04072e-13	6.46105e-12	5.99251	JOKZ01000334	22007	22662	JOKZ01000334.1	22007	22662	-	-	KKO99356.1	186	mitochondrial inner membrane protease subunit 2	NA	NA	NA	NA	NA	NA	NA	NA	NA	NA	17
THAR02_08562	-1.54347	0.00391525	0.0121966	7.10739	JOKZ01000336	10464	12026	JOKZ01000336.1	10464	12026	+	-	KKO99328.1	472	hypothetical protein THAR02_08562	NA	NA	NA	NA	NA	NA	NA	NA	NA	NA	24
THAR02_08567	-1.77471	3.72162e-05	0.000177336	6.73707	JOKZ01000336	20876	22434	JOKZ01000336.1	20876	22434	-	-	KKO99333.1	498	succinate-semialdehyde dehydrogenase	NA	NA	NA	NA	NA	NA	NA	NA	NA	NA	37
THAR02_08569	-1.9791	8.98818e-07	5.4023e-06	6.04096	JOKZ01000336	25502	27185	JOKZ01000336.1	25502	27185	-	-	KKO99335.1	370	hypothetical protein THAR02_08569	NA	NA	NA	NA	NA	NA	NA	NA	NA	NA	38
THAR02_08596	-1.54418	0.00395328	0.0122984	7.0924	JOKZ01000338	22945	23574	JOKZ01000338.1	22945	23574	-	-	KKO99305.1	157	hypothetical protein THAR02_08596	NA	NA	NA	NA	NA	NA	NA	NA	NA	NA	NA
THAR02_08609	-1.72393	4.31807e-09	3.44069e-08	9.85864	JOKZ01000339	27544	28566	JOKZ01000339.1	27544	28566	-	-	KKO99293.1	340	hypothetical protein THAR02_08609	NA	NA	NA	NA	NA	NA	NA	NA	NA	NA	30
THAR02_08703	-2.21166	3.88802e-05	0.000185112	4.23667	JOKZ01000347	27202	28847	JOKZ01000347.1	27202	28847	+	-	KKO99197.1	528	methylmalonate-semialdehyde dehydrogenase, mitochondrial precursor	NA	NA	NA	NA	NA	NA	NA	NA	NA	NA	NA
THAR02_08728	-2.08975	0.0225425	0.055921	3.24811	JOKZ01000349	29106	32263	JOKZ01000349.1	29106	32263	+	-	KKO99171.1	1034	hypothetical protein THAR02_08728	NA	NA	NA	NA	NA	NA	NA	NA	NA	NA	NA
THAR02_08732	-1.53737	0.00025875	0.00106027	8.9469	JOKZ01000350	4663	6376	JOKZ01000350.1	4663	6376	-	-	KKO99157.1	500	DNA primase large subunit	NA	NA	NA	NA	NA	NA	NA	NA	NA	NA	18
THAR02_08760	-3.28584	0.00161003	0.0054867	2.49022	JOKZ01000353	34	2229	JOKZ01000353.1	34	2229	+	-	KKO99126.1	449	hypothetical protein THAR02_08760, partial	NA	NA	NA	NA	NA	NA	NA	NA	NA	NA	NA
THAR02_08820	-2.10742	4.46311e-07	2.79503e-06	5.36172	JOKZ01000358	8062	9734	JOKZ01000358.1	8062	9734	+	-	KKO99069.1	417	hypothetical protein THAR02_08820	NA	NA	NA	NA	NA	NA	NA	NA	NA	NA	3
THAR02_08856	-2.79363	0.0103182	0.0283285	2.60604	JOKZ01000362	5069	6682	JOKZ01000362.1	5069	6682	-	-	KKO99031.1	429	aminotransferase class I and II	NA	NA	NA	NA	NA	NA	NA	NA	NA	NA	NA
THAR02_08861	-4.00996	3.49923e-05	0.000167572	2.4203	JOKZ01000362	21694	23082	JOKZ01000362.1	21694	23082	+	-	KKO99036.1	462	hypothetical protein THAR02_08861	NA	NA	NA	NA	NA	NA	NA	NA	NA	NA	NA
THAR02_08871	-1.66675	0.016439	0.0423707	4.91491	JOKZ01000363	14735	15418	JOKZ01000363.1	14735	15418	-	-	KKO99024.1	227	acetyltransferase	NA	NA	NA	NA	NA	NA	NA	NA	NA	NA	NA
THAR02_08938	-3.40324	0.000157006	0.000673603	2.58799	JOKZ01000369	2893	4250	JOKZ01000369.1	2893	4250	+	-	KKO98948.1	432	hypothetical protein THAR02_08938	NA	NA	NA	NA	NA	NA	NA	NA	NA	NA	48
THAR02_08959	-2.39511	0.0152258	0.0396167	2.86598	JOKZ01000370	28697	32417	JOKZ01000370.1	28697	32417	+	-	KKO98945.1	1172	hypothetical protein THAR02_08959	NA	NA	NA	NA	NA	NA	NA	NA	NA	NA	25
THAR02_08961	-6.13135	1.55548e-06	9.06482e-06	2.25473	JOKZ01000371	3312	4802	JOKZ01000371.1	3312	4802	+	-	KKO98923.1	496	hypothetical protein THAR02_08961	NA	NA	NA	NA	NA	NA	NA	NA	NA	NA	14
THAR02_08994	-1.91918	0.0464732	0.103777	3.3855	JOKZ01000373	16585	17577	JOKZ01000373.1	16585	17577	+	-	KKO98902.1	330	hypothetical protein THAR02_08994	NA	NA	NA	NA	NA	NA	NA	NA	NA	NA	NA
THAR02_09023	-1.7409	0.0269145	0.0649858	4.18134	JOKZ01000375	31981	32784	JOKZ01000375.1	31981	32784	-	-	KKO98881.1	267	hypothetical protein THAR02_09023	NA	NA	NA	NA	NA	NA	NA	NA	NA	NA	NA
THAR02_09031	-1.56098	0.00486546	0.0147841	6.77099	JOKZ01000376	18548	19540	JOKZ01000376.1	18548	19540	+	-	KKO98866.1	330	UreD urease accessory protein	NA	NA	NA	NA	NA	NA	NA	NA	NA	NA	NA
THAR02_09037	-2.20977	3.91538e-09	3.13503e-08	5.50663	JOKZ01000377	3220	4546	JOKZ01000377.1	3220	4546	-	-	KKO98850.1	406	hypothetical protein THAR02_09037	NA	NA	NA	NA	NA	NA	NA	NA	NA	NA	2
THAR02_09056	-2.22062	1.17027e-10	1.05042e-09	5.86701	JOKZ01000378	34139	34887	JOKZ01000378.1	34139	34887	-	-	KKO98848.1	190	5-methyltetrahydropteroyltriglutamate-homocysteine methyltransferase, partial	NA	NA	NA	NA	NA	NA	NA	NA	NA	NA	44
THAR02_09134	-1.60725	0	0	50.7715	JOKZ01000387	17286	18331	JOKZ01000387.1	17286	18331	+	-	KKO98761.1	308	L-lactate dehydrogenase	NA	NA	NA	NA	NA	NA	NA	NA	NA	NA	8
THAR02_09135	-4.45999	0	0	2.79103	JOKZ01000387	19115	21523	JOKZ01000387.1	19115	21523	+	-	KKO98762.1	802	phosphoenolpyruvate synthase	NA	NA	NA	NA	NA	NA	NA	NA	NA	NA	8
THAR02_09225	-3.22321	0.0397556	0.0908766	2.31529	JOKZ01000397	7952	11020	JOKZ01000397.1	7952	11020	-	-	KKO98664.1	967	hypothetical protein THAR02_09225	NA	NA	NA	NA	NA	NA	NA	NA	NA	NA	NA
THAR02_09276	-2.3737	1.62315e-06	9.44006e-06	4.16579	JOKZ01000402	25293	26167	JOKZ01000402.1	25293	26167	+	-	KKO98626.1	268	hypothetical protein THAR02_09276	NA	NA	NA	NA	NA	NA	NA	NA	NA	NA	NA
THAR02_09279	-1.66875	0	0	15.895	JOKZ01000403	17	1285	JOKZ01000403.1	17	1285	+	-	KKO98603.1	422	voltage gated chloride channel	NA	NA	NA	NA	NA	NA	NA	NA	NA	NA	18
THAR02_09283	-1.66567	0.0160473	0.0414448	4.9511	JOKZ01000403	5505	7685	JOKZ01000403.1	5505	7685	-	-	KKO98607.1	678	gephyrin	NA	NA	NA	NA	NA	NA	NA	NA	NA	NA	NA
THAR02_09300	-1.89183	0	0	13.2615	JOKZ01000404	24467	25480	JOKZ01000404.1	24467	25480	-	-	KKO98601.1	337	sedoheptulose-1,7-bisphosphatase	NA	NA	NA	NA	NA	NA	NA	NA	NA	NA	13
THAR02_09308	-2.03773	0	0	9.18524	JOKZ01000405	24788	25379	JOKZ01000405.1	24788	25379	-	-	KKO98589.1	121	prefoldin beta subunit	NA	NA	NA	NA	NA	NA	NA	NA	NA	NA	NA
THAR02_09312	-1.84941	0.000145166	0.000628196	5.71734	JOKZ01000405	31572	32217	JOKZ01000405.1	31572	32217	-	-	KKO98593.1	195	hypothetical protein THAR02_09312	NA	NA	NA	NA	NA	NA	NA	NA	NA	NA	NA
THAR02_09336	-1.61853	0.00259353	0.00845728	6.5596	JOKZ01000408	9995	13145	JOKZ01000408.1	9995	13145	+	-	KKO98560.1	1024	hypothetical protein THAR02_09336	NA	NA	NA	NA	NA	NA	NA	NA	NA	NA	17
THAR02_09380	-1.51449	0.000144455	0.000625356	9.6812	JOKZ01000412	18144	19660	JOKZ01000412.1	18144	19660	+	-	KKO98517.1	462	hypothetical protein THAR02_09380	NA	NA	NA	NA	NA	NA	NA	NA	NA	NA	17
THAR02_09461	-1.66199	0.002611	0.00850703	6.07371	JOKZ01000420	15826	18397	JOKZ01000420.1	15826	18397	+	-	KKO98434.1	737	hypothetical protein THAR02_09461	NA	NA	NA	NA	NA	NA	NA	NA	NA	NA	50
THAR02_09475	-2.3486	3.63263e-10	3.13104e-09	5.17199	JOKZ01000422	6584	9046	JOKZ01000422.1	6584	9046	+	-	KKO98418.1	649	MFS transporter, AGZA family, xanthine/uracil permease	NA	NA	NA	NA	NA	NA	NA	NA	NA	NA	9
THAR02_09545	-1.76948	3.55751e-05	0.000169938	6.77099	JOKZ01000430	15076	16233	JOKZ01000430.1	15076	16233	-	-	KKO98354.1	330	hypothetical protein THAR02_09545	NA	NA	NA	NA	NA	NA	NA	NA	NA	NA	38
THAR02_09564	-6.07638	0.000447507	0.00174245	2.23227	JOKZ01000432	12753	14258	JOKZ01000432.1	12753	14258	+	-	KKO98330.1	501	hypothetical protein THAR02_09564	NA	NA	NA	NA	NA	NA	NA	NA	NA	NA	8
THAR02_09565	-1.50227	0.00187666	0.00629337	8.25487	JOKZ01000432	15759	17602	JOKZ01000432.1	15759	17602	+	-	KKO98331.1	542	hypothetical protein THAR02_09565	NA	NA	NA	NA	NA	NA	NA	NA	NA	NA	29
THAR02_09592	-1.97608	1.27e-08	9.72199e-08	6.81215	JOKZ01000435	25883	27158	JOKZ01000435.1	25883	27158	+	-	KKO98308.1	328	hypothetical protein THAR02_09592	NA	NA	NA	NA	NA	NA	NA	NA	NA	NA	NA
THAR02_09624	-1.662	1.65931e-06	9.63571e-06	9.09208	JOKZ01000439	6768	8440	JOKZ01000439.1	6768	8440	-	-	KKO98270.1	492	hypothetical protein THAR02_09624	NA	NA	NA	NA	NA	NA	NA	NA	NA	NA	44
THAR02_09628	-1.9315	1.50746e-08	1.14031e-07	7.12245	JOKZ01000439	26600	28015	JOKZ01000439.1	26600	28015	-	-	KKO98274.1	471	F-box domain-containing protein	NA	NA	NA	NA	NA	NA	NA	NA	NA	NA	NA
THAR02_09648	-2.21533	1.25922e-07	8.50679e-07	5.05914	JOKZ01000442	20079	22163	JOKZ01000442.1	20079	22163	-	-	KKO98251.1	442	hypothetical protein THAR02_09648	NA	NA	NA	NA	NA	NA	NA	NA	NA	NA	27
THAR02_09652	-2.52745	0.000267674	0.0010945	3.32522	JOKZ01000443	7757	8832	JOKZ01000443.1	7757	8832	-	-	KKO98238.1	336	kelch repeat protein	NA	NA	NA	NA	NA	NA	NA	NA	NA	NA	NA
THAR02_09661	-2.07303	0	0	9.66033	JOKZ01000444	985	1332	JOKZ01000444.1	985	1332	+	-	KKO98231.1	115	hypothetical protein THAR02_09661	NA	NA	NA	NA	NA	NA	NA	NA	NA	NA	NA
THAR02_09701	-2.32977	2.62024e-12	2.68755e-11	5.65959	JOKZ01000448	24398	25042	JOKZ01000448.1	24398	25042	-	-	KKO98201.1	197	hypothetical protein THAR02_09701	NA	NA	NA	NA	NA	NA	NA	NA	NA	NA	NA
THAR02_09768	-1.88338	0.011388	0.0308383	3.99738	JOKZ01000456	466	3217	JOKZ01000456.1	466	3217	-	-	KKO98121.1	840	hypothetical protein THAR02_09768	NA	NA	NA	NA	NA	NA	NA	NA	NA	NA	56
THAR02_09824	-4.17247	0.000112529	0.000495731	2.36913	JOKZ01000465	2500	5584	JOKZ01000465.1	2500	5584	-	-	KKO98067.1	945	hypothetical protein THAR02_09824	NA	NA	NA	NA	NA	NA	NA	NA	NA	NA	41
THAR02_09837	-1.6634	6.66134e-16	8.71355e-15	15.1843	JOKZ01000467	2848	4153	JOKZ01000467.1	2848	4153	-	-	KKO98051.1	368	hypothetical protein THAR02_09837	NA	NA	NA	NA	NA	NA	NA	NA	NA	NA	18
THAR02_09918	-1.52504	0	0	28.298	JOKZ01000479	20	613	JOKZ01000479.1	20	613	+	-	KKO97969.1	197	catalase-1	NA	NA	NA	NA	NA	NA	NA	NA	NA	NA	sNA
THAR02_09943	-1.54007	3.50302e-05	0.000167684	10.0317	JOKZ01000482	16824	24273	JOKZ01000482.1	16824	24273	+	-	KKO97954.1	1898	DNA polymerase gamma, mitochondrial	NA	NA	NA	NA	NA	NA	NA	NA	NA	NA	9
THAR02_09949	-1.84967	0.0374307	0.0861539	3.69835	JOKZ01000483	23417	24583	JOKZ01000483.1	23417	24583	+	-	KKO97951.1	302	N-acetylglucosaminyl-phosphatidylinositol de-N-acetylase	NA	NA	NA	NA	NA	NA	NA	NA	NA	NA	12
THAR02_09961	-1.63637	9.76423e-11	8.80542e-10	12.8804	JOKZ01000485	9468	10188	JOKZ01000485.1	9468	10188	-	-	KKO97934.1	173	hypothetical protein THAR02_09961	NA	NA	NA	NA	NA	NA	NA	NA	NA	NA	51
THAR02_09978	-1.53753	0.000109812	0.000484688	9.33832	JOKZ01000487	11350	12485	JOKZ01000487.1	11350	12485	-	-	KKO97917.1	359	hypothetical protein THAR02_09978	NA	NA	NA	NA	NA	NA	NA	NA	NA	NA	NA
THAR02_09988	-1.63495	0.0128499	0.0342325	5.28584	JOKZ01000488	19080	20351	JOKZ01000488.1	19080	20351	+	-	KKO97911.1	423	palmitoyltransferase PFA4	NA	NA	NA	NA	NA	NA	NA	NA	NA	NA	27
THAR02_10009	-2.55694	0	0	8.17955	JOKZ01000491	21362	22183	JOKZ01000491.1	21362	22183	+	-	KKO97891.1	273	dephospho-CoA kinase	NA	NA	NA	NA	NA	NA	NA	NA	NA	NA	NA
THAR02_10069	-1.61809	0	0	30.2865	JOKZ01000498	15781	16335	JOKZ01000498.1	15781	16335	-	-	KKO97829.1	184	transcriptional regulator	NA	NA	NA	NA	NA	NA	NA	NA	NA	NA	21
THAR02_10089	-1.98396	0.000845806	0.00309223	4.41181	JOKZ01000501	13254	14160	JOKZ01000501.1	13254	14160	+	-	KKO97806.1	253	esterase/lipase	NA	NA	NA	NA	NA	NA	NA	NA	NA	NA	17
THAR02_10144	-4.8786	0.0176005	0.0449811	2.23227	JOKZ01000509	17019	18825	JOKZ01000509.1	17019	18825	-	-	KKO97754.1	501	hypothetical protein THAR02_10144	NA	NA	NA	NA	NA	NA	NA	NA	NA	NA	NA
THAR02_10163	-2.85938	1.14418e-06	6.77785e-06	3.34507	JOKZ01000511	10676	11680	JOKZ01000511.1	10676	11680	+	-	KKO97736.1	334	hypothetical protein THAR02_10163	NA	NA	NA	NA	NA	NA	NA	NA	NA	NA	NA
THAR02_10164	-1.50785	1.07046e-06	6.37397e-06	13.0302	JOKZ01000511	15634	17299	JOKZ01000511.1	15634	17299	+	-	KKO97737.1	515	hypothetical protein THAR02_10164	NA	NA	NA	NA	NA	NA	NA	NA	NA	NA	2
THAR02_10178	-1.68371	4.38316e-13	4.74107e-12	13.132	JOKZ01000514	16422	17306	JOKZ01000514.1	16422	17306	-	-	KKO97721.1	255	hypothetical protein THAR02_10178	NA	NA	NA	NA	NA	NA	NA	NA	NA	NA	NA
THAR02_10187	-1.84195	0.000125018	0.000546769	5.82886	JOKZ01000515	12957	15603	JOKZ01000515.1	12957	15603	-	-	KKO97713.1	768	hypothetical protein THAR02_10187	NA	NA	NA	NA	NA	NA	NA	NA	NA	NA	17
THAR02_10198	-1.5572	0.00454939	0.0139453	6.87484	JOKZ01000518	4082	5138	JOKZ01000518.1	4082	5138	-	-	KKO97697.1	325	hypothetical protein THAR02_10198	NA	NA	NA	NA	NA	NA	NA	NA	NA	NA	29
THAR02_10202	-1.84361	9.62274e-06	5.02007e-05	6.51511	JOKZ01000519	2053	3911	JOKZ01000519.1	2053	3911	-	-	KKO97689.1	515	hypothetical protein THAR02_10202	NA	NA	NA	NA	NA	NA	NA	NA	NA	NA	40
THAR02_10234	-1.84423	1.89337e-08	1.41824e-07	7.91011	JOKZ01000523	12729	15520	JOKZ01000523.1	12729	15520	-	-	KKO97663.1	849	sodium/hydrogen exchanger family protein	NA	NA	NA	NA	NA	NA	NA	NA	NA	NA	48
THAR02_10236	-1.50077	7.11705e-07	4.33661e-06	13.4606	JOKZ01000524	4765	5825	JOKZ01000524.1	4765	5825	-	-	KKO97655.1	332	hypothetical protein THAR02_10236	NA	NA	NA	NA	NA	NA	NA	NA	NA	NA	27
THAR02_10266	-1.90361	1.99806e-10	1.76721e-09	8.08124	JOKZ01000529	8328	9646	JOKZ01000529.1	8328	9646	+	-	KKO97630.1	415	endonuclease III	NA	NA	NA	NA	NA	NA	NA	NA	NA	NA	24
THAR02_10292	-1.9853	0.000865961	0.00315789	4.39451	JOKZ01000534	3415	4337	JOKZ01000534.1	3415	4337	+	-	KKO97600.1	254	hypothetical protein THAR02_10292	NA	NA	NA	NA	NA	NA	NA	NA	NA	NA	NA
THAR02_10321	-1.51305	7.58423e-08	5.26909e-07	14.0661	JOKZ01000539	18572	19288	JOKZ01000539.1	18572	19288	-	-	KKO97576.1	238	hypothetical protein THAR02_10321	NA	NA	NA	NA	NA	NA	NA	NA	NA	NA	NA
THAR02_10424	-2.23079	1.45838e-10	1.29988e-09	5.80621	JOKZ01000561	12546	13124	JOKZ01000561.1	12546	13124	-	-	KKO97473.1	192	hypothetical protein THAR02_10424	NA	NA	NA	NA	NA	NA	NA	NA	NA	NA	NA
THAR02_10439	-1.56515	0	0	23.8425	JOKZ01000564	11540	12191	JOKZ01000564.1	11540	12191	-	-	KKO97460.1	187	glucosamine 6-phosphate N-acetyltransferase	NA	NA	NA	NA	NA	NA	NA	NA	NA	NA	26
THAR02_10446	-1.60723	0	0	18.3705	JOKZ01000565	15039	15770	JOKZ01000565.1	15039	15770	+	-	KKO97452.1	243	hypothetical protein THAR02_10446	NA	NA	NA	NA	NA	NA	NA	NA	NA	NA	53
THAR02_10485	-1.62802	0.0124291	0.0332811	5.33618	JOKZ01000572	4282	7696	JOKZ01000572.1	4282	7696	-	-	KKO97409.1	1049	replication factor C subunit 1	NA	NA	NA	NA	NA	NA	NA	NA	NA	NA	25
THAR02_10499	-1.59831	0	0	31.4187	JOKZ01000574	9255	9575	JOKZ01000574.1	9255	9575	+	-	KKO97398.1	106	hypothetical protein THAR02_10499	NA	NA	NA	NA	NA	NA	NA	NA	NA	NA	45
THAR02_10525	-1.67579	0	0	23.5091	JOKZ01000579	5160	6704	JOKZ01000579.1	5160	6704	-	-	KKO97370.1	428	hypothetical protein THAR02_10525	NA	NA	NA	NA	NA	NA	NA	NA	NA	NA	1
THAR02_10567	-1.50816	0	0	48.0257	JOKZ01000587	12579	13637	JOKZ01000587.1	12579	13637	-	-	KKO97332.1	139	hypothetical protein THAR02_10567	NA	NA	NA	NA	NA	NA	NA	NA	NA	NA	3
THAR02_10577	-2.11205	0.00188798	0.00632515	3.82457	JOKZ01000588	15299	16235	JOKZ01000588.1	15299	16235	-	-	KKO97326.1	292	hypothetical protein THAR02_10577	NA	NA	NA	NA	NA	NA	NA	NA	NA	NA	NA
THAR02_10597	-1.81969	6.09827e-06	3.27654e-05	6.80526	JOKZ01000592	13899	15460	JOKZ01000592.1	13899	15460	+	-	KKO97303.1	493	hypothetical protein THAR02_10597	NA	NA	NA	NA	NA	NA	NA	NA	NA	NA	10
THAR02_10651	-1.54682	0	0	25.6346	JOKZ01000603	7289	8206	JOKZ01000603.1	7289	8206	-	-	KKO97244.1	305	hypothetical protein THAR02_10651	NA	NA	NA	NA	NA	NA	NA	NA	NA	NA	47
THAR02_10663	-3.89066	0.00225867	0.00745199	2.33458	JOKZ01000606	3722	5332	JOKZ01000606.1	3722	5332	-	-	KKO97230.1	479	hypothetical protein THAR02_10663	NA	NA	NA	NA	NA	NA	NA	NA	NA	NA	NA
THAR02_10706	-1.52044	0	0	43.4341	JOKZ01000616	12559	13826	JOKZ01000616.1	12559	13826	-	-	KKO97189.1	386	hypothetical protein THAR02_10706	NA	NA	NA	NA	NA	NA	NA	NA	NA	NA	35
THAR02_10709	-1.84381	1.79685e-05	9.01799e-05	6.3761	JOKZ01000618	2573	5006	JOKZ01000618.1	2573	5006	+	-	KKO97183.1	702	hypothetical protein THAR02_10709	NA	NA	NA	NA	NA	NA	NA	NA	NA	NA	55
THAR02_10753	-1.6189	1.11022e-16	1.50891e-15	17.4277	JOKZ01000630	6082	8142	JOKZ01000630.1	6082	8142	-	-	KKO97142.1	642	hypothetical protein THAR02_10753	NA	NA	NA	NA	NA	NA	NA	NA	NA	NA	22
THAR02_10759	-1.72888	1.65402e-05	8.35216e-05	7.34819	JOKZ01000632	195	2148	JOKZ01000632.1	195	2148	-	-	KKO97133.1	609	high-affinity nickel transporter	NA	NA	NA	NA	NA	NA	NA	NA	NA	NA	57
THAR02_10774	-2.19457	0	0	8.42556	JOKZ01000635	4592	4990	JOKZ01000635.1	4592	4990	-	-	KKO97122.1	132	prolyl oligopeptidase	NA	NA	NA	NA	NA	NA	NA	NA	NA	NA	NA
THAR02_10793	-1.85775	0	0	12.591	JOKZ01000641	312	578	JOKZ01000641.1	312	578	-	-	KKO97100.1	88	dioxygenase	NA	NA	NA	NA	NA	NA	NA	NA	NA	NA	NA
THAR02_10847	-1.61232	0.0466674	0.10411	4.55991	JOKZ01000653	1567	4872	JOKZ01000653.1	1567	4872	-	-	KKO97047.1	982	hypothetical protein THAR02_10847	NA	NA	NA	NA	NA	NA	NA	NA	NA	NA	8
THAR02_10859	-1.74968	0.000367032	0.00145622	6.17599	JOKZ01000657	4068	9359	JOKZ01000657.1	4068	9359	-	-	KKO97036.1	1632	hypothetical protein THAR02_10859	NA	NA	NA	NA	NA	NA	NA	NA	NA	NA	7
THAR02_10925	-1.54571	7.02993e-13	7.48427e-12	17.5485	JOKZ01000675	2842	4244	JOKZ01000675.1	2842	4244	+	-	KKO96966.1	446	hypothetical protein THAR02_10925, partial	NA	NA	NA	NA	NA	NA	NA	NA	NA	NA	12
THAR02_10929	-1.93037	0	0	11.3959	JOKZ01000675	9933	10817	JOKZ01000675.1	9933	10817	+	-	KKO96970.1	294	hypothetical protein THAR02_10929	NA	NA	NA	NA	NA	NA	NA	NA	NA	NA	45
THAR02_10950	-1.78381	1.55987e-07	1.04154e-06	8.09681	JOKZ01000681	2506	4851	JOKZ01000681.1	2506	4851	+	-	KKO96942.1	691	hypothetical protein THAR02_10950	NA	NA	NA	NA	NA	NA	NA	NA	NA	NA	3
THAR02_10959	-1.60059	5.56821e-08	3.94718e-07	11.6881	JOKZ01000684	1311	4320	JOKZ01000684.1	1311	4320	-	-	KKO96936.1	766	hypothetical protein THAR02_10959	NA	NA	NA	NA	NA	NA	NA	NA	NA	NA	36
THAR02_11031	-1.83427	0.0361791	0.083767	3.74782	JOKZ01000706	394	1290	JOKZ01000706.1	394	1290	-	-	KKO96861.1	298	short chain dehydrogenase/reductase family	NA	NA	NA	NA	NA	NA	NA	NA	NA	NA	NA
THAR02_11048	-1.56788	2.87548e-14	3.40147e-13	17.7873	JOKZ01000711	1393	1820	JOKZ01000711.1	1393	1820	-	-	KKO96844.1	125	hypothetical protein THAR02_11048	NA	NA	NA	NA	NA	NA	NA	NA	NA	NA	NA
THAR02_11051	-1.9266	0.000440073	0.00171524	4.89344	JOKZ01000711	8658	9344	JOKZ01000711.1	8658	9344	-	-	KKO96847.1	228	hypothetical protein THAR02_11051	NA	NA	NA	NA	NA	NA	NA	NA	NA	NA	NA
THAR02_11071	-2.0125	0.00108559	0.00385804	4.22867	JOKZ01000717	6914	7708	JOKZ01000717.1	6914	7708	+	-	KKO96825.1	264	aspergillopepsin-2 precursor	NA	NA	NA	NA	NA	NA	NA	NA	NA	NA	NA
THAR02_11087	-1.76845	0.0304014	0.0721466	4.00214	JOKZ01000725	6360	7199	JOKZ01000725.1	6360	7199	+	-	KKO96810.1	279	hypothetical protein THAR02_11087	NA	NA	NA	NA	NA	NA	NA	NA	NA	NA	NA
THAR02_11102	-1.60755	0	0	22.2636	JOKZ01000730	8540	9369	JOKZ01000730.1	8540	9369	-	-	KKO96797.1	150	MAPEG family protein	NA	NA	NA	NA	NA	NA	NA	NA	NA	NA	19
THAR02_11129	-1.79559	0.0334061	0.0783245	3.86413	JOKZ01000740	2432	3301	JOKZ01000740.1	2432	3301	-	-	KKO96766.1	289	hypothetical protein THAR02_11129	NA	NA	NA	NA	NA	NA	NA	NA	NA	NA	NA
THAR02_11160	-1.89216	0.043518	0.0980955	3.48012	JOKZ01000752	6124	7150	JOKZ01000752.1	6124	7150	-	-	KKO96738.1	321	amidohydrolase	NA	NA	NA	NA	NA	NA	NA	NA	NA	NA	NA
THAR02_11167	-1.51044	1.9984e-15	2.52501e-14	21.8653	JOKZ01000754	2443	3810	JOKZ01000754.1	2443	3810	-	-	KKO96730.1	409	subtilase	NA	NA	NA	NA	NA	NA	NA	NA	NA	NA	21
THAR02_11203	-1.59653	0.00105198	0.00375643	7.19486	JOKZ01000769	6766	8634	JOKZ01000769.1	6766	8634	+	-	KKO96695.1	622	SWR1-complex protein 4	NA	NA	NA	NA	NA	NA	NA	NA	NA	NA	31
THAR02_11225	-1.55608	3.97765e-06	2.20516e-05	10.8375	JOKZ01000778	841	2453	JOKZ01000778.1	841	2453	-	-	KKO96669.1	516	DnaJ like subfamily C member 3	NA	NA	NA	NA	NA	NA	NA	NA	NA	NA	3
THAR02_11239	-1.5389	4.28505e-05	0.000202755	9.89928	JOKZ01000784	1	1818	JOKZ01000784.1	1	1818	-	-	KKO96656.1	566	hypothetical protein THAR02_11239, partial	NA	NA	NA	NA	NA	NA	NA	NA	NA	NA	12
THAR02_11261	-2.40469	2.34257e-14	2.78829e-13	5.68832	JOKZ01000792	6200	6951	JOKZ01000792.1	6200	6951	-	-	KKO96636.1	196	selenoprotein W-like protein	NA	NA	NA	NA	NA	NA	NA	NA	NA	NA	NA
THAR02_11293	-3.95825	0.042645	0.0964842	2.2502	JOKZ01000811	3402	6389	JOKZ01000811.1	3402	6389	+	-	KKO96604.1	995	hypothetical protein THAR02_11293	NA	NA	NA	NA	NA	NA	NA	NA	NA	NA	34
THAR02_11299	-3.76307	0.00216413	0.0071668	2.3542	JOKZ01000816	737	2234	JOKZ01000816.1	737	2234	+	-	KKO96596.1	475	hypothetical protein THAR02_11299	NA	NA	NA	NA	NA	NA	NA	NA	NA	NA	NA
THAR02_11339	-1.76283	0	0	31.1277	JOKZ01000849	7	557	JOKZ01000849.1	7	557	+	-	KKO96555.1	71	hypothetical protein THAR02_11339, partial	NA	NA	NA	NA	NA	NA	NA	NA	NA	NA	NA
THAR02_11343	-1.59393	0.00757379	0.0217709	6.09021	JOKZ01000850	4402	5914	JOKZ01000850.1	4402	5914	+	-	KKO96554.1	367	hypothetical protein THAR02_11343	NA	NA	NA	NA	NA	NA	NA	NA	NA	NA	2
THAR02_11388	-2.46823	4.50024e-07	2.81216e-06	4.04548	JOKZ01000887	632	3410	JOKZ01000887.1	632	3410	+	-	KKO96511.1	553	hypothetical protein THAR02_11388	NA	NA	NA	NA	NA	NA	NA	NA	NA	NA	36
THAR02_11394	-1.75919	0	0	15.3125	JOKZ01000896	775	4291	JOKZ01000896.1	775	4291	-	-	KKO96505.1	804	acetate kinase	NA	NA	NA	NA	NA	NA	NA	NA	NA	NA	15
THAR02_11400	-2.47088	0.000199222	0.000833571	3.46398	JOKZ01000902	968	2908	JOKZ01000902.1	968	2908	+	-	KKO96499.1	646	RNA recognition domain-containing protein	NA	NA	NA	NA	NA	NA	NA	NA	NA	NA	5
THAR02_11413	-1.53566	0	0	28.7333	JOKZ01000932	2005	2887	JOKZ01000932.1	2005	2887	-	-	KKO96487.1	272	hypothetical protein THAR02_11413	NA	NA	NA	NA	NA	NA	NA	NA	NA	NA	43
THAR02_11491	-1.60188	1.35639e-05	6.9562e-05	9.2104	JOKZ01001310	97	1278	JOKZ01001310.1	97	1278	+	-	KKO96408.1	364	histone-lysine N-methyltransferase ASH1L	NA	NA	NA	NA	NA	NA	NA	NA	NA	NA	19

## Sheet: Ta_cellulose superexpression
Feature.ID	Experiment...Fold.Change..normalized.values.	Kal.s.Z.test..Celulose.vs.Glicose.original.values...P.value	Kal.s.Z.test..Celulose.vs.Glicose.original.values...FDR.p.value.correction	Glicose...0020_G1_trimmed.RNA.Seq...RPKM	Celulose...0020_C1_trimmed.RNA.Seq.1...RPKM	Celulose...0020_C1_trimmed.RNA.Seq.1...Chromosome	Celulose...0020_C1_trimmed.RNA.Seq.1...Chromosome.region.start	Celulose...0020_C1_trimmed.RNA.Seq.1...Chromosome.region.end	Replicon.Accession	Start	Stop	Strand	GeneID	Protein.product	Length	Protein.name	Annotation_Cazy	GH.family	CBM	Organism	Genus	Genome.annotation	Blast2go_Annotation	Pfam_Annotation	Enzyme.Codes.list	Gi	CLUSTER
THAR02_02624	1.82353	1.66089e-13	1.69e-12	11.3658	63.3356	JOKZ01000053	86175	87909	JOKZ01000053.1	86175	87909	+	-	KKP05293.1	514	ATP-dependent RNA helicase DHH1	CAL53384.1	CE11		eukaryota	Ostreococcus	ATP-dependent RNA helicase DHH1	ATP-dependent RNA helicase DHH1	Gly_transf_sug	-	818165780	15
THAR02_08323	1.56667	0	0	70.7359	583.731	JOKZ01000315	778	2283	JOKZ01000315.1	778	2283	+	-	KKO99561.1	330	hypothetical protein THAR02_08323	XP_388068.1	GH12		eukaryota	Fusarium	hypothetical protein THAR02_08323	Probable xyloglucan-specific endo-beta-1,4-glucanase A ame: Full	tRNA-synt_2b	-	818159034	15
THAR02_03543	1.58333	4.67756e-08	3.0489e-07	13.1242	45.8951	JOKZ01000080	27728	30403	JOKZ01000080.1	27728	30403	-	-	KKP04340.1	891	hypothetical protein THAR02_03543	ACN62417.1	GH2		eukaryota	Trichoderma	hypothetical protein THAR02_03543	Exo-beta-D-glucosaminidase Flags: Precursor	Gal_mutarotas_2	EC:3.2.1.165	818164708	13
THAR02_03244	1.7619	0	0	19.4142	144.715	JOKZ01000071	19432	21307	JOKZ01000071.1	19432	21307	-	-	KKP04631.1	602	hypothetical protein THAR02_03244	AAB47061.1	GH20		eukaryota	Trichoderma	hypothetical protein THAR02_03244	Beta-hexosaminidase ARB_07893 ame: Full	D-aminoacyl_C	EC:3.2.1.52	818165040	18
THAR02_02325	1.63889	1.0117e-09	7.72923e-09	12.7803	51.7493	JOKZ01000045	98225	99598	JOKZ01000045.1	98225	99598	-	-	KKP05599.1	457	exo-rhamnogalacturonase B	CCD49058.1	GH28		eukaryota	Botryotinia	exo-rhamnogalacturonase B	Alpha-L-rhamnosidase rgxB ame: Full	Cellulase	-	818166124	5
THAR02_02132	1.85185	2.13128e-06	1.1592e-05	6.75912	29.6616	JOKZ01000041	54224	57056	JOKZ01000041.1	54224	57056	+	-	KKP05758.1	865	glycosylhydrolase 3-3	AIB10099.1	GH3		eukaryota	Trichoderma	glycosylhydrolase 3-3	Probable beta-glucosidase A ame: Full	Glyco_hydro_61	EC:3.2.1.21	818166301	2
THAR02_07292	1.59184	0	0	33.1449	198.12	JOKZ01000242	24624	27331	JOKZ01000242.1	24624	27331	-	-	KKP00605.1	882	beta-glucosidase	AAP57755.1	GH3		eukaryota	Trichoderma	beta-glucosidase	Probable beta-glucosidase A ame: Full	Epimerase_Csub	EC:3.2.1.21	818160341	0
THAR02_10190	1.55556	0.00397455	0.0125691	7.00167	17.4702	JOKZ01000516	864	3453	JOKZ01000516.1	864	3453	-	-	KKO97705.1	835	beta-glucosidase	AAP57756.1	GH3		eukaryota	Trichoderma	beta-glucosidase	Probable beta-glucosidase I ame: Full	Cyt_b561 superfamily	-	818156516	16
THAR02_10769	1.64	0.00533038	0.0163306	6.1228	15.7767	JOKZ01000634	1809	4676	JOKZ01000634.1	1809	4676	-	-	KKO97125.1	955	hypothetical protein THAR02_10769	AEO64832.1	GH3		eukaryota	Thielavia	hypothetical protein THAR02_10769	Probable beta-glucosidase E ame: Full	Miro	EC:3.2.1.21	818155558	22
THAR02_02807	2.04348	1.18094e-05	5.82265e-05	5.19379	24.3781	JOKZ01000059	58180	61626	JOKZ01000059.1	58180	61626	-	-	KKP05096.1	1126	mannosyl-oligosaccharide alpha-1,2-mannosidase	CCT67337.1	GH47		eukaryota	Fusarium	mannosyl-oligosaccharide alpha-1,2-mannosidase	Endoplasmic reticulum mannosyl-oligosaccharide 1,2-alpha-mannosidase ame: Full	Glyco_hydro_47	EC:3.2.1.113	818165557	2
THAR02_09755	1.56667	0.000494807	0.00187765	8.49549	23.1995	JOKZ01000454	20718	22946	JOKZ01000454.1	20718	22946	+	-	KKO98147.1	688	glycosyl hydrolase family 47	CEF72578.1	GH47		eukaryota	Fusarium	glycosyl hydrolase family 47	Mannosyl-oligosaccharide 1,2-alpha-mannosidase ame: Full	Cellulase	EC:3.2.1.113
THAR02_00657	1.91176	0	0	11.4548	80.1143	JOKZ01000010	68294	69826	JOKZ01000010.1	68294	69826	-	-	KKP07227.1	510	alpha-L-arabinofuranosidase B	ADB90535.1	GH54	CBM42	eukaryota	Talaromyces	alpha-L-arabinofuranosidase B	Alpha-L-arabinofuranosidase Short	ArabFuran-catal	EC:3.2.1.55
THAR02_01079	1.6087	0	0	25.5607	150.425	JOKZ01000018	22580	24083	JOKZ01000018.1	22580	24083	+	-	KKP06787.1	457	1,3-beta-glucanosyltransferase gel1 precursor	CEF75293.1	GH72		eukaryota	Fusarium	1,3-beta-glucanosyltransferase gel1 precursor	1,3-beta-glucanosyltransferase gel1 ame: Full	Glyco_hydro_72	-	818167435	14
THAR02_04021	1.71429	5.28244e-12	4.83194e-11	12.0193	58.9931	JOKZ01000095	34090	35623	JOKZ01000095.1	34090	35623	+	-	KKP03872.1	486	hypothetical protein THAR02_04021	CCT67518.1	GH72		eukaryota	Fusarium	hypothetical protein THAR02_04021	1,3-beta-glucanosyltransferase gel2 ame: Full	Ferric_reduct	-	818164184	11
THAR02_03349	2.20588	0	0	11.5224	161.175	JOKZ01000074	10477	12000	JOKZ01000074.1	10477	12000	+	-	KKP04523.1	507	seryl-tRNA synthetase	EAA63677.1	GH95		eukaryota	Aspergillus	seryl-tRNA synthetase	Serine--tRNA ligase, chloroplastic mitochondrial ame: Full	CBM_1	EC:6.1.1.11	818164919	25
THAR02_00278	2.18182	2.35565e-06	1.2758e-05	4.83752	26.2691	JOKZ01000004	89377	93067	JOKZ01000004.1	89377	93067	+	-	KKP07603.1	1209	chitin synthase 2	CEF74783.1	GT2		eukaryota	Fusarium	chitin synthase 2	Chitin synthase 2 ame: Full	Chitin_synth_1	EC:2.4.1.16	818168322	NA
THAR02_00003	1.58333	0.0145711	0.0407933	5.35535	12.9873	JOKZ01000001	8993	12476	JOKZ01000001.1	8993	12476	+	-	KKP07795.1	1092	bifunctional P-450/NADPH-P450 reductase	NA	NA	NA	NA	NA	NA	NA	NA	NA	NA	NA
THAR02_00045	1.52381	2.54019e-13	2.56653e-12	19.2546	75.7125	JOKZ01000001	136237	138285	JOKZ01000001.1	136237	138285	+	-	KKP07837.1	607	hypothetical protein THAR02_00045	NA	NA	NA	NA	NA	NA	NA	NA	NA	NA	15
THAR02_00106	1.53333	0	0	25.505	107.967	JOKZ01000002	630	2006	JOKZ01000002.1	630	2006	-	-	KKP07717.1	458	cytochrome P450	NA	NA	NA	NA	NA	NA	NA	NA	NA	NA	NA
THAR02_00149	1.61111	5.1884e-09	3.68248e-08	12.6423	48.8348	JOKZ01000002	126813	129724	JOKZ01000002.1	126813	129724	+	-	KKP07761.1	925	DNA mismatch repair protein msh-2	NA	NA	NA	NA	NA	NA	NA	NA	NA	NA	16
THAR02_00150	1.83333	0	0	30.1721	369.369	JOKZ01000002	130390	131229	JOKZ01000002.1	130390	131229	-	-	KKP07762.1	193	hypothetical protein THAR02_00150	NA	NA	NA	NA	NA	NA	NA	NA	NA	NA	8
THAR02_00166	2.41667	1.29496e-12	1.24912e-11	5.62286	49.5854	JOKZ01000002	185156	188414	JOKZ01000002.1	185156	188414	-	-	KKP07778.1	1040	translation initiation factor IF-2	NA	NA	NA	NA	NA	NA	NA	NA	NA	NA	5
THAR02_00170	1.63636	0	0	23.698	128.992	JOKZ01000002	198273	199174	JOKZ01000002.1	198273	199174	-	-	KKP07782.1	246	hypothetical protein THAR02_00170	NA	NA	NA	NA	NA	NA	NA	NA	NA	NA	5
THAR02_00238	2.05556	0	0	12.534	149.528	JOKZ01000003	170309	172383	JOKZ01000003.1	170309	172383	+	-	KKP07702.1	466	hypothetical protein THAR02_00238	NA	NA	NA	NA	NA	NA	NA	NA	NA	NA	23
THAR02_00269	1.73171	0	0	19.1601	118.847	JOKZ01000004	63295	65252	JOKZ01000004.1	63295	65252	-	-	KKP07594.1	610	hypothetical protein THAR02_00269	NA	NA	NA	NA	NA	NA	NA	NA	NA	NA	NA
THAR02_00284	1.61765	3.94154e-07	2.33127e-06	11.3438	39.6041	JOKZ01000004	110427	112711	JOKZ01000004.1	110427	112711	-	-	KKP07609.1	515	hypothetical protein THAR02_00284	NA	NA	NA	NA	NA	NA	NA	NA	NA	NA	NA
THAR02_00286	1.59091	0	0	22.8648	109.683	JOKZ01000004	115934	116817	JOKZ01000004.1	115934	116817	-	-	KKP07611.1	255	hypothetical protein THAR02_00286, partial	NA	NA	NA	NA	NA	NA	NA	NA	NA	NA	23
THAR02_00318	1.64286	0.000215437	0.000870071	7.1645	22.7515	JOKZ01000004	199193	201749	JOKZ01000004.1	199193	201749	+	-	KKP07643.1	816	pre-mRNA-splicing factor SYF1	NA	NA	NA	NA	NA	NA	NA	NA	NA	NA	26
THAR02_00369	1.61111	1.82734e-09	1.36169e-08	12.8223	50.8427	JOKZ01000005	189354	192150	JOKZ01000005.1	189354	192150	+	-	KKP07573.1	912	hypothetical protein THAR02_00369	NA	NA	NA	NA	NA	NA	NA	NA	NA	NA	11
THAR02_00388	1.64516	1.14576e-05	5.66866e-05	8.9776	30.3731	JOKZ01000006	42303	44643	JOKZ01000006.1	42303	44643	+	-	KKP07467.1	651	hypothetical protein THAR02_00388	NA	NA	NA	NA	NA	NA	NA	NA	NA	NA	NA
THAR02_00396	1.65517	0.000105058	0.000446276	7.64151	24.6611	JOKZ01000006	66224	68582	JOKZ01000006.1	66224	68582	+	-	KKP07475.1	765	hypothetical protein THAR02_00396	NA	NA	NA	NA	NA	NA	NA	NA	NA	NA	25
THAR02_00399	1.575	1.07825e-12	1.0427e-11	17.3691	70.3299	JOKZ01000006	74265	75275	JOKZ01000006.1	74265	75275	+	-	KKP07478.1	336	hypothetical protein THAR02_00399	NA	NA	NA	NA	NA	NA	NA	NA	NA	NA	11
THAR02_00416	2.10714	1.61782e-12	1.54115e-11	7.15574	52.1888	JOKZ01000006	113280	115880	JOKZ01000006.1	113280	115880	+	-	KKP07495.1	817	acetyltransferase	NA	NA	NA	NA	NA	NA	NA	NA	NA	NA	18
THAR02_00428	1.75	1.46549e-14	1.58815e-13	12.534	69.2072	JOKZ01000006	154379	155779	JOKZ01000006.1	154379	155779	+	-	KKP07507.1	466	mitochondrial chaperone BCS1	NA	NA	NA	NA	NA	NA	NA	NA	NA	NA	2
THAR02_00456	1.71875	5.85973e-08	3.78725e-07	10.0921	40.825	JOKZ01000007	43145	45044	JOKZ01000007.1	43145	45044	-	-	KKP07394.1	579	hypothetical protein THAR02_00456	NA	NA	NA	NA	NA	NA	NA	NA	NA	NA	11
THAR02_00506	1.86538	0	0	39.1968	673.329	JOKZ01000007	165437	166780	JOKZ01000007.1	165437	166780	-	-	KKP07444.1	447	hypothetical protein THAR02_00506	NA	NA	NA	NA	NA	NA	NA	NA	NA	NA	23
THAR02_00555	1.53659	8.332e-12	7.50794e-11	17.9552	67.8469	JOKZ01000008	122005	123052	JOKZ01000008.1	122005	123052	-	-	KKP07358.1	325	hypothetical protein THAR02_00555	NA	NA	NA	NA	NA	NA	NA	NA	NA	NA	NA
THAR02_00667	1.84211	0.0158457	0.0440507	3.84839	10.8138	JOKZ01000010	102324	107105	JOKZ01000010.1	102324	107105	-	-	KKP07237.1	1520	hypothetical protein THAR02_00667	NA	NA	NA	NA	NA	NA	NA	NA	NA	NA	NA
THAR02_00710	2.10714	3.21076e-13	3.22987e-12	7.2713	54.8679	JOKZ01000011	82030	84503	JOKZ01000011.1	82030	84503	-	-	KKP07174.1	804	NTE family protein	NA	NA	NA	NA	NA	NA	NA	NA	NA	NA	23
THAR02_00716	1.92308	0	0	15.9929	153.063	JOKZ01000011	96991	98088	JOKZ01000011.1	96991	98088	+	-	KKP07180.1	365	hypothetical protein THAR02_00716	NA	NA	NA	NA	NA	NA	NA	NA	NA	NA	30
THAR02_00723	1.53125	0.000136426	0.000568963	9.65907	27.0883	JOKZ01000011	114204	118021	JOKZ01000011.1	114204	118021	-	-	KKP07187.1	1211	DNA mismatch repair protein MSH6	NA	NA	NA	NA	NA	NA	NA	NA	NA	NA	2
THAR02_00749	1.59375	1.25118e-05	6.13739e-05	9.6036	31.1516	JOKZ01000012	9322	13056	JOKZ01000012.1	9322	13056	-	-	KKP07099.1	1218	hypothetical protein THAR02_00749	NA	NA	NA	NA	NA	NA	NA	NA	NA	NA	2
THAR02_00828	2.45833	9.4591e-14	9.73686e-13	5.46536	53.2013	JOKZ01000013	92816	96217	JOKZ01000013.1	92816	96217	-	-	KKP07069.1	1070	isoleucyl-tRNA synthetase, cytoplasmic	NA	NA	NA	NA	NA	NA	NA	NA	NA	NA	13
THAR02_00839	1.53659	5.49805e-12	5.01321e-11	18.7609	69.7936	JOKZ01000013	123102	124305	JOKZ01000013.1	123102	124305	+	-	KKP07080.1	311	ATP phosphoribosyltransferase	NA	NA	NA	NA	NA	NA	NA	NA	NA	NA	NA
THAR02_01023	1.52778	8.44286e-07	4.80812e-06	12.95	40.6794	JOKZ01000017	20539	22127	JOKZ01000017.1	20539	22127	-	-	KKP06826.1	451	hypothetical protein THAR02_01023	NA	NA	NA	NA	NA	NA	NA	NA	NA	NA	8
THAR02_01034	1.725	0	0	17.4728	108.234	JOKZ01000017	54148	55222	JOKZ01000017.1	54148	55222	-	-	KKP06837.1	334	GMP synthase (glutamine-hydrolysing)	NA	NA	NA	NA	NA	NA	NA	NA	NA	NA	23
THAR02_01051	1.69231	0	0	16.3961	83.0843	JOKZ01000017	106911	108077	JOKZ01000017.1	106911	108077	-	-	KKP06854.1	356	homoisocitrate dehydrogenase	NA	NA	NA	NA	NA	NA	NA	NA	NA	NA	25
THAR02_01075	1.63636	5.70565e-07	3.31834e-06	10.6814	37.9786	JOKZ01000018	7432	9133	JOKZ01000018.1	7432	9133	+	-	KKP06783.1	547	imidazole glycerol phosphate synthase hisHF	NA	NA	NA	NA	NA	NA	NA	NA	NA	NA	5
THAR02_01084	2.11765	0.00823736	0.0243729	3.45741	11.3138	JOKZ01000018	36734	41875	JOKZ01000018.1	36734	41875	+	-	KKP06792.1	1692	hypothetical protein THAR02_01084	NA	NA	NA	NA	NA	NA	NA	NA	NA	NA	11
THAR02_01097	1.53333	0.00116157	0.0041349	8.69747	21.9436	JOKZ01000018	100529	104652	JOKZ01000018.1	100529	104652	-	-	KKP06805.1	1345	CMGC/DYRK/DYRK2 protein kinase	NA	NA	NA	NA	NA	NA	NA	NA	NA	NA	11
THAR02_01104	1.54545	0	0	23.746	100.802	JOKZ01000018	121176	122714	JOKZ01000018.1	121176	122714	-	-	KKP06812.1	492	indoleamine 2,3-dioxygenase family protein	NA	NA	NA	NA	NA	NA	NA	NA	NA	NA	1
THAR02_01138	1.81818	0.00257763	0.00858065	4.66778	14.9706	JOKZ01000019	73226	77111	JOKZ01000019.1	73226	77111	-	-	KKP06753.1	1253	hypothetical protein THAR02_01138	NA	NA	NA	NA	NA	NA	NA	NA	NA	NA	2
THAR02_01309	2.21053	0.000293571	0.00116076	3.94966	17.3154	JOKZ01000022	114442	119294	JOKZ01000022.1	114442	119294	-	-	KKP06611.1	1481	hypothetical protein THAR02_01309	NA	NA	NA	NA	NA	NA	NA	NA	NA	NA	NA
THAR02_01318	1.67857	0.000113122	0.000477488	7.49475	24.3209	JOKZ01000022	153138	155529	JOKZ01000022.1	153138	155529	-	-	KKP06620.1	780	hypothetical protein THAR02_01318	NA	NA	NA	NA	NA	NA	NA	NA	NA	NA	NA
THAR02_01363	1.56522	0.0330746	0.0853629	5.24968	11.3835	JOKZ01000023	140349	143755	JOKZ01000023.1	140349	143755	-	-	KKP06572.1	1114	hypothetical protein THAR02_01363	NA	NA	NA	NA	NA	NA	NA	NA	NA	NA	NA
THAR02_01372	1.55102	0	0	32.6094	172.949	JOKZ01000024	29866	31061	JOKZ01000024.1	29866	31061	+	-	KKP06498.1	358	hypothetical protein THAR02_01372	NA	NA	NA	NA	NA	NA	NA	NA	NA	NA	18
THAR02_01467	1.51613	0.000639656	0.00239335	8.84199	23.2145	JOKZ01000026	50208	52713	JOKZ01000026.1	50208	52713	-	-	KKP06416.1	661	hypothetical protein THAR02_01467	NA	NA	NA	NA	NA	NA	NA	NA	NA	NA	NA
THAR02_01582	2.875	0	0	5.69396	106.876	JOKZ01000028	110724	113868	JOKZ01000028.1	110724	113868	+	-	KKP06337.1	1027	CPA1 family monovalent cation:H+ antiporter	NA	NA	NA	NA	NA	NA	NA	NA	NA	NA	27
THAR02_01594	1.58333	8.13295e-08	5.17502e-07	13.3945	45.3611	JOKZ01000029	698	2122	JOKZ01000029.1	698	2122	-	-	KKP06256.1	436	hypothetical protein THAR02_01594	NA	NA	NA	NA	NA	NA	NA	NA	NA	NA	9
THAR02_01620	2.31429	0	0	12.0193	240.94	JOKZ01000029	79585	81301	JOKZ01000029.1	79585	81301	+	-	KKP06282.1	486	hexokinase	NA	NA	NA	NA	NA	NA	NA	NA	NA	NA	8
THAR02_01651	1.90323	8.67972e-12	7.80903e-11	9.2911	53.4948	JOKZ01000030	39672	41846	JOKZ01000030.1	39672	41846	+	-	KKP06220.1	629	hypothetical protein THAR02_01651	NA	NA	NA	NA	NA	NA	NA	NA	NA	NA	15
THAR02_01666	1.62857	2.63407e-08	1.75371e-07	12.22	45.4781	JOKZ01000030	90453	92584	JOKZ01000030.1	90453	92584	-	-	KKP06235.1	478	hypothetical protein THAR02_01666	NA	NA	NA	NA	NA	NA	NA	NA	NA	NA	9
THAR02_01700	1.67857	9.26861e-05	0.000397058	7.39999	24.5156	JOKZ01000031	54845	57217	JOKZ01000031.1	54845	57217	+	-	KKP06187.1	790	hypothetical protein THAR02_01700	NA	NA	NA	NA	NA	NA	NA	NA	NA	NA	NA
THAR02_01735	1.74419	0	0	21.6792	152.692	JOKZ01000032	26551	27439	JOKZ01000032.1	26551	27439	-	-	KKP06132.1	269	hypothetical protein THAR02_01735	NA	NA	NA	NA	NA	NA	NA	NA	NA	NA	25
THAR02_01746	1.51429	1.09963e-05	5.45214e-05	11.9214	34.711	JOKZ01000032	66414	68089	JOKZ01000032.1	66414	68089	-	-	KKP06143.1	490	hypothetical protein THAR02_01746	NA	NA	NA	NA	NA	NA	NA	NA	NA	NA	12
THAR02_01751	1.51724	0.00177762	0.00606322	7.70184	19.8455	JOKZ01000032	81487	83766	JOKZ01000032.1	81487	83766	+	-	KKP06148.1	759	hypothetical protein THAR02_01751	NA	NA	NA	NA	NA	NA	NA	NA	NA	NA	NA
THAR02_01834	1.57692	0.00726453	0.0217294	6.2204	15.359	JOKZ01000034	73763	76708	JOKZ01000034.1	73763	76708	-	-	KKP06053.1	940	hypothetical protein THAR02_01834	NA	NA	NA	NA	NA	NA	NA	NA	NA	NA	NA
THAR02_01881	1.66667	0.000425425	0.00163324	6.62149	20.8142	JOKZ01000035	55893	58687	JOKZ01000035.1	55893	58687	-	-	KKP06009.1	883	hypothetical protein THAR02_01881	NA	NA	NA	NA	NA	NA	NA	NA	NA	NA	NA
THAR02_01886	1.5641	9.94711e-11	8.28782e-10	16.3961	61.2697	JOKZ01000035	77988	79253	JOKZ01000035.1	77988	79253	+	-	KKP06014.1	356	hypothetical protein THAR02_01886	NA	NA	NA	NA	NA	NA	NA	NA	NA	NA	8
THAR02_01910	1.82759	8.18919e-08	5.20504e-07	7.67155	36.3435	JOKZ01000036	11354	16333	JOKZ01000036.1	11354	16333	+	-	KKP05954.1	1525	hypothetical protein THAR02_01910	NA	NA	NA	NA	NA	NA	NA	NA	NA	NA	15
THAR02_02051	1.71739	0	0	26.8504	202.273	JOKZ01000039	75298	76032	JOKZ01000039.1	75298	76032	-	-	KKP05854.1	217	hypothetical protein THAR02_02051	NA	NA	NA	NA	NA	NA	NA	NA	NA	NA	30
THAR02_02056	1.86842	0	0	14.4886	120.822	JOKZ01000039	100895	102178	JOKZ01000039.1	100895	102178	-	-	KKP05859.1	403	hypothetical protein THAR02_02056	NA	NA	NA	NA	NA	NA	NA	NA	NA	NA	NA
THAR02_02059	2	1.16334e-07	7.27728e-07	6.57685	33.9375	JOKZ01000039	108476	111332	JOKZ01000039.1	108476	111332	-	-	KKP05862.1	889	ubiquitin thiolesterase	NA	NA	NA	NA	NA	NA	NA	NA	NA	NA	8
THAR02_02094	1.53704	0	0	46.6035	265.073	JOKZ01000040	79140	81163	JOKZ01000040.1	79140	81163	-	-	KKP05810.1	627	hypothetical protein THAR02_02094	NA	NA	NA	NA	NA	NA	NA	NA	NA	NA	21
THAR02_02239	1.66667	0.000745236	0.00275699	6.86213	20.2078	JOKZ01000043	88115	90673	JOKZ01000043.1	88115	90673	+	-	KKP05685.1	852	hypothetical protein THAR02_02239	NA	NA	NA	NA	NA	NA	NA	NA	NA	NA	5
THAR02_02250	1.93333	6.2788e-11	5.29667e-10	8.42215	48.8768	JOKZ01000044	4171	6815	JOKZ01000044.1	4171	6815	+	-	KKP05609.1	694	hypothetical protein THAR02_02250	NA	NA	NA	NA	NA	NA	NA	NA	NA	NA	18
THAR02_02346	1.6	0.00989367	0.0286529	6.11002	14.6622	JOKZ01000046	29381	32466	JOKZ01000046.1	29381	32466	-	-	KKP05529.1	957	hypothetical protein THAR02_02346	NA	NA	NA	NA	NA	NA	NA	NA	NA	NA	NA
THAR02_02356	2.2619	0	0	19.842	613.368	JOKZ01000046	54689	55647	JOKZ01000046.1	54689	55647	-	-	KKP05539.1	294	hypothetical protein THAR02_02356	NA	NA	NA	NA	NA	NA	NA	NA	NA	NA	18
THAR02_02362	2	1.74321e-06	9.55817e-06	6.00348	28.7287	JOKZ01000046	75826	78750	JOKZ01000046.1	75826	78750	+	-	KKP05545.1	974	adenosinetriphosphatase	NA	NA	NA	NA	NA	NA	NA	NA	NA	NA	NA
THAR02_02378	1.76	0.000723616	0.00268478	6.00348	19.0241	JOKZ01000046	123420	126477	JOKZ01000046.1	123420	126477	+	-	KKP05561.1	974	SKG3	NA	NA	NA	NA	NA	NA	NA	NA	NA	NA	25
THAR02_02401	1.68571	1.91858e-10	1.55789e-09	12.0689	53.311	JOKZ01000047	92843	94297	JOKZ01000047.1	92843	94297	-	-	KKP05509.1	484	hypothetical protein THAR02_02401	NA	NA	NA	NA	NA	NA	NA	NA	NA	NA	NA
THAR02_02406	1.65714	1.48199e-09	1.11445e-08	11.7068	49.406	JOKZ01000047	110306	111875	JOKZ01000047.1	110306	111875	+	-	KKP05514.1	499	hypothetical protein THAR02_02406	NA	NA	NA	NA	NA	NA	NA	NA	NA	NA	12
THAR02_02441	1.54762	3.68594e-14	3.91691e-13	19.6423	79.5341	JOKZ01000048	111351	112244	JOKZ01000048.1	111351	112244	+	-	KKP05481.1	297	phosphoadenosine phosphosulfate reductase	NA	NA	NA	NA	NA	NA	NA	NA	NA	NA	15
THAR02_02444	1.51613	0.000551526	0.00207848	9.4106	24.2485	JOKZ01000048	118897	120762	JOKZ01000048.1	118897	120762	+	-	KKP05484.1	621	hypothetical protein THAR02_02444	NA	NA	NA	NA	NA	NA	NA	NA	NA	NA	7
THAR02_02449	1.53425	0	0	184.567	1959.87	JOKZ01000049	9913	11693	JOKZ01000049.1	9913	11693	+	-	KKP05418.1	443	hypothetical protein THAR02_02449	NA	NA	NA	NA	NA	NA	NA	NA	NA	NA	12
THAR02_02521	1.86486	0	0	13.9533	106.996	JOKZ01000051	906	3684	JOKZ01000051.1	906	3684	+	-	KKP05332.1	838	hypothetical protein THAR02_02521	NA	NA	NA	NA	NA	NA	NA	NA	NA	NA	16
THAR02_02537	1.59459	2.0072e-09	1.48697e-08	13.6443	51.9763	JOKZ01000051	47742	49109	JOKZ01000051.1	47742	49109	+	-	KKP05348.1	428	hypothetical protein THAR02_02537	NA	NA	NA	NA	NA	NA	NA	NA	NA	NA	15
THAR02_02542	2.07407	5.28776e-10	4.13878e-09	6.61401	42.3403	JOKZ01000051	60067	62814	JOKZ01000051.1	60067	62814	-	-	KKP05353.1	884	hypothetical protein THAR02_02542	NA	NA	NA	NA	NA	NA	NA	NA	NA	NA	NA
THAR02_02560	1.53488	1.42109e-14	1.54293e-13	20.9799	83.2507	JOKZ01000051	112003	115496	JOKZ01000051.1	112003	115496	+	-	KKP05371.1	1115	hypothetical protein THAR02_02560	NA	NA	NA	NA	NA	NA	NA	NA	NA	NA	11
THAR02_02586	1.56522	0.0368327	0.0940699	5.08107	10.9776	JOKZ01000052	91086	94618	JOKZ01000052.1	91086	94618	+	-	KKP05320.1	1151	hypothetical protein THAR02_02586	NA	NA	NA	NA	NA	NA	NA	NA	NA	NA	30
THAR02_02604	1.53488	1.95399e-14	2.09972e-13	21.1696	83.0043	JOKZ01000053	19571	21439	JOKZ01000053.1	19571	21439	-	-	KKP05273.1	552	hypothetical protein THAR02_02604	NA	NA	NA	NA	NA	NA	NA	NA	NA	NA	NA
THAR02_02623	1.5283	0	0	43.1985	232.304	JOKZ01000053	83115	84867	JOKZ01000053.1	83115	84867	+	-	KKP05292.1	541	acyl-CoA dehydrogenase	NA	NA	NA	NA	NA	NA	NA	NA	NA	NA	2
THAR02_02632	1.53191	0	0	28.4145	131.248	JOKZ01000054	9117	11086	JOKZ01000054.1	9117	11086	-	-	KKP05242.1	617	hypothetical protein THAR02_02632	NA	NA	NA	NA	NA	NA	NA	NA	NA	NA	13
THAR02_02653	1.70833	0.00307845	0.00999887	5.52729	15.9064	JOKZ01000054	110207	113457	JOKZ01000054.1	110207	113457	+	-	KKP05263.1	1058	hypothetical protein THAR02_02653	NA	NA	NA	NA	NA	NA	NA	NA	NA	NA	NA
THAR02_02656	2.32	8.89955e-13	8.66444e-12	5.81848	50.5326	JOKZ01000054	118921	121990	JOKZ01000054.1	118921	121990	+	-	KKP05266.1	1005	mitochondrial presequence protease	NA	NA	NA	NA	NA	NA	NA	NA	NA	NA	14
THAR02_02658	1.64706	0	0	433.585	12196.4	JOKZ01000055	4947	5432	JOKZ01000055.1	4947	5432	+	-	KKP05206.1	161	hypothetical protein THAR02_02658	NA	NA	NA	NA	NA	NA	NA	NA	NA	NA	18
THAR02_02665	1.68	0	0	35.6914	297.193	JOKZ01000055	28535	29143	JOKZ01000055.1	28535	29143	-	-	KKP05213.1	163	lactobacillus shifted protein	NA	NA	NA	NA	NA	NA	NA	NA	NA	NA	2
THAR02_02726	1.95	0	0	16.6763	190.188	JOKZ01000057	11807	14457	JOKZ01000057.1	11807	14457	+	-	KKP05131.1	701	acetolactate synthase	NA	NA	NA	NA	NA	NA	NA	NA	NA	NA	21
THAR02_02788	1.58824	0	0	38.6788	235.217	JOKZ01000059	851	2279	JOKZ01000059.1	851	2279	+	-	KKP05077.1	453	hypothetical protein THAR02_02788	NA	NA	NA	NA	NA	NA	NA	NA	NA	NA	15
THAR02_02794	1.86957	0.000529748	0.00200298	5.13456	18.2443	JOKZ01000059	17397	20939	JOKZ01000059.1	17397	20939	-	-	KKP05083.1	1139	transcriptional activator SPT7	NA	NA	NA	NA	NA	NA	NA	NA	NA	NA	11
THAR02_02809	2.25	0	0	16.724	443.243	JOKZ01000059	65718	66767	JOKZ01000059.1	65718	66767	+	-	KKP05098.1	349	hypothetical protein THAR02_02809	NA	NA	NA	NA	NA	NA	NA	NA	NA	NA	23
THAR02_02830	2	0	0	12.4939	111.035	JOKZ01000060	26470	29438	JOKZ01000060.1	26470	29438	-	-	KKP05043.1	936	kinesin heavy chain	NA	NA	NA	NA	NA	NA	NA	NA	NA	NA	2
THAR02_02864	2.21818	0	0	48.7783	3646.63	JOKZ01000061	1952	3619	JOKZ01000061.1	1952	3619	+	-	KKP05000.1	119	hypothetical protein THAR02_02864	NA	NA	NA	NA	NA	NA	NA	NA	NA	NA	NA
THAR02_03024	1.51282	7.70705e-09	5.39682e-08	16.2144	53.5983	JOKZ01000065	16366	17571	JOKZ01000065.1	16366	17571	+	-	KKP04846.1	360	hypothetical protein THAR02_03024	NA	NA	NA	NA	NA	NA	NA	NA	NA	NA	15
THAR02_03115	2.66667	0.000480172	0.00182694	3.01256	15.0022	JOKZ01000067	42003	48465	JOKZ01000067.1	42003	48465	-	-	KKP04778.1	1942	hypothetical protein THAR02_03115	NA	NA	NA	NA	NA	NA	NA	NA	NA	NA	NA
THAR02_03125	5	0.0121735	0.034672	1.5055	7.65353	JOKZ01000067	68512	80335	JOKZ01000067.1	68512	80335	-	-	KKP04788.1	3887	transformation/transcription domain-associated protein	NA	NA	NA	NA	NA	NA	NA	NA	NA	NA	7
THAR02_03137	1.66667	0	0	19.4465	111.544	JOKZ01000068	5688	6846	JOKZ01000068.1	5688	6846	-	-	KKP04725.1	300	hypothetical protein THAR02_03137	NA	NA	NA	NA	NA	NA	NA	NA	NA	NA	5
THAR02_03149	1.55882	3.52945e-06	1.86325e-05	11.0441	35.4297	JOKZ01000068	50696	52337	JOKZ01000068.1	50696	52337	-	-	KKP04737.1	529	hypothetical protein THAR02_03149	NA	NA	NA	NA	NA	NA	NA	NA	NA	NA	NA
THAR02_03153	1.95	0	0	17.4208	198.613	JOKZ01000068	60881	61954	JOKZ01000068.1	60881	61954	+	-	KKP04741.1	335	amino acid transporter arg-13	NA	NA	NA	NA	NA	NA	NA	NA	NA	NA	15
THAR02_03159	1.79592	0	0	33.07	373.819	JOKZ01000068	80300	81544	JOKZ01000068.1	80300	81544	+	-	KKP04747.1	353	hypothetical protein THAR02_03159	NA	NA	NA	NA	NA	NA	NA	NA	NA	NA	sNA
THAR02_03205	1.91667	0	0	31.4699	497.227	JOKZ01000070	210	885	JOKZ01000070.1	210	885	-	-	KKP04662.1	185	hypothetical protein THAR02_03205	NA	NA	NA	NA	NA	NA	NA	NA	NA	NA	8
THAR02_03219	1.60938	0	0	95.4358	1015.55	JOKZ01000070	60033	60904	JOKZ01000070.1	60033	60904	-	-	KKP04676.1	183	hypothetical protein THAR02_03219	NA	NA	NA	NA	NA	NA	NA	NA	NA	NA	27
THAR02_03238	1.94737	0	0	15.4037	147.952	JOKZ01000071	8089	9355	JOKZ01000071.1	8089	9355	+	-	KKP04625.1	379	TfdA family Taurine catabolism dioxygenase TauD	NA	NA	NA	NA	NA	NA	NA	NA	NA	NA	21
THAR02_03301	1.78571	6.32918e-06	3.22146e-05	7.25328	28.7074	JOKZ01000072	79268	81969	JOKZ01000072.1	79268	81969	+	-	KKP04611.1	806	hypothetical protein THAR02_03301	NA	NA	NA	NA	NA	NA	NA	NA	NA	NA	NA
THAR02_03348	1.73171	0	0	18.7309	116.558	JOKZ01000074	7871	9811	JOKZ01000074.1	7871	9811	+	-	KKP04522.1	624	MFS transporter, DHA1 family, multidrug resistance protein	NA	NA	NA	NA	NA	NA	NA	NA	NA	NA	2
THAR02_03425	1.60976	1.9984e-15	2.27727e-14	18.8819	83.1172	JOKZ01000076	77121	78131	JOKZ01000076.1	77121	78131	-	-	KKP04481.1	309	hypothetical protein THAR02_03425	NA	NA	NA	NA	NA	NA	NA	NA	NA	NA	25
THAR02_03500	1.63636	0	0	23.5076	128.743	JOKZ01000078	87113	88317	JOKZ01000078.1	87113	88317	+	-	KKP04424.1	248	hypothetical protein THAR02_03500	NA	NA	NA	NA	NA	NA	NA	NA	NA	NA	21
THAR02_03518	2	6.23171e-05	0.000277278	5.15264	21.696	JOKZ01000079	46366	50834	JOKZ01000079.1	46366	50834	-	-	KKP04376.1	1135	hypothetical protein THAR02_03518	NA	NA	NA	NA	NA	NA	NA	NA	NA	NA	NA
THAR02_03611	2.41667	1.47926e-12	1.41502e-11	5.60134	49.3432	JOKZ01000082	11528	14802	JOKZ01000082.1	11528	14802	-	-	KKP04260.1	1044	F-box and WD-40 domain-containing protein CDC4	NA	NA	NA	NA	NA	NA	NA	NA	NA	NA	9
THAR02_03633	1.62791	0	0	21.3044	110.092	JOKZ01000082	80859	84557	JOKZ01000082.1	80859	84557	-	-	KKP04282.1	1098	hypothetical protein THAR02_03633	NA	NA	NA	NA	NA	NA	NA	NA	NA	NA	2
THAR02_03642	1.82609	0	0	26.6063	295.158	JOKZ01000083	1839	2714	JOKZ01000083.1	1839	2714	-	-	KKP04233.1	219	hypothetical protein THAR02_03642	NA	NA	NA	NA	NA	NA	NA	NA	NA	NA	21
THAR02_03668	1.58929	0	0	54.7046	400.99	JOKZ01000084	27007	27812	JOKZ01000084.1	27007	27812	-	-	KKP04212.1	213	adenine phosphoribosyltransferase	NA	NA	NA	NA	NA	NA	NA	NA	NA	NA	5
THAR02_03676	1.71429	0.0197725	0.0537204	4.47165	11.2893	JOKZ01000084	52337	56344	JOKZ01000084.1	52337	56344	+	-	KKP04220.1	1308	DNA repair protein RAD50	NA	NA	NA	NA	NA	NA	NA	NA	NA	NA	NA
THAR02_03678	1.78125	2.02635e-09	1.49833e-08	9.44096	45.1782	JOKZ01000084	61707	63566	JOKZ01000084.1	61707	63566	-	-	KKP04222.1	619	DNA repair protein RAD50	NA	NA	NA	NA	NA	NA	NA	NA	NA	NA	30
THAR02_03724	1.6	3.93445e-08	2.58948e-07	11.9947	44.4611	JOKZ01000085	95172	97061	JOKZ01000085.1	95172	97061	+	-	KKP04206.1	487	catalase	NA	NA	NA	NA	NA	NA	NA	NA	NA	NA	NA
THAR02_03794	2.35135	0	0	13.7404	347.317	JOKZ01000088	2528	3867	JOKZ01000088.1	2528	3867	-	-	KKP04068.1	425	hypothetical protein THAR02_03794	NA	NA	NA	NA	NA	NA	NA	NA	NA	NA	5
THAR02_03858	1.56098	1.46061e-12	1.40184e-11	19.1287	72.5917	JOKZ01000089	96013	97971	JOKZ01000089.1	96013	97971	-	-	KKP04066.1	611	hypothetical protein THAR02_03858	NA	NA	NA	NA	NA	NA	NA	NA	NA	NA	13
THAR02_03862	2.61111	3.25315e-06	1.72451e-05	3.54107	23.4626	JOKZ01000090	15667	20625	JOKZ01000090.1	15667	20625	-	-	KKP04011.1	1652	hypothetical protein THAR02_03862	NA	NA	NA	NA	NA	NA	NA	NA	NA	NA	8
THAR02_03888	1.54545	0	0	23.4762	99.1569	JOKZ01000091	9	2420	JOKZ01000091.1	9	2420	-	-	KKP03973.1	747	hypothetical protein THAR02_03888	NA	NA	NA	NA	NA	NA	NA	NA	NA	NA	NA
THAR02_03890	1.76923	0	0	16.2594	106.8	JOKZ01000091	8067	9337	JOKZ01000091.1	8067	9337	+	-	KKP03975.1	359	hypothetical protein THAR02_03890	NA	NA	NA	NA	NA	NA	NA	NA	NA	NA	NA
THAR02_03914	1.96429	7.29074e-09	5.11464e-08	7.2985	39.5047	JOKZ01000091	74067	76684	JOKZ01000091.1	74067	76684	-	-	KKP03999.1	801	hypothetical protein THAR02_03914	NA	NA	NA	NA	NA	NA	NA	NA	NA	NA	15
THAR02_03974	1.73529	7.23039e-11	6.06383e-10	11.4548	53.8663	JOKZ01000093	65223	66902	JOKZ01000093.1	65223	66902	-	-	KKP03937.1	510	hypothetical protein THAR02_03974	NA	NA	NA	NA	NA	NA	NA	NA	NA	NA	20
THAR02_03985	1.72727	6.88911e-09	4.85064e-08	10.7402	45.3489	JOKZ01000094	18087	19939	JOKZ01000094.1	18087	19939	-	-	KKP03897.1	544	hypothetical protein THAR02_03985	NA	NA	NA	NA	NA	NA	NA	NA	NA	NA	19
THAR02_03995	1.66	0	0	35.4751	274.697	JOKZ01000094	63350	64102	JOKZ01000094.1	63350	64102	+	-	KKP03907.1	164	hypothetical protein THAR02_03995	NA	NA	NA	NA	NA	NA	NA	NA	NA	NA	8
THAR02_04104	1.87097	4.80398e-11	4.08551e-10	9.27638	50.7973	JOKZ01000098	10316	12351	JOKZ01000098.1	10316	12351	-	-	KKP03774.1	630	hypothetical protein THAR02_04104	NA	NA	NA	NA	NA	NA	NA	NA	NA	NA	NA
THAR02_04112	1.5098	0	0	37.7638	186.013	JOKZ01000098	40409	41103	JOKZ01000098.1	40409	41103	-	-	KKP03782.1	154	serine/threonine-protein kinase gad8	NA	NA	NA	NA	NA	NA	NA	NA	NA	NA	NA
THAR02_04271	1.9375	1.82077e-14	1.95839e-13	9.59573	63.5799	JOKZ01000103	67545	69374	JOKZ01000103.1	67545	69374	-	-	KKP03641.1	609	hypothetical protein THAR02_04271	NA	NA	NA	NA	NA	NA	NA	NA	NA	NA	15
THAR02_04273	1.97727	0	0	23.3668	362.773	JOKZ01000103	76386	77953	JOKZ01000103.1	76386	77953	+	-	KKP03643.1	500	4-aminobutyrate aminotransferase	NA	NA	NA	NA	NA	NA	NA	NA	NA	NA	21
THAR02_04313	1.59016	0	0	78.6747	671.344	JOKZ01000105	22885	24309	JOKZ01000105.1	22885	24309	-	-	KKP03570.1	371	DnaJ like subfamily B member 4	NA	NA	NA	NA	NA	NA	NA	NA	NA	NA	15
THAR02_04508	1.61111	1.07256e-08	7.39346e-08	13.1537	48.4192	JOKZ01000112	17249	18583	JOKZ01000112.1	17249	18583	+	-	KKP03365.1	444	hypothetical protein THAR02_04508	NA	NA	NA	NA	NA	NA	NA	NA	NA	NA	sNA
THAR02_04517	1.65517	7.81031e-05	0.00033952	7.97465	25.6506	JOKZ01000112	33206	35473	JOKZ01000112.1	33206	35473	+	-	KKP03374.1	733	hypothetical protein THAR02_04517	NA	NA	NA	NA	NA	NA	NA	NA	NA	NA	2
THAR02_04583	1.97297	0	0	13.9367	133.383	JOKZ01000114	77430	78689	JOKZ01000114.1	77430	78689	-	-	KKP03332.1	419	hypothetical protein THAR02_04583	NA	NA	NA	NA	NA	NA	NA	NA	NA	NA	NA
THAR02_04591	1.62069	0.000143802	0.00059734	7.66151	24.1593	JOKZ01000115	17668	20075	JOKZ01000115.1	17668	20075	+	-	KKP03299.1	763	hypothetical protein THAR02_04591	NA	NA	NA	NA	NA	NA	NA	NA	NA	NA	NA
THAR02_04610	1.66667	0	0	24.4912	152.993	JOKZ01000116	32069	32913	JOKZ01000116.1	32069	32913	-	-	KKP03277.1	238	Cwf15/Cwc15 cell cycle control protein	NA	NA	NA	NA	NA	NA	NA	NA	NA	NA	NA
THAR02_04667	1.56	0.0107091	0.0308142	5.85926	14.1931	JOKZ01000118	48886	52073	JOKZ01000118.1	48886	52073	+	-	KKP03238.1	998	PLK protein kinase	NA	NA	NA	NA	NA	NA	NA	NA	NA	NA	NA
THAR02_04691	2.14286	9.85878e-14	1.01392e-12	7.58212	57.2514	JOKZ01000119	62621	64991	JOKZ01000119.1	62621	64991	+	-	KKP03217.1	771	hypothetical protein THAR02_04691	NA	NA	NA	NA	NA	NA	NA	NA	NA	NA	15
THAR02_04780	2.22222	4.4853e-14	4.73572e-13	6.71261	56.7844	JOKZ01000123	36480	39211	JOKZ01000123.1	36480	39211	-	-	KKP03112.1	871	hypothetical protein THAR02_04780	NA	NA	NA	NA	NA	NA	NA	NA	NA	NA	8
THAR02_04792	1.53191	0	0	27.8733	128.593	JOKZ01000123	82169	82922	JOKZ01000123.1	82169	82922	+	-	KKP03124.1	209	hypothetical protein THAR02_04792	NA	NA	NA	NA	NA	NA	NA	NA	NA	NA	NA
THAR02_04887	1.9	0.00455803	0.0142161	4.11631	13.2338	JOKZ01000127	28138	32533	JOKZ01000127.1	28138	32533	+	-	KKP03008.1	1421	hypothetical protein THAR02_04887	NA	NA	NA	NA	NA	NA	NA	NA	NA	NA	4
THAR02_04948	2.26923	4.04565e-13	4.02395e-12	6.42524	52.8999	JOKZ01000130	20185	23361	JOKZ01000130.1	20185	23361	-	-	KKP02934.1	910	DNA topoisomerase I	NA	NA	NA	NA	NA	NA	NA	NA	NA	NA	11
THAR02_04951	1.625	1.55431e-15	1.78003e-14	17.7107	81.5375	JOKZ01000130	29980	32278	JOKZ01000130.1	29980	32278	-	-	KKP02937.1	660	lysine-specific histone demethylase 1	NA	NA	NA	NA	NA	NA	NA	NA	NA	NA	NA
THAR02_04983	1.53571	0.00292314	0.00957014	7.44707	18.6128	JOKZ01000131	44621	47051	JOKZ01000131.1	44621	47051	-	-	KKP02918.1	785	ATP-dependent RNA helicase MAK5	NA	NA	NA	NA	NA	NA	NA	NA	NA	NA	NA
THAR02_05053	1.775	0	0	17.4208	121.84	JOKZ01000134	9343	10350	JOKZ01000134.1	9343	10350	+	-	KKP02823.1	335	hypothetical protein THAR02_05053	NA	NA	NA	NA	NA	NA	NA	NA	NA	NA	23
THAR02_05089	2.40741	0	0	6.9353	80.3404	JOKZ01000135	34350	37165	JOKZ01000135.1	34350	37165	+	-	KKP02810.1	843	hypothetical protein THAR02_05089	NA	NA	NA	NA	NA	NA	NA	NA	NA	NA	11
THAR02_05092	1.56667	0	0	71.3829	556.137	JOKZ01000135	47586	48294	JOKZ01000135.1	47586	48294	+	-	KKP02813.1	81	dynein light chain	NA	NA	NA	NA	NA	NA	NA	NA	NA	NA	27
THAR02_05207	1.51429	1.41099e-05	6.88607e-05	12.4013	34.9403	JOKZ01000139	64392	65871	JOKZ01000139.1	64392	65871	+	-	KKP02705.1	471	zinc finger protein	NA	NA	NA	NA	NA	NA	NA	NA	NA	NA	NA
THAR02_05217	1.96429	6.60296e-09	4.65201e-08	7.42817	39.8846	JOKZ01000140	28921	31351	JOKZ01000140.1	28921	31351	+	-	KKP02674.1	787	hypothetical protein THAR02_05217	NA	NA	NA	NA	NA	NA	NA	NA	NA	NA	9
THAR02_05220	3	0.00227288	0.00762134	2.29725	11.4551	JOKZ01000140	34902	42801	JOKZ01000140.1	34902	42801	-	-	KKP02677.1	2547	hypothetical protein THAR02_05220	NA	NA	NA	NA	NA	NA	NA	NA	NA	NA	NA
THAR02_05225	1.79167	0.00093716	0.00339599	5.48071	17.8289	JOKZ01000140	59417	62679	JOKZ01000140.1	59417	62679	-	-	KKP02682.1	1067	hypothetical protein THAR02_05225	NA	NA	NA	NA	NA	NA	NA	NA	NA	NA	22
THAR02_05233	1.84615	0	0	15.6091	131.168	JOKZ01000141	5380	6611	JOKZ01000141.1	5380	6611	-	-	KKP02649.1	374	Pin2-interacting protein X1	NA	NA	NA	NA	NA	NA	NA	NA	NA	NA	21
THAR02_05250	1.83333	0	0	13.3032	83.4213	JOKZ01000141	76272	78983	JOKZ01000141.1	76272	78983	-	-	KKP02666.1	879	hypothetical protein THAR02_05250	NA	NA	NA	NA	NA	NA	NA	NA	NA	NA	5
THAR02_05253	1.5082	0	0	78.0453	481.28	JOKZ01000142	2966	3838	JOKZ01000142.1	2966	3838	+	-	KKP02619.1	149	40S ribosomal protein S19	NA	NA	NA	NA	NA	NA	NA	NA	NA	NA	27
THAR02_05277	1.93333	1.28493e-11	1.14262e-10	8.47091	51.4237	JOKZ01000142	70654	73167	JOKZ01000142.1	70654	73167	+	-	KKP02643.1	690	hypothetical protein THAR02_05277	NA	NA	NA	NA	NA	NA	NA	NA	NA	NA	13
THAR02_05313	1.93103	6.28483e-10	4.8662e-09	7.6515	43.9351	JOKZ01000144	40078	42431	JOKZ01000144.1	40078	42431	-	-	KKP02581.1	764	CMGC/RCK/MAK protein kinase	NA	NA	NA	NA	NA	NA	NA	NA	NA	NA	25
THAR02_05362	1.6	0.000114082	0.000481361	8.57013	25.8657	JOKZ01000146	61035	66282	JOKZ01000146.1	61035	66282	-	-	KKP02549.1	1365	SH3 domain-containing protein	NA	NA	NA	NA	NA	NA	NA	NA	NA	NA	13
THAR02_05399	1.72727	3.64174e-09	2.62855e-08	10.36	45.7625	JOKZ01000148	22669	24363	JOKZ01000148.1	22669	24363	+	-	KKP02490.1	564	hypothetical protein THAR02_05399	NA	NA	NA	NA	NA	NA	NA	NA	NA	NA	25
THAR02_05513	1.82143	0	0	52.9719	998.316	JOKZ01000152	67201	68359	JOKZ01000152.1	67201	68359	-	-	KKP02401.1	220	histone H1/5	NA	NA	NA	NA	NA	NA	NA	NA	NA	NA	2
THAR02_05611	1.93103	1.32052e-09	9.97589e-09	8.14102	43.6361	JOKZ01000157	29128	31349	JOKZ01000157.1	29128	31349	-	-	KKP02282.1	718	hypothetical protein THAR02_05611	NA	NA	NA	NA	NA	NA	NA	NA	NA	NA	1
THAR02_05613	1.65306	0	0	33.8738	240.554	JOKZ01000157	44649	49028	JOKZ01000157.1	44649	49028	+	-	KKP02284.1	863	hypothetical protein THAR02_05613	NA	NA	NA	NA	NA	NA	NA	NA	NA	NA	15
THAR02_05615	1.53571	0.00352391	0.0112926	7.22641	17.984	JOKZ01000157	54733	57248	JOKZ01000157.1	54733	57248	-	-	KKP02286.1	809	hypothetical protein THAR02_05615	NA	NA	NA	NA	NA	NA	NA	NA	NA	NA	NA
THAR02_05619	1.73333	0	0	24.2209	188.216	JOKZ01000157	72819	75119	JOKZ01000157.1	72819	75119	+	-	KKP02290.1	725	OPT family small oligopeptide transporter, partial	NA	NA	NA	NA	NA	NA	NA	NA	NA	NA	15
THAR02_05656	1.5283	0	0	44.8536	234.938	JOKZ01000159	37716	38733	JOKZ01000159.1	37716	38733	+	-	KKP02243.1	260	rhomboid protein 2	NA	NA	NA	NA	NA	NA	NA	NA	NA	NA	17
THAR02_05663	1.66667	0.000411585	0.00158502	6.62149	20.8698	JOKZ01000159	52183	55589	JOKZ01000159.1	52183	55589	-	-	KKP02250.1	883	DNA repair and recombination protein RAD54 and RAD54-like protein	NA	NA	NA	NA	NA	NA	NA	NA	NA	NA	5
THAR02_05764	1.66667	0	0	30.8886	221.875	JOKZ01000164	32892	34202	JOKZ01000164.1	32892	34202	+	-	KKP02133.1	378	hypothetical protein THAR02_05764	NA	NA	NA	NA	NA	NA	NA	NA	NA	NA	2
THAR02_05775	2	0.000222067	0.000895591	4.67151	18.9155	JOKZ01000165	3864	7622	JOKZ01000165.1	3864	7622	-	-	KKP02097.1	1252	cellular morphogenesis protein	NA	NA	NA	NA	NA	NA	NA	NA	NA	NA	2
THAR02_05793	1.76923	0	0	15.7138	106.19	JOKZ01000165	58177	60550	JOKZ01000165.1	58177	60550	-	-	KKP02115.1	744	hypothetical protein THAR02_05793	NA	NA	NA	NA	NA	NA	NA	NA	NA	NA	5
THAR02_05904	1.54545	0.0482006	0.120402	4.67524	9.98625	JOKZ01000170	16991	21521	JOKZ01000170.1	16991	21521	-	-	KKP01977.1	1251	hypothetical protein THAR02_05904	NA	NA	NA	NA	NA	NA	NA	NA	NA	NA	9
THAR02_05908	1.7551	0	0	33.321	322.834	JOKZ01000170	31435	34097	JOKZ01000170.1	31435	34097	-	-	KKP01981.1	526	GTP cyclohydrolase II	NA	NA	NA	NA	NA	NA	NA	NA	NA	NA	15
THAR02_05910	1.56818	0	0	23.698	103.527	JOKZ01000170	35539	36537	JOKZ01000170.1	35539	36537	-	-	KKP01983.1	246	uracil phosphoribosyltransferase	NA	NA	NA	NA	NA	NA	NA	NA	NA	NA	21
THAR02_05942	1.55556	0	0	25.2302	110.457	JOKZ01000171	45621	47083	JOKZ01000171.1	45621	47083	-	-	KKP01965.1	463	hypothetical protein THAR02_05942	NA	NA	NA	NA	NA	NA	NA	NA	NA	NA	9
THAR02_06028	1.7027	1.17684e-14	1.28502e-13	13.6443	71.4688	JOKZ01000175	24898	26525	JOKZ01000175.1	24898	26525	+	-	KKP01863.1	428	hypothetical protein THAR02_06028	NA	NA	NA	NA	NA	NA	NA	NA	NA	NA	NA
THAR02_06032	1.66667	0	0	58.0694	602.363	JOKZ01000175	38425	40259	JOKZ01000175.1	38425	40259	+	-	KKP01867.1	503	cysteine desulfurase	NA	NA	NA	NA	NA	NA	NA	NA	NA	NA	15
THAR02_06045	1.51351	3.09313e-07	1.84976e-06	14.2418	44.3013	JOKZ01000176	7516	9120	JOKZ01000176.1	7516	9120	-	-	KKP01833.1	410	U1 small nuclear ribonucleoprotein	NA	NA	NA	NA	NA	NA	NA	NA	NA	NA	8
THAR02_06075	1.51064	0	0	28.9772	118.301	JOKZ01000177	32082	33447	JOKZ01000177.1	32082	33447	-	-	KKP01819.1	403	hypothetical protein THAR02_06075	NA	NA	NA	NA	NA	NA	NA	NA	NA	NA	5
THAR02_06093	1.55882	3.06993e-06	1.63417e-05	11.3879	36.1721	JOKZ01000178	17358	19144	JOKZ01000178.1	17358	19144	-	-	KKP01795.1	513	hypothetical protein THAR02_06093	NA	NA	NA	NA	NA	NA	NA	NA	NA	NA	14
THAR02_06120	2.47368	3.29345e-06	1.74507e-05	3.9792	24.2398	JOKZ01000179	32131	36930	JOKZ01000179.1	32131	36930	+	-	KKP01781.1	1470	hypothetical protein THAR02_06120	NA	NA	NA	NA	NA	NA	NA	NA	NA	NA	7
THAR02_06195	1.525	2.11064e-10	1.70662e-09	17.5778	61.8068	JOKZ01000183	9746	11000	JOKZ01000183.1	9746	11000	-	-	KKP01689.1	332	hypothetical protein THAR02_06195	NA	NA	NA	NA	NA	NA	NA	NA	NA	NA	5
THAR02_06238	1.52459	0	0	77.8722	525.525	JOKZ01000185	21367	22719	JOKZ01000185.1	21367	22719	-	-	KKP01649.1	450	Sulfide:quinone oxidoreductase/flavo-binding protein	NA	NA	NA	NA	NA	NA	NA	NA	NA	NA	0
THAR02_06239	1.95122	0	0	19.1287	218.78	JOKZ01000185	23552	24526	JOKZ01000185.1	23552	24526	+	-	KKP01650.1	305	metallo-beta-lactamase superfamily protein	NA	NA	NA	NA	NA	NA	NA	NA	NA	NA	26
THAR02_06301	1.59375	1.4925e-05	7.25118e-05	9.61149	30.8624	JOKZ01000188	19256	21140	JOKZ01000188.1	19256	21140	-	-	KKP01593.1	608	hypothetical protein THAR02_06301	NA	NA	NA	NA	NA	NA	NA	NA	NA	NA	NA
THAR02_06312	2.11538	2.0277e-09	1.49836e-08	6.58425	40.2223	JOKZ01000188	60360	63091	JOKZ01000188.1	60360	63091	+	-	KKP01604.1	888	hypothetical protein THAR02_06312	NA	NA	NA	NA	NA	NA	NA	NA	NA	NA	14
THAR02_06328	1.96429	5.51312e-09	3.90572e-08	7.10364	39.599	JOKZ01000189	49408	52182	JOKZ01000189.1	49408	52182	+	-	KKP01580.1	823	hypothetical protein THAR02_06328	NA	NA	NA	NA	NA	NA	NA	NA	NA	NA	NA
THAR02_06348	1.9375	9.76996e-15	1.06986e-13	9.53322	64.4554	JOKZ01000190	59433	61538	JOKZ01000190.1	59433	61538	-	-	KKP01563.1	613	ATP-dependent RNA helicase DBP9	NA	NA	NA	NA	NA	NA	NA	NA	NA	NA	14
THAR02_06384	1.62791	0	0	21.0554	115.895	JOKZ01000192	52873	54601	JOKZ01000192.1	52873	54601	+	-	KKP01524.1	555	U3 small nucleolar RNA-associated protein	NA	NA	NA	NA	NA	NA	NA	NA	NA	NA	15
THAR02_06399	1.53846	1.6441e-09	1.23233e-08	16.2745	56.339	JOKZ01000193	28288	31729	JOKZ01000193.1	28288	31729	+	-	KKP01495.1	1078	hypothetical protein THAR02_06399	NA	NA	NA	NA	NA	NA	NA	NA	NA	NA	0
THAR02_06448	1.6	0.000228815	0.000918936	8.72339	24.8733	JOKZ01000195	33427	35505	JOKZ01000195.1	33427	35505	-	-	KKP01452.1	670	FAD dependent oxidoreductase	NA	NA	NA	NA	NA	NA	NA	NA	NA	NA	NA
THAR02_06535	1.52941	1.09067e-05	5.41007e-05	11.5224	34.1607	JOKZ01000199	53531	55233	JOKZ01000199.1	53531	55233	+	-	KKP01378.1	507	hypothetical protein THAR02_06535	NA	NA	NA	NA	NA	NA	NA	NA	NA	NA	NA
THAR02_06546	1.55556	5.90469e-08	3.81416e-07	12.534	44.607	JOKZ01000200	21397	22990	JOKZ01000200.1	21397	22990	+	-	KKP01346.1	466	WD domain-containing protein	NA	NA	NA	NA	NA	NA	NA	NA	NA	NA	NA
THAR02_06570	2.61538	0	0	6.33484	98.1475	JOKZ01000201	33453	37206	JOKZ01000201.1	33453	37206	-	-	KKP01328.1	923	hypothetical protein THAR02_06570	NA	NA	NA	NA	NA	NA	NA	NA	NA	NA	NA
THAR02_06575	1.53846	4.49842e-10	3.54266e-09	15.8414	57.8778	JOKZ01000201	46728	51306	JOKZ01000201.1	46728	51306	-	-	KKP01333.1	1477	ABC transporter	NA	NA	NA	NA	NA	NA	NA	NA	NA	NA	28
THAR02_06586	1.54	0	0	34.0314	182.489	JOKZ01000202	14670	15342	JOKZ01000202.1	14670	15342	-	-	KKP01306.1	171	glutathione peroxidase	NA	NA	NA	NA	NA	NA	NA	NA	NA	NA	NA
THAR02_06589	2.06667	4.44089e-16	5.20503e-15	8.30269	66.8942	JOKZ01000202	25335	27943	JOKZ01000202.1	25335	27943	+	-	KKP01309.1	704	hypothetical protein THAR02_06589	NA	NA	NA	NA	NA	NA	NA	NA	NA	NA	15
THAR02_06594	1.51724	0.00330384	0.0106641	8.01835	19.1403	JOKZ01000202	40746	43109	JOKZ01000202.1	40746	43109	+	-	KKP01314.1	729	hypothetical protein THAR02_06594	NA	NA	NA	NA	NA	NA	NA	NA	NA	NA	NA
THAR02_06611	2.45833	4.26326e-14	4.50956e-13	5.47558	54.4206	JOKZ01000203	42426	45632	JOKZ01000203.1	42426	45632	+	-	KKP01294.1	1068	hypothetical protein THAR02_06611	NA	NA	NA	NA	NA	NA	NA	NA	NA	NA	NA
THAR02_06649	1.5098	0	0	37.0468	183.145	JOKZ01000205	40304	40903	JOKZ01000205.1	40304	40903	-	-	KKP01252.1	157	NADH dehydrogenase (ubiquinone) 1 beta subcomplex 8	NA	NA	NA	NA	NA	NA	NA	NA	NA	NA	30
THAR02_06650	2.11765	0.00879784	0.0258368	3.3239	11.0119	JOKZ01000205	41623	46905	JOKZ01000205.1	41623	46905	+	-	KKP01253.1	1760	helicase SWR1	NA	NA	NA	NA	NA	NA	NA	NA	NA	NA	9
THAR02_06678	1.51515	5.27741e-05	0.000237773	10.3968	29.7964	JOKZ01000206	56955	60425	JOKZ01000206.1	56955	60425	-	-	KKP01240.1	1125	other hect domain ubiquitin protein ligase E3	NA	NA	NA	NA	NA	NA	NA	NA	NA	NA	5
THAR02_06683	2.41935	0	0	8.89574	157.178	JOKZ01000207	16556	18529	JOKZ01000207.1	16556	18529	-	-	KKP01201.1	657	hypothetical protein THAR02_06683	NA	NA	NA	NA	NA	NA	NA	NA	NA	NA	8
THAR02_06725	1.89744	0	0	16.3047	151.631	JOKZ01000209	13098	14248	JOKZ01000209.1	13098	14248	-	-	KKP01160.1	358	allantoicase-l	NA	NA	NA	NA	NA	NA	NA	NA	NA	NA	0
THAR02_06728	2.57143	0.00479086	0.0148678	2.77544	11.1169	JOKZ01000209	23241	29636	JOKZ01000209.1	23241	29636	+	-	KKP01163.1	2108	hypothetical protein THAR02_06728	NA	NA	NA	NA	NA	NA	NA	NA	NA	NA	NA
THAR02_06762	1.65714	1.0722e-09	8.18058e-09	11.9457	50.3182	JOKZ01000211	26936	28605	JOKZ01000211.1	26936	28605	+	-	KKP01128.1	489	hypothetical protein THAR02_06762	NA	NA	NA	NA	NA	NA	NA	NA	NA	NA	NA
THAR02_06771	2.11429	0	0	12.2456	147.089	JOKZ01000211	53341	54966	JOKZ01000211.1	53341	54966	+	-	KKP01137.1	477	hypothetical protein THAR02_06771	NA	NA	NA	NA	NA	NA	NA	NA	NA	NA	2
THAR02_06833	1.52632	4.87061e-08	3.16934e-07	15.1446	48.8331	JOKZ01000215	10070	12584	JOKZ01000215.1	10070	12584	+	-	KKP01054.1	772	hypothetical protein THAR02_06833	NA	NA	NA	NA	NA	NA	NA	NA	NA	NA	12
THAR02_06900	1.80645	0	0	79.819	1948.98	JOKZ01000218	27069	27728	JOKZ01000218.1	27069	27728	-	-	KKP00997.1	219	hypothetical protein THAR02_06900	NA	NA	NA	NA	NA	NA	NA	NA	NA	NA	12
THAR02_06952	2.41667	0.042564	0.107513	2.3237	7.08249	JOKZ01000221	22556	30769	JOKZ01000221.1	22556	30769	-	-	KKP00944.1	2518	hypothetical protein THAR02_06952	NA	NA	NA	NA	NA	NA	NA	NA	NA	NA	NA
THAR02_06957	1.68182	0	0	23.6024	147.698	JOKZ01000221	47578	48321	JOKZ01000221.1	47578	48321	+	-	KKP00949.1	247	hypothetical protein THAR02_06957	NA	NA	NA	NA	NA	NA	NA	NA	NA	NA	NA
THAR02_07006	3	1.77636e-15	2.02826e-14	4.14546	56.3213	JOKZ01000224	32149	36624	JOKZ01000224.1	32149	36624	-	-	KKP00893.1	1411	alkaline phosphatase D	NA	NA	NA	NA	NA	NA	NA	NA	NA	NA	5
THAR02_07042	1.5	0	0	26.0151	105.628	JOKZ01000226	42181	44995	JOKZ01000226.1	42181	44995	-	-	KKP00864.1	899	hypothetical protein THAR02_07042	NA	NA	NA	NA	NA	NA	NA	NA	NA	NA	12
THAR02_07163	1.5814	0	0	22.0605	97.4346	JOKZ01000233	27143	29862	JOKZ01000233.1	27143	29862	-	-	KKP00737.1	795	hypothetical protein THAR02_07163, partial	NA	NA	NA	NA	NA	NA	NA	NA	NA	NA	21
THAR02_07204	1.91667	0	0	12.95	107.417	JOKZ01000236	12917	14962	JOKZ01000236.1	12917	14962	+	-	KKP00690.1	451	hypothetical protein THAR02_07204, partial	NA	NA	NA	NA	NA	NA	NA	NA	NA	NA	5
THAR02_07242	1.76667	2.98471e-07	1.7902e-06	8.6717	35.9109	JOKZ01000239	27116	29275	JOKZ01000239.1	27116	29275	-	-	KKP00653.1	674	hypothetical protein THAR02_07242	NA	NA	NA	NA	NA	NA	NA	NA	NA	NA	20
THAR02_07267	1.64286	0.000227841	0.000915345	7.13829	22.6188	JOKZ01000240	39479	42050	JOKZ01000240.1	39479	42050	-	-	KKP00639.1	819	ATP-dependent RNA helicase DBP4	NA	NA	NA	NA	NA	NA	NA	NA	NA	NA	NA
THAR02_07288	1.625	0	0	97.5566	1114.99	JOKZ01000242	16599	17027	JOKZ01000242.1	16599	17027	+	-	KKP00601.1	119	hypothetical protein THAR02_07288	NA	NA	NA	NA	NA	NA	NA	NA	NA	NA	21
THAR02_07303	2.2069	0	0	8.14102	76.7628	JOKZ01000243	7300	9741	JOKZ01000243.1	7300	9741	+	-	KKP00578.1	718	hypothetical protein THAR02_07303, partial	NA	NA	NA	NA	NA	NA	NA	NA	NA	NA	11
THAR02_07324	1.64151	0	0	42.4159	350.264	JOKZ01000244	24191	25205	JOKZ01000244.1	24191	25205	+	-	KKP00568.1	275	histone chaperone ASF1	NA	NA	NA	NA	NA	NA	NA	NA	NA	NA	23
THAR02_07335	1.84	8.19264e-05	0.000353866	5.96372	22.5412	JOKZ01000245	14776	20797	JOKZ01000245.1	14776	20797	-	-	KKP00557.1	1962	proteasome activator subunit 4	NA	NA	NA	NA	NA	NA	NA	NA	NA	NA	2
THAR02_07437	1.83333	9.1263e-09	6.34427e-08	8.6717	41.497	JOKZ01000251	33220	35244	JOKZ01000251.1	33220	35244	+	-	KKP00465.1	674	hypothetical protein THAR02_07437	NA	NA	NA	NA	NA	NA	NA	NA	NA	NA	23
THAR02_07441	1.65217	0	0	25.9382	173.305	JOKZ01000252	6780	8905	JOKZ01000252.1	6780	8905	+	-	KKP00444.1	676	transcriptional regulatory protein Pro-1	NA	NA	NA	NA	NA	NA	NA	NA	NA	NA	15
THAR02_07448	1.875	1.20726e-12	1.16647e-11	9.73943	57.3618	JOKZ01000252	33523	35325	JOKZ01000252.1	33523	35325	-	-	KKP00451.1	600	vacuolar fusion protein MON1	NA	NA	NA	NA	NA	NA	NA	NA	NA	NA	5
THAR02_07494	1.52174	0.0457719	0.114784	5.06349	10.5591	JOKZ01000255	5690	9362	JOKZ01000255.1	5690	9362	-	-	KKP00394.1	1155	hypothetical protein THAR02_07494	NA	NA	NA	NA	NA	NA	NA	NA	NA	NA	9
THAR02_07521	2.21429	0	0	7.30761	66.4543	JOKZ01000257	52	2580	JOKZ01000257.1	52	2580	-	-	KKP00362.1	800	hypothetical protein THAR02_07521	NA	NA	NA	NA	NA	NA	NA	NA	NA	NA	2
THAR02_07536	1.52	0.01963	0.0534088	6.02821	13.314	JOKZ01000258	5311	8223	JOKZ01000258.1	5311	8223	+	-	KKP00351.1	970	hypothetical protein THAR02_07536	NA	NA	NA	NA	NA	NA	NA	NA	NA	NA	sNA
THAR02_07601	1.51351	6.99921e-07	4.02586e-06	14.2073	42.819	JOKZ01000262	45909	49682	JOKZ01000262.1	45909	49682	-	-	KKP00307.1	1235	hypothetical protein THAR02_07601	NA	NA	NA	NA	NA	NA	NA	NA	NA	NA	5
THAR02_07623	1.62712	0	0	67.8	665.53	JOKZ01000264	27522	29075	JOKZ01000264.1	27522	29075	-	-	KKP00270.1	517	hypothetical protein THAR02_07623	NA	NA	NA	NA	NA	NA	NA	NA	NA	NA	s0
THAR02_07665	2.14286	7.1847e-05	0.000314824	4.53752	20.4705	JOKZ01000267	6606	10710	JOKZ01000267.1	6606	10710	-	-	KKP00225.1	1289	hypothetical protein THAR02_07665	NA	NA	NA	NA	NA	NA	NA	NA	NA	NA	20
THAR02_07678	2.36364	3.06005e-08	2.02909e-07	4.66778	32.5804	JOKZ01000268	12699	16666	JOKZ01000268.1	12699	16666	-	-	KKP00216.1	1253	inner centromere protein	NA	NA	NA	NA	NA	NA	NA	NA	NA	NA	NA
THAR02_07802	1.81395	0	0	22.0218	193.655	JOKZ01000276	15341	19746	JOKZ01000276.1	15341	19746	-	-	KKP00095.1	1328	hypothetical protein THAR02_07802	NA	NA	NA	NA	NA	NA	NA	NA	NA	NA	0
THAR02_07816	1.61111	3.22972e-09	2.33849e-08	12.6151	49.5761	JOKZ01000277	25973	27667	JOKZ01000277.1	25973	27667	+	-	KKP00083.1	463	xaa-Pro dipeptidase	NA	NA	NA	NA	NA	NA	NA	NA	NA	NA	11
THAR02_07869	1.94118	0	0	11.1281	85.1382	JOKZ01000281	19126	21099	JOKZ01000281.1	19126	21099	+	-	KKP00032.1	525	hypothetical protein THAR02_07869	NA	NA	NA	NA	NA	NA	NA	NA	NA	NA	18
THAR02_07890	1.72414	6.82592e-06	3.46356e-05	8.14102	29.9673	JOKZ01000283	36335	38491	JOKZ01000283.1	36335	38491	-	-	KKP00009.1	718	hypothetical protein THAR02_07890	NA	NA	NA	NA	NA	NA	NA	NA	NA	NA	NA
THAR02_07921	1.65714	1.92634e-09	1.43121e-08	12.2971	49.9231	JOKZ01000286	22836	25813	JOKZ01000286.1	22836	25813	+	-	KKO99977.1	951	hypothetical protein THAR02_07921	NA	NA	NA	NA	NA	NA	NA	NA	NA	NA	15
THAR02_07928	1.7027	2.56462e-13	2.58893e-12	14.4172	67.8631	JOKZ01000287	9968	11491	JOKZ01000287.1	9968	11491	-	-	KKO99955.1	405	Eno3 protein	NA	NA	NA	NA	NA	NA	NA	NA	NA	NA	15
THAR02_08063	1.78125	6.51585e-10	5.03151e-09	9.87082	47.7045	JOKZ01000295	37735	39631	JOKZ01000295.1	37735	39631	+	-	KKO99841.1	592	UV-damage endonuclease	NA	NA	NA	NA	NA	NA	NA	NA	NA	NA	11
THAR02_08103	1.74074	6.73895e-05	0.000297217	6.70492	23.9998	JOKZ01000298	39870	43101	JOKZ01000298.1	39870	43101	+	-	KKO99803.1	872	hypothetical protein THAR02_08103	NA	NA	NA	NA	NA	NA	NA	NA	NA	NA	NA
THAR02_08134	2.66667	1.37448e-06	7.63469e-06	3.53893	24.7511	JOKZ01000301	13335	18296	JOKZ01000301.1	13335	18296	-	-	KKO99756.1	1653	hypothetical protein THAR02_08134	NA	NA	NA	NA	NA	NA	NA	NA	NA	NA	11
THAR02_08170	2.41667	3.93907e-13	3.93155e-12	5.61746	51.364	JOKZ01000304	6774	10045	JOKZ01000304.1	6774	10045	+	-	KKO99718.1	1041	hypothetical protein THAR02_08170	NA	NA	NA	NA	NA	NA	NA	NA	NA	NA	NA
THAR02_08205	1.72222	5.24025e-14	5.5025e-13	12.6423	67.3797	JOKZ01000306	35828	37266	JOKZ01000306.1	35828	37266	+	-	KKO99697.1	462	hypothetical protein THAR02_08205	NA	NA	NA	NA	NA	NA	NA	NA	NA	NA	0
THAR02_08220	1.81481	1.34291e-05	6.56495e-05	7.01846	27.118	JOKZ01000308	12283	14904	JOKZ01000308.1	12283	14904	-	-	KKO99668.1	833	hypothetical protein THAR02_08220	NA	NA	NA	NA	NA	NA	NA	NA	NA	NA	15
THAR02_08326	1.81579	0	0	14.8187	101.941	JOKZ01000315	10169	11563	JOKZ01000315.1	10169	11563	+	-	KKO99564.1	394	sulphydryl oxidase	NA	NA	NA	NA	NA	NA	NA	NA	NA	NA	NA
THAR02_08380	1.53571	0.00526162	0.0161457	7.60181	17.7442	JOKZ01000320	14272	16821	JOKZ01000320.1	14272	16821	-	-	KKO99511.1	769	hypothetical protein THAR02_08380	NA	NA	NA	NA	NA	NA	NA	NA	NA	NA	NA
THAR02_08386	2.03571	1.51385e-10	1.24064e-09	7.57231	45.9972	JOKZ01000321	571	2959	JOKZ01000321.1	571	2959	-	-	KKO99496.1	772	hypothetical protein THAR02_08386	NA	NA	NA	NA	NA	NA	NA	NA	NA	NA	14
THAR02_08436	2.21739	2.50277e-07	1.51457e-06	5.25912	30.4544	JOKZ01000325	15585	18980	JOKZ01000325.1	15585	18980	-	-	KKO99457.1	1112	lon protease like, mitochondrial	NA	NA	NA	NA	NA	NA	NA	NA	NA	NA	15
THAR02_08439	1.56522	0.032927	0.08502	5.03735	11.1256	JOKZ01000325	28341	31826	JOKZ01000325.1	28341	31826	-	-	KKO99460.1	1161	hypothetical protein THAR02_08439	NA	NA	NA	NA	NA	NA	NA	NA	NA	NA	NA
THAR02_08495	1.65079	0	0	90.6722	1136.48	JOKZ01000329	36237	38039	JOKZ01000329.1	36237	38039	-	-	KKO99414.1	580	hypothetical protein THAR02_08495	NA	NA	NA	NA	NA	NA	NA	NA	NA	NA	2
THAR02_08502	2.45946	0	0	14.0369	469.604	JOKZ01000330	21268	23841	JOKZ01000330.1	21268	23841	-	-	KKO99397.1	833	hypothetical protein THAR02_08502	NA	NA	NA	NA	NA	NA	NA	NA	NA	NA	23
THAR02_08527	1.96296	4.36474e-08	2.85471e-07	7.06932	36.3144	JOKZ01000333	13516	16363	JOKZ01000333.1	13516	16363	-	-	KKO99364.1	827	hypothetical protein THAR02_08527	NA	NA	NA	NA	NA	NA	NA	NA	NA	NA	5
THAR02_08532	1.54167	0.0289365	0.0756506	5.50649	11.9482	JOKZ01000333	30627	33872	JOKZ01000333.1	30627	33872	-	-	KKO99369.1	1062	elongation factor 2	NA	NA	NA	NA	NA	NA	NA	NA	NA	NA	NA
THAR02_08543	1.675	0	0	16.7719	93.2038	JOKZ01000334	24924	26102	JOKZ01000334.1	24924	26102	+	-	KKO99358.1	348	cell cycle arrest protein BUB3	NA	NA	NA	NA	NA	NA	NA	NA	NA	NA	2
THAR02_08600	1.96	6.41844e-06	3.26256e-05	5.86513	26.4483	JOKZ01000339	80	3745	JOKZ01000339.1	80	3745	+	-	KKO99284.1	997	hypothetical protein THAR02_08600	NA	NA	NA	NA	NA	NA	NA	NA	NA	NA	NA
THAR02_08649	1.57778	0	0	24.6979	117.384	JOKZ01000343	21034	21859	JOKZ01000343.1	21034	21859	-	-	KKO99249.1	236	hypothetical protein THAR02_08649	NA	NA	NA	NA	NA	NA	NA	NA	NA	NA	28
THAR02_08672	1.53333	0.000688335	0.00256049	8.38595	22.4638	JOKZ01000345	16275	18576	JOKZ01000345.1	16275	18576	+	-	KKO99218.1	697	hypothetical protein THAR02_08672	NA	NA	NA	NA	NA	NA	NA	NA	NA	NA	28
THAR02_08677	2.61538	0	0	6.54011	97.1874	JOKZ01000345	30811	34069	JOKZ01000345.1	30811	34069	+	-	KKO99223.1	894	peroxisomal hydratase-dehydrogenase-epimerase	NA	NA	NA	NA	NA	NA	NA	NA	NA	NA	2
THAR02_08678	1.9	1.62754e-10	1.32908e-09	8.65887	47.8103	JOKZ01000345	34787	36814	JOKZ01000345.1	34787	36814	-	-	KKO99224.1	675	hypothetical protein THAR02_08678	NA	NA	NA	NA	NA	NA	NA	NA	NA	NA	NA
THAR02_08708	1.58696	0	0	26.3666	135.879	JOKZ01000348	299	964	JOKZ01000348.1	299	964	+	-	KKO99175.1	221	hypothetical protein THAR02_08708	NA	NA	NA	NA	NA	NA	NA	NA	NA	NA	15
THAR02_08735	1.63889	4.99654e-10	3.92152e-09	13.3335	53.7884	JOKZ01000350	20537	23300	JOKZ01000350.1	20537	23300	+	-	KKO99160.1	877	hypothetical protein THAR02_08735	NA	NA	NA	NA	NA	NA	NA	NA	NA	NA	25
THAR02_08744	1.75862	1.76046e-06	9.64354e-06	8.0848	32.0976	JOKZ01000351	15059	17676	JOKZ01000351.1	15059	17676	+	-	KKO99153.1	723	hypothetical protein THAR02_08744	NA	NA	NA	NA	NA	NA	NA	NA	NA	NA	27
THAR02_08752	1.65517	8.01949e-05	0.000347693	7.9207	25.5268	JOKZ01000352	18490	20768	JOKZ01000352.1	18490	20768	-	-	KKO99140.1	738	hypothetical protein THAR02_08752	NA	NA	NA	NA	NA	NA	NA	NA	NA	NA	NA
THAR02_08791	1.5	0	0	26.7278	104.517	JOKZ01000355	29847	30650	JOKZ01000355.1	29847	30650	+	-	KKO99113.1	218	hypothetical protein THAR02_08791	NA	NA	NA	NA	NA	NA	NA	NA	NA	NA	2
THAR02_08836	1.57576	7.37088e-06	3.72039e-05	10.1672	32.8824	JOKZ01000359	24201	36781	JOKZ01000359.1	24201	36781	+	-	KKO99067.1	4029	E3 ubiquitin-protein ligase HUWE1	NA	NA	NA	NA	NA	NA	NA	NA	NA	NA	13
THAR02_08936	1.77419	2.9694e-08	1.97012e-07	9.14593	40.3997	JOKZ01000368	31989	33908	JOKZ01000368.1	31989	33908	-	-	KKO98972.1	639	ADA HAT complex component 1	NA	NA	NA	NA	NA	NA	NA	NA	NA	NA	14
THAR02_08999	2.45833	1.26565e-13	1.29471e-12	5.4148	52.6626	JOKZ01000374	3360	7655	JOKZ01000374.1	3360	7655	-	-	KKO98883.1	1080	hypothetical protein THAR02_08999	NA	NA	NA	NA	NA	NA	NA	NA	NA	NA	21
THAR02_09035	1.62963	0.000942653	0.00341266	6.59909	19.4332	JOKZ01000376	29692	32352	JOKZ01000376.1	29692	32352	-	-	KKO98870.1	886	sulfatase	NA	NA	NA	NA	NA	NA	NA	NA	NA	NA	5
THAR02_09037	1.75676	0	0	14.3818	82.8088	JOKZ01000377	3220	4546	JOKZ01000377.1	3220	4546	-	-	KKO98850.1	406	hypothetical protein THAR02_09037	NA	NA	NA	NA	NA	NA	NA	NA	NA	NA	NA
THAR02_09042	1.51282	8.45691e-09	5.89676e-08	15.82	52.8533	JOKZ01000377	18737	19959	JOKZ01000377.1	18737	19959	-	-	KKO98855.1	369	hypothetical protein THAR02_09042	NA	NA	NA	NA	NA	NA	NA	NA	NA	NA	NA
THAR02_09049	1.51923	0	0	40.9328	199.188	JOKZ01000378	11903	12908	JOKZ01000378.1	11903	12908	+	-	KKO98841.1	142	histone H2Az	NA	NA	NA	NA	NA	NA	NA	NA	NA	NA	8
THAR02_09075	1.55556	4.96362e-07	2.90886e-06	13.3945	42.2481	JOKZ01000380	25850	27226	JOKZ01000380.1	25850	27226	-	-	KKO98825.1	436	hypothetical protein THAR02_09075	NA	NA	NA	NA	NA	NA	NA	NA	NA	NA	18
THAR02_09081	1.67391	0	0	25.8428	180.152	JOKZ01000381	7803	10206	JOKZ01000381.1	7803	10206	+	-	KKO98812.1	452	saccharopine dehydrogenase	NA	NA	NA	NA	NA	NA	NA	NA	NA	NA	11
THAR02_09087	1.55172	0.00110011	0.00393561	7.66151	20.6434	JOKZ01000382	5834	8338	JOKZ01000382.1	5834	8338	+	-	KKO98804.1	763	hypothetical protein THAR02_09087	NA	NA	NA	NA	NA	NA	NA	NA	NA	NA	19
THAR02_09187	1.53086	0	0	316.4	4176.07	JOKZ01000393	17107	17575	JOKZ01000393.1	17107	17575	+	-	KKO98711.1	110	GTP-binding protein ypt1	NA	NA	NA	NA	NA	NA	NA	NA	NA	NA	15
THAR02_09302	1.89362	0	0	27.8733	393.335	JOKZ01000405	851	2214	JOKZ01000405.1	851	2214	-	-	KKO98583.1	419	glutaryl-CoA dehydrogenase	NA	NA	NA	NA	NA	NA	NA	NA	NA	NA	2
THAR02_09306	1.90909	1.33227e-15	1.53184e-14	10.7402	69.9204	JOKZ01000405	15924	19436	JOKZ01000405.1	15924	19436	-	-	KKO98587.1	1089	prostaglandin-endoperoxide synthase 1	NA	NA	NA	NA	NA	NA	NA	NA	NA	NA	8
THAR02_09320	1.66667	4.44089e-16	5.20503e-15	15.7773	79.8538	JOKZ01000406	27327	28864	JOKZ01000406.1	27327	28864	+	-	KKO98582.1	370	hypothetical protein THAR02_09320	NA	NA	NA	NA	NA	NA	NA	NA	NA	NA	21
THAR02_09325	1.51282	9.21876e-09	6.40467e-08	16.2144	53.289	JOKZ01000407	13943	15155	JOKZ01000407.1	13943	15155	-	-	KKO98568.1	360	hypothetical protein THAR02_09325	NA	NA	NA	NA	NA	NA	NA	NA	NA	NA	20
THAR02_09468	1.61538	0.00323958	0.0104867	6.48935	17.1458	JOKZ01000421	9623	12638	JOKZ01000421.1	9623	12638	+	-	KKO98425.1	901	chloride channel 3	NA	NA	NA	NA	NA	NA	NA	NA	NA	NA	NA
THAR02_09573	1.82609	0.00111714	0.00398907	5.20765	17.1367	JOKZ01000433	26581	30352	JOKZ01000433.1	26581	30352	+	-	KKO98326.1	1123	PAB-dependent poly(A)-specific ribonuclease subunit PAN2	NA	NA	NA	NA	NA	NA	NA	NA	NA	NA	NA
THAR02_09587	2	0.00598309	0.0181657	3.96035	12.5649	JOKZ01000435	4126	8755	JOKZ01000435.1	4126	8755	-	-	KKO98303.1	1477	hypothetical protein THAR02_09587	NA	NA	NA	NA	NA	NA	NA	NA	NA	NA	29
THAR02_09626	1.88889	0	0	12.95	100.318	JOKZ01000439	14269	15750	JOKZ01000439.1	14269	15750	-	-	KKO98272.1	451	hypothetical protein THAR02_09626	NA	NA	NA	NA	NA	NA	NA	NA	NA	NA	4
THAR02_09657	1.78431	0	0	38.0091	461.711	JOKZ01000443	22416	25187	JOKZ01000443.1	22416	25187	-	-	KKO98243.1	923	hsp98-like protein	NA	NA	NA	NA	NA	NA	NA	NA	NA	NA	4
THAR02_09684	1.51282	2.66869e-09	1.94452e-08	16.1251	55.2869	JOKZ01000446	26463	27865	JOKZ01000446.1	26463	27865	+	-	KKO98219.1	362	integral membrane protein	NA	NA	NA	NA	NA	NA	NA	NA	NA	NA	NA
THAR02_09746	1.75	0	0	23.3203	180.081	JOKZ01000453	24875	27602	JOKZ01000453.1	24875	27602	+	-	KKO98156.1	752	hypothetical protein THAR02_09746	NA	NA	NA	NA	NA	NA	NA	NA	NA	NA	11
THAR02_09821	1.71429	3.86501e-05	0.000177547	7.44707	26.0433	JOKZ01000464	16558	19039	JOKZ01000464.1	16558	19039	-	-	KKO98077.1	785	hypothetical protein THAR02_09821	NA	NA	NA	NA	NA	NA	NA	NA	NA	NA	NA
THAR02_09866	1.62857	1.25797e-08	8.60452e-08	11.8012	46.0515	JOKZ01000471	9686	11229	JOKZ01000471.1	9686	11229	-	-	KKO98028.1	495	hypothetical protein THAR02_09866	NA	NA	NA	NA	NA	NA	NA	NA	NA	NA	15
THAR02_09873	2.35	4.39433e-06	2.28935e-05	4.2788	24.3349	JOKZ01000472	8881	13130	JOKZ01000472.1	8881	13130	-	-	KKO98021.1	1367	xanthine dehydrogenase	NA	NA	NA	NA	NA	NA	NA	NA	NA	NA	8
THAR02_09881	1.71429	3.28121e-05	0.000152742	7.11227	25.8042	JOKZ01000473	16492	21501	JOKZ01000473.1	16492	21501	+	-	KKO98018.1	1645	hypothetical protein THAR02_09881	NA	NA	NA	NA	NA	NA	NA	NA	NA	NA	14
THAR02_09889	2.14286	6.77236e-14	7.07896e-13	7.44707	57.567	JOKZ01000475	7137	9494	JOKZ01000475.1	7137	9494	+	-	KKO98002.1	785	hypothetical protein THAR02_09889	NA	NA	NA	NA	NA	NA	NA	NA	NA	NA	15
THAR02_09920	2.23333	0	0	8.64608	93.2582	JOKZ01000479	4712	6929	JOKZ01000479.1	4712	6929	+	-	KKO97971.1	676	hypothetical protein THAR02_09920	NA	NA	NA	NA	NA	NA	NA	NA	NA	NA	2
THAR02_10021	1.62791	0	0	21.6792	111.088	JOKZ01000493	1508	2438	JOKZ01000493.1	1508	2438	-	-	KKO97865.1	269	hydrolase-HD superfamily protein	NA	NA	NA	NA	NA	NA	NA	NA	NA	NA	NA
THAR02_10036	1.54386	0	0	56.2827	380.807	JOKZ01000494	22630	23291	JOKZ01000494.1	22630	23291	-	-	KKO97864.1	103	10 kDa heat shock protein, mitochondrial	NA	NA	NA	NA	NA	NA	NA	NA	NA	NA	NA
THAR02_10055	2.13043	1.21493e-06	6.79612e-06	5.08107	27.7126	JOKZ01000497	2237	5968	JOKZ01000497.1	2237	5968	+	-	KKO97833.1	1151	hypothetical protein THAR02_10055	NA	NA	NA	NA	NA	NA	NA	NA	NA	NA	NA
THAR02_10100	2.58824	5.75243e-05	0.000257962	3.36596	18.8213	JOKZ01000503	111	5605	JOKZ01000503.1	111	5605	-	-	KKO97792.1	1738	histone demethylase JARID1	NA	NA	NA	NA	NA	NA	NA	NA	NA	NA	15
THAR02_10102	1.71429	9.46132e-12	8.49893e-11	11.6602	57.4574	JOKZ01000503	10118	11692	JOKZ01000503.1	10118	11692	-	-	KKO97794.1	501	hypothetical protein THAR02_10102	NA	NA	NA	NA	NA	NA	NA	NA	NA	NA	9
THAR02_10133	1.57778	0	0	24.8904	118.538	JOKZ01000508	730	5146	JOKZ01000508.1	730	5146	-	-	KKO97757.1	1410	transcription elongation factor SPT6	NA	NA	NA	NA	NA	NA	NA	NA	NA	NA	8
THAR02_10134	1.85714	0	0	11.6602	78.6005	JOKZ01000508	8070	9796	JOKZ01000508.1	8070	9796	+	-	KKO97758.1	501	STE/STE7/MEK1 protein kinase	NA	NA	NA	NA	NA	NA	NA	NA	NA	NA	11
THAR02_10191	1.56863	0	0	36.4698	219.2	JOKZ01000516	13319	14645	JOKZ01000516.1	13319	14645	-	-	KKO97706.1	320	hypothetical protein THAR02_10191	NA	NA	NA	NA	NA	NA	NA	NA	NA	NA	5
THAR02_10210	1.59322	0	0	66.1401	572.616	JOKZ01000520	2777	3363	JOKZ01000520.1	2777	3363	-	-	KKO97681.1	176	hypothetical protein THAR02_10210	NA	NA	NA	NA	NA	NA	NA	NA	NA	NA	21
THAR02_10356	1.71429	7.90488e-05	0.000343242	7.3259	24.6716	JOKZ01000546	6303	8922	JOKZ01000546.1	6303	8922	-	-	KKO97540.1	798	hypothetical protein THAR02_10356	NA	NA	NA	NA	NA	NA	NA	NA	NA	NA	22
THAR02_10363	2.03226	0	0	9.13166	71.5237	JOKZ01000547	14035	16203	JOKZ01000547.1	14035	16203	-	-	KKO97535.1	640	DNA-directed RNA polymerase III subunit RPC3	NA	NA	NA	NA	NA	NA	NA	NA	NA	NA	16
THAR02_10372	1.58333	1.92842e-08	1.29667e-07	13.1242	47.3897	JOKZ01000549	16687	18732	JOKZ01000549.1	16687	18732	+	-	KKO97526.1	445	hypothetical protein THAR02_10372	NA	NA	NA	NA	NA	NA	NA	NA	NA	NA	16
THAR02_10397	1.93333	0	0	25.3943	346.713	JOKZ01000555	2863	4745	JOKZ01000555.1	2863	4745	-	-	KKO97496.1	460	4-aminobutyrate aminotransferase	NA	NA	NA	NA	NA	NA	NA	NA	NA	NA	15
THAR02_10582	1.86111	0	0	12.8364	89.6586	JOKZ01000589	14495	16008	JOKZ01000589.1	14495	16008	-	-	KKO97318.1	455	hypothetical protein THAR02_10582	NA	NA	NA	NA	NA	NA	NA	NA	NA	NA	18
THAR02_10590	1.625	6.88338e-15	7.61011e-14	17.4208	78.6917	JOKZ01000591	7035	8184	JOKZ01000591.1	7035	8184	-	-	KKO97308.1	335	hypothetical protein THAR02_10590	NA	NA	NA	NA	NA	NA	NA	NA	NA	NA	NA
THAR02_10640	1.54286	9.95921e-07	5.62155e-06	12.044	39.0703	JOKZ01000600	5878	8855	JOKZ01000600.1	5878	8855	+	-	KKO97259.1	971	hypothetical protein THAR02_10640	NA	NA	NA	NA	NA	NA	NA	NA	NA	NA	15
THAR02_10673	2.03846	2.12061e-08	1.4176e-07	6.30075	36.0989	JOKZ01000607	13853	16717	JOKZ01000607.1	13853	16717	+	-	KKO97228.1	928	hypothetical protein THAR02_10673	NA	NA	NA	NA	NA	NA	NA	NA	NA	NA	NA
THAR02_10685	1.56757	3.49095e-09	2.52287e-08	13.5339	50.8825	JOKZ01000611	4362	7791	JOKZ01000611.1	4362	7791	+	-	KKO97209.1	864	hypothetical protein THAR02_10685	NA	NA	NA	NA	NA	NA	NA	NA	NA	NA	2
THAR02_10762	1.90323	7.12785e-12	6.45323e-11	9.34301	53.8935	JOKZ01000632	7790	11747	JOKZ01000632.1	7790	11747	-	-	KKO97136.1	1252	structural maintenance-chromosome 1	NA	NA	NA	NA	NA	NA	NA	NA	NA	NA	NA
THAR02_10807	1.59375	2.67316e-05	0.000126226	9.83764	30.1897	JOKZ01000645	1735	3661	JOKZ01000645.1	1735	3661	+	-	KKO97084.1	594	hypothetical protein THAR02_10807	NA	NA	NA	NA	NA	NA	NA	NA	NA	NA	NA
THAR02_10822	1.66667	4.55357e-08	2.97145e-07	10.5277	41.9284	JOKZ01000648	2410	4259	JOKZ01000648.1	2410	4259	-	-	KKO97069.1	555	hypothetical protein THAR02_10822	NA	NA	NA	NA	NA	NA	NA	NA	NA	NA	NA
THAR02_10867	2.33333	0	0	8.73641	109.294	JOKZ01000659	3515	5584	JOKZ01000659.1	3515	5584	-	-	KKO97028.1	669	hypothetical protein THAR02_10867	NA	NA	NA	NA	NA	NA	NA	NA	NA	NA	8
THAR02_10873	1.70833	0.00333289	0.0107482	5.65545	15.9505	JOKZ01000662	583	3824	JOKZ01000662.1	583	3824	-	-	KKO97020.1	1034	hypothetical protein THAR02_10873	NA	NA	NA	NA	NA	NA	NA	NA	NA	NA	20
THAR02_10877	1.85714	9.09366e-07	5.15322e-06	7.52365	32.266	JOKZ01000663	2218	4621	JOKZ01000663.1	2218	4621	+	-	KKO97016.1	777	pre-mRNA-splicing factor cef-1	NA	NA	NA	NA	NA	NA	NA	NA	NA	NA	2
THAR02_10900	2.97297	0	0	13.8378	1649.66	JOKZ01000669	6501	8804	JOKZ01000669.1	6501	8804	+	-	KKO96996.1	422	hypothetical protein THAR02_10900	NA	NA	NA	NA	NA	NA	NA	NA	NA	NA	NA
THAR02_10906	1.54545	5.15582e-05	0.000232386	10.6716	30.222	JOKZ01000671	8048	11683	JOKZ01000671.1	8048	11683	+	-	KKO96991.1	1096	hypothetical protein THAR02_10906	NA	NA	NA	NA	NA	NA	NA	NA	NA	NA	2
THAR02_10913	1.75	0	0	23.0449	180.356	JOKZ01000672	8484	10275	JOKZ01000672.1	8484	10275	-	-	KKO96988.1	507	hypothetical protein THAR02_10913	NA	NA	NA	NA	NA	NA	NA	NA	NA	NA	25
THAR02_10949	1.79167	0.000455178	0.0017399	5.33582	18.796	JOKZ01000680	7678	11116	JOKZ01000680.1	7678	11116	+	-	KKO96948.1	1096	CAMK/CAMKL/KIN4 protein kinase	NA	NA	NA	NA	NA	NA	NA	NA	NA	NA	9
THAR02_11019	1.57143	5.66131e-07	3.29422e-06	12.1188	40.1488	JOKZ01000702	6935	8383	JOKZ01000702.1	6935	8383	-	-	KKO96879.1	482	DNA excision repair protein ERCC-8	NA	NA	NA	NA	NA	NA	NA	NA	NA	NA	20
THAR02_11047	2.33333	0	0	6.9271	69.6386	JOKZ01000710	7310	9908	JOKZ01000710.1	7310	9908	-	-	KKO96850.1	844	hypothetical protein THAR02_11047	NA	NA	NA	NA	NA	NA	NA	NA	NA	NA	15
THAR02_11059	1.65385	0	0	39.9549	332.099	JOKZ01000713	5436	7323	JOKZ01000713.1	5436	7323	+	-	KKO96837.1	585	hypothetical protein THAR02_11059	NA	NA	NA	NA	NA	NA	NA	NA	NA	NA	7
THAR02_11083	1.91667	0	0	13.4252	105.462	JOKZ01000724	4182	5652	JOKZ01000724.1	4182	5652	+	-	KKO96813.1	435	high-affinity iron transporter	NA	NA	NA	NA	NA	NA	NA	NA	NA	NA	8
THAR02_11088	1.7027	3.24185e-14	3.45137e-13	14.1729	70.7548	JOKZ01000726	7542	8820	JOKZ01000726.1	7542	8820	+	-	KKO96808.1	412	hypothetical protein THAR02_11088	NA	NA	NA	NA	NA	NA	NA	NA	NA	NA	14
THAR02_11123	1.87879	7.10543e-15	7.84052e-14	10.4525	66.6006	JOKZ01000738	3809	5555	JOKZ01000738.1	3809	5555	+	-	KKO96771.1	559	hypothetical protein THAR02_11123	NA	NA	NA	NA	NA	NA	NA	NA	NA	NA	2
THAR02_11124	1.71795	0	0	15.9929	89.3892	JOKZ01000738	6797	7953	JOKZ01000738.1	6797	7953	-	-	KKO96772.1	365	hypothetical protein THAR02_11124	NA	NA	NA	NA	NA	NA	NA	NA	NA	NA	7
THAR02_11154	1.56818	0	0	22.214	104.958	JOKZ01000750	556	2341	JOKZ01000750.1	556	2341	-	-	KKO96740.1	526	anthranilate synthase component I	NA	NA	NA	NA	NA	NA	NA	NA	NA	NA	15
THAR02_11192	2.19231	7.49334e-12	6.77346e-11	6.20721	48.0658	JOKZ01000765	2508	6138	JOKZ01000765.1	2508	6138	+	-	KKO96703.1	942	hypothetical protein THAR02_11192	NA	NA	NA	NA	NA	NA	NA	NA	NA	NA	2
THAR02_11193	1.59649	0	0	59.7285	461.711	JOKZ01000765	8666	8959	JOKZ01000765.1	8666	8959	-	-	KKO96704.1	97	hypothetical protein THAR02_11193	NA	NA	NA	NA	NA	NA	NA	NA	NA	NA	NA
THAR02_11198	1.5122	4.79263e-11	4.07888e-10	18.2919	65.4126	JOKZ01000768	5631	6717	JOKZ01000768.1	5631	6717	+	-	KKO96697.1	319	oxidoreductase	NA	NA	NA	NA	NA	NA	NA	NA	NA	NA	8
THAR02_11236	2.32	5.28466e-13	5.22468e-12	5.73862	51.1607	JOKZ01000782	2804	6088	JOKZ01000782.1	2804	6088	-	-	KKO96661.1	1019	hypothetical protein THAR02_11236	NA	NA	NA	NA	NA	NA	NA	NA	NA	NA	27
THAR02_11314	1.65625	1.30588e-06	7.27529e-06	9.44096	34.7016	JOKZ01000824	3982	6030	JOKZ01000824.1	3982	6030	+	-	KKO96581.1	619	xaa-Pro aminopeptidase	NA	NA	NA	NA	NA	NA	NA	NA	NA	NA	NA
THAR02_11372	1.66667	2.62669e-05	0.000124287	8.5576	28.3507	JOKZ01000877	3224	5275	JOKZ01000877.1	3224	5275	+	-	KKO96524.1	683	pre-mRNA-splicing factor clf-1	NA	NA	NA	NA	NA	NA	NA	NA	NA	NA	NA
THAR02_11416	1.81481	5.66637e-06	2.90857e-05	6.77476	28.1245	JOKZ01000936	826	3583	JOKZ01000936.1	826	3583	+	-	KKO96483.1	863	hypothetical protein THAR02_11416	NA	NA	NA	NA	NA	NA	NA	NA	NA	NA	NA
THAR02_11446	1.51163	4.64073e-13	4.59596e-12	21.441	78.0961	JOKZ01000994	811	1886	JOKZ01000994.1	811	1886	+	-	KKO96453.1	272	hypothetical protein THAR02_11446	NA	NA	NA	NA	NA	NA	NA	NA	NA	NA	15

## Sheet: Ta_glucose superexpression
Feature.ID	Experiment...Fold.Change..normalized.values.	Kal.s.Z.test..Celulose.vs.Glicose.original.values...P.value	Kal.s.Z.test..Celulose.vs.Glicose.original.values...FDR.p.value.correction	Glicose...0020_G1_trimmed.RNA.Seq...RPKM	Celulose...0020_C1_trimmed.RNA.Seq.1...RPKM	Celulose...0020_C1_trimmed.RNA.Seq.1...Chromosome	Celulose...0020_C1_trimmed.RNA.Seq.1...Chromosome.region.start	Celulose...0020_C1_trimmed.RNA.Seq.1...Chromosome.region.end	Replicon.Accession	Start	Stop	Strand	GeneID	Protein.product	Length	Protein.name	Annotation_Cazy	GH.family	CBM	Organims	Genus	Genome.annotation	Blast2go_Annotation	Pfam_Annotation	Enzyme.Codes.list	Gi	CLUSTER
THAR02_06442	-3.41176	5.2969e-10	4.14312e-09	62.651	3.11216	JOKZ01000195	18433	20509	JOKZ01000195.1	18433	20509	-	-	KKP01446.1	653	hypothetical protein THAR02_06442	CEF88095.1	AA1		eukaryota	Fusarium	hypothetical protein THAR02_06442	L-ascorbate oxidase Short	Alginate_lyase	-	818161354	NA
THAR02_01938	-1.51429	0.000776624	0.00286206	42.3137	10.3839	JOKZ01000036	108599	109843	JOKZ01000036.1	108599	109843	-	-	KKP05982.1	414	hypothetical protein THAR02_01938	AAT84251.1	GH16		eukaryota	Fusarium	hypothetical protein THAR02_01938	---NA---	Peptidase_M18	-	818166545	NA
THAR02_04722	-1.90909	0	0	389.189	19.3677	JOKZ01000121	6402	7736	JOKZ01000121.1	6402	7736	+	-	KKP03152.1	375	endo-1,3(4)-beta-glucanase	CCT67128.1	GH16		eukaryota	Fusarium	endo-1,3(4)-beta-glucanase	Probable glycosidase	NMT1_2	EC:3.2.1	818163361	NA
THAR02_03022	-1.88235	2.34701e-12	2.20834e-11	97.5566	9.80874	JOKZ01000065	13961	14619	JOKZ01000065.1	13961	14619	+	-	KKP04844.1	179	ubiquitin-conjugating enzyme E2 C	BAC83070.1	GH17	CBM43	eukaryota	Oryza	ubiquitin-conjugating enzyme E2 C	Ubiquitin-conjugating enzyme E2-20 kDa ame: Full	Glyco_transf_28	-	818165277	NA
THAR02_05967	-2.09091	0	0	692.793	19.7675	JOKZ01000172	52111	53745	JOKZ01000172.1	52111	53745	-	-	KKP01939.1	413	CMGC/MAPK/ERK1 protein kinase	CBX99002.1	GH18		eukaryota	Leptosphaeria	CMGC/MAPK/ERK1 protein kinase	Mitogen-activated kinase spm1 Short	Flavodoxin_1	EC:2.7.11.24	818161942	24
THAR02_07232	-3.0625	2.41984e-05	0.000114973	33.4958	2.91169	JOKZ01000239	2493	4712	JOKZ01000239.1	2493	4712	+	-	KKP00643.1	698	hypothetical protein THAR02_07232	CCT68937.1	GH2		eukaryota	Fusarium	hypothetical protein THAR02_07232	Beta-galactosidase Short	X8	-	818160390	NA
THAR02_00891	-1.94286	3.33067e-16	3.9562e-15	125.01	10.8274	JOKZ01000014	96698	99085	JOKZ01000014.1	96698	99085	-	-	KKP07012.1	795	glycosyl hydrolase family 3 N terminal domain-containing protein	CAA93248.1	GH3		eukaryota	Trichoderma	glycosyl hydrolase family 3 N terminal domain-containing protein	Probable exo-1,4-beta-xylosidase xlnD ame: Full	Glyco_hydro_3	EC:3.2.1.55
THAR02_10851	-2.18182	0.000475079	0.00181056	29.9406	4.54249	JOKZ01000655	975	3820	JOKZ01000655.1	975	3820	+	-	KKO97043.1	781	beta-glucosidase	CAP73666.1	GH3		eukaryota	Podospora	beta-glucosidase	Probable beta-glucosidase M ame: Full	PhyH	EC:3.2.1.21
THAR02_00770	-1.65625	0.000211081	0.000854883	42.5315	8.71349	JOKZ01000012	77337	81787	JOKZ01000012.1	77337	81787	+	-	KKP07120.1	1100	glycosyl hydrolase family 92	AKH05011.1	GH92		eukaryota	Epichloe	glycosyl hydrolase family 92	Uncharacterized secreted glycosidase ARB_07629 Flags: Precursor	Glyco_hydro_92	-	818167797	3
THAR02_04020	-2.02439	0	0	360.209	15.882	JOKZ01000095	30706	31519	JOKZ01000095.1	30706	31519	-	-	KKP03871.1	194	guanylate kinase	CAZ29389.1	GH99		eukaryota	Schistosoma	guanylate kinase	Guanylate kinase ame: Full	Glyco_hydro_72	EC:2.7.4.8	818164183	3
THAR02_07955	-3.4	0.0453044	0.113785	11.1493	2.01684	JOKZ01000288	34644	37848	JOKZ01000288.1	34644	37848	-	-	KKO99949.1	1049	protein HIR1	CCA39958.1	GT15		eukaryota	Pichia	protein HIR1	HIR1	Glyco_hydro_71	-	818159514	NA
THAR02_02677	-2.44444	0.00243046	0.00811897	22.6876	3.47712	JOKZ01000055	83811	85669	JOKZ01000055.1	83811	85669	+	-	KKP05225.1	515	GPI mannosyltransferase	AEO57845.1	GT22		eukaryota	Myceliophthora	GPI mannosyltransferase	GPI mannosyltransferase 4 ame: Full	Glycos_transf_1	EC:2.4.1.130	818165704	NA
THAR02_06806	-1.55172	0.0274309	0.0721245	23.9893	7.19416	JOKZ01000213	56669	58465	JOKZ01000213.1	56669	58465	+	-	KKP01105.1	487	hypothetical protein THAR02_06806	AGN91810.1	GT4		bacteria	Escherichia	hypothetical protein THAR02_06806	Mannose-1-phosphate guanylyltransferase ame: Full	Pkinase	EC:2.7.7	818160943	NA
THAR02_09749	-1.7	7.10543e-15	7.84052e-14	126.636	14.3643	JOKZ01000454	9840	11189	JOKZ01000454.1	9840	11189	-	-	KKO98141.1	415	hypothetical protein THAR02_09749	CCT62329.1	GT69		eukaryota	Fusarium	hypothetical protein THAR02_09749	---NA---	PMT	-	818157146	3
THAR02_00022	-2.72727	6.50312e-11	5.47386e-10	72.0862	4.31506	JOKZ01000001	65185	66682	JOKZ01000001.1	65185	66682	-	-	KKP07814.1	405	hypothetical protein THAR02_00022	NA	NA	NA	NA	NA	NA	NA	NA	NA	NA	NA
THAR02_00119	-6.5	0.00330459	0.0106641	16.4652	1.49387	JOKZ01000002	37932	42258	JOKZ01000002.1	37932	42258	+	-	KKP07730.1	1421	hypothetical protein THAR02_00119	NA	NA	NA	NA	NA	NA	NA	NA	NA	NA	NA
THAR02_00184	-2.26316	0.0054479	0.0166596	21.0554	3.71065	JOKZ01000003	6355	8096	JOKZ01000003.1	6355	8096	+	-	KKP07648.1	555	hypothetical protein THAR02_00184	NA	NA	NA	NA	NA	NA	NA	NA	NA	NA	NA
THAR02_00187	-2.80769	0	0	175.778	5.71021	JOKZ01000003	11905	13036	JOKZ01000003.1	11905	13036	+	-	KKP07651.1	332	hypothetical protein THAR02_00187	NA	NA	NA	NA	NA	NA	NA	NA	NA	NA	24
THAR02_00199	-2.31818	1.69688e-05	8.18746e-05	39.0226	4.51079	JOKZ01000003	57504	58936	JOKZ01000003.1	57504	58936	-	-	KKP07663.1	449	nucleoside transporter	NA	NA	NA	NA	NA	NA	NA	NA	NA	NA	NA
THAR02_00254	-2.11538	1.32521e-06	7.3717e-06	49.6752	5.82864	JOKZ01000004	14249	16466	JOKZ01000004.1	14249	16466	-	-	KKP07579.1	706	hypothetical protein THAR02_00254	NA	NA	NA	NA	NA	NA	NA	NA	NA	NA	NA
THAR02_00259	-1.51724	0.0411841	0.104303	22.7759	7.26287	JOKZ01000004	25805	26694	JOKZ01000004.1	25805	26694	+	-	KKP07584.1	256	YggS family pyridoxal phosphate enzyme	NA	NA	NA	NA	NA	NA	NA	NA	NA	NA	NA
THAR02_00263	-5.75	0	0	137.727	2.30471	JOKZ01000004	36845	45258	JOKZ01000004.1	36845	45258	+	-	KKP07588.1	169	hypothetical protein THAR02_00263	NA	NA	NA	NA	NA	NA	NA	NA	NA	NA	NA
THAR02_00282	-1.55319	0	0	185.822	23.3862	JOKZ01000004	105710	107091	JOKZ01000004.1	105710	107091	+	-	KKP07607.1	440	hypothetical protein THAR02_00282	NA	NA	NA	NA	NA	NA	NA	NA	NA	NA	NA
THAR02_00285	-4	0	0	1207.84	5.48258	JOKZ01000004	114370	115548	JOKZ01000004.1	114370	115548	+	-	KKP07610.1	251	hypothetical protein THAR02_00285	NA	NA	NA	NA	NA	NA	NA	NA	NA	NA	10
THAR02_00288	-2.5	0.00132617	0.00465173	23.9697	3.3371	JOKZ01000004	118863	122736	JOKZ01000004.1	118863	122736	+	-	KKP07613.1	1220	hypothetical protein THAR02_00288	NA	NA	NA	NA	NA	NA	NA	NA	NA	NA	NA
THAR02_00325	-1.53061	0	0	207.2	26.7306	JOKZ01000005	21306	23965	JOKZ01000005.1	21306	23965	+	-	KKP07529.1	790	hypothetical protein THAR02_00325	NA	NA	NA	NA	NA	NA	NA	NA	NA	NA	10
THAR02_00329	-4.625	0.00959819	0.0278969	14.3818	1.72005	JOKZ01000005	36891	40648	JOKZ01000005.1	36891	40648	-	-	KKP07533.1	1220	hypothetical protein THAR02_00329	NA	NA	NA	NA	NA	NA	NA	NA	NA	NA	NA
THAR02_00445	-2.19355	0	0	128.646	7.8925	JOKZ01000007	37	855	JOKZ01000007.1	37	855	+	-	KKP07383.1	272	signal recognition particle subunit SRP19	NA	NA	NA	NA	NA	NA	NA	NA	NA	NA	NA
THAR02_00471	-2.125	0	0	410.765	15.1204	JOKZ01000007	76560	77414	JOKZ01000007.1	76560	77414	-	-	KKP07409.1	284	hypothetical protein THAR02_00471	NA	NA	NA	NA	NA	NA	NA	NA	NA	NA	NA
THAR02_00497	-1.575	7.93184e-09	5.54747e-08	88.6878	15.1647	JOKZ01000007	139113	140817	JOKZ01000007.1	139113	140817	-	-	KKP07435.1	527	hypothetical protein THAR02_00497	NA	NA	NA	NA	NA	NA	NA	NA	NA	NA	10
THAR02_00502	-3.13043	0	0	168.113	4.67725	JOKZ01000007	154529	155910	JOKZ01000007.1	154529	155910	+	-	KKP07440.1	382	hypothetical protein THAR02_00502	NA	NA	NA	NA	NA	NA	NA	NA	NA	NA	3
THAR02_00551	-1.51724	0.0358982	0.0919896	22.4268	6.86195	JOKZ01000008	110083	111966	JOKZ01000008.1	110083	111966	+	-	KKP07354.1	521	vacuolar calcium ion transporter	NA	NA	NA	NA	NA	NA	NA	NA	NA	NA	13
THAR02_00556	-2.55172	0	0	195.113	7.28744	JOKZ01000008	123416	124302	JOKZ01000008.1	123416	124302	+	-	KKP07359.1	89	hypothetical protein THAR02_00556	NA	NA	NA	NA	NA	NA	NA	NA	NA	NA	NA
THAR02_00564	-1.84615	0.00083841	0.00306422	31.4699	5.79208	JOKZ01000008	139113	140228	JOKZ01000008.1	139113	140228	+	-	KKP07367.1	371	D-malate dehydrogenase	NA	NA	NA	NA	NA	NA	NA	NA	NA	NA	NA
THAR02_00579	-1.5641	1.227e-07	7.64664e-07	76.7658	13.6442	JOKZ01000008	181367	183261	JOKZ01000008.1	181367	183261	-	-	KKP07382.1	609	hypothetical protein THAR02_00579	NA	NA	NA	NA	NA	NA	NA	NA	NA	NA	NA
THAR02_00583	-2.42857	1.58908e-05	7.70616e-05	38.341	4.20283	JOKZ01000009	13505	15042	JOKZ01000009.1	13505	15042	-	-	KKP07259.1	457	hypothetical protein THAR02_00583	NA	NA	NA	NA	NA	NA	NA	NA	NA	NA	NA
THAR02_00587	-1.64865	7.30131e-08	4.6717e-07	74.5656	12.1503	JOKZ01000009	27393	28456	JOKZ01000009.1	27393	28456	-	-	KKP07263.1	313	hypothetical protein THAR02_00587	NA	NA	NA	NA	NA	NA	NA	NA	NA	NA	NA
THAR02_00602	-2.59375	0	0	357.459	8.86688	JOKZ01000009	69319	70047	JOKZ01000009.1	69319	70047	+	-	KKP07278.1	130	profilin	NA	NA	NA	NA	NA	NA	NA	NA	NA	NA	18
THAR02_00611	-1.61111	3.97014e-06	2.08346e-05	60.0348	11.0495	JOKZ01000009	92963	93547	JOKZ01000009.1	92963	93547	+	-	KKP07287.1	194	hypothetical protein THAR02_00611	NA	NA	NA	NA	NA	NA	NA	NA	NA	NA	NA
THAR02_00673	-2.05263	0.0263231	0.0695778	16.3808	3.60209	JOKZ01000010	137742	141330	JOKZ01000010.1	137742	141330	-	-	KKP07243.1	1071	hypothetical protein THAR02_00673	NA	NA	NA	NA	NA	NA	NA	NA	NA	NA	NA
THAR02_00675	-2.80952	2.10959e-10	1.70662e-09	68.5945	4.20831	JOKZ01000010	152980	154515	JOKZ01000010.1	152980	154515	+	-	KKP07245.1	511	hypothetical protein THAR02_00675	NA	NA	NA	NA	NA	NA	NA	NA	NA	NA	NA
THAR02_00677	-1.58974	5.32345e-08	3.45229e-07	80.5513	14.1691	JOKZ01000010	156764	159044	JOKZ01000010.1	156764	159044	-	-	KKP07247.1	653	hypothetical protein THAR02_00677	NA	NA	NA	NA	NA	NA	NA	NA	NA	NA	28
THAR02_00679	-1.58974	3.70935e-08	2.44414e-07	81.2972	14.0368	JOKZ01000010	161364	162284	JOKZ01000010.1	161364	162284	-	-	KKP07249.1	287	protein BCP1	NA	NA	NA	NA	NA	NA	NA	NA	NA	NA	NA
THAR02_00827	-2.4	0.000140826	0.000585822	31.2777	3.79192	JOKZ01000013	86798	91911	JOKZ01000013.1	86798	91911	+	-	KKP07068.1	1309	hypothetical protein THAR02_00827	NA	NA	NA	NA	NA	NA	NA	NA	NA	NA	NA
THAR02_00837	-2.62963	0	0	160.611	6.23934	JOKZ01000013	117515	118550	JOKZ01000013.1	117515	118550	-	-	KKP07078.1	327	hypothetical protein THAR02_00837	NA	NA	NA	NA	NA	NA	NA	NA	NA	NA	19
THAR02_00923	-2.27273	4.28056e-05	0.000194922	36.3565	4.46098	JOKZ01000015	10783	12231	JOKZ01000015.1	10783	12231	+	-	KKP06943.1	482	hypothetical protein THAR02_00923	NA	NA	NA	NA	NA	NA	NA	NA	NA	NA	NA
THAR02_00955	-1.66667	0.00111041	0.0039663	35.0503	7.65418	JOKZ01000015	168056	169744	JOKZ01000015.1	168056	169744	+	-	KKP06975.1	500	hypothetical protein THAR02_00955	NA	NA	NA	NA	NA	NA	NA	NA	NA	NA	NA
THAR02_00983	-2.14286	1.40034e-09	1.05512e-08	70.3111	6.47043	JOKZ01000016	66275	67273	JOKZ01000016.1	66275	67273	-	-	KKP06902.1	332	hypothetical protein THAR02_00983	NA	NA	NA	NA	NA	NA	NA	NA	NA	NA	NA
THAR02_01036	-2.75	0.0010651	0.00382345	23.2585	2.85384	JOKZ01000017	62553	64817	JOKZ01000017.1	62553	64817	-	-	KKP06839.1	754	hypothetical protein THAR02_01036	NA	NA	NA	NA	NA	NA	NA	NA	NA	NA	NA
THAR02_01076	-1.51667	0	0	631.035	59.0615	JOKZ01000018	9707	10691	JOKZ01000018.1	9707	10691	-	-	KKP06784.1	268	hypothetical protein THAR02_01076	NA	NA	NA	NA	NA	NA	NA	NA	NA	NA	6
THAR02_01140	-1.72414	0.000884165	0.00321713	34.3913	7.07733	JOKZ01000019	78488	81227	JOKZ01000019.1	78488	81227	-	-	KKP06755.1	850	hypothetical protein THAR02_01140	NA	NA	NA	NA	NA	NA	NA	NA	NA	NA	6
THAR02_01226	-1.85294	3.37392e-11	2.90805e-10	89.8219	9.69109	JOKZ01000021	22035	23368	JOKZ01000021.1	22035	23368	+	-	KKP06629.1	390	hypothetical protein THAR02_01226	NA	NA	NA	NA	NA	NA	NA	NA	NA	NA	NA
THAR02_01243	-2.14894	0	0	1279.69	23.4414	JOKZ01000021	63985	65087	JOKZ01000021.1	63985	65087	-	-	KKP06646.1	246	nucleoside diphosphate kinase	NA	NA	NA	NA	NA	NA	NA	NA	NA	NA	10
THAR02_01249	-2.64286	0.0280533	0.0736095	13.6125	2.50541	JOKZ01000021	83635	86214	JOKZ01000021.1	83635	86214	+	-	KKP06652.1	859	hypothetical protein THAR02_01249	NA	NA	NA	NA	NA	NA	NA	NA	NA	NA	NA
THAR02_01266	-2.26087	9.18472e-06	4.59756e-05	41.7107	4.87478	JOKZ01000021	141910	143235	JOKZ01000021.1	141910	143235	-	-	KKP06669.1	420	phosphoserine aminotransferase	NA	NA	NA	NA	NA	NA	NA	NA	NA	NA	NA
THAR02_01269	-1.825	0	0	185.469	15.2332	JOKZ01000021	147555	150100	JOKZ01000021.1	147555	150100	+	-	KKP06672.1	788	hypothetical protein THAR02_01269, partial	NA	NA	NA	NA	NA	NA	NA	NA	NA	NA	3
THAR02_01280	-1.54839	0.00611246	0.0185194	30.4336	7.95238	JOKZ01000022	45752	50628	JOKZ01000022.1	45752	50628	+	-	KKP06582.1	1153	dipeptidyl-peptidase III	NA	NA	NA	NA	NA	NA	NA	NA	NA	NA	NA
THAR02_01336	-1.9697	8.06022e-14	8.3643e-13	104.994	9.16873	JOKZ01000023	54530	55939	JOKZ01000023.1	54530	55939	-	-	KKP06545.1	445	hypothetical protein THAR02_01336	NA	NA	NA	NA	NA	NA	NA	NA	NA	NA	NA
THAR02_01362	-1.94737	0	0	193.729	13.3461	JOKZ01000023	138483	139935	JOKZ01000023.1	138483	139935	-	-	KKP06571.1	422	ATPase family AAA domain-containing protein 1	NA	NA	NA	NA	NA	NA	NA	NA	NA	NA	3
THAR02_01380	-2.2	0.00291567	0.00955112	23.0449	3.81354	JOKZ01000024	46483	48177	JOKZ01000024.1	46483	48177	-	-	KKP06506.1	507	hypothetical protein THAR02_01380	NA	NA	NA	NA	NA	NA	NA	NA	NA	NA	NA
THAR02_01381	-2	0.000146672	0.000607941	35.1555	5.28965	JOKZ01000024	63461	64682	JOKZ01000024.1	63461	64682	-	-	KKP06507.1	332	hypothetical protein THAR02_01381	NA	NA	NA	NA	NA	NA	NA	NA	NA	NA	3
THAR02_01497	-1.57692	0	0	342.082	34.3219	JOKZ01000027	2447	3011	JOKZ01000027.1	2447	3011	+	-	KKP06349.1	153	hypothetical protein THAR02_01497	NA	NA	NA	NA	NA	NA	NA	NA	NA	NA	NA
THAR02_01588	-2	1.02141e-14	1.11636e-13	110.21	9.01528	JOKZ01000028	124699	126132	JOKZ01000028.1	124699	126132	-	-	KKP06343.1	477	hypothetical protein THAR02_01588	NA	NA	NA	NA	NA	NA	NA	NA	NA	NA	6
THAR02_01593	-1.5	0	0	407.618	42.5571	JOKZ01000028	147078	148444	JOKZ01000028.1	147078	148444	+	-	KKP06348.1	358	WD domain-containing protein	NA	NA	NA	NA	NA	NA	NA	NA	NA	NA	24
THAR02_01595	-1.90323	2.37196e-08	1.58103e-07	67.6693	8.30309	JOKZ01000029	2548	4104	JOKZ01000029.1	2548	4104	-	-	KKP06257.1	518	serine/threonine-protein kinase PRP4	NA	NA	NA	NA	NA	NA	NA	NA	NA	NA	NA
THAR02_01600	-1.66667	1.02688e-07	6.4563e-07	71.2587	11.2417	JOKZ01000029	26448	28172	JOKZ01000029.1	26448	28172	-	-	KKP06262.1	574	cytosolic Fe-S cluster assembly factor NAR1	NA	NA	NA	NA	NA	NA	NA	NA	NA	NA	NA
THAR02_01626	-2.71429	0.0206615	0.0558882	14.707	2.61699	JOKZ01000029	93199	95668	JOKZ01000029.1	93199	95668	-	-	KKP06288.1	795	hypothetical protein THAR02_01626	NA	NA	NA	NA	NA	NA	NA	NA	NA	NA	NA
THAR02_01699	-1.66667	8.88178e-16	1.03154e-14	141.2	17.4879	JOKZ01000031	50380	53336	JOKZ01000031.1	50380	53336	-	-	KKP06186.1	911	hypothetical protein THAR02_01699	NA	NA	NA	NA	NA	NA	NA	NA	NA	NA	3
THAR02_01738	-1.81818	0	0	304.073	19.4307	JOKZ01000032	34609	35606	JOKZ01000032.1	34609	35606	+	-	KKP06135.1	230	NADH-ubiquinone oxidoreductase 23 kDa subunit, mitochondrial	NA	NA	NA	NA	NA	NA	NA	NA	NA	NA	24
THAR02_01830	-2.25	0.00207463	0.00700353	24.2377	3.91281	JOKZ01000034	50516	52167	JOKZ01000034.1	50516	52167	-	-	KKP06049.1	482	hypothetical protein THAR02_01830	NA	NA	NA	NA	NA	NA	NA	NA	NA	NA	NA
THAR02_01843	-1.55814	1.32606e-11	1.17738e-10	116.013	18.5002	JOKZ01000034	92506	94252	JOKZ01000034.1	92506	94252	-	-	KKP06062.1	554	hypothetical protein THAR02_01843	NA	NA	NA	NA	NA	NA	NA	NA	NA	NA	3
THAR02_01889	-2.04545	0.00263147	0.00872453	24.7501	4.38234	JOKZ01000035	84913	86387	JOKZ01000035.1	84913	86387	+	-	KKP06017.1	472	hypothetical protein THAR02_01889	NA	NA	NA	NA	NA	NA	NA	NA	NA	NA	NA
THAR02_01891	-2.26316	0.00522983	0.0160696	20.72	3.53029	JOKZ01000035	89910	91740	JOKZ01000035.1	89910	91740	+	-	KKP06019.1	564	hypothetical protein THAR02_01891	NA	NA	NA	NA	NA	NA	NA	NA	NA	NA	NA
THAR02_01965	-1.94872	0	0	223.412	13.901	JOKZ01000037	46498	46962	JOKZ01000037.1	46498	46962	+	-	KKP05926.1	130	hypothetical protein THAR02_01965	NA	NA	NA	NA	NA	NA	NA	NA	NA	NA	NA
THAR02_01977	-1.57895	9.25646e-07	5.24031e-06	69.4079	13.1115	JOKZ01000037	74508	75493	JOKZ01000037.1	74508	75493	-	-	KKP05938.1	252	carboxymethylenebutenolidase	NA	NA	NA	NA	NA	NA	NA	NA	NA	NA	NA
THAR02_01980	-1.77273	0	0	261.848	20.0412	JOKZ01000037	94341	99178	JOKZ01000037.1	94341	99178	-	-	KKP05941.1	1072	hypothetical protein THAR02_01980	NA	NA	NA	NA	NA	NA	NA	NA	NA	NA	3
THAR02_02023	-1.76471	1.02112e-08	7.05578e-08	73.5351	9.59044	JOKZ01000038	132472	133819	JOKZ01000038.1	132472	133819	+	-	KKP05906.1	397	hypothetical protein THAR02_02023	NA	NA	NA	NA	NA	NA	NA	NA	NA	NA	NA
THAR02_02037	-4	0.000725835	0.00269214	22.2281	2.1277	JOKZ01000039	41953	44990	JOKZ01000039.1	41953	44990	+	-	KKP05840.1	789	methyltransferase domain-containing protein	NA	NA	NA	NA	NA	NA	NA	NA	NA	NA	NA
THAR02_02038	-1.7381	0	0	33520.2	281.625	JOKZ01000039	45540	46021	JOKZ01000039.1	45540	46021	-	-	KKP05841.1	138	protein SnodProt1 precursor	NA	NA	NA	NA	NA	NA	NA	NA	NA	NA	10
THAR02_02061	-1.53731	0	0	1512.68	88.928	JOKZ01000039	115481	116643	JOKZ01000039.1	115481	116643	+	-	KKP05864.1	177	hypothetical protein THAR02_02061	NA	NA	NA	NA	NA	NA	NA	NA	NA	NA	24
THAR02_02068	-2.09375	2.22045e-16	2.64567e-15	119.187	8.4441	JOKZ01000039	129039	130569	JOKZ01000039.1	129039	130569	-	-	KKP05871.1	441	hypothetical protein THAR02_02068	NA	NA	NA	NA	NA	NA	NA	NA	NA	NA	3
THAR02_02091	-1.69444	4.13921e-08	2.71803e-07	75.0435	11.6889	JOKZ01000040	70722	71274	JOKZ01000040.1	70722	71274	-	-	KKP05807.1	155	hypothetical protein THAR02_02091	NA	NA	NA	NA	NA	NA	NA	NA	NA	NA	NA
THAR02_02098	-2.04167	0.000470215	0.00179381	31.64	5.19611	JOKZ01000040	93219	95706	JOKZ01000040.1	93219	95706	-	-	KKP05814.1	739	palmitoyltransferase AKR1	NA	NA	NA	NA	NA	NA	NA	NA	NA	NA	19
THAR02_02139	-1.88462	0.000710205	0.00263843	32.3392	5.95208	JOKZ01000041	73944	75029	JOKZ01000041.1	73944	75029	-	-	KKP05765.1	361	NAD/NADP octopine/nopaline dehydrogenase	NA	NA	NA	NA	NA	NA	NA	NA	NA	NA	NA
THAR02_02162	-1.54545	0.00121612	0.00429981	38.3829	9.25074	JOKZ01000042	16892	19686	JOKZ01000042.1	16892	19686	+	-	KKP05698.1	914	hypothetical protein THAR02_02162	NA	NA	NA	NA	NA	NA	NA	NA	NA	NA	8
THAR02_02231	-2	0.00404027	0.0127484	23.3203	4.29214	JOKZ01000043	71588	73093	JOKZ01000043.1	71588	73093	+	-	KKP05677.1	501	metallophosphoesterase	NA	NA	NA	NA	NA	NA	NA	NA	NA	NA	NA
THAR02_02244	-1.5122	5.20376e-08	3.37657e-07	83.6199	15.3904	JOKZ01000043	106809	107228	JOKZ01000043.1	106809	107228	+	-	KKP05690.1	139	hypothetical protein THAR02_02244	NA	NA	NA	NA	NA	NA	NA	NA	NA	NA	NA
THAR02_02265	-1.73171	0	0	23798.7	254.959	JOKZ01000044	45019	45449	JOKZ01000044.1	45019	45449	-	-	KKP05624.1	75	hypothetical protein THAR02_02265	NA	NA	NA	NA	NA	NA	NA	NA	NA	NA	3
THAR02_02270	-2.6	0.0135627	0.0382778	16.0367	2.69669	JOKZ01000044	59669	62065	JOKZ01000044.1	59669	62065	-	-	KKP05629.1	729	hypothetical protein THAR02_02270	NA	NA	NA	NA	NA	NA	NA	NA	NA	NA	NA
THAR02_02407	-1.66667	4.22022e-05	0.000192251	49.1882	9.48258	JOKZ01000047	112067	114111	JOKZ01000047.1	112067	114111	-	-	KKP05515.1	594	malate dehydrogenase (oxaloacetate-decarboxylating)	NA	NA	NA	NA	NA	NA	NA	NA	NA	NA	NA
THAR02_02411	-2.38095	5.64074e-05	0.000253348	34.4317	4.03493	JOKZ01000048	3061	4662	JOKZ01000048.1	3061	4662	+	-	KKP05451.1	509	hypothetical protein THAR02_02411	NA	NA	NA	NA	NA	NA	NA	NA	NA	NA	NA
THAR02_02415	-1.85185	0.000458756	0.001753	34.6355	6.37471	JOKZ01000048	15792	16805	JOKZ01000048.1	15792	16805	+	-	KKP05455.1	337	hypothetical protein THAR02_02415	NA	NA	NA	NA	NA	NA	NA	NA	NA	NA	NA
THAR02_02437	-2.06818	0	0	630.366	19.5286	JOKZ01000048	103213	103874	JOKZ01000048.1	103213	103874	+	-	KKP05477.1	129	hypothetical protein THAR02_02437	NA	NA	NA	NA	NA	NA	NA	NA	NA	NA	6
THAR02_02445	-2.21053	0.00732902	0.0218938	19.6753	3.48461	JOKZ01000048	121497	123351	JOKZ01000048.1	121497	123351	-	-	KKP05485.1	594	uroporphyrin-III	NA	NA	NA	NA	NA	NA	NA	NA	NA	NA	19
THAR02_02448	-1.54762	4.84049e-10	3.80164e-09	101.358	16.9103	JOKZ01000049	4634	6162	JOKZ01000049.1	4634	6162	+	-	KKP05417.1	461	hypothetical protein THAR02_02448	NA	NA	NA	NA	NA	NA	NA	NA	NA	NA	10
THAR02_02555	-1.81818	2.84411e-08	1.88808e-07	70.1005	9.39074	JOKZ01000051	90248	92312	JOKZ01000051.1	90248	92312	+	-	KKP05366.1	667	hypothetical protein THAR02_02555	NA	NA	NA	NA	NA	NA	NA	NA	NA	NA	3
THAR02_02558	-2.64286	0.0239633	0.0640023	14.1046	2.53389	JOKZ01000051	103956	106506	JOKZ01000051.1	103956	106506	-	-	KKP05369.1	829	hypothetical protein THAR02_02558	NA	NA	NA	NA	NA	NA	NA	NA	NA	NA	NA
THAR02_02610	-2.04545	0.0026178	0.00868922	24.7501	4.37641	JOKZ01000053	34186	35662	JOKZ01000053.1	34186	35662	+	-	KKP05279.1	472	DNA replication regulator SLD2	NA	NA	NA	NA	NA	NA	NA	NA	NA	NA	NA
THAR02_02618	-3.5	0.00259898	0.00863763	19.3821	2.3028	JOKZ01000053	62602	65408	JOKZ01000053.1	62602	65408	-	-	KKP05287.1	905	hypothetical protein THAR02_02618	NA	NA	NA	NA	NA	NA	NA	NA	NA	NA	NA
THAR02_02622	-2.20833	3.60234e-06	1.89913e-05	44.3439	4.90065	JOKZ01000053	80390	81708	JOKZ01000053.1	80390	81708	+	-	KKP05291.1	395	flap endonuclease 1	NA	NA	NA	NA	NA	NA	NA	NA	NA	NA	NA
THAR02_02634	-1.55	6.45462e-08	4.15074e-07	82.4422	15.1736	JOKZ01000054	20339	21616	JOKZ01000054.1	20339	21616	-	-	KKP05244.1	425	hypothetical protein THAR02_02634	NA	NA	NA	NA	NA	NA	NA	NA	NA	NA	NA
THAR02_02640	-1.66667	1.24028e-05	6.09955e-05	51.8765	9.09989	JOKZ01000054	41370	45631	JOKZ01000054.1	41370	45631	-	-	KKP05250.1	1353	hypothetical protein THAR02_02640	NA	NA	NA	NA	NA	NA	NA	NA	NA	NA	24
THAR02_02642	-1.61364	0	0	161.103	19.7675	JOKZ01000054	49520	49846	JOKZ01000054.1	49520	49846	+	-	KKP05252.1	108	hypothetical protein THAR02_02642	NA	NA	NA	NA	NA	NA	NA	NA	NA	NA	NA
THAR02_02650	-1.76667	5.36331e-05	0.000241454	43.9279	7.6181	JOKZ01000054	75652	77348	JOKZ01000054.1	75652	77348	+	-	KKP05260.1	532	palmitoyltransferase PFA3	NA	NA	NA	NA	NA	NA	NA	NA	NA	NA	NA
THAR02_02652	-1.55556	6.32319e-05	0.000280602	52.2625	11.3085	JOKZ01000054	105900	108757	JOKZ01000054.1	105900	108757	-	-	KKP05262.1	895	hypothetical protein THAR02_02652	NA	NA	NA	NA	NA	NA	NA	NA	NA	NA	NA
THAR02_02684	-1.77778	0.00196903	0.00666466	29.4634	5.99069	JOKZ01000055	103930	106087	JOKZ01000055.1	103930	106087	-	-	KKP05232.1	595	hypothetical protein THAR02_02684	NA	NA	NA	NA	NA	NA	NA	NA	NA	NA	NA
THAR02_02702	-2.55	1.16561e-05	5.74952e-05	38.2575	3.8776	JOKZ01000056	25417	27083	JOKZ01000056.1	25417	27083	+	-	KKP05183.1	458	tRNA wybutosine-synthesizing protein 2	NA	NA	NA	NA	NA	NA	NA	NA	NA	NA	NA
THAR02_02708	-1.69811	0	0	590.71	35.6468	JOKZ01000056	67413	67956	JOKZ01000056.1	67413	67956	+	-	KKP05189.1	108	hypothetical protein THAR02_02708	NA	NA	NA	NA	NA	NA	NA	NA	NA	NA	NA
THAR02_02753	-1.8	1.37131e-05	6.69812e-05	48.1761	7.74127	JOKZ01000057	83802	84636	JOKZ01000057.1	83802	84636	-	-	KKP05158.1	242	3\' exoribonuclease	NA	NA	NA	NA	NA	NA	NA	NA	NA	NA	NA
THAR02_02791	-2	0.0014088	0.00490859	27.3523	4.72166	JOKZ01000059	7619	10356	JOKZ01000059.1	7619	10356	+	-	KKP05080.1	855	hypothetical protein THAR02_02791	NA	NA	NA	NA	NA	NA	NA	NA	NA	NA	NA
THAR02_02810	-1.52941	0.000960493	0.00347069	40.8376	10.0216	JOKZ01000059	67702	68991	JOKZ01000059.1	67702	68991	+	-	KKP05099.1	429	hypothetical protein THAR02_02810	NA	NA	NA	NA	NA	NA	NA	NA	NA	NA	NA
THAR02_02822	-2.11111	1.2964e-07	8.04857e-07	57.5744	6.36216	JOKZ01000060	7647	8662	JOKZ01000060.1	7647	8662	+	-	KKP05035.1	304	hypothetical protein THAR02_02822	NA	NA	NA	NA	NA	NA	NA	NA	NA	NA	NA
THAR02_02881	-2.06061	1.11022e-16	1.35083e-15	122.971	9.05316	JOKZ01000061	56444	57157	JOKZ01000061.1	56444	57157	-	-	KKP05017.1	237	hypothetical protein THAR02_02881	NA	NA	NA	NA	NA	NA	NA	NA	NA	NA	NA
THAR02_02889	-1.61224	0	0	271.765	26.9332	JOKZ01000061	94790	95749	JOKZ01000061.1	94790	95749	+	-	KKP05025.1	279	hypothetical protein THAR02_02889	NA	NA	NA	NA	NA	NA	NA	NA	NA	NA	24
THAR02_02891	-1.89286	3.81518e-05	0.000175397	42.5702	6.69147	JOKZ01000061	99534	100499	JOKZ01000061.1	99534	100499	+	-	KKP05027.1	274	hypothetical protein THAR02_02891	NA	NA	NA	NA	NA	NA	NA	NA	NA	NA	NA
THAR02_02933	-1.87097	2.67098e-07	1.61043e-06	60.3443	8.11036	JOKZ01000062	109936	110732	JOKZ01000062.1	109936	110732	+	-	KKP04996.1	96	hypothetical protein THAR02_02933	NA	NA	NA	NA	NA	NA	NA	NA	NA	NA	13
THAR02_03030	-1.7037	0.00525409	0.0161313	26.8916	6.13861	JOKZ01000065	34358	36463	JOKZ01000065.1	34358	36463	-	-	KKP04852.1	652	hypothetical protein THAR02_03030	NA	NA	NA	NA	NA	NA	NA	NA	NA	NA	NA
THAR02_03061	-1.52941	0	0	263.666	31.7639	JOKZ01000066	9689	10095	JOKZ01000066.1	9689	10095	-	-	KKP04803.1	110	60S acidic ribosomal protein P2	NA	NA	NA	NA	NA	NA	NA	NA	NA	NA	NA
THAR02_03113	-2.26087	1.74405e-05	8.40803e-05	39.1968	4.60068	JOKZ01000067	37161	38565	JOKZ01000067.1	37161	38565	-	-	KKP04776.1	447	arginine biosynthesis ArgJ, mitochondrial	NA	NA	NA	NA	NA	NA	NA	NA	NA	NA	NA
THAR02_03146	-1.95833	0.0015463	0.00535041	28.2773	5.20447	JOKZ01000068	43542	44783	JOKZ01000068.1	43542	44783	-	-	KKP04734.1	413	hypothetical protein THAR02_03146	NA	NA	NA	NA	NA	NA	NA	NA	NA	NA	NA
THAR02_03147	-2.04	0.000119695	0.000503938	36.4698	5.57718	JOKZ01000068	47171	48329	JOKZ01000068.1	47171	48329	+	-	KKP04735.1	320	hypothetical protein THAR02_03147	NA	NA	NA	NA	NA	NA	NA	NA	NA	NA	NA
THAR02_03313	-3.26667	3.9229e-05	0.00017999	31.6828	2.73202	JOKZ01000073	660	3025	JOKZ01000073.1	660	3025	+	-	KKP04553.1	738	hypothetical protein THAR02_03313	NA	NA	NA	NA	NA	NA	NA	NA	NA	NA	NA
THAR02_03329	-2.13636	0.000812719	0.00297885	28.0738	4.39725	JOKZ01000073	54788	56257	JOKZ01000073.1	54788	56257	+	-	KKP04569.1	416	hypothetical protein THAR02_03329	NA	NA	NA	NA	NA	NA	NA	NA	NA	NA	NA
THAR02_03334	-1.79167	0.0145151	0.0406556	21.7598	5.21287	JOKZ01000073	69067	70306	JOKZ01000073.1	69067	70306	-	-	KKP04574.1	268	hypothetical protein THAR02_03334	NA	NA	NA	NA	NA	NA	NA	NA	NA	NA	NA
THAR02_03336	-2.12	1.00254e-05	5.00095e-05	42.4929	5.24672	JOKZ01000073	78282	81977	JOKZ01000073.1	78282	81977	-	-	KKP04576.1	1101	GTPase-activating protein GYP5	NA	NA	NA	NA	NA	NA	NA	NA	NA	NA	NA
THAR02_03341	-1.52857	0	0	2063.7	113.536	JOKZ01000073	101030	101883	JOKZ01000073.1	101030	101883	+	-	KKP04581.1	155	translation initiation factor 1A	NA	NA	NA	NA	NA	NA	NA	NA	NA	NA	3
THAR02_03372	-1.82143	0.00029695	0.00117291	36.9299	6.79701	JOKZ01000074	87834	88784	JOKZ01000074.1	87834	88784	-	-	KKP04546.1	316	iron-dependent peroxidase	NA	NA	NA	NA	NA	NA	NA	NA	NA	NA	NA
THAR02_03399	-1.68421	1.00021e-10	8.3276e-10	95.1069	12.7306	JOKZ01000075	87747	89777	JOKZ01000075.1	87747	89777	+	-	KKP04514.1	676	hypothetical protein THAR02_03399	NA	NA	NA	NA	NA	NA	NA	NA	NA	NA	NA
THAR02_03404	-2.52632	0.000103401	0.000439845	31.4699	3.55945	JOKZ01000076	769	2584	JOKZ01000076.1	769	2584	+	-	KKP04460.1	557	hypothetical protein THAR02_03404	NA	NA	NA	NA	NA	NA	NA	NA	NA	NA	NA
THAR02_03412	-2	0.00389523	0.0123415	23.5076	4.32661	JOKZ01000076	23416	24909	JOKZ01000076.1	23416	24909	-	-	KKP04468.1	497	hypothetical protein THAR02_03412	NA	NA	NA	NA	NA	NA	NA	NA	NA	NA	NA
THAR02_03509	-1.75	6.31197e-10	4.88392e-09	86.0794	11.3204	JOKZ01000079	14610	15751	JOKZ01000079.1	14610	15751	+	-	KKP04367.1	339	hypothetical protein THAR02_03509	NA	NA	NA	NA	NA	NA	NA	NA	NA	NA	NA
THAR02_03542	-1.9	6.29803e-07	3.6371e-06	56.8291	7.69977	JOKZ01000080	25817	27495	JOKZ01000080.1	25817	27495	+	-	KKP04339.1	514	major facilitator superfamily transporter	NA	NA	NA	NA	NA	NA	NA	NA	NA	NA	NA
THAR02_03595	-1.9375	4.51543e-10	3.55362e-09	80.1835	8.83054	JOKZ01000081	81691	82422	JOKZ01000081.1	81691	82422	-	-	KKP04318.1	218	hypothetical protein THAR02_03595	NA	NA	NA	NA	NA	NA	NA	NA	NA	NA	NA
THAR02_03621	-2	0.00244676	0.00816866	25.9	4.76693	JOKZ01000082	42853	44208	JOKZ01000082.1	42853	44208	+	-	KKP04270.1	451	hypothetical protein THAR02_03621	NA	NA	NA	NA	NA	NA	NA	NA	NA	NA	NA
THAR02_03627	-5.25	0.00101068	0.00363833	20.254	1.74702	JOKZ01000082	61313	65012	JOKZ01000082.1	61313	65012	+	-	KKP04276.1	866	heterokaryon incompatibility protein	NA	NA	NA	NA	NA	NA	NA	NA	NA	NA	NA
THAR02_03639	-1.92593	6.94527e-05	0.000305146	39.7289	6.24688	JOKZ01000082	98532	102670	JOKZ01000082.1	98532	102670	+	-	KKP04288.1	1325	hypothetical protein THAR02_03639	NA	NA	NA	NA	NA	NA	NA	NA	NA	NA	22
THAR02_03691	-2.57895	6.78074e-05	0.000298831	32.8842	3.65815	JOKZ01000085	5843	7609	JOKZ01000085.1	5843	7609	-	-	KKP04173.1	533	hypothetical protein THAR02_03691	NA	NA	NA	NA	NA	NA	NA	NA	NA	NA	NA
THAR02_03763	-1.67241	0	0	1018.43	49.2276	JOKZ01000087	6502	8208	JOKZ01000087.1	6502	8208	-	-	KKP04104.1	568	hypothetical protein THAR02_03763	NA	NA	NA	NA	NA	NA	NA	NA	NA	NA	17
THAR02_03769	-1.60606	0.000194225	0.000791354	44.1052	9.2773	JOKZ01000087	28404	31190	JOKZ01000087.1	28404	31190	+	-	KKP04110.1	928	hypothetical protein THAR02_03769	NA	NA	NA	NA	NA	NA	NA	NA	NA	NA	10
THAR02_03804	-2.26667	0	0	123.881	7.56018	JOKZ01000088	39796	40650	JOKZ01000088.1	39796	40650	-	-	KKP04078.1	188	hypothetical protein THAR02_03804	NA	NA	NA	NA	NA	NA	NA	NA	NA	NA	3
THAR02_03816	-1.88889	0.000104186	0.000443023	38.0091	6.02419	JOKZ01000088	68806	69878	JOKZ01000088.1	68806	69878	+	-	KKP04090.1	307	hypothetical protein THAR02_03816	NA	NA	NA	NA	NA	NA	NA	NA	NA	NA	NA
THAR02_03821	-1.54348	2.22045e-16	2.64567e-15	156.613	21.6186	JOKZ01000088	83928	85721	JOKZ01000088.1	83928	85721	-	-	KKP04095.1	597	platelet-activating factor acetylhydrolase	NA	NA	NA	NA	NA	NA	NA	NA	NA	NA	NA
THAR02_03867	-1.82609	0.0192089	0.0524245	19.8645	4.73723	JOKZ01000090	27976	30704	JOKZ01000090.1	27976	30704	-	-	KKP04016.1	883	hypothetical protein THAR02_03867	NA	NA	NA	NA	NA	NA	NA	NA	NA	NA	NA
THAR02_03877	-1.63889	8.43713e-07	4.80724e-06	65.7685	11.5119	JOKZ01000090	62369	64614	JOKZ01000090.1	62369	64614	-	-	KKP04026.1	533	hypothetical protein THAR02_03877	NA	NA	NA	NA	NA	NA	NA	NA	NA	NA	NA
THAR02_03886	-2.10714	8.21877e-09	5.73767e-08	65.2449	6.39363	JOKZ01000090	97314	99335	JOKZ01000090.1	97314	99335	+	-	KKP04035.1	627	hypothetical protein THAR02_03886	NA	NA	NA	NA	NA	NA	NA	NA	NA	NA	NA
THAR02_03972	-1.6	0.0033833	0.0109028	31.1904	7.4534	JOKZ01000093	56921	60389	JOKZ01000093.1	56921	60389	-	-	KKP03935.1	1125	hypothetical protein THAR02_03972	NA	NA	NA	NA	NA	NA	NA	NA	NA	NA	24
THAR02_03981	-1.59574	0	0	206.59	23.3476	JOKZ01000094	5516	7453	JOKZ01000094.1	5516	7453	-	-	KKP03893.1	594	hypothetical protein THAR02_03981	NA	NA	NA	NA	NA	NA	NA	NA	NA	NA	3
THAR02_04011	-1.52778	0.000170645	0.000701744	49.5002	11.4541	JOKZ01000095	10990	12682	JOKZ01000095.1	10990	12682	-	-	KKP03862.1	472	BTB/POZ domain-containing protein	NA	NA	NA	NA	NA	NA	NA	NA	NA	NA	NA
THAR02_04013	-1.88889	0.000137757	0.000574303	38.1329	6.38731	JOKZ01000095	15698	17721	JOKZ01000095.1	15698	17721	-	-	KKP03864.1	613	hypothetical protein THAR02_04013	NA	NA	NA	NA	NA	NA	NA	NA	NA	NA	NA
THAR02_04030	-1.88462	0.000772494	0.00284775	31.8986	5.87099	JOKZ01000095	63169	64269	JOKZ01000095.1	63169	64269	-	-	KKP03881.1	366	hypothetical protein THAR02_04030	NA	NA	NA	NA	NA	NA	NA	NA	NA	NA	NA
THAR02_04041	-2.82353	7.7695e-05	0.000338096	30.8073	3.0548	JOKZ01000096	2196	4311	JOKZ01000096.1	2196	4311	+	-	KKP03829.1	569	hypothetical protein THAR02_04041	NA	NA	NA	NA	NA	NA	NA	NA	NA	NA	NA
THAR02_04044	-1.58333	1.33011e-05	6.50791e-05	57.1993	11.3802	JOKZ01000096	13496	14631	JOKZ01000096.1	13496	14631	-	-	KKP03832.1	306	2,4-dienoyl-CoA reductase (NADPH2)	NA	NA	NA	NA	NA	NA	NA	NA	NA	NA	6
THAR02_04106	-1.6	0.00532147	0.0163076	30.4073	7.73818	JOKZ01000098	16144	18649	JOKZ01000098.1	16144	18649	-	-	KKP03776.1	769	hypothetical protein THAR02_04106	NA	NA	NA	NA	NA	NA	NA	NA	NA	NA	NA
THAR02_04165	-1.81429	0	0	8462.74	115.017	JOKZ01000100	25760	26321	JOKZ01000100.1	25760	26321	+	-	KKP03713.1	82	40S ribosomal protein S27	NA	NA	NA	NA	NA	NA	NA	NA	NA	NA	10
THAR02_04168	-2.09524	0.00287643	0.00944137	23.746	4.07821	JOKZ01000100	31208	32792	JOKZ01000100.1	31208	32792	-	-	KKP03716.1	492	hypothetical protein THAR02_04168	NA	NA	NA	NA	NA	NA	NA	NA	NA	NA	NA
THAR02_04191	-3.27778	1.22222e-10	1.01101e-09	67.6693	3.45666	JOKZ01000100	92255	94124	JOKZ01000100.1	92255	94124	+	-	KKP03739.1	518	hypothetical protein THAR02_04191	NA	NA	NA	NA	NA	NA	NA	NA	NA	NA	NA
THAR02_04211	-2.31579	0.00339768	0.0109369	22.3412	3.70215	JOKZ01000101	57092	58837	JOKZ01000101.1	57092	58837	-	-	KKP03695.1	523	hypothetical protein THAR02_04211	NA	NA	NA	NA	NA	NA	NA	NA	NA	NA	NA
THAR02_04290	-2	4.10783e-15	4.59453e-14	113.658	9.34098	JOKZ01000104	46515	47206	JOKZ01000104.1	46515	47206	-	-	KKP03606.1	205	peptide methionine sulfoxide reductase msrA 1	NA	NA	NA	NA	NA	NA	NA	NA	NA	NA	NA
THAR02_04299	-1.63415	1.66533e-13	1.69302e-12	121.946	15.9211	JOKZ01000104	75982	77199	JOKZ01000104.1	75982	77199	+	-	KKP03615.1	335	hypothetical protein THAR02_04299	NA	NA	NA	NA	NA	NA	NA	NA	NA	NA	NA
THAR02_04303	-3.5625	1.29214e-09	9.78721e-09	59.4685	2.86142	JOKZ01000104	84366	86624	JOKZ01000104.1	84366	86624	-	-	KKP03619.1	688	hypothetical protein THAR02_04303	NA	NA	NA	NA	NA	NA	NA	NA	NA	NA	NA
THAR02_04553	-2.33333	6.5871e-05	0.000291638	33.9	3.99503	JOKZ01000113	60021	61638	JOKZ01000113.1	60021	61638	-	-	KKP03351.1	517	hypothetical protein THAR02_04553	NA	NA	NA	NA	NA	NA	NA	NA	NA	NA	NA
THAR02_04556	-1.64286	0.0115938	0.0331491	25.9574	6.81493	JOKZ01000113	69015	70911	JOKZ01000113.1	69015	70911	-	-	KKP03354.1	450	hypothetical protein THAR02_04556	NA	NA	NA	NA	NA	NA	NA	NA	NA	NA	NA
THAR02_04564	-1.55172	0	0	610.477	51.3012	JOKZ01000114	10236	10865	JOKZ01000114.1	10236	10865	-	-	KKP03313.1	162	hypothetical protein THAR02_04564	NA	NA	NA	NA	NA	NA	NA	NA	NA	NA	6
THAR02_04671	-4.4	0.000555298	0.00209133	22.6	2.01558	JOKZ01000118	75696	78902	JOKZ01000118.1	75696	78902	-	-	KKP03242.1	1035	hypothetical protein THAR02_04671	NA	NA	NA	NA	NA	NA	NA	NA	NA	NA	NA
THAR02_04678	-2.04	0.000112104	0.000473363	36.4698	5.50593	JOKZ01000119	9751	10924	JOKZ01000119.1	9751	10924	-	-	KKP03204.1	320	hypothetical protein THAR02_04678	NA	NA	NA	NA	NA	NA	NA	NA	NA	NA	NA
THAR02_04708	-1.575	4.21539e-09	3.01422e-08	90.7503	15.24	JOKZ01000120	48718	51686	JOKZ01000120.1	48718	51686	-	-	KKP03189.1	515	hypothetical protein THAR02_04708	NA	NA	NA	NA	NA	NA	NA	NA	NA	NA	9
THAR02_04730	-1.82143	0.00018623	0.000761476	38.3201	6.81134	JOKZ01000121	26637	28534	JOKZ01000121.1	26637	28534	+	-	KKP03160.1	610	hypothetical protein THAR02_04730	NA	NA	NA	NA	NA	NA	NA	NA	NA	NA	NA
THAR02_04804	-2.26316	0.00471358	0.0146478	21.2851	3.64167	JOKZ01000124	37457	39231	JOKZ01000124.1	37457	39231	-	-	KKP03088.1	549	protein PNS1	NA	NA	NA	NA	NA	NA	NA	NA	NA	NA	NA
THAR02_04810	-2.03125	7.68274e-14	7.97978e-13	102.892	8.41661	JOKZ01000124	53242	54777	JOKZ01000124.1	53242	54777	+	-	KKP03094.1	511	NAD(P)H dehydrogenase	NA	NA	NA	NA	NA	NA	NA	NA	NA	NA	NA
THAR02_04811	-1.5122	1.33599e-07	8.281e-07	82.9093	16.282	JOKZ01000124	56296	57486	JOKZ01000124.1	56296	57486	+	-	KKP03095.1	352	hypothetical protein THAR02_04811	NA	NA	NA	NA	NA	NA	NA	NA	NA	NA	NA
THAR02_05003	-1.82857	5.34484e-12	4.88513e-11	97.5566	10.6141	JOKZ01000132	17453	18061	JOKZ01000132.1	17453	18061	+	-	KKP02881.1	179	60S ribosomal protein L23	NA	NA	NA	NA	NA	NA	NA	NA	NA	NA	NA
THAR02_05087	-1.9	0	0	228.054	14.4608	JOKZ01000135	29067	29513	JOKZ01000135.1	29067	29513	+	-	KKP02808.1	76	hypothetical protein THAR02_05087	NA	NA	NA	NA	NA	NA	NA	NA	NA	NA	NA
THAR02_05090	-1.82609	0.0158009	0.0439473	20.3478	4.69594	JOKZ01000135	38109	40861	JOKZ01000135.1	38109	40861	+	-	KKP02811.1	862	hypothetical protein THAR02_05090	NA	NA	NA	NA	NA	NA	NA	NA	NA	NA	NA
THAR02_05097	-1.56863	0	0	292.67	31.9208	JOKZ01000135	75160	75564	JOKZ01000135.1	75160	75564	-	-	KKP02818.1	79	DNA-directed RNA polymerase I, II, and III subunit RPABC5	NA	NA	NA	NA	NA	NA	NA	NA	NA	NA	16
THAR02_05209	-2.86957	0	0	113.536	4.64365	JOKZ01000139	70011	71402	JOKZ01000139.1	70011	71402	+	-	KKP02707.1	463	hypothetical protein THAR02_05209	NA	NA	NA	NA	NA	NA	NA	NA	NA	NA	NA
THAR02_05212	-1.84615	0.000936948	0.00339599	30.8886	5.6851	JOKZ01000140	10139	11275	JOKZ01000140.1	10139	11275	+	-	KKP02669.1	378	hypothetical protein THAR02_05212	NA	NA	NA	NA	NA	NA	NA	NA	NA	NA	6
THAR02_05274	-2.16667	4.16334e-14	4.40792e-13	101.798	7.49879	JOKZ01000142	64888	65749	JOKZ01000142.1	64888	65749	-	-	KKP02640.1	229	26S proteasome non-ATPase regulatory subunit 9	NA	NA	NA	NA	NA	NA	NA	NA	NA	NA	NA
THAR02_05276	-1.76471	1.26847e-08	8.66084e-08	73.6276	9.85359	JOKZ01000142	68795	69450	JOKZ01000142.1	68795	69450	+	-	KKP02642.1	158	chromatin modification-like protein EAF6	NA	NA	NA	NA	NA	NA	NA	NA	NA	NA	NA
THAR02_05294	-2.91667	0	0	142.766	4.99147	JOKZ01000143	46855	48149	JOKZ01000143.1	46855	48149	+	-	KKP02606.1	368	hypothetical protein THAR02_05294	NA	NA	NA	NA	NA	NA	NA	NA	NA	NA	NA
THAR02_05305	-1.60606	0.000351044	0.00137056	42.6011	9.40896	JOKZ01000144	46	2106	JOKZ01000144.1	46	2106	-	-	KKP02573.1	686	hypothetical protein THAR02_05305	NA	NA	NA	NA	NA	NA	NA	NA	NA	NA	NA
THAR02_05312	-1.54839	0.00607333	0.0184082	30.9158	8.16672	JOKZ01000144	32404	37152	JOKZ01000144.1	32404	37152	-	-	KKP02580.1	1135	hypothetical protein THAR02_05312	NA	NA	NA	NA	NA	NA	NA	NA	NA	NA	NA
THAR02_05347	-1.53571	0	0	447.801	43.3823	JOKZ01000146	9061	9954	JOKZ01000146.1	9061	9954	-	-	KKP02534.1	182	hypothetical protein THAR02_05347	NA	NA	NA	NA	NA	NA	NA	NA	NA	NA	10
THAR02_05419	-2.25	1.67198e-06	9.18952e-06	47.332	5.21708	JOKZ01000149	15397	16635	JOKZ01000149.1	15397	16635	+	-	KKP02464.1	370	pyridoxal-phosphate dependent enzyme	NA	NA	NA	NA	NA	NA	NA	NA	NA	NA	NA
THAR02_05531	-2.09524	0.00343004	0.0110225	23.0449	3.99379	JOKZ01000153	62543	65779	JOKZ01000153.1	62543	65779	-	-	KKP02379.1	1015	hypothetical protein THAR02_05531	NA	NA	NA	NA	NA	NA	NA	NA	NA	NA	3
THAR02_05543	-1.54545	2.70595e-12	2.52951e-11	122.971	19.3919	JOKZ01000154	25921	26920	JOKZ01000154.1	25921	26920	+	-	KKP02343.1	237	30S ribosomal protein S19	NA	NA	NA	NA	NA	NA	NA	NA	NA	NA	3
THAR02_05618	-1.89189	0	0	143.936	11.8823	JOKZ01000157	66764	67307	JOKZ01000157.1	66764	67307	+	-	KKP02289.1	121	assembly factor cbp-4	NA	NA	NA	NA	NA	NA	NA	NA	NA	NA	NA
THAR02_05711	-1.53333	1.51323e-13	1.54111e-12	135.6	21.0096	JOKZ01000161	61267	62189	JOKZ01000161.1	61267	62189	+	-	KKP02204.1	258	1-(5-phosphoribosyl)-5-((5-phosphoribosylamino)methylideneamino) imidazole-4-carboxamide isomerase	NA	NA	NA	NA	NA	NA	NA	NA	NA	NA	6
THAR02_05726	-1.57576	0.000353277	0.00137788	41.9098	9.11701	JOKZ01000162	64282	65699	JOKZ01000162.1	64282	65699	+	-	KKP02179.1	418	hypothetical protein THAR02_05726	NA	NA	NA	NA	NA	NA	NA	NA	NA	NA	NA
THAR02_05745	-1.91892	0	0	154.037	11.9482	JOKZ01000163	57059	57599	JOKZ01000163.1	57059	57599	+	-	KKP02159.1	113	mitochondrial import inner membrane translocase subunit TIM14	NA	NA	NA	NA	NA	NA	NA	NA	NA	NA	NA
THAR02_05756	-2	2.22045e-16	2.64567e-15	122.584	9.76429	JOKZ01000164	12047	12708	JOKZ01000164.1	12047	12708	+	-	KKP02125.1	190	hypothetical protein THAR02_05756	NA	NA	NA	NA	NA	NA	NA	NA	NA	NA	NA
THAR02_05800	-2.91667	0.035318	0.0906442	12.2841	2.21293	JOKZ01000166	10502	13422	JOKZ01000166.1	10502	13422	+	-	KKP02074.1	952	hypothetical protein THAR02_05800	NA	NA	NA	NA	NA	NA	NA	NA	NA	NA	NA
THAR02_05810	-2.26471	0	0	248.674	9.9522	JOKZ01000166	34791	36089	JOKZ01000166.1	34791	36089	+	-	KKP02084.1	305	hypothetical protein THAR02_05810	NA	NA	NA	NA	NA	NA	NA	NA	NA	NA	3
THAR02_05914	-1.54098	0	0	781.28	62.6218	JOKZ01000170	42336	44193	JOKZ01000170.1	42336	44193	-	-	KKP01987.1	471	D-3-phosphoglycerate dehydrogenase 2	NA	NA	NA	NA	NA	NA	NA	NA	NA	NA	NA
THAR02_05933	-2.29412	0	0	252.665	9.69109	JOKZ01000171	20561	21227	JOKZ01000171.1	20561	21227	+	-	KKP01956.1	138	hypothetical protein THAR02_05933	NA	NA	NA	NA	NA	NA	NA	NA	NA	NA	NA
THAR02_05964	-1.72727	1.21524e-06	6.79612e-06	58.534	9.06586	JOKZ01000172	43990	44702	JOKZ01000172.1	43990	44702	-	-	KKP01936.1	199	hypothetical protein THAR02_05964	NA	NA	NA	NA	NA	NA	NA	NA	NA	NA	NA
THAR02_05975	-1.52273	4.47016e-11	3.82425e-10	116.293	20.0433	JOKZ01000172	69084	69728	JOKZ01000172.1	69084	69728	-	-	KKP01947.1	150	hypothetical protein THAR02_05975	NA	NA	NA	NA	NA	NA	NA	NA	NA	NA	NA
THAR02_06044	-1.64103	5.60491e-10	4.37511e-09	94.0305	14.2065	JOKZ01000176	5747	6656	JOKZ01000176.1	5747	6656	+	-	KKP01832.1	248	mRNA turnover protein 4	NA	NA	NA	NA	NA	NA	NA	NA	NA	NA	NA
THAR02_06158	-1.52459	0	0	735.142	61.2697	JOKZ01000181	47432	48697	JOKZ01000181.1	47432	48697	+	-	KKP01742.1	421	nitric oxide dioxygenase	NA	NA	NA	NA	NA	NA	NA	NA	NA	NA	6
THAR02_06194	-1.83333	0	0	2577.64	58.4973	JOKZ01000183	8684	9346	JOKZ01000183.1	8684	9346	+	-	KKP01688.1	108	60S acidic ribosomal protein P1	NA	NA	NA	NA	NA	NA	NA	NA	NA	NA	24
THAR02_06220	-1.92	0.00110704	0.00395551	30.0174	5.52475	JOKZ01000184	25295	26464	JOKZ01000184.1	25295	26464	-	-	KKP01674.1	389	hypothetical protein THAR02_06220	NA	NA	NA	NA	NA	NA	NA	NA	NA	NA	NA
THAR02_06288	-1.51111	8.15026e-12	7.34993e-11	123.229	20.7844	JOKZ01000187	38729	39350	JOKZ01000187.1	38729	39350	-	-	KKP01614.1	189	hypothetical protein THAR02_06288	NA	NA	NA	NA	NA	NA	NA	NA	NA	NA	NA
THAR02_06292	-1.75862	0.000181554	0.000743944	38.5726	6.88387	JOKZ01000188	626	2503	JOKZ01000188.1	626	2503	+	-	KKP01584.1	606	hypothetical protein THAR02_06292	NA	NA	NA	NA	NA	NA	NA	NA	NA	NA	6
THAR02_06293	-1.80645	2.62952e-06	1.41546e-05	54.4502	8.34059	JOKZ01000188	2797	3571	JOKZ01000188.1	2797	3571	-	-	KKP01585.1	214	altered inheritance-mitochondria protein 31, mitochondrial	NA	NA	NA	NA	NA	NA	NA	NA	NA	NA	NA
THAR02_06309	-2.3913	3.35285e-07	1.99539e-06	49.9224	4.59414	JOKZ01000188	46560	47966	JOKZ01000188.1	46560	47966	-	-	KKP01601.1	468	hypothetical protein THAR02_06309	NA	NA	NA	NA	NA	NA	NA	NA	NA	NA	6
THAR02_06486	-2.04545	0.00218911	0.00734901	25.0145	4.28077	JOKZ01000197	20028	21537	JOKZ01000197.1	20028	21537	+	-	KKP01408.1	467	homogentisate 1,2-dioxygenase	NA	NA	NA	NA	NA	NA	NA	NA	NA	NA	NA
THAR02_06487	-2.66667	0.0112704	0.0323401	16.6526	2.74362	JOKZ01000197	21919	24274	JOKZ01000197.1	21919	24274	-	-	KKP01409.1	702	hypothetical protein THAR02_06487	NA	NA	NA	NA	NA	NA	NA	NA	NA	NA	NA
THAR02_06507	-1.90476	0.0328278	0.0848402	16.6605	4.00617	JOKZ01000198	33931	37157	JOKZ01000198.1	33931	37157	-	-	KKP01392.1	1053	exocyst complex component sec8	NA	NA	NA	NA	NA	NA	NA	NA	NA	NA	NA
THAR02_06511	-1.92308	0.000172424	0.000708046	36.2439	5.89239	JOKZ01000198	48146	50339	JOKZ01000198.1	48146	50339	+	-	KKP01396.1	645	hypothetical protein THAR02_06511	NA	NA	NA	NA	NA	NA	NA	NA	NA	NA	NA
THAR02_06567	-1.67647	2.21515e-06	1.20311e-05	58.534	9.74956	JOKZ01000201	21623	22285	JOKZ01000201.1	21623	22285	+	-	KKP01325.1	199	rRNA-processing protein FCF1	NA	NA	NA	NA	NA	NA	NA	NA	NA	NA	NA
THAR02_06568	-1.51724	0.0468428	0.117316	22.144	7.1636	JOKZ01000201	22735	25441	JOKZ01000201.1	22735	25441	+	-	KKP01326.1	792	hypothetical protein THAR02_06568	NA	NA	NA	NA	NA	NA	NA	NA	NA	NA	NA
THAR02_06576	-1.72727	3.78507e-06	1.9918e-05	56.0134	9.36805	JOKZ01000201	53502	54191	JOKZ01000201.1	53502	54191	+	-	KKP01334.1	208	hypothetical protein THAR02_06576	NA	NA	NA	NA	NA	NA	NA	NA	NA	NA	NA
THAR02_06579	-1.76	0.00929811	0.0271	23.1665	5.24885	JOKZ01000201	59679	62141	JOKZ01000201.1	59679	62141	+	-	KKP01337.1	757	hypothetical protein THAR02_06579	NA	NA	NA	NA	NA	NA	NA	NA	NA	NA	NA
THAR02_06582	-2.73684	4.89588e-06	2.52661e-05	39.6169	3.54189	JOKZ01000202	6617	8441	JOKZ01000202.1	6617	8441	+	-	KKP01302.1	590	hypothetical protein THAR02_06582	NA	NA	NA	NA	NA	NA	NA	NA	NA	NA	NA
THAR02_06640	-1.6	0.0046429	0.0144477	30.0174	7.36633	JOKZ01000205	5940	7694	JOKZ01000205.1	5940	7694	+	-	KKP01243.1	584	hypothetical protein THAR02_06640	NA	NA	NA	NA	NA	NA	NA	NA	NA	NA	3
THAR02_06674	-1.75676	2.14817e-12	2.02789e-11	103.295	11.7526	JOKZ01000206	51039	51588	JOKZ01000206.1	51039	51588	+	-	KKP01236.1	169	hypothetical protein THAR02_06674	NA	NA	NA	NA	NA	NA	NA	NA	NA	NA	NA
THAR02_06677	-1.68571	4.49522e-07	2.6422e-06	65.7685	10.7733	JOKZ01000206	55827	56426	JOKZ01000206.1	55827	56426	+	-	KKP01239.1	177	hypothetical protein THAR02_06677	NA	NA	NA	NA	NA	NA	NA	NA	NA	NA	NA
THAR02_06697	-2.58824	0	0	524.396	9.85359	JOKZ01000207	46442	47753	JOKZ01000207.1	46442	47753	-	-	KKP01215.1	412	hypothetical protein THAR02_06697	NA	NA	NA	NA	NA	NA	NA	NA	NA	NA	NA
THAR02_06714	-1.93548	9.27744e-09	6.4299e-08	70.4168	8.34777	JOKZ01000208	40790	43112	JOKZ01000208.1	40790	43112	+	-	KKP01188.1	664	hypothetical protein THAR02_06714	NA	NA	NA	NA	NA	NA	NA	NA	NA	NA	9
THAR02_06721	-2.20833	6.21977e-06	3.16999e-05	43.1454	5.00694	JOKZ01000208	54245	55535	JOKZ01000208.1	54245	55535	+	-	KKP01195.1	406	hypothetical protein THAR02_06721	NA	NA	NA	NA	NA	NA	NA	NA	NA	NA	NA
THAR02_06768	-3.46154	0.000485062	0.00184372	23.8914	2.33778	JOKZ01000211	46904	49668	JOKZ01000211.1	46904	49668	-	-	KKP01134.1	734	transcription initiation factor TFIID subunit 5	NA	NA	NA	NA	NA	NA	NA	NA	NA	NA	NA
THAR02_06775	-1.71429	6.38143e-08	4.10827e-07	70.3533	10.3589	JOKZ01000212	340	1587	JOKZ01000212.1	340	1587	-	-	KKP01106.1	415	cystathionine gamma-lyase	NA	NA	NA	NA	NA	NA	NA	NA	NA	NA	NA
THAR02_06779	-1.6129	0.00128102	0.00450846	35.4751	8.02976	JOKZ01000212	22810	24419	JOKZ01000212.1	22810	24419	+	-	KKP01110.1	494	hypothetical protein THAR02_06779	NA	NA	NA	NA	NA	NA	NA	NA	NA	NA	NA
THAR02_06780	-2.38889	0.00420275	0.0132067	21.1314	3.45481	JOKZ01000212	26397	28267	JOKZ01000212.1	26397	28267	+	-	KKP01111.1	553	hypothetical protein THAR02_06780	NA	NA	NA	NA	NA	NA	NA	NA	NA	NA	NA
THAR02_06808	-1.79167	0.015656	0.0435762	21.3628	5.13624	JOKZ01000214	7255	9771	JOKZ01000214.1	7255	9771	-	-	KKP01071.1	821	hypothetical protein THAR02_06808	NA	NA	NA	NA	NA	NA	NA	NA	NA	NA	NA
THAR02_06831	-1.88636	0	0	362.066	20.0433	JOKZ01000215	6329	6973	JOKZ01000215.1	6329	6973	-	-	KKP01052.1	193	hypothetical protein THAR02_06831	NA	NA	NA	NA	NA	NA	NA	NA	NA	NA	NA
THAR02_06835	-1.6875	3.77242e-05	0.000173779	47.9132	8.8185	JOKZ01000215	17693	19891	JOKZ01000215.1	17693	19891	-	-	KKP01056.1	732	hypothetical protein THAR02_06835	NA	NA	NA	NA	NA	NA	NA	NA	NA	NA	30
THAR02_06881	-2.04348	0.00136894	0.00478133	27.7412	4.84554	JOKZ01000217	29510	30843	JOKZ01000217.1	29510	30843	-	-	KKP01017.1	421	phosphatidic acid phosphatase beta	NA	NA	NA	NA	NA	NA	NA	NA	NA	NA	NA
THAR02_06894	-1.93333	1.2362e-07	7.69981e-07	61.228	7.6361	JOKZ01000218	9449	11141	JOKZ01000218.1	9449	11141	-	-	KKP00991.1	477	V-type H+-transporting ATPase 54 kDa subunit	NA	NA	NA	NA	NA	NA	NA	NA	NA	NA	NA
THAR02_06897	-1.7381	0	0	185.822	17.1004	JOKZ01000218	18111	19244	JOKZ01000218.1	18111	19244	+	-	KKP00994.1	377	vacuolar protein sorting-associated protein 26B-B	NA	NA	NA	NA	NA	NA	NA	NA	NA	NA	17
THAR02_06905	-2.31579	0.00277151	0.0091324	22.4698	3.53222	JOKZ01000218	46494	48323	JOKZ01000218.1	46494	48323	-	-	KKP01002.1	520	hypothetical protein THAR02_06905	NA	NA	NA	NA	NA	NA	NA	NA	NA	NA	NA
THAR02_06911	-1.66667	0.0112043	0.0321594	24.9384	6.29647	JOKZ01000219	7488	12620	JOKZ01000219.1	7488	12620	+	-	KKP00973.1	1642	hypothetical protein THAR02_06911	NA	NA	NA	NA	NA	NA	NA	NA	NA	NA	28
THAR02_06964	-1.79412	1.91115e-09	1.42137e-08	78.3063	9.60826	JOKZ01000222	9348	12038	JOKZ01000222.1	9348	12038	-	-	KKP00921.1	896	hypothetical protein THAR02_06964	NA	NA	NA	NA	NA	NA	NA	NA	NA	NA	2
THAR02_07000	-1.74359	9.54792e-15	1.04654e-13	124.762	13.9912	JOKZ01000224	14087	15934	JOKZ01000224.1	14087	15934	-	-	KKP00887.1	562	hypothetical protein THAR02_07000	NA	NA	NA	NA	NA	NA	NA	NA	NA	NA	19
THAR02_07039	-2.76471	0.000176259	0.000723537	28.8061	3.12042	JOKZ01000226	32529	36671	JOKZ01000226.1	32529	36671	+	-	KKP00861.1	1015	hypothetical protein THAR02_07039	NA	NA	NA	NA	NA	NA	NA	NA	NA	NA	NA
THAR02_07052	-1.6	7.87896e-10	6.06374e-09	93.9047	14.5421	JOKZ01000227	22319	23207	JOKZ01000227.1	22319	23207	+	-	KKP00837.1	186	Ham1 family protein	NA	NA	NA	NA	NA	NA	NA	NA	NA	NA	4
THAR02_07059	-2.13158	0	0	321.615	12.8508	JOKZ01000227	37932	38937	JOKZ01000227.1	37932	38937	+	-	KKP00844.1	272	ER protein BIG1	NA	NA	NA	NA	NA	NA	NA	NA	NA	NA	NA
THAR02_07098	-1.62121	0	0	2030.77	85.239	JOKZ01000229	37775	38229	JOKZ01000229.1	37775	38229	-	-	KKP00803.1	97	hypothetical protein THAR02_07098	NA	NA	NA	NA	NA	NA	NA	NA	NA	NA	3
THAR02_07102	-3.375	1.5279e-07	9.41974e-07	46.8272	2.87287	JOKZ01000229	44412	46661	JOKZ01000229.1	44412	46661	+	-	KKP00807.1	749	pre-mRNA-splicing ATP-dependent RNA helicase PRP28	NA	NA	NA	NA	NA	NA	NA	NA	NA	NA	NA
THAR02_07131	-2.38095	6.3218e-05	0.000280602	34.1638	4.0501	JOKZ01000232	452	2047	JOKZ01000232.1	452	2047	-	-	KKP00744.1	513	benzoate 4-monooxygenase	NA	NA	NA	NA	NA	NA	NA	NA	NA	NA	NA
THAR02_07143	-1.58182	0	0	478.51	39.5349	JOKZ01000232	37289	38923	JOKZ01000232.1	37289	38923	-	-	KKP00756.1	525	hypothetical protein THAR02_07143	NA	NA	NA	NA	NA	NA	NA	NA	NA	NA	24
THAR02_07158	-2.41176	0.00833293	0.0246303	18.465	3.13937	JOKZ01000233	9427	11485	JOKZ01000233.1	9427	11485	-	-	KKP00732.1	633	cell division cycle 14	NA	NA	NA	NA	NA	NA	NA	NA	NA	NA	NA
THAR02_07215	-1.79167	0.0141236	0.0396818	21.3368	4.98762	JOKZ01000237	8155	10746	JOKZ01000237.1	8155	10746	-	-	KKP00681.1	822	hypothetical protein THAR02_07215	NA	NA	NA	NA	NA	NA	NA	NA	NA	NA	NA
THAR02_07243	-2.03448	6.36939e-09	4.49021e-08	67.8	7.04135	JOKZ01000239	29893	30810	JOKZ01000239.1	29893	30810	+	-	KKP00654.1	258	hypothetical protein THAR02_07243	NA	NA	NA	NA	NA	NA	NA	NA	NA	NA	NA
THAR02_07299	-1.6	0.00475709	0.014771	30.4864	7.61361	JOKZ01000242	46546	47394	JOKZ01000242.1	46546	47394	-	-	KKP00612.1	191	hypothetical protein THAR02_07299	NA	NA	NA	NA	NA	NA	NA	NA	NA	NA	NA
THAR02_07312	-2.15385	4.0621e-07	2.4001e-06	53.2934	5.95756	JOKZ01000243	24870	28124	JOKZ01000243.1	24870	28124	-	-	KKP00587.1	658	IBR domain-containing protein	NA	NA	NA	NA	NA	NA	NA	NA	NA	NA	NA
THAR02_07370	-1.51515	0.00258129	0.00859037	36.3001	9.39074	JOKZ01000247	31232	33296	JOKZ01000247.1	31232	33296	-	-	KKP00530.1	644	hypothetical protein THAR02_07370	NA	NA	NA	NA	NA	NA	NA	NA	NA	NA	NA
THAR02_07372	-2.26923	6.32931e-09	4.46469e-08	64.6784	5.95208	JOKZ01000247	36741	37826	JOKZ01000247.1	36741	37826	+	-	KKP00532.1	361	hypothetical protein THAR02_07372	NA	NA	NA	NA	NA	NA	NA	NA	NA	NA	NA
THAR02_07518	-1.70833	0.0415488	0.105157	18.5234	5.19611	JOKZ01000256	42754	43997	JOKZ01000256.1	42754	43997	-	-	KKP00389.1	315	hypothetical protein THAR02_07518	NA	NA	NA	NA	NA	NA	NA	NA	NA	NA	s2
THAR02_07526	-1.97297	0	0	184.844	12.527	JOKZ01000257	19325	19840	JOKZ01000257.1	19325	19840	+	-	KKP00367.1	94	mitochondrial copper ion transporter	NA	NA	NA	NA	NA	NA	NA	NA	NA	NA	2
THAR02_07528	-1.60784	0	0	344.317	31.1516	JOKZ01000257	23674	24088	JOKZ01000257.1	23674	24088	-	-	KKP00369.1	101	hypothetical protein THAR02_07528	NA	NA	NA	NA	NA	NA	NA	NA	NA	NA	19
THAR02_07563	-2.84211	3.85692e-07	2.28474e-06	46.7026	3.63552	JOKZ01000260	7271	9048	JOKZ01000260.1	7271	9048	+	-	KKP00323.1	375	hypothetical protein THAR02_07563	NA	NA	NA	NA	NA	NA	NA	NA	NA	NA	NA
THAR02_07572	-1.61538	0.0281288	0.073774	20.5563	5.58522	JOKZ01000260	35087	38558	JOKZ01000260.1	35087	38558	+	-	KKP00332.1	1138	hypothetical protein THAR02_07572	NA	NA	NA	NA	NA	NA	NA	NA	NA	NA	3
THAR02_07602	-2.02778	0	0	182.919	11.4711	JOKZ01000263	341	1467	JOKZ01000263.1	341	1467	+	-	KKP00281.1	223	hypothetical protein THAR02_07602	NA	NA	NA	NA	NA	NA	NA	NA	NA	NA	NA
THAR02_07628	-1.91176	1.35714e-12	1.3069e-11	99.7738	10.0528	JOKZ01000264	35911	37196	JOKZ01000264.1	35911	37196	-	-	KKP00275.1	175	hypothetical protein THAR02_07628	NA	NA	NA	NA	NA	NA	NA	NA	NA	NA	19
THAR02_07636	-1.63636	0.000108985	0.000461379	45.1129	8.96527	JOKZ01000265	11506	13668	JOKZ01000265.1	11506	13668	+	-	KKP00253.1	518	hypothetical protein THAR02_07636	NA	NA	NA	NA	NA	NA	NA	NA	NA	NA	NA
THAR02_07638	-1.65714	1.19095e-06	6.67029e-06	61.9407	10.3839	JOKZ01000265	17204	18448	JOKZ01000265.1	17204	18448	-	-	KKP00255.1	377	hypothetical protein THAR02_07638	NA	NA	NA	NA	NA	NA	NA	NA	NA	NA	NA
THAR02_07727	-1.58537	8.49343e-11	7.10753e-10	105.23	16.4164	JOKZ01000271	32392	33966	JOKZ01000271.1	32392	33966	-	-	KKP00174.1	444	hypothetical protein THAR02_07727	NA	NA	NA	NA	NA	NA	NA	NA	NA	NA	22
THAR02_07800	-2.58333	3.68672e-12	3.4213e-11	82.057	5.03423	JOKZ01000276	9956	11239	JOKZ01000276.1	9956	11239	-	-	KKP00093.1	427	hypothetical protein THAR02_07800	NA	NA	NA	NA	NA	NA	NA	NA	NA	NA	NA
THAR02_07805	-1.7931	7.2992e-05	0.000319111	41.2211	6.89121	JOKZ01000276	41283	42220	JOKZ01000276.1	41283	42220	-	-	KKP00098.1	283	hypothetical protein THAR02_07805	NA	NA	NA	NA	NA	NA	NA	NA	NA	NA	NA
THAR02_07845	-1.6	2.93027e-05	0.000137519	53.4069	10.7912	JOKZ01000279	34477	36273	JOKZ01000279.1	34477	36273	+	-	KKP00059.1	547	phosphatidylserine decarboxylase proenzyme 1	NA	NA	NA	NA	NA	NA	NA	NA	NA	NA	NA
THAR02_07919	-2	0.0123728	0.03517	19.4681	4.00741	JOKZ01000286	11783	15008	JOKZ01000286.1	11783	15008	-	-	KKO99975.1	901	hypothetical protein THAR02_07919	NA	NA	NA	NA	NA	NA	NA	NA	NA	NA	NA
THAR02_07997	-2.15	0.00453227	0.0141505	21.9228	3.85448	JOKZ01000291	19631	21307	JOKZ01000291.1	19631	21307	+	-	KKO99895.1	533	hypothetical protein THAR02_07997	NA	NA	NA	NA	NA	NA	NA	NA	NA	NA	NA
THAR02_08048	-1.52381	3.17174e-09	2.29796e-08	94.7151	16.4897	JOKZ01000294	34461	35636	JOKZ01000294.1	34461	35636	+	-	KKO99855.1	308	oxidoreductase	NA	NA	NA	NA	NA	NA	NA	NA	NA	NA	28
THAR02_08098	-2.26087	1.01331e-05	5.05249e-05	41.2211	4.79522	JOKZ01000298	19268	20615	JOKZ01000298.1	19268	20615	-	-	KKO99798.1	425	hypothetical protein THAR02_08098	NA	NA	NA	NA	NA	NA	NA	NA	NA	NA	NA
THAR02_08142	-1.77419	8.47394e-06	4.24916e-05	50.2437	8.00986	JOKZ01000301	36489	37295	JOKZ01000301.1	36489	37295	+	-	KKO99764.1	232	hypothetical protein THAR02_08142	NA	NA	NA	NA	NA	NA	NA	NA	NA	NA	NA
THAR02_08143	-1.58824	0.000209082	0.000847682	45.864	10.1348	JOKZ01000301	38013	41201	JOKZ01000301.1	38013	41201	-	-	KKO99765.1	1020	hypothetical protein THAR02_08143	NA	NA	NA	NA	NA	NA	NA	NA	NA	NA	3
THAR02_08147	-2.18919	0	0	314.981	12.1275	JOKZ01000302	7218	8283	JOKZ01000302.1	7218	8283	-	-	KKO99741.1	222	MADS-box transcription factor, other eukaryote	NA	NA	NA	NA	NA	NA	NA	NA	NA	NA	10
THAR02_08149	-1.54545	0.00148002	0.00513806	37.8452	9.28729	JOKZ01000302	14780	16171	JOKZ01000302.1	14780	16171	-	-	KKO99743.1	463	hypothetical protein THAR02_08149	NA	NA	NA	NA	NA	NA	NA	NA	NA	NA	NA
THAR02_08199	-1.675	4.32876e-13	4.29811e-12	117.656	15.3417	JOKZ01000306	16778	18041	JOKZ01000306.1	16778	18041	-	-	KKO99691.1	397	XPA-binding protein 1	NA	NA	NA	NA	NA	NA	NA	NA	NA	NA	NA
THAR02_08222	-3.5	0.033268	0.085812	11.742	1.93242	JOKZ01000308	20032	23376	JOKZ01000308.1	20032	23376	+	-	KKO99670.1	996	hypothetical protein THAR02_08222	NA	NA	NA	NA	NA	NA	NA	NA	NA	NA	NA
THAR02_08250	-1.74468	0	0	347.545	23.5481	JOKZ01000310	1928	3025	JOKZ01000310.1	1928	3025	+	-	KKO99631.1	319	hypothetical protein THAR02_08250	NA	NA	NA	NA	NA	NA	NA	NA	NA	NA	24
THAR02_08264	-2	6.69084e-06	3.39652e-05	46.6406	6.36843	JOKZ01000310	38756	39770	JOKZ01000310.1	38756	39770	-	-	KKO99645.1	250	thymidylate kinase	NA	NA	NA	NA	NA	NA	NA	NA	NA	NA	NA
THAR02_08270	-1.78723	0	0	393.506	24.3006	JOKZ01000311	11338	11869	JOKZ01000311.1	11338	11869	+	-	KKO99624.1	118	hypothetical protein THAR02_08270	NA	NA	NA	NA	NA	NA	NA	NA	NA	NA	NA
THAR02_08302	-1.66667	1.59384e-05	7.72272e-05	51.8	9.36805	JOKZ01000313	31798	33177	JOKZ01000313.1	31798	33177	-	-	KKO99599.1	338	NADPH2:quinone reductase	NA	NA	NA	NA	NA	NA	NA	NA	NA	NA	NA
THAR02_08309	-2.75	1.02701e-07	6.4563e-07	51.0259	3.89278	JOKZ01000314	3187	6507	JOKZ01000314.1	3187	6507	-	-	KKO99575.1	802	hypothetical protein THAR02_08309	NA	NA	NA	NA	NA	NA	NA	NA	NA	NA	6
THAR02_08317	-2.15	0.00560924	0.0171302	21.4214	3.89239	JOKZ01000314	27570	32551	JOKZ01000314.1	27570	32551	+	-	KKO99583.1	1092	hypothetical protein THAR02_08317	NA	NA	NA	NA	NA	NA	NA	NA	NA	NA	NA
THAR02_08354	-1.55556	3.10127e-05	0.000144835	53.7996	11.0306	JOKZ01000317	29638	31395	JOKZ01000317.1	29638	31395	-	-	KKO99545.1	543	hypothetical protein THAR02_08354	NA	NA	NA	NA	NA	NA	NA	NA	NA	NA	3
THAR02_08362	-2.44828	0	0	153.121	6.90594	JOKZ01000318	6748	10491	JOKZ01000318.1	6748	10491	+	-	KKO99528.1	840	hypothetical protein THAR02_08362	NA	NA	NA	NA	NA	NA	NA	NA	NA	NA	6
THAR02_08366	-1.78947	7.54952e-15	8.32256e-14	122.889	13.0893	JOKZ01000318	28178	31140	JOKZ01000318.1	28178	31140	+	-	KKO99532.1	904	hypothetical protein THAR02_08366	NA	NA	NA	NA	NA	NA	NA	NA	NA	NA	3
THAR02_08367	-3.5	0.00263064	0.00872428	19.3821	2.31434	JOKZ01000318	32888	35680	JOKZ01000318.1	32888	35680	+	-	KKO99533.1	905	hypothetical protein THAR02_08367	NA	NA	NA	NA	NA	NA	NA	NA	NA	NA	NA
THAR02_08368	-1.97143	0	0	132.28	10.7375	JOKZ01000318	36440	37041	JOKZ01000318.1	36440	37041	-	-	KKO99534.1	176	hypothetical protein THAR02_08368	NA	NA	NA	NA	NA	NA	NA	NA	NA	NA	NA
THAR02_08405	-1.9	0.0482369	0.120466	14.9857	3.75484	JOKZ01000322	13056	19941	JOKZ01000322.1	13056	19941	-	-	KKO99490.1	1952	translation factor GUF1, mitochondrial	NA	NA	NA	NA	NA	NA	NA	NA	NA	NA	10
THAR02_08406	-1.65517	0.00294271	0.0096205	30.2762	6.85831	JOKZ01000322	20966	22850	JOKZ01000322.1	20966	22850	+	-	KKO99491.1	579	hypothetical protein THAR02_08406	NA	NA	NA	NA	NA	NA	NA	NA	NA	NA	NA
THAR02_08407	-1.86792	0	0	1170.68	35.178	JOKZ01000322	23118	23852	JOKZ01000322.1	23118	23852	-	-	KKO99492.1	109	vacuolar ATPase	NA	NA	NA	NA	NA	NA	NA	NA	NA	NA	10
THAR02_08411	-1.70588	0	0	3932.75	99.4455	JOKZ01000323	1676	1935	JOKZ01000323.1	1676	1935	+	-	KKO99472.1	63	hypothetical protein THAR02_08411	NA	NA	NA	NA	NA	NA	NA	NA	NA	NA	18
THAR02_08413	-1.55556	7.09023e-05	0.000311277	52.6385	11.6258	JOKZ01000323	4102	5769	JOKZ01000323.1	4102	5769	-	-	KKO99474.1	555	hypothetical protein THAR02_08413	NA	NA	NA	NA	NA	NA	NA	NA	NA	NA	NA
THAR02_08432	-1.93939	1.05299e-11	9.42935e-11	92.5106	9.49883	JOKZ01000324	29786	32507	JOKZ01000324.1	29786	32507	+	-	KKO99471.1	695	hypothetical protein THAR02_08432	NA	NA	NA	NA	NA	NA	NA	NA	NA	NA	6
THAR02_08455	-1.6	5.00573e-10	3.92605e-09	95.9573	14.8256	JOKZ01000327	3330	4201	JOKZ01000327.1	3330	4201	-	-	KKO99427.1	243	hypothetical protein THAR02_08455	NA	NA	NA	NA	NA	NA	NA	NA	NA	NA	NA
THAR02_08498	-1.9375	3.73434e-10	2.95917e-09	79.7465	8.48845	JOKZ01000330	5179	6701	JOKZ01000330.1	5179	6701	-	-	KKO99393.1	366	hypothetical protein THAR02_08498	NA	NA	NA	NA	NA	NA	NA	NA	NA	NA	NA
THAR02_08544	-1.90625	1.50379e-09	1.1301e-08	77.0184	8.89739	JOKZ01000334	26590	28042	JOKZ01000334.1	26590	28042	-	-	KKO99359.1	379	aldo/keto reductase	NA	NA	NA	NA	NA	NA	NA	NA	NA	NA	NA
THAR02_08549	-3.42857	6.84431e-05	0.000301055	29.9918	2.65842	JOKZ01000335	4900	9762	JOKZ01000335.1	4900	9762	-	-	KKO99339.1	1170	hypothetical protein THAR02_08549	NA	NA	NA	NA	NA	NA	NA	NA	NA	NA	NA
THAR02_08619	-2.4898	0	0	5715.13	26.4916	JOKZ01000341	7067	7554	JOKZ01000341.1	7067	7554	+	-	KKO99269.1	126	hypothetical protein THAR02_08619	NA	NA	NA	NA	NA	NA	NA	NA	NA	NA	NA
THAR02_08643	-1.88	0.00140823	0.0049081	28.7636	5.29399	JOKZ01000343	6499	7719	JOKZ01000343.1	6499	7719	+	-	KKO99243.1	406	hypothetical protein THAR02_08643	NA	NA	NA	NA	NA	NA	NA	NA	NA	NA	NA
THAR02_08685	-1.54167	0	0	191.915	25.5998	JOKZ01000346	11809	12313	JOKZ01000346.1	11809	12313	+	-	KKO99207.1	121	transcription elongation factor spt-4	NA	NA	NA	NA	NA	NA	NA	NA	NA	NA	3
THAR02_08689	-1.5	4.99966e-05	0.000225833	56.6458	12.9021	JOKZ01000346	20104	21105	JOKZ01000346.1	20104	21105	-	-	KKO99211.1	309	hypothetical protein THAR02_08689	NA	NA	NA	NA	NA	NA	NA	NA	NA	NA	NA
THAR02_08741	-1.64706	1.01611e-05	5.06423e-05	54.9615	10.1157	JOKZ01000351	8428	9705	JOKZ01000351.1	8428	9705	+	-	KKO99150.1	425	hypothetical protein THAR02_08741	NA	NA	NA	NA	NA	NA	NA	NA	NA	NA	NA
THAR02_08830	-1.86486	2.22045e-16	2.64567e-15	131.269	12.4707	JOKZ01000359	5069	8178	JOKZ01000359.1	5069	8178	+	-	KKO99061.1	980	hypothetical protein THAR02_08830	NA	NA	NA	NA	NA	NA	NA	NA	NA	NA	NA
THAR02_08842	-2.42857	0	0	4775.14	27.6237	JOKZ01000360	18144	18611	JOKZ01000360.1	18144	18611	+	-	KKO99054.1	75	hypothetical protein THAR02_08842	NA	NA	NA	NA	NA	NA	NA	NA	NA	NA	NA
THAR02_08875	-2.53333	0.0197013	0.0535648	15.3431	2.82392	JOKZ01000363	29411	31699	JOKZ01000363.1	29411	31699	+	-	KKO99028.1	762	hypothetical protein THAR02_08875	NA	NA	NA	NA	NA	NA	NA	NA	NA	NA	NA
THAR02_08909	-1.71429	0.00351318	0.0112677	29.4634	6.7368	JOKZ01000366	33627	35545	JOKZ01000366.1	33627	35545	+	-	KKO98996.1	595	hypothetical protein THAR02_08909	NA	NA	NA	NA	NA	NA	NA	NA	NA	NA	NA
THAR02_08941	-1.5283	0	0	309.236	36.3615	JOKZ01000369	9739	12049	JOKZ01000369.1	9739	12049	-	-	KKO98951.1	529	hypothetical protein THAR02_08941	NA	NA	NA	NA	NA	NA	NA	NA	NA	NA	28
THAR02_08950	-2	0	0	385.938	17.2833	JOKZ01000370	6049	6422	JOKZ01000370.1	6049	6422	-	-	KKO98936.1	90	hypothetical protein THAR02_08950	NA	NA	NA	NA	NA	NA	NA	NA	NA	NA	NA
THAR02_08959	-2.66667	0.000166986	0.000687681	29.9406	3.47431	JOKZ01000370	28697	32417	JOKZ01000370.1	28697	32417	+	-	KKO98945.1	1172	hypothetical protein THAR02_08959	NA	NA	NA	NA	NA	NA	NA	NA	NA	NA	3
THAR02_08991	-1.83333	7.06693e-06	3.57954e-05	50.029	7.72277	JOKZ01000373	10068	10904	JOKZ01000373.1	10068	10904	-	-	KKO98899.1	233	hypothetical protein THAR02_08991	NA	NA	NA	NA	NA	NA	NA	NA	NA	NA	NA
THAR02_08992	-3.46667	1.60149e-06	8.83585e-06	40.3682	2.80067	JOKZ01000373	11430	13737	JOKZ01000373.1	11430	13737	+	-	KKO98900.1	724	3-methylcrotonyl-CoA carboxylase alpha subunit	NA	NA	NA	NA	NA	NA	NA	NA	NA	NA	26
THAR02_09017	-2.12	4.50656e-06	2.34463e-05	44.6824	5.24246	JOKZ01000375	10392	12857	JOKZ01000375.1	10392	12857	+	-	KKO98875.1	785	hypothetical protein THAR02_09017	NA	NA	NA	NA	NA	NA	NA	NA	NA	NA	NA
THAR02_09024	-1.57143	0.0201752	0.0546879	23.698	6.57574	JOKZ01000375	33735	34717	JOKZ01000375.1	33735	34717	-	-	KKO98882.1	246	eukaryotic translation initiation factor 6	NA	NA	NA	NA	NA	NA	NA	NA	NA	NA	NA
THAR02_09047	-2.88889	4.50019e-06	2.34238e-05	39.3726	3.3825	JOKZ01000378	1	1911	JOKZ01000378.1	1	1911	-	-	KKO98839.1	595	hypothetical protein THAR02_09047, partial	NA	NA	NA	NA	NA	NA	NA	NA	NA	NA	NA
THAR02_09190	-1.75	0.0171987	0.0473995	20.5864	4.91369	JOKZ01000393	30633	33263	JOKZ01000393.1	30633	33263	+	-	KKO98714.1	852	hypothetical protein THAR02_09190	NA	NA	NA	NA	NA	NA	NA	NA	NA	NA	NA
THAR02_09208	-1.75758	2.43928e-07	1.47926e-06	64.1117	9.43988	JOKZ01000395	18353	21091	JOKZ01000395.1	18353	21091	-	-	KKO98689.1	912	hypothetical protein THAR02_09208	NA	NA	NA	NA	NA	NA	NA	NA	NA	NA	NA
THAR02_09215	-1.91176	3.98237e-13	3.96444e-12	101.976	9.6405	JOKZ01000396	9243	10583	JOKZ01000396.1	9243	10583	+	-	KKO98676.1	286	short chain dehydrogenase	NA	NA	NA	NA	NA	NA	NA	NA	NA	NA	NA
THAR02_09255	-1.71154	0	0	559.627	32.7644	JOKZ01000400	19890	21270	JOKZ01000400.1	19890	21270	+	-	KKO98639.1	386	syntaxin 1B/2/3	NA	NA	NA	NA	NA	NA	NA	NA	NA	NA	3
THAR02_09270	-1.66667	1.31196e-07	8.14083e-07	70.9503	11.4003	JOKZ01000402	10596	11162	JOKZ01000402.1	10596	11162	+	-	KKO98620.1	164	hypothetical protein THAR02_09270	NA	NA	NA	NA	NA	NA	NA	NA	NA	NA	NA
THAR02_09324	-3.22222	5.99546e-10	4.65782e-09	62.9397	3.30468	JOKZ01000407	11329	13284	JOKZ01000407.1	11329	13284	+	-	KKO98567.1	557	hypothetical protein THAR02_09324	NA	NA	NA	NA	NA	NA	NA	NA	NA	NA	NA
THAR02_09367	-1.78261	0.0242948	0.0648274	19.0045	4.66375	JOKZ01000411	8563	11334	JOKZ01000411.1	8563	11334	-	-	KKO98524.1	923	hypothetical protein THAR02_09367	NA	NA	NA	NA	NA	NA	NA	NA	NA	NA	NA
THAR02_09476	-1.96154	0.000132356	0.000552788	36.6984	5.77655	JOKZ01000422	9411	10529	JOKZ01000422.1	9411	10529	-	-	KKO98419.1	318	ubiquitin carboxyl-terminal hydrolase L5	NA	NA	NA	NA	NA	NA	NA	NA	NA	NA	NA
THAR02_09477	-3.08333	0.0235428	0.0629963	13.4716	2.26012	JOKZ01000422	11206	14065	JOKZ01000422.1	11206	14065	-	-	KKO98420.1	868	E3 ubiquitin-protein ligase synoviolin	NA	NA	NA	NA	NA	NA	NA	NA	NA	NA	NA
THAR02_09507	-2.6087	6.50201e-11	5.47386e-10	73.4177	4.74071	JOKZ01000426	958	3684	JOKZ01000426.1	958	3684	-	-	KKO98382.1	876	hypothetical protein THAR02_09507	NA	NA	NA	NA	NA	NA	NA	NA	NA	NA	3
THAR02_09517	-1.72222	2.9458e-09	2.13696e-08	81.072	11.0874	JOKZ01000427	11623	12788	JOKZ01000427.1	11623	12788	-	-	KKO98376.1	360	hypothetical protein THAR02_09517	NA	NA	NA	NA	NA	NA	NA	NA	NA	NA	NA
THAR02_09683	-2.5	1.87016e-10	1.51965e-09	71.3829	5.00306	JOKZ01000446	23869	25160	JOKZ01000446.1	23869	25160	-	-	KKO98218.1	409	hypothetical protein THAR02_09683	NA	NA	NA	NA	NA	NA	NA	NA	NA	NA	NA
THAR02_09685	-1.79545	0	0	269.938	19.6622	JOKZ01000447	956	2270	JOKZ01000447.1	956	2270	-	-	KKO98204.1	411	hypothetical protein THAR02_09685	NA	NA	NA	NA	NA	NA	NA	NA	NA	NA	NA
THAR02_09693	-1.89189	0	0	144.528	12.0746	JOKZ01000448	4726	6331	JOKZ01000448.1	4726	6331	-	-	KKO98193.1	485	ATPase	NA	NA	NA	NA	NA	NA	NA	NA	NA	NA	NA
THAR02_09828	-1.61538	1.22473e-09	9.28886e-09	91.1428	13.9686	JOKZ01000465	24289	26139	JOKZ01000465.1	24289	26139	+	-	KKO98071.1	577	hypothetical protein THAR02_09828	NA	NA	NA	NA	NA	NA	NA	NA	NA	NA	NA
THAR02_09877	-1.63158	1.90445e-08	1.28205e-07	80.7365	13.0322	JOKZ01000473	3414	3909	JOKZ01000473.1	3414	3909	+	-	KKO98014.1	144	hypothetical protein THAR02_09877	NA	NA	NA	NA	NA	NA	NA	NA	NA	NA	NA
THAR02_09880	-1.5641	1.74275e-07	1.06927e-06	77.0184	14.1753	JOKZ01000473	14401	14856	JOKZ01000473.1	14401	14856	-	-	KKO98017.1	151	hypothetical protein THAR02_09880	NA	NA	NA	NA	NA	NA	NA	NA	NA	NA	NA
THAR02_09884	-2.21053	0.00697226	0.0209368	19.8084	3.48274	JOKZ01000474	7533	9388	JOKZ01000474.1	7533	9388	+	-	KKO98010.1	590	hypothetical protein THAR02_09884	NA	NA	NA	NA	NA	NA	NA	NA	NA	NA	NA
THAR02_09898	-2.92857	0.00506132	0.0156103	18.4533	2.6117	JOKZ01000476	11961	16910	JOKZ01000476.1	11961	16910	+	-	KKO97998.1	1585	hypothetical protein THAR02_09898	NA	NA	NA	NA	NA	NA	NA	NA	NA	NA	NA
THAR02_09903	-1.56667	0.0130926	0.0371151	27.4807	7.71355	JOKZ01000477	5050	5887	JOKZ01000477.1	5050	5887	-	-	KKO97987.1	212	phosphopantothenoylcysteine decarboxylase	NA	NA	NA	NA	NA	NA	NA	NA	NA	NA	NA
THAR02_09909	-2.08	3.3826e-05	0.000157271	39.1531	5.25525	JOKZ01000477	19485	20714	JOKZ01000477.1	19485	20714	-	-	KKO97993.1	298	hydrolase	NA	NA	NA	NA	NA	NA	NA	NA	NA	NA	NA
THAR02_09918	-1.8	1.64922e-10	1.34583e-09	88.6878	10.8821	JOKZ01000479	20	613	JOKZ01000479.1	20	613	+	-	KKO97969.1	197	catalase-1	NA	NA	NA	NA	NA	NA	NA	NA	NA	NA	NA
THAR02_09974	-3.11765	5.0684e-07	2.96271e-06	44.4281	3.12722	JOKZ01000487	1805	3871	JOKZ01000487.1	1805	3871	-	-	KKO97913.1	526	hypothetical protein THAR02_09974	NA	NA	NA	NA	NA	NA	NA	NA	NA	NA	NA
THAR02_10001	-1.64286	0.0113749	0.0325912	25.8714	6.74735	JOKZ01000490	17206	20079	JOKZ01000490.1	17206	20079	-	-	KKO97900.1	904	hypothetical protein THAR02_10001	NA	NA	NA	NA	NA	NA	NA	NA	NA	NA	NA
THAR02_10057	-1.55263	1.81342e-06	9.91005e-06	66.6674	12.8168	JOKZ01000497	9898	11410	JOKZ01000497.1	9898	11410	+	-	KKO97835.1	438	hypothetical protein THAR02_10057	NA	NA	NA	NA	NA	NA	NA	NA	NA	NA	3
THAR02_10070	-1.68627	0	0	465.095	31.3404	JOKZ01000498	17101	18750	JOKZ01000498.1	17101	18750	+	-	KKO97830.1	515	hypothetical protein THAR02_10070	NA	NA	NA	NA	NA	NA	NA	NA	NA	NA	NA
THAR02_10097	-1.88462	0.000468129	0.00178703	32.8228	5.66269	JOKZ01000502	13595	15877	JOKZ01000502.1	13595	15877	-	-	KKO97800.1	534	hypothetical protein THAR02_10097	NA	NA	NA	NA	NA	NA	NA	NA	NA	NA	NA
THAR02_10125	-1.92308	0.000235748	0.000944141	34.9456	5.73046	JOKZ01000506	21542	22669	JOKZ01000506.1	21542	22669	+	-	KKO97778.1	334	hypothetical protein THAR02_10125	NA	NA	NA	NA	NA	NA	NA	NA	NA	NA	NA
THAR02_10126	-2.58333	3.90454e-12	3.6176e-11	81.8657	5.0225	JOKZ01000507	861	2147	JOKZ01000507.1	861	2147	-	-	KKO97764.1	428	hypothetical protein THAR02_10126	NA	NA	NA	NA	NA	NA	NA	NA	NA	NA	NA
THAR02_10176	-2.64286	0.027326	0.0718652	13.7404	2.52893	JOKZ01000514	12725	15280	JOKZ01000514.1	12725	15280	-	-	KKO97719.1	851	hypothetical protein THAR02_10176	NA	NA	NA	NA	NA	NA	NA	NA	NA	NA	NA
THAR02_10192	-1.69048	0	0	159.638	16.9214	JOKZ01000517	598	2125	JOKZ01000517.1	598	2125	+	-	KKO97700.1	439	thiamine-repressible mitochondrial transport protein THI74	NA	NA	NA	NA	NA	NA	NA	NA	NA	NA	NA
THAR02_10252	-1.92	0.00112345	0.00400842	29.9406	5.51062	JOKZ01000527	8842	10014	JOKZ01000527.1	8842	10014	+	-	KKO97640.1	390	hypothetical protein THAR02_10252	NA	NA	NA	NA	NA	NA	NA	NA	NA	NA	NA
THAR02_10256	-1.65789	1.43991e-09	1.08351e-08	89.0627	13.3461	JOKZ01000527	20094	21546	JOKZ01000527.1	20094	21546	+	-	KKO97644.1	394	chloride channel, other eukaryote, partial	NA	NA	NA	NA	NA	NA	NA	NA	NA	NA	NA
THAR02_10261	-2.26667	0	0	122.371	7.5075	JOKZ01000528	16177	17037	JOKZ01000528.1	16177	17037	-	-	KKO97638.1	286	ATPase	NA	NA	NA	NA	NA	NA	NA	NA	NA	NA	3
THAR02_10262	-1.9	3.30183e-07	1.96809e-06	58.0694	7.48576	JOKZ01000528	17846	19572	JOKZ01000528.1	17846	19572	+	-	KKO97639.1	503	hypothetical protein THAR02_10262	NA	NA	NA	NA	NA	NA	NA	NA	NA	NA	NA
THAR02_10324	-2.67857	0	0	215.342	6.74031	JOKZ01000540	6165	7123	JOKZ01000540.1	6165	7123	-	-	KKO97571.1	298	hypothetical protein THAR02_10324	NA	NA	NA	NA	NA	NA	NA	NA	NA	NA	NA
THAR02_10371	-1.86667	1.30305e-06	7.26599e-06	54.1981	7.48143	JOKZ01000549	12088	14679	JOKZ01000549.1	12088	14679	-	-	KKO97525.1	863	hypothetical protein THAR02_10371	NA	NA	NA	NA	NA	NA	NA	NA	NA	NA	NA
THAR02_10473	-4.22222	0.00761692	0.0226596	15.1512	1.78365	JOKZ01000569	13792	17415	JOKZ01000569.1	13792	17415	+	-	KKO97426.1	1158	hypothetical protein THAR02_10473	NA	NA	NA	NA	NA	NA	NA	NA	NA	NA	NA
THAR02_10570	-1.92308	0.000229975	0.000923271	34.7383	5.62083	JOKZ01000588	1011	2160	JOKZ01000588.1	1011	2160	+	-	KKO97319.1	336	HVA22 family TB2/DP1 protein	NA	NA	NA	NA	NA	NA	NA	NA	NA	NA	NA
THAR02_10580	-1.57143	0.000106471	0.000451236	49.8161	10.9466	JOKZ01000589	9232	11593	JOKZ01000589.1	9232	11593	+	-	KKO97316.1	704	hypothetical protein THAR02_10580	NA	NA	NA	NA	NA	NA	NA	NA	NA	NA	NA
THAR02_10666	-1.95652	0.0027276	0.00900686	25.3394	4.66375	JOKZ01000606	11221	12606	JOKZ01000606.1	11221	12606	-	-	KKO97233.1	461	hypothetical protein THAR02_10666	NA	NA	NA	NA	NA	NA	NA	NA	NA	NA	NA
THAR02_10668	-2.39286	1.11022e-16	1.35083e-15	116.679	6.68455	JOKZ01000607	1321	2287	JOKZ01000607.1	1321	2287	+	-	KKO97223.1	300	hypothetical protein THAR02_10668	NA	NA	NA	NA	NA	NA	NA	NA	NA	NA	NA
THAR02_10681	-2.09524	0.00390126	0.0123572	22.7316	4.01239	JOKZ01000610	47	1657	JOKZ01000610.1	47	1657	+	-	KKO97212.1	514	hypothetical protein THAR02_10681, partial	NA	NA	NA	NA	NA	NA	NA	NA	NA	NA	NA
THAR02_10696	-1.80645	3.92836e-06	2.06248e-05	52.7333	8.12055	JOKZ01000613	12768	13563	JOKZ01000613.1	12768	13563	-	-	KKO97203.1	110	hydrophobin 5	NA	NA	NA	NA	NA	NA	NA	NA	NA	NA	NA
THAR02_10748	-1.53125	0.00687135	0.02065	31.8552	8.7945	JOKZ01000629	5049	7253	JOKZ01000629.1	5049	7253	+	-	KKO97147.1	734	hypothetical protein THAR02_10748	NA	NA	NA	NA	NA	NA	NA	NA	NA	NA	NA
THAR02_10756	-1.6875	0	0	329.142	26.0643	JOKZ01000631	694	2925	JOKZ01000631.1	694	2925	-	-	KKO97138.1	657	6-phosphofructo-2-kinase	NA	NA	NA	NA	NA	NA	NA	NA	NA	NA	3
THAR02_10773	-1.83871	1.17596e-06	6.59894e-06	56.1477	8.11036	JOKZ01000635	2202	3795	JOKZ01000635.1	2202	3795	-	-	KKO97121.1	416	hypothetical protein THAR02_10773	NA	NA	NA	NA	NA	NA	NA	NA	NA	NA	6
THAR02_10784	-3.09524	2.22045e-16	2.64567e-15	104.837	4.18786	JOKZ01000638	3677	6763	JOKZ01000638.1	3677	6763	+	-	KKO97109.1	1004	hypothetical protein THAR02_10784	NA	NA	NA	NA	NA	NA	NA	NA	NA	NA	NA
THAR02_10849	-3	0.0297691	0.0776861	12.9072	2.28247	JOKZ01000653	7643	10474	JOKZ01000653.1	7643	10474	+	-	KKO97049.1	906	hypothetical protein THAR02_10849	NA	NA	NA	NA	NA	NA	NA	NA	NA	NA	NA
THAR02_10888	-1.93103	1.66495e-06	9.15524e-06	52.7333	7.19016	JOKZ01000666	8552	10349	JOKZ01000666.1	8552	10349	-	-	KKO97009.1	554	hypothetical protein THAR02_10888	NA	NA	NA	NA	NA	NA	NA	NA	NA	NA	NA
THAR02_10893	-2.7381	0	0	3672.72	17.3296	JOKZ01000667	13257	13629	JOKZ01000667.1	13257	13629	-	-	KKO97006.1	50	hypothetical protein THAR02_10893	NA	NA	NA	NA	NA	NA	NA	NA	NA	NA	3
THAR02_10926	-1.50909	0	0	365.837	40.59	JOKZ01000675	4768	5404	JOKZ01000675.1	4768	5404	-	-	KKO96967.1	143	hypothetical protein THAR02_10926	NA	NA	NA	NA	NA	NA	NA	NA	NA	NA	6
THAR02_10935	-2.05263	0.0277646	0.0729351	15.9638	3.48649	JOKZ01000676	9596	13303	JOKZ01000676.1	9596	13303	+	-	KKO96964.1	1099	ubiquitin conjugation factor E4 B	NA	NA	NA	NA	NA	NA	NA	NA	NA	NA	NA
THAR02_10939	-1.76471	1.31341e-08	8.96235e-08	73.8266	9.96499	JOKZ01000677	9266	11211	JOKZ01000677.1	9266	11211	+	-	KKO96959.1	554	alpha-glucosides permease MPH2/3	NA	NA	NA	NA	NA	NA	NA	NA	NA	NA	NA
THAR02_10964	-2.52	1.91291e-13	1.93898e-12	91.746	5.582	JOKZ01000686	3234	4391	JOKZ01000686.1	3234	4391	+	-	KKO96930.1	318	hypothetical protein THAR02_10964	NA	NA	NA	NA	NA	NA	NA	NA	NA	NA	9
THAR02_11016	-1.54237	0	0	654.203	54.9656	JOKZ01000702	1144	1731	JOKZ01000702.1	1144	1731	+	-	KKO96876.1	169	hypothetical protein THAR02_11016	NA	NA	NA	NA	NA	NA	NA	NA	NA	NA	19
THAR02_11017	-1.72	0	0	445.973	29.0297	JOKZ01000702	3158	4493	JOKZ01000702.1	3158	4493	+	-	KKO96877.1	419	hypothetical protein THAR02_11017	NA	NA	NA	NA	NA	NA	NA	NA	NA	NA	6
THAR02_11067	-1.52632	0	0	504.603	45.9523	JOKZ01000716	617	1038	JOKZ01000716.1	617	1038	-	-	KKO96828.1	57	hypothetical protein THAR02_11067	NA	NA	NA	NA	NA	NA	NA	NA	NA	NA	NA
THAR02_11099	-1.70833	0.0407697	0.103344	18.2491	5.03816	JOKZ01000730	460	4308	JOKZ01000730.1	460	4308	-	-	KKO96794.1	1282	hypothetical protein THAR02_11099	NA	NA	NA	NA	NA	NA	NA	NA	NA	NA	NA
THAR02_11110	-1.52381	2.3608e-09	1.72895e-08	98.2388	17.5571	JOKZ01000734	466	2674	JOKZ01000734.1	466	2674	-	-	KKO96784.1	714	hypothetical protein THAR02_11110	NA	NA	NA	NA	NA	NA	NA	NA	NA	NA	3
THAR02_11137	-2.11538	1.48147e-06	8.22101e-06	48.7783	5.61595	JOKZ01000743	8346	9496	JOKZ01000743.1	8346	9496	+	-	KKO96762.1	359	hypothetical protein THAR02_11137	NA	NA	NA	NA	NA	NA	NA	NA	NA	NA	3
THAR02_11196	-1.65625	0	0	1933.23	75.5387	JOKZ01000766	7904	8502	JOKZ01000766.1	7904	8502	+	-	KKO96702.1	108	hypothetical protein THAR02_11196	NA	NA	NA	NA	NA	NA	NA	NA	NA	NA	3
THAR02_11254	-1.57407	0	0	418.1	37.5811	JOKZ01000788	7765	8280	JOKZ01000788.1	7765	8280	+	-	KKO96645.1	83	LSM domain-containing protein	NA	NA	NA	NA	NA	NA	NA	NA	NA	NA	NA
THAR02_11263	-1.85714	0	0	633.807	28.0229	JOKZ01000793	3706	4397	JOKZ01000793.1	3706	4397	-	-	KKO96632.1	156	hypothetical protein THAR02_11263	NA	NA	NA	NA	NA	NA	NA	NA	NA	NA	6
THAR02_11296	-1.52083	0	0	175.251	25.8042	JOKZ01000814	5408	5908	JOKZ01000814.1	5408	5908	+	-	KKO96601.1	166	hypothetical protein THAR02_11296	NA	NA	NA	NA	NA	NA	NA	NA	NA	NA	NA
THAR02_11305	-1.725	2.22045e-16	2.64567e-15	137.036	14.4124	JOKZ01000819	1292	2188	JOKZ01000819.1	1292	2188	+	-	KKO96589.1	298	hypothetical protein THAR02_11305	NA	NA	NA	NA	NA	NA	NA	NA	NA	NA	3
THAR02_11320	-1.65217	0	0	217.845	22.8755	JOKZ01000829	563	2540	JOKZ01000829.1	563	2540	-	-	KKO96576.1	617	hypothetical protein THAR02_11320	NA	NA	NA	NA	NA	NA	NA	NA	NA	NA	10
THAR02_11339	-1.67568	4.93287e-09	3.50978e-08	81.2972	11.7313	JOKZ01000849	7	557	JOKZ01000849.1	7	557	+	-	KKO96555.1	71	hypothetical protein THAR02_11339, partial	NA	NA	NA	NA	NA	NA	NA	NA	NA	NA	NA
THAR02_11364	-1.60606	0.000125421	0.000525734	44.7507	8.9902	JOKZ01000866	3514	5670	JOKZ01000866.1	3514	5670	+	-	KKO96533.1	653	hypothetical protein THAR02_11364	NA	NA	NA	NA	NA	NA	NA	NA	NA	NA	12
THAR02_11389	-2.7	3.21156e-07	1.91826e-06	47.5886	3.76687	JOKZ01000888	1006	2721	JOKZ01000888.1	1006	2721	+	-	KKO96509.1	491	hypothetical protein THAR02_11389	NA	NA	NA	NA	NA	NA	NA	NA	NA	NA	NA

## Sheet: Tr_cellulose superexpresion
Feature.ID	Experiment...Fold.Change..normalized.values.	Kal.s.Z.test..Celulose.vs.Glicose.original.values...P.value	Kal.s.Z.test..Celulose.vs.Glicose.original.values...FDR.p.value.correction	Glicose...0711_G1_trimmed.RNA.Seq...RPKM	Celulose...0711_C1_trimmed.RNA.Seq...RPKM	Celulose...0711_C1_trimmed.RNA.Seq...Chromosome	Celulose...0711_C1_trimmed.RNA.Seq...Chromosome.region.start	Celulose...0711_C1_trimmed.RNA.Seq...Chromosome.region.end	Replicon.Accession	Start	Stop	Strand	GeneID	Protein.product	Length	Protein.name	Annotation_Cazy	GH.family	CBM	Organism	Genus	Genome.annotation	Blast2go_Annotation	Pfam_Annotation	Enzyme.Codes.list	Gi	CLUSTER
THAR02_04506	2.375	0	0	16.6836	681.256	JOKZ01000112	12222	13617	JOKZ01000112.1	12222	13617	+	-	KKP03363.1	440	hypothetical protein THAR02_04506	CEF73471.1	GH132		eukaryota	Fusarium	hypothetical protein THAR02_04506	Secreted beta-glucosidase sun1 Flags: Precursor	Ank_2	-	818163609	22
THAR02_06347	2.62069	0	0	7.72842	182.705	JOKZ01000190	56003	57597	JOKZ01000190.1	56003	57597	-	-	KKP01562.1	475	cell wall glucanase	XP_325541.1	GH16	CBM18	eukaryota	Neurospora	cell wall glucanase	Probable glycosidase crf2 ame: Full	Mannosyl_trans	-	818161489	5
THAR02_06159	1.55932	0	0	62.5027	537.311	JOKZ01000181	49151	50386	JOKZ01000181.1	49151	50386	-	-	KKP01743.1	411	glucan 1,3-beta-glucosidase	AEO57324.1	GH17		eukaryota	Myceliophthora	glucan 1,3-beta-glucosidase	Probable glucan endo-1,3-beta-glucosidase eglC ame: Full	Sulfatase	-	818161709	20
THAR02_07080	1.52727	0	0	46.5662	312.743	JOKZ01000228	46468	47140	JOKZ01000228.1	46468	47140	-	-	KKP00825.1	157	SUMO-conjugating enzyme ubc9	BAC83070.1	GH17	CBM43	eukaryota	Oryza	SUMO-conjugating enzyme ubc9	SUMO-conjugating enzyme ubc9 ame: Full	Pro_isomerase	EC:6.3.2	818160609	0
THAR02_00503	1.56	0	0	34.2739	202.565	JOKZ01000007	158663	159824	JOKZ01000007.1	158663	159824	+	-	KKP07441.1	321	glycosylhydrolase family 18-1	CAA56315.1	GH18		eukaryota	Trichoderma	glycosylhydrolase family 18-1	Endochitinase 33 ame: Full	Glyco_hydro_18	-	818168141	8
THAR02_03439	1.83333	1.05628e-06	6.50865e-06	8.04974	43.2503	JOKZ01000077	9565	11181	JOKZ01000077.1	9565	11181	-	-	KKP04432.1	456	hydantoinase/carbamoylase family amidase	EAA61743.1	GH31		eukaryota	Aspergillus	hydantoinase/carbamoylase family amidase	N-carbamoyl-L-amino acid hydrolase ame: Full	AAA_23	-	818164814	NA
THAR02_02807	2.76471	6.03203e-05	0.000291413	3.26418	24.5533	JOKZ01000059	58180	61626	JOKZ01000059.1	58180	61626	-	-	KKP05096.1	1126	mannosyl-oligosaccharide alpha-1,2-mannosidase	CCT67337.1	GH47		eukaryota	Fusarium	mannosyl-oligosaccharide alpha-1,2-mannosidase	Endoplasmic reticulum mannosyl-oligosaccharide 1,2-alpha-mannosidase ame: Full	Glyco_hydro_47	EC:3.2.1.113	818165557	17
THAR02_03422	2.06897	2.26234e-10	1.98871e-09	7.40187	59.6541	JOKZ01000076	61304	62794	JOKZ01000076.1	61304	62794	-	-	KKP04478.1	496	endoglucanase E1	XP_368714.1	GH5		eukaryota	Magnaporthe	endoglucanase E1	Endoglucanase ame: Full	tRNA-synt_2b	-	818164866	7
THAR02_04414	2.03448	5.93127e-10	5.05918e-09	7.77744	58.5022	JOKZ01000108	59613	61195	JOKZ01000108.1	59613	61195	-	-	KKP03494.1	472	glycosyl hydrolase family 6	AAA34210.1	GH6	CBM1	eukaryota	Trichoderma	glycosyl hydrolase family 6	Exoglucanase 2 ame: Full	Glyco_hydro_81	EC:3.2.1.91	818163754	17
THAR02_04741	1.57143	1.89559e-12	1.95827e-11	18.769	94.1209	JOKZ01000121	67014	68841	JOKZ01000121.1	67014	68841	-	-	KKP03171.1	587	hypothetical protein THAR02_04741	EAA58990.1	GH71		eukaryota	Aspergillus	hypothetical protein THAR02_04741	Vacuolar aminopeptidase 1 ame: Full	Pectate_lyase_3	-	818163380	23
THAR02_02243	1.73333	4.97214e-05	0.000243483	8.13878	34.983	JOKZ01000043	102413	103971	JOKZ01000043.1	102413	103971	+	-	KKP05689.1	451	glycosylhydrolase family 76-2	CAP73625.1	GH76		eukaryota	Podospora	glycosylhydrolase family 76-2	6-D-mannanase DCW1 Flags: Precursor	Bac_rhamnosid	-	818166224	NA
THAR02_02425	1.58333	1.88332e-06	1.12432e-05	12.6417	50.9417	JOKZ01000048	55779	57731	JOKZ01000048.1	55779	57731	-	-	KKP05465.1	581	hypothetical protein THAR02_02425	CCT70030.1	GH76		eukaryota	Fusarium	hypothetical protein THAR02_02425	6-D-mannanase DCW1 Flags: Precursor	Glyco_hydro_16	-	818165974	4
THAR02_08655	1.7093	0	0	406.596	23484.4	JOKZ01000344	2078	3217	JOKZ01000344.1	2078	3217	+	-	KKO99226.1	379	alcohol dehydrogenase 1	EAA63396.1	GH76		eukaryota	Aspergillus	alcohol dehydrogenase 1	Alcohol dehydrogenase 1 ame: Full	Glycos_transf_1	EC:1.1.1.78
THAR02_03122	1.55556	0.0236602	0.0663847	6.77482	18.2002	JOKZ01000067	60151	61957	JOKZ01000067.1	60151	61957	-	-	KKP04785.1	542	beta-glucuronidase	CAP59870.1	GH79		eukaryota	Podospora	beta-glucuronidase	Beta-glucuronidase Short	-	-	818165210	17
THAR02_00634	1.6	1.92613e-10	1.70884e-09	16.3137	78.8862	JOKZ01000009	160524	162055	JOKZ01000009.1	160524	162055	+	-	KKP07310.1	450	S-(hydroxymethyl)glutathione dehydrogenase/alcohol dehydrogenase	EAA29319.1	GH93		eukaryota	Neurospora	S-(hydroxymethyl)glutathione dehydrogenase/alcohol dehydrogenase	Zinc-type alcohol dehydrogenase	ADH_N	-	818168000	NA
THAR02_01348	3.13043	0	0	5.17402	138.997	JOKZ01000023	97013	99335	JOKZ01000023.1	97013	99335	-	-	KKP06557.1	710	chitin synthase D	CEF74160.1	GT2		eukaryota	Fusarium	chitin synthase D	Chitin synthase D ame: Full	Anp1	EC:2.4.1.16	818167182	NA
THAR02_08662	2.07407	5.23739e-08	3.77079e-07	6.6886	46.7182	JOKZ01000344	19824	21680	JOKZ01000344.1	19824	21680	-	-	KKO99233.1	549	alpha-1,2-mannosyltransferase alg-11	CEF88436.1	GT4		eukaryota	Fusarium	alpha-1,2-mannosyltransferase alg-11	GDP-Man:Man(3) c(2)-PP-Dol alpha-1,2-mannosyltransferase ame: Full	Alpha_adaptinC2	EC:2.4.1.131	818158611	0
THAR02_00559	1.86842	0	0	14.8936	128.035	JOKZ01000008	129928	130668	JOKZ01000008.1	129928	130668	-	-	KKP07362.1	246	short-chain dehydrogenase	AID32530.1	GT51		bacteria	Mesorhizobium	short-chain dehydrogenase	Tetrahydroxynaphthalene reductase ame: Full	adh_short_C2	EC:1.1	818168057	9
THAR02_10438	1.65789	9.73572e-11	8.82123e-10	14.149	76.0207	JOKZ01000564	9954	10986	JOKZ01000564.1	9954	10986	+	-	KKO97459.1	259	2-deoxy-D-gluconate 3-dehydrogenase	AID32530.1	GT51		bacteria	Mesorhizobium	2-deoxy-D-gluconate 3-dehydrogenase	2-dehydro-3-deoxy-D-gluconate 5-dehydrogenase ame: Full	Glyco_hydro_49	EC:1.1.1.69
THAR02_11445	2.24242	0	0	9.86254	158.971	JOKZ01000991	1930	3111	JOKZ01000991.1	1930	3111	+	-	KKO96455.1	372	mannan polymerase complexes MNN9 subunit	CCT66023.1	GT62		eukaryota	Fusarium	mannan polymerase complexes MNN9 subunit	Mannan polymerase complexes subunit MNN9 Short	Gly_transf_sug	EC:2.4.1	818153792	5
THAR02_00054	2.03571	2.73991e-08	2.02595e-07	7.38701	49.6119	JOKZ01000001	161262	164249	JOKZ01000001.1	161262	164249	-	-	KKP07846.1	995	hypothetical protein THAR02_00054	NA	NA	NA	NA	NA	NA	NA	NA	NA	NA	17
THAR02_00129	1.63462	0	0	38.0821	339.654	JOKZ01000002	64511	65959	JOKZ01000002.1	64511	65959	-	-	KKP07741.1	482	hypothetical protein THAR02_00129	NA	NA	NA	NA	NA	NA	NA	NA	NA	NA	8
THAR02_00169	1.61111	1.59736e-06	9.63108e-06	12.8179	51.6517	JOKZ01000002	195614	197557	JOKZ01000002.1	195614	197557	-	-	KKP07781.1	573	hypothetical protein THAR02_00169	NA	NA	NA	NA	NA	NA	NA	NA	NA	NA	12
THAR02_00199	1.73333	4.78396e-05	0.000234968	8.17495	35.1385	JOKZ01000003	57504	58936	JOKZ01000003.1	57504	58936	-	-	KKP07663.1	449	nucleoside transporter	NA	NA	NA	NA	NA	NA	NA	NA	NA	NA	17
THAR02_00214	1.62162	3.41276e-08	2.48669e-07	13.5247	61.7668	JOKZ01000003	94886	96517	JOKZ01000003.1	94886	96517	+	-	KKP07678.1	543	ATP-dependent RNA helicase DBP8	NA	NA	NA	NA	NA	NA	NA	NA	NA	NA	0
THAR02_00271	1.6	0	0	69.0841	695.964	JOKZ01000004	69228	70013	JOKZ01000004.1	69228	70013	-	-	KKP07596.1	212	ribosome biogenesis protein RLP24	NA	NA	NA	NA	NA	NA	NA	NA	NA	NA	0
THAR02_00284	1.63158	2.63952e-09	2.12233e-08	14.2586	68.949	JOKZ01000004	110427	112711	JOKZ01000004.1	110427	112711	-	-	KKP07609.1	515	hypothetical protein THAR02_00284	NA	NA	NA	NA	NA	NA	NA	NA	NA	NA	9
THAR02_00300	1.83333	0.00329584	0.0113732	5.48246	20.6196	JOKZ01000004	145935	148081	JOKZ01000004.1	145935	148081	-	-	KKP07625.1	670	transcription initiation factor TFIIF subunit alpha	NA	NA	NA	NA	NA	NA	NA	NA	NA	NA	0
THAR02_00330	1.7027	9.67588e-11	8.77392e-10	13.426	74.541	JOKZ01000005	41276	43991	JOKZ01000005.1	41276	43991	+	-	KKP07534.1	821	minichromosome maintenance protein 7 (cell division control protein 47)	NA	NA	NA	NA	NA	NA	NA	NA	NA	NA	5
THAR02_00334	1.88636	0	0	22.4313	301.302	JOKZ01000005	53829	54875	JOKZ01000005.1	53829	54875	+	-	KKP07538.1	327	geranylgeranyl transferase type-2 subunit beta	NA	NA	NA	NA	NA	NA	NA	NA	NA	NA	6
THAR02_00387	1.64286	0.0043804	0.0148222	7.0609	22.7624	JOKZ01000006	39458	41176	JOKZ01000006.1	39458	41176	+	-	KKP07466.1	520	major facilitator superfamily transporter	NA	NA	NA	NA	NA	NA	NA	NA	NA	NA	9
THAR02_00399	1.58824	3.37262e-05	0.00016956	10.9161	41.0557	JOKZ01000006	74265	75275	JOKZ01000006.1	74265	75275	+	-	KKP07478.1	336	hypothetical protein THAR02_00399	NA	NA	NA	NA	NA	NA	NA	NA	NA	NA	0
THAR02_00406	1.75556	0	0	23.7337	229.534	JOKZ01000006	88364	89128	JOKZ01000006.1	88364	89128	-	-	KKP07485.1	154	mago nashi protein	NA	NA	NA	NA	NA	NA	NA	NA	NA	NA	1
THAR02_00453	2.15789	0.00513637	0.0170741	3.87235	16.6445	JOKZ01000007	32499	35474	JOKZ01000007.1	32499	35474	-	-	KKP07391.1	949	hypothetical protein THAR02_00453	NA	NA	NA	NA	NA	NA	NA	NA	NA	NA	16
THAR02_00455	2	1.19487e-06	7.31169e-06	6.85052	40.4878	JOKZ01000007	39496	41778	JOKZ01000007.1	39496	41778	+	-	KKP07393.1	536	hypothetical protein THAR02_00455, partial	NA	NA	NA	NA	NA	NA	NA	NA	NA	NA	NA
THAR02_00609	1.71429	5.4487e-09	4.27639e-08	11.496	61.7668	JOKZ01000009	87063	88295	JOKZ01000009.1	87063	88295	+	-	KKP07285.1	319	hypothetical protein THAR02_00609	NA	NA	NA	NA	NA	NA	NA	NA	NA	NA	13
THAR02_00615	2.175	0	0	16.8749	380.801	JOKZ01000009	104587	105360	JOKZ01000009.1	104587	105360	+	-	KKP07291.1	217	cysteine dioxygenase	NA	NA	NA	NA	NA	NA	NA	NA	NA	NA	4
THAR02_00621	1.65116	0	0	21.0213	124.24	JOKZ01000009	121599	122366	JOKZ01000009.1	121599	122366	+	-	KKP07297.1	174	hypothetical protein THAR02_00621	NA	NA	NA	NA	NA	NA	NA	NA	NA	NA	NA
THAR02_00637	2.02941	0	0	10.9161	111.437	JOKZ01000009	166841	167955	JOKZ01000009.1	166841	167955	-	-	KKP07313.1	336	hypothetical protein THAR02_00637	NA	NA	NA	NA	NA	NA	NA	NA	NA	NA	9
THAR02_00643	1.79412	8.75921e-10	7.369e-09	10.9161	64.5161	JOKZ01000010	7446	10733	JOKZ01000010.1	7446	10733	+	-	KKP07213.1	1010	hypothetical protein THAR02_00643	NA	NA	NA	NA	NA	NA	NA	NA	NA	NA	NA
THAR02_00647	1.53571	0.0202844	0.0579166	7.12932	19.1525	JOKZ01000010	24238	27467	JOKZ01000010.1	24238	27467	+	-	KKP07217.1	1031	exocyst complex component Sec5	NA	NA	NA	NA	NA	NA	NA	NA	NA	NA	1
THAR02_00667	1.71429	0.000722852	0.00287491	7.25588	27.2895	JOKZ01000010	102324	107105	JOKZ01000010.1	102324	107105	-	-	KKP07237.1	1520	hypothetical protein THAR02_00667	NA	NA	NA	NA	NA	NA	NA	NA	NA	NA	0
THAR02_00715	1.75	0	0	16.4229	119.122	JOKZ01000011	93681	95148	JOKZ01000011.1	93681	95148	-	-	KKP07179.1	447	fasciclin domain-containing protein	NA	NA	NA	NA	NA	NA	NA	NA	NA	NA	5
THAR02_00761	1.75	0	0	22.7082	195.214	JOKZ01000012	41456	42793	JOKZ01000012.1	41456	42793	-	-	KKP07111.1	323	ribose-phosphate pyrophosphokinase 3	NA	NA	NA	NA	NA	NA	NA	NA	NA	NA	22
THAR02_00772	2.12195	0	0	18.2115	391.394	JOKZ01000012	83864	85045	JOKZ01000012.1	83864	85045	-	-	KKP07122.1	201	ubiquitin-conjugating enzyme E2 H	NA	NA	NA	NA	NA	NA	NA	NA	NA	NA	5
THAR02_00927	1.96552	3.88039e-08	2.81849e-07	7.68002	49.5166	JOKZ01000015	26764	28378	JOKZ01000015.1	26764	28378	+	-	KKP06947.1	478	hypothetical protein THAR02_00927	NA	NA	NA	NA	NA	NA	NA	NA	NA	NA	17
THAR02_00932	1.61702	0	0	27.9751	184.126	JOKZ01000015	38395	39972	JOKZ01000015.1	38395	39972	+	-	KKP06952.1	525	allantoinase	NA	NA	NA	NA	NA	NA	NA	NA	NA	NA	22
THAR02_01029	1.83721	0	0	20.9019	224.607	JOKZ01000017	38011	38538	JOKZ01000017.1	38011	38538	-	-	KKP06832.1	175	hypothetical protein THAR02_01029	NA	NA	NA	NA	NA	NA	NA	NA	NA	NA	9
THAR02_01081	1.83333	3.55271e-15	4.31353e-14	12.5554	94.4421	JOKZ01000018	30009	30976	JOKZ01000018.1	30009	30976	+	-	KKP06789.1	292	hypothetical protein THAR02_01081	NA	NA	NA	NA	NA	NA	NA	NA	NA	NA	6
THAR02_01094	1.825	0	0	16.3499	149.338	JOKZ01000018	71579	72446	JOKZ01000018.1	71579	72446	+	-	KKP06802.1	224	vacuolar sorting protein SNF7	NA	NA	NA	NA	NA	NA	NA	NA	NA	NA	23
THAR02_01097	1.75	0.0121746	0.0367219	5.46617	17.6214	JOKZ01000018	100529	104652	JOKZ01000018.1	100529	104652	-	-	KKP06805.1	1345	CMGC/DYRK/DYRK2 protein kinase	NA	NA	NA	NA	NA	NA	NA	NA	NA	NA	5
THAR02_01107	1.70588	1.78969e-07	1.21126e-06	10.9649	53.0219	JOKZ01000018	131579	133950	JOKZ01000018.1	131579	133950	+	-	KKP06815.1	670	hypothetical protein THAR02_01107	NA	NA	NA	NA	NA	NA	NA	NA	NA	NA	NA
THAR02_01117	1.53333	1.24789e-13	1.3823e-12	23.5816	109.808	JOKZ01000019	8495	9975	JOKZ01000019.1	8495	9975	-	-	KKP06732.1	467	cytochrome c oxidase assembly protein subunit 15	NA	NA	NA	NA	NA	NA	NA	NA	NA	NA	5
THAR02_01121	1.6	0.0359718	0.0970445	5.82077	15.6372	JOKZ01000019	23177	25534	JOKZ01000019.1	23177	25534	-	-	KKP06736.1	631	DnaJ like subfamily C member 9	NA	NA	NA	NA	NA	NA	NA	NA	NA	NA	NA
THAR02_01138	2.8	0.00148281	0.00552653	2.9336	17.3381	JOKZ01000019	73226	77111	JOKZ01000019.1	73226	77111	-	-	KKP06753.1	1253	hypothetical protein THAR02_01138	NA	NA	NA	NA	NA	NA	NA	NA	NA	NA	9
THAR02_01153	2.07143	4.02447e-09	3.18687e-08	7.02048	52.8083	JOKZ01000019	117108	118860	JOKZ01000019.1	117108	118860	+	-	KKP06768.1	523	hypothetical protein THAR02_01153, partial	NA	NA	NA	NA	NA	NA	NA	NA	NA	NA	NA
THAR02_01156	1.6	0.00200108	0.00727425	8.30413	26.7703	JOKZ01000019	125697	127257	JOKZ01000019.1	125697	127257	+	-	KKP06771.1	442	hypothetical protein THAR02_01156	NA	NA	NA	NA	NA	NA	NA	NA	NA	NA	12
THAR02_01157	2.23333	0	0	8.43745	95.2002	JOKZ01000019	136954	138391	JOKZ01000019.1	136954	138391	+	-	KKP06772.1	435	hypothetical protein THAR02_01157	NA	NA	NA	NA	NA	NA	NA	NA	NA	NA	13
THAR02_01262	1.96875	1.12443e-12	1.17748e-11	9.31324	75.0584	JOKZ01000021	127581	128907	JOKZ01000021.1	127581	128907	-	-	KKP06665.1	394	hypothetical protein THAR02_01262	NA	NA	NA	NA	NA	NA	NA	NA	NA	NA	13
THAR02_01274	1.52174	6.66134e-15	7.90424e-14	24.4434	118.198	JOKZ01000022	26046	27096	JOKZ01000022.1	26046	27096	+	-	KKP06576.1	300	hypothetical protein THAR02_01274	NA	NA	NA	NA	NA	NA	NA	NA	NA	NA	22
THAR02_01306	1.52941	0.000387947	0.00162715	10.9486	35.2953	JOKZ01000022	106642	107804	JOKZ01000022.1	106642	107804	+	-	KKP06608.1	335	hypothetical protein THAR02_01306	NA	NA	NA	NA	NA	NA	NA	NA	NA	NA	2
THAR02_01332	2.4	0	0	8.49591	136.943	JOKZ01000023	29989	31351	JOKZ01000023.1	29989	31351	-	-	KKP06541.1	432	hypothetical protein THAR02_01332	NA	NA	NA	NA	NA	NA	NA	NA	NA	NA	5
THAR02_01343	1.75	0.0116036	0.0351842	5.54025	17.8603	JOKZ01000023	73691	75811	JOKZ01000023.1	73691	75811	+	-	KKP06552.1	663	hypothetical protein THAR02_01343	NA	NA	NA	NA	NA	NA	NA	NA	NA	NA	NA
THAR02_01373	1.875	0	0	50.858	1302.51	JOKZ01000024	31297	31947	JOKZ01000024.1	31297	31947	-	-	KKP06499.1	216	hypothetical protein THAR02_01373	NA	NA	NA	NA	NA	NA	NA	NA	NA	NA	9
THAR02_01384	1.83333	0.00312395	0.0108288	5.54443	20.8527	JOKZ01000024	73177	77212	JOKZ01000024.1	73177	77212	-	-	KKP06510.1	1326	hypothetical protein THAR02_01384	NA	NA	NA	NA	NA	NA	NA	NA	NA	NA	1
THAR02_01386	1.54545	0.000546704	0.00222908	10.3919	33.5007	JOKZ01000024	82181	83794	JOKZ01000024.1	82181	83794	-	-	KKP06512.1	353	protein RAI1	NA	NA	NA	NA	NA	NA	NA	NA	NA	NA	NA
THAR02_01462	1.76667	1.66979e-05	8.81104e-05	8.22982	37.5852	JOKZ01000026	31196	34305	JOKZ01000026.1	31196	34305	-	-	KKP06411.1	893	hypothetical protein THAR02_01462	NA	NA	NA	NA	NA	NA	NA	NA	NA	NA	16
THAR02_01465	2.4	5.36953e-05	0.000261273	4.14738	26.7401	JOKZ01000026	44531	47191	JOKZ01000026.1	44531	47191	+	-	KKP06414.1	886	hypothetical protein THAR02_01465	NA	NA	NA	NA	NA	NA	NA	NA	NA	NA	13
THAR02_01468	1.54545	0.000770821	0.00304777	9.83617	31.7092	JOKZ01000026	55263	56384	JOKZ01000026.1	55263	56384	+	-	KKP06417.1	373	hypothetical protein THAR02_01468	NA	NA	NA	NA	NA	NA	NA	NA	NA	NA	13
THAR02_01590	2.06897	1.30146e-10	1.16816e-09	7.60068	61.2564	JOKZ01000028	130782	132427	JOKZ01000028.1	130782	132427	-	-	KKP06345.1	483	hypothetical protein THAR02_01590	NA	NA	NA	NA	NA	NA	NA	NA	NA	NA	22
THAR02_01602	1.68966	0	0	59.017	798.014	JOKZ01000029	31339	32677	JOKZ01000029.1	31339	32677	-	-	KKP06264.1	373	phospho-2-dehydro-3-deoxyheptonate aldolase	NA	NA	NA	NA	NA	NA	NA	NA	NA	NA	5
THAR02_01622	1.77273	0.0218886	0.061943	4.56985	14.732	JOKZ01000029	83764	86317	JOKZ01000029.1	83764	86317	+	-	KKP06284.1	804	hypothetical protein THAR02_01622	NA	NA	NA	NA	NA	NA	NA	NA	NA	NA	NA
THAR02_01631	2.3	0	0	8.24827	110.793	JOKZ01000029	106559	108159	JOKZ01000029.1	106559	108159	+	-	KKP06293.1	445	hypothetical protein THAR02_01631	NA	NA	NA	NA	NA	NA	NA	NA	NA	NA	NA
THAR02_01670	2.1087	0	0	24.4705	740.654	JOKZ01000030	97426	98912	JOKZ01000030.1	97426	98912	+	-	KKP06239.1	450	nucleolin	NA	NA	NA	NA	NA	NA	NA	NA	NA	NA	5
THAR02_01671	1.51064	0	0	26.4657	132.717	JOKZ01000030	101392	102642	JOKZ01000030.1	101392	102642	+	-	KKP06240.1	416	hypothetical protein THAR02_01671	NA	NA	NA	NA	NA	NA	NA	NA	NA	NA	4
THAR02_01681	1.6875	1.22475e-05	6.59893e-05	9.45689	40.6486	JOKZ01000030	133113	134634	JOKZ01000030.1	133113	134634	+	-	KKP06250.1	388	hypothetical protein THAR02_01681	NA	NA	NA	NA	NA	NA	NA	NA	NA	NA	1
THAR02_01700	2.36364	1.68142e-06	1.01061e-05	4.65073	34.983	JOKZ01000031	54845	57217	JOKZ01000031.1	54845	57217	+	-	KKP06187.1	790	hypothetical protein THAR02_01700	NA	NA	NA	NA	NA	NA	NA	NA	NA	NA	9
THAR02_01732	1.89744	0	0	15.7885	152.694	JOKZ01000032	21938	22761	JOKZ01000032.1	21938	22761	+	-	KKP06129.1	232	protein-L-isoaspartate O-methyltransferase	NA	NA	NA	NA	NA	NA	NA	NA	NA	NA	13
THAR02_01739	1.97872	0	0	26.2766	578.843	JOKZ01000032	36882	37744	JOKZ01000032.1	36882	37744	+	-	KKP06136.1	139	hypothetical protein THAR02_01739	NA	NA	NA	NA	NA	NA	NA	NA	NA	NA	20
THAR02_01770	1.70968	2.62648e-05	0.000134338	8.73807	37.5589	JOKZ01000032	130451	131949	JOKZ01000032.1	130451	131949	+	-	KKP06167.1	420	hypothetical protein THAR02_01770	NA	NA	NA	NA	NA	NA	NA	NA	NA	NA	5
THAR02_01792	2.2	0	0	11.7531	189.445	JOKZ01000033	54938	56088	JOKZ01000033.1	54938	56088	+	-	KKP06096.1	312	hypothetical protein THAR02_01792	NA	NA	NA	NA	NA	NA	NA	NA	NA	NA	4
THAR02_01807	2.03704	3.05711e-07	2.01552e-06	6.66436	42.9682	JOKZ01000033	108346	110687	JOKZ01000033.1	108346	110687	-	-	KKP06111.1	551	hypothetical protein THAR02_01807	NA	NA	NA	NA	NA	NA	NA	NA	NA	NA	9
THAR02_01845	1.65854	8.88178e-16	1.11245e-14	17.5178	108.239	JOKZ01000034	96737	98228	JOKZ01000034.1	96737	98228	+	-	KKP06064.1	419	acetyl-CoA acyltransferase	NA	NA	NA	NA	NA	NA	NA	NA	NA	NA	NA
THAR02_01891	2.33333	9.72555e-14	1.08357e-12	6.51103	73.4643	JOKZ01000035	89910	91740	JOKZ01000035.1	89910	91740	+	-	KKP06019.1	564	hypothetical protein THAR02_01891	NA	NA	NA	NA	NA	NA	NA	NA	NA	NA	NA
THAR02_01895	1.6	0.0395399	0.105802	5.60782	15.0651	JOKZ01000035	108254	110299	JOKZ01000035.1	108254	110299	+	-	KKP06023.1	655	hypothetical protein THAR02_01895, partial	NA	NA	NA	NA	NA	NA	NA	NA	NA	NA	6
THAR02_01923	1.51111	8.22009e-13	8.66312e-12	23.2243	104.816	JOKZ01000036	47822	50475	JOKZ01000036.1	47822	50475	+	-	KKP05967.1	791	DnaJ like subfamily C member 7	NA	NA	NA	NA	NA	NA	NA	NA	NA	NA	13
THAR02_01942	2	0.0426115	0.112917	3.57505	11.525	JOKZ01000036	120092	123359	JOKZ01000036.1	120092	123359	-	-	KKP05986.1	1028	exportin-T	NA	NA	NA	NA	NA	NA	NA	NA	NA	NA	NA
THAR02_01946	2.27778	0	0	45.4164	4441.11	JOKZ01000037	26	268	JOKZ01000037.1	26	268	-	-	KKP05907.1	81	hypothetical protein THAR02_01946, partial	NA	NA	NA	NA	NA	NA	NA	NA	NA	NA	17
THAR02_01973	1.90698	0	0	20.1023	264.619	JOKZ01000037	67348	68667	JOKZ01000037.1	67348	68667	+	-	KKP05934.1	365	hypothetical protein THAR02_01973	NA	NA	NA	NA	NA	NA	NA	NA	NA	NA	5
THAR02_01998	1.53659	9.00823e-09	7.01739e-08	18.3936	74.1202	JOKZ01000038	43077	44432	JOKZ01000038.1	43077	44432	-	-	KKP05881.1	399	actin cytoskeleton-regulatory complex protein END3	NA	NA	NA	NA	NA	NA	NA	NA	NA	NA	4
THAR02_02013	1.69697	4.41716e-06	2.52052e-05	10.4213	44.7941	JOKZ01000038	97654	98853	JOKZ01000038.1	97654	98853	+	-	KKP05896.1	352	hypothetical protein THAR02_02013	NA	NA	NA	NA	NA	NA	NA	NA	NA	NA	26
THAR02_02055	1.55263	4.0608e-07	2.6424e-06	14.2863	57.5691	JOKZ01000039	98184	99851	JOKZ01000039.1	98184	99851	+	-	KKP05858.1	514	acyl-CoA dehydrogenase	NA	NA	NA	NA	NA	NA	NA	NA	NA	NA	7
THAR02_02062	2.21053	0	0	14.149	304.083	JOKZ01000039	117991	118944	JOKZ01000039.1	117991	118944	+	-	KKP05865.1	259	hypothetical protein THAR02_02062	NA	NA	NA	NA	NA	NA	NA	NA	NA	NA	5
THAR02_02065	1.525	2.22356e-07	1.48902e-06	17.0312	64.0545	JOKZ01000039	121659	123666	JOKZ01000039.1	121659	123666	+	-	KKP05868.1	647	methionyl-tRNA synthetase	NA	NA	NA	NA	NA	NA	NA	NA	NA	NA	22
THAR02_02085	2.425	0	0	17.1104	735.456	JOKZ01000040	50837	51481	JOKZ01000040.1	50837	51481	-	-	KKP05801.1	214	hypothetical protein THAR02_02085	NA	NA	NA	NA	NA	NA	NA	NA	NA	NA	5
THAR02_02165	1.63462	0	0	37.5381	342.869	JOKZ01000042	27846	28312	JOKZ01000042.1	27846	28312	+	-	KKP05701.1	97	small nuclear ribonucleoprotein	NA	NA	NA	NA	NA	NA	NA	NA	NA	NA	NA
THAR02_02248	2.20833	7.00281e-07	4.40713e-06	5.55699	38.8142	JOKZ01000043	116563	118548	JOKZ01000043.1	116563	118548	+	-	KKP05694.1	661	hypothetical protein THAR02_02248	NA	NA	NA	NA	NA	NA	NA	NA	NA	NA	17
THAR02_02250	1.53846	1.69979e-07	1.15441e-06	15.8794	62.5667	JOKZ01000044	4171	6815	JOKZ01000044.1	4171	6815	+	-	KKP05609.1	694	hypothetical protein THAR02_02250	NA	NA	NA	NA	NA	NA	NA	NA	NA	NA	22
THAR02_02295	1.53571	0.0212643	0.0603695	7.02048	18.8601	JOKZ01000045	31345	33170	JOKZ01000045.1	31345	33170	-	-	KKP05569.1	523	FAD binding domain-containing protein	NA	NA	NA	NA	NA	NA	NA	NA	NA	NA	NA
THAR02_02365	2	9.75334e-10	8.16185e-09	8.43745	58.9335	JOKZ01000046	81610	83495	JOKZ01000046.1	81610	83495	-	-	KKP05548.1	435	hypothetical protein THAR02_02365	NA	NA	NA	NA	NA	NA	NA	NA	NA	NA	NA
THAR02_02411	1.53571	0.0195613	0.0561446	7.21319	19.3778	JOKZ01000048	3061	4662	JOKZ01000048.1	3061	4662	+	-	KKP05451.1	509	hypothetical protein THAR02_02411	NA	NA	NA	NA	NA	NA	NA	NA	NA	NA	5
THAR02_02472	2	0	0	12.1812	134.169	JOKZ01000049	97660	99528	JOKZ01000049.1	97660	99528	+	-	KKP05441.1	603	hypothetical protein THAR02_02472	NA	NA	NA	NA	NA	NA	NA	NA	NA	NA	8
THAR02_02481	2.17391	2.81033e-05	0.000142979	5.09519	30.1135	JOKZ01000050	5960	8183	JOKZ01000050.1	5960	8183	+	-	KKP05376.1	721	L-serine dehydratase	NA	NA	NA	NA	NA	NA	NA	NA	NA	NA	26
THAR02_02484	2	2.60725e-10	2.27624e-09	8.10293	60.9505	JOKZ01000050	15153	16607	JOKZ01000050.1	15153	16607	-	-	KKP05379.1	453	oxidoreductase	NA	NA	NA	NA	NA	NA	NA	NA	NA	NA	NA
THAR02_02586	2.23529	0.0110474	0.033613	3.19334	13.726	JOKZ01000052	91086	94618	JOKZ01000052.1	91086	94618	+	-	KKP05320.1	1151	hypothetical protein THAR02_02586	NA	NA	NA	NA	NA	NA	NA	NA	NA	NA	NA
THAR02_02606	1.60606	6.60825e-05	0.000317119	10.1064	38.0104	JOKZ01000053	28352	29443	JOKZ01000053.1	28352	29443	+	-	KKP05275.1	363	hypothetical protein THAR02_02606	NA	NA	NA	NA	NA	NA	NA	NA	NA	NA	5
THAR02_02635	3.09091	0.0200684	0.0573865	2.17548	10.5197	JOKZ01000054	23217	28391	JOKZ01000054.1	23217	28391	-	-	KKP05245.1	1690	hypothetical protein THAR02_02635	NA	NA	NA	NA	NA	NA	NA	NA	NA	NA	NA
THAR02_02647	2.45455	1.7208e-07	1.16799e-06	4.59841	39.5308	JOKZ01000054	63189	66183	JOKZ01000054.1	63189	66183	+	-	KKP05257.1	799	hypothetical protein THAR02_02647	NA	NA	NA	NA	NA	NA	NA	NA	NA	NA	0
THAR02_02752	1.73333	5.46773e-05	0.000265939	8.04974	34.6002	JOKZ01000057	82047	83566	JOKZ01000057.1	82047	83566	+	-	KKP05157.1	456	hypothetical protein THAR02_02752	NA	NA	NA	NA	NA	NA	NA	NA	NA	NA	15
THAR02_02839	1.82759	9.88607e-06	5.38976e-05	7.86053	38.0104	JOKZ01000060	50361	52022	JOKZ01000060.1	50361	52022	+	-	KKP05052.1	467	NAD-dependent aldehyde dehydrogenase	NA	NA	NA	NA	NA	NA	NA	NA	NA	NA	16
THAR02_02844	1.76	0.0049098	0.0164155	5.82077	20.3283	JOKZ01000060	69144	72999	JOKZ01000060.1	69144	72999	+	-	KKP05057.1	1263	hypothetical protein THAR02_02844	NA	NA	NA	NA	NA	NA	NA	NA	NA	NA	16
THAR02_02878	2.41379	0	0	7.86053	122.478	JOKZ01000061	49638	51124	JOKZ01000061.1	49638	51124	-	-	KKP05014.1	467	actin-like protein 4	NA	NA	NA	NA	NA	NA	NA	NA	NA	NA	8
THAR02_03019	1.54545	1.49214e-13	1.64493e-12	21.9626	106.202	JOKZ01000065	7526	8587	JOKZ01000065.1	7526	8587	-	-	KKP04841.1	334	hypothetical protein THAR02_03019	NA	NA	NA	NA	NA	NA	NA	NA	NA	NA	16
THAR02_03061	1.64384	0	0	165.709	3614.75	JOKZ01000066	9689	10095	JOKZ01000066.1	9689	10095	-	-	KKP04803.1	110	60S acidic ribosomal protein P2	NA	NA	NA	NA	NA	NA	NA	NA	NA	NA	5
THAR02_03070	1.7381	0	0	18.817	146.597	JOKZ01000066	30181	31353	JOKZ01000066.1	30181	31353	-	-	KKP04812.1	390	hypothetical protein THAR02_03070	NA	NA	NA	NA	NA	NA	NA	NA	NA	NA	5
THAR02_03131	2	1.40217e-07	9.63668e-07	7.04737	45.4377	JOKZ01000067	97974	99696	JOKZ01000067.1	97974	99696	-	-	KKP04794.1	521	hypothetical protein THAR02_03131	NA	NA	NA	NA	NA	NA	NA	NA	NA	NA	16
THAR02_03161	1.55263	3.05616e-07	2.01552e-06	14.2366	58.1335	JOKZ01000068	83440	87315	JOKZ01000068.1	83440	87315	+	-	KKP04749.1	1291	pre-mRNA-processing ATP-dependent RNA helicase PRP5	NA	NA	NA	NA	NA	NA	NA	NA	NA	NA	8
THAR02_03247	1.5641	2.94774e-08	2.17124e-07	15.2014	65.3401	JOKZ01000071	30761	32414	JOKZ01000071.1	30761	32414	+	-	KKP04634.1	483	hypothetical protein THAR02_03247	NA	NA	NA	NA	NA	NA	NA	NA	NA	NA	NA
THAR02_03313	1.95652	0.00150975	0.00562149	4.97798	21.3969	JOKZ01000073	660	3025	JOKZ01000073.1	660	3025	+	-	KKP04553.1	738	hypothetical protein THAR02_03313	NA	NA	NA	NA	NA	NA	NA	NA	NA	NA	12
THAR02_03334	1.51064	0	0	27.3511	132.259	JOKZ01000073	69067	70306	JOKZ01000073.1	69067	70306	-	-	KKP04574.1	268	hypothetical protein THAR02_03334	NA	NA	NA	NA	NA	NA	NA	NA	NA	NA	12
THAR02_03378	2.15385	4.83747e-08	3.49599e-07	6.04061	45.4377	JOKZ01000075	355	2289	JOKZ01000075.1	355	2289	-	-	KKP04493.1	608	hypothetical protein THAR02_03378	NA	NA	NA	NA	NA	NA	NA	NA	NA	NA	NA
THAR02_03402	1.51351	2.08759e-05	0.000108268	13.6249	47.0604	JOKZ01000075	100444	106253	JOKZ01000075.1	100444	106253	+	-	KKP04517.1	1889	hypothetical protein THAR02_03402	NA	NA	NA	NA	NA	NA	NA	NA	NA	NA	17
THAR02_03521	1.71429	0.00117714	0.00447875	7.35746	26.3538	JOKZ01000079	58738	63358	JOKZ01000079.1	58738	63358	-	-	KKP04379.1	1499	hypothetical protein THAR02_03521	NA	NA	NA	NA	NA	NA	NA	NA	NA	NA	4
THAR02_03526	2.25	0.0282476	0.0779997	3.05542	11.4915	JOKZ01000079	75149	78817	JOKZ01000079.1	75149	78817	+	-	KKP04384.1	1203	hypothetical protein THAR02_03526	NA	NA	NA	NA	NA	NA	NA	NA	NA	NA	12
THAR02_03546	1.66667	0.00559312	0.0183585	6.67646	21.5231	JOKZ01000080	37553	39450	JOKZ01000080.1	37553	39450	+	-	KKP04343.1	550	allantoate permease	NA	NA	NA	NA	NA	NA	NA	NA	NA	NA	12
THAR02_03648	1.6	1.53541e-05	8.14307e-05	11.8669	44.6315	JOKZ01000083	41232	42463	JOKZ01000083.1	41232	42463	+	-	KKP04239.1	309	hypothetical protein THAR02_03648	NA	NA	NA	NA	NA	NA	NA	NA	NA	NA	0
THAR02_03649	2.16	5.31454e-07	3.40806e-06	5.67705	39.6528	JOKZ01000083	45281	47308	JOKZ01000083.1	45281	47308	-	-	KKP04240.1	647	hypothetical protein THAR02_03649	NA	NA	NA	NA	NA	NA	NA	NA	NA	NA	1
THAR02_03659	1.7	8.88178e-16	1.11245e-14	16.4965	106.361	JOKZ01000083	83786	85256	JOKZ01000083.1	83786	85256	-	-	KKP04250.1	445	hypothetical protein THAR02_03659	NA	NA	NA	NA	NA	NA	NA	NA	NA	NA	5
THAR02_03732	1.61111	4.68215e-07	3.02446e-06	12.5554	53.9669	JOKZ01000086	16430	17308	JOKZ01000086.1	16430	17308	+	-	KKP04140.1	292	hypothetical protein THAR02_03732	NA	NA	NA	NA	NA	NA	NA	NA	NA	NA	NA
THAR02_03740	1.575	1.24223e-09	1.03127e-08	16.3863	74.8355	JOKZ01000086	33511	34857	JOKZ01000086.1	33511	34857	-	-	KKP04148.1	448	F-box domain-containing protein	NA	NA	NA	NA	NA	NA	NA	NA	NA	NA	NA
THAR02_03769	1.62069	0.00254693	0.00900235	7.91976	25.5312	JOKZ01000087	28404	31190	JOKZ01000087.1	28404	31190	+	-	KKP04110.1	928	hypothetical protein THAR02_03769	NA	NA	NA	NA	NA	NA	NA	NA	NA	NA	9
THAR02_03801	1.94595	0	0	13.778	140.653	JOKZ01000088	31369	32228	JOKZ01000088.1	31369	32228	+	-	KKP04075.1	266	hypothetical protein THAR02_03801	NA	NA	NA	NA	NA	NA	NA	NA	NA	NA	15
THAR02_03803	1.96552	6.73269e-08	4.81721e-07	7.90275	48.8296	JOKZ01000088	35638	39734	JOKZ01000088.1	35638	39734	+	-	KKP04077.1	930	hypothetical protein THAR02_03803	NA	NA	NA	NA	NA	NA	NA	NA	NA	NA	0
THAR02_03804	1.54762	3.51951e-10	3.05875e-09	19.4642	83.663	JOKZ01000088	39796	40650	JOKZ01000088.1	39796	40650	-	-	KKP04078.1	188	hypothetical protein THAR02_03804	NA	NA	NA	NA	NA	NA	NA	NA	NA	NA	9
THAR02_03817	1.65789	7.58245e-11	6.9358e-10	14.3141	76.9081	JOKZ01000088	69919	71532	JOKZ01000088.1	69919	71532	-	-	KKP04091.1	513	hypothetical protein THAR02_03817	NA	NA	NA	NA	NA	NA	NA	NA	NA	NA	9
THAR02_03825	1.72	0.0097945	0.0302247	5.80241	18.7054	JOKZ01000088	93686	95678	JOKZ01000088.1	93686	95678	-	-	KKP04099.1	633	hypothetical protein THAR02_03825	NA	NA	NA	NA	NA	NA	NA	NA	NA	NA	13
THAR02_03838	1.74194	1.82017e-05	9.56505e-05	9.08328	39.0427	JOKZ01000089	38366	39745	JOKZ01000089.1	38366	39745	-	-	KKP04046.1	404	hypothetical protein THAR02_03838	NA	NA	NA	NA	NA	NA	NA	NA	NA	NA	13
THAR02_03847	1.52632	2.56415e-06	1.50422e-05	14.041	52.8083	JOKZ01000089	64342	65127	JOKZ01000089.1	64342	65127	-	-	KKP04055.1	261	6-phosphogluconolactonase	NA	NA	NA	NA	NA	NA	NA	NA	NA	NA	NA
THAR02_03922	1.73469	0	0	32.1286	336.616	JOKZ01000091	96573	97259	JOKZ01000091.1	96573	97259	-	-	KKP04007.1	228	hypothetical protein THAR02_03922	NA	NA	NA	NA	NA	NA	NA	NA	NA	NA	0
THAR02_03950	1.58	0	0	34.3005	225.758	JOKZ01000092	71270	72660	JOKZ01000092.1	71270	72660	-	-	KKP03968.1	428	hypothetical protein THAR02_03950	NA	NA	NA	NA	NA	NA	NA	NA	NA	NA	9
THAR02_03952	1.56667	0.00458539	0.0154522	8.47633	25.0483	JOKZ01000092	80736	83590	JOKZ01000092.1	80736	83590	-	-	KKP03970.1	867	hypothetical protein THAR02_03952	NA	NA	NA	NA	NA	NA	NA	NA	NA	NA	1
THAR02_03980	1.62791	0	0	20.8624	119.564	JOKZ01000094	1228	4524	JOKZ01000094.1	1228	4524	-	-	KKP03892.1	1057	transcription elongation factor SPT5	NA	NA	NA	NA	NA	NA	NA	NA	NA	NA	23
THAR02_03981	1.84615	0.000406296	0.00169876	6.18274	26.5753	JOKZ01000094	5516	7453	JOKZ01000094.1	5516	7453	-	-	KKP03893.1	594	hypothetical protein THAR02_03981	NA	NA	NA	NA	NA	NA	NA	NA	NA	NA	NA
THAR02_03987	1.66667	6.8196e-06	3.80825e-05	10.0101	43.0267	JOKZ01000094	25666	28001	JOKZ01000094.1	25666	28001	+	-	KKP03899.1	734	IKS protein kinase	NA	NA	NA	NA	NA	NA	NA	NA	NA	NA	NA
THAR02_04025	1.8125	1.98805e-08	1.48916e-07	9.15107	54.0844	JOKZ01000095	48170	50583	JOKZ01000095.1	48170	50583	-	-	KKP03876.1	401	hypothetical protein THAR02_04025	NA	NA	NA	NA	NA	NA	NA	NA	NA	NA	NA
THAR02_04042	1.51724	0.0153399	0.0450979	7.77744	20.8936	JOKZ01000096	4850	6340	JOKZ01000096.1	4850	6340	-	-	KKP03830.1	472	acid phosphatase	NA	NA	NA	NA	NA	NA	NA	NA	NA	NA	NA
THAR02_04046	1.75	0	0	21.6396	197.654	JOKZ01000096	22120	23063	JOKZ01000096.1	22120	23063	+	-	KKP03834.1	169	cytidine deaminase	NA	NA	NA	NA	NA	NA	NA	NA	NA	NA	15
THAR02_04054	1.63043	0	0	24.4434	170.731	JOKZ01000096	49138	50393	JOKZ01000096.1	49138	50393	-	-	KKP03842.1	300	GPN-loop GTPase 3 like protein	NA	NA	NA	NA	NA	NA	NA	NA	NA	NA	4
THAR02_04218	1.81395	0	0	20.3245	212.942	JOKZ01000101	81053	82138	JOKZ01000101.1	81053	82138	-	-	KKP03702.1	361	hypothetical protein THAR02_04218	NA	NA	NA	NA	NA	NA	NA	NA	NA	NA	0
THAR02_04220	1.68421	2.30769e-11	2.20564e-10	14.5118	79.9192	JOKZ01000101	88273	91398	JOKZ01000101.1	88273	91398	-	-	KKP03704.1	1013	hypothetical protein THAR02_04220	NA	NA	NA	NA	NA	NA	NA	NA	NA	NA	8
THAR02_04223	2.9	7.29463e-11	6.68849e-10	4.21389	54.3378	JOKZ01000102	6886	9835	JOKZ01000102.1	6886	9835	-	-	KKP03648.1	872	hypothetical protein THAR02_04223	NA	NA	NA	NA	NA	NA	NA	NA	NA	NA	NA
THAR02_04235	2.13043	8.90723e-05	0.000419219	5.18862	27.8778	JOKZ01000102	54236	56441	JOKZ01000102.1	54236	56441	+	-	KKP03660.1	708	hypothetical protein THAR02_04235	NA	NA	NA	NA	NA	NA	NA	NA	NA	NA	NA
THAR02_04279	2	0.00571172	0.0186731	4.43577	17.4774	JOKZ01000104	8882	16493	JOKZ01000104.1	8882	16493	+	-	KKP03595.1	2487	1-phosphatidylinositol-3-phosphate 5-kinase	NA	NA	NA	NA	NA	NA	NA	NA	NA	NA	5
THAR02_04303	2.08333	1.8074e-05	9.5023e-05	5.33923	31.5558	JOKZ01000104	84366	86624	JOKZ01000104.1	84366	86624	-	-	KKP03619.1	688	hypothetical protein THAR02_04303	NA	NA	NA	NA	NA	NA	NA	NA	NA	NA	22
THAR02_04318	1.5625	0.00116273	0.00442976	9.17389	29.5741	JOKZ01000105	42968	44350	JOKZ01000105.1	42968	44350	-	-	KKP03575.1	400	pre-mRNA-splicing factor CWC2	NA	NA	NA	NA	NA	NA	NA	NA	NA	NA	sNA
THAR02_04442	1.9	0.0290698	0.0801161	4.14271	13.355	JOKZ01000109	59751	62474	JOKZ01000109.1	59751	62474	-	-	KKP03463.1	887	hypothetical protein THAR02_04442	NA	NA	NA	NA	NA	NA	NA	NA	NA	NA	NA
THAR02_04455	1.61538	0.0276247	0.076508	6.42012	17.2473	JOKZ01000110	24289	26077	JOKZ01000110.1	24289	26077	+	-	KKP03426.1	572	hypothetical protein THAR02_04455	NA	NA	NA	NA	NA	NA	NA	NA	NA	NA	NA
THAR02_04487	1.70213	0	0	28.0391	244.054	JOKZ01000111	34881	37117	JOKZ01000111.1	34881	37117	+	-	KKP03405.1	655	hypothetical protein THAR02_04487	NA	NA	NA	NA	NA	NA	NA	NA	NA	NA	9
THAR02_04566	1.62857	1.26999e-06	7.75074e-06	11.6048	49.8811	JOKZ01000114	16934	18049	JOKZ01000114.1	16934	18049	-	-	KKP03315.1	316	hypothetical protein THAR02_04566	NA	NA	NA	NA	NA	NA	NA	NA	NA	NA	NA
THAR02_04575	1.91837	0	0	32.0819	626.287	JOKZ01000114	48862	49893	JOKZ01000114.1	48862	49893	+	-	KKP03324.1	343	Fe-S cluster assembly protein DRE2	NA	NA	NA	NA	NA	NA	NA	NA	NA	NA	6
THAR02_04608	1.59091	0	0	21.388	122.576	JOKZ01000116	27269	28888	JOKZ01000116.1	27269	28888	+	-	KKP03275.1	515	hypothetical protein THAR02_04608	NA	NA	NA	NA	NA	NA	NA	NA	NA	NA	5
THAR02_04610	1.71795	7.10543e-15	8.4225e-14	15.3922	99.2404	JOKZ01000116	32069	32913	JOKZ01000116.1	32069	32913	-	-	KKP03277.1	238	Cwf15/Cwc15 cell cycle control protein	NA	NA	NA	NA	NA	NA	NA	NA	NA	NA	1
THAR02_04613	1.70588	5.11818e-07	3.28764e-06	11.1986	51.1433	JOKZ01000116	36447	38701	JOKZ01000116.1	36447	38701	+	-	KKP03280.1	656	CPA1 family monovalent cation:H+ antiporter	NA	NA	NA	NA	NA	NA	NA	NA	NA	NA	5
THAR02_04647	1.5625	0	0	90.6091	924.981	JOKZ01000117	69350	70586	JOKZ01000117.1	69350	70586	+	-	KKP03265.1	202	60S ribosomal protein L16	NA	NA	NA	NA	NA	NA	NA	NA	NA	NA	8
THAR02_04695	1.88462	0.000101425	0.000472141	6.08054	29.4031	JOKZ01000119	81926	85153	JOKZ01000119.1	81926	85153	+	-	KKP03221.1	604	hypothetical protein THAR02_04695	NA	NA	NA	NA	NA	NA	NA	NA	NA	NA	NA
THAR02_04762	1.75862	7.1858e-05	0.000342974	7.79392	33.5007	JOKZ01000122	50839	52769	JOKZ01000122.1	50839	52769	+	-	KKP03140.1	471	hypothetical protein THAR02_04762	NA	NA	NA	NA	NA	NA	NA	NA	NA	NA	13
THAR02_04771	3.14286	0.000226739	0.00099014	2.75767	20.7433	JOKZ01000123	98	4150	JOKZ01000123.1	98	4150	+	-	KKP03103.1	1333	hypothetical protein THAR02_04771, partial	NA	NA	NA	NA	NA	NA	NA	NA	NA	NA	16
THAR02_04814	2.66667	0.00359305	0.0123285	2.86505	15.3936	JOKZ01000124	67397	71248	JOKZ01000124.1	67397	71248	+	-	KKP03098.1	1283	enterobactin synthetase component F	NA	NA	NA	NA	NA	NA	NA	NA	NA	NA	9
THAR02_04946	1.54054	1.50655e-05	8.00849e-05	13.778	48.118	JOKZ01000130	2040	3769	JOKZ01000130.1	2040	3769	-	-	KKP02932.1	533	zinc finger protein MSN2/4	NA	NA	NA	NA	NA	NA	NA	NA	NA	NA	22
THAR02_04961	1.82857	2.0306e-12	2.0921e-11	11.8287	79.4429	JOKZ01000130	68804	70805	JOKZ01000130.1	68804	70805	+	-	KKP02947.1	621	hypothetical protein THAR02_04961	NA	NA	NA	NA	NA	NA	NA	NA	NA	NA	20
THAR02_04982	1.66667	0.00533731	0.0176498	6.74996	21.7601	JOKZ01000131	42538	44288	JOKZ01000131.1	42538	44288	+	-	KKP02917.1	544	hypothetical protein THAR02_04982	NA	NA	NA	NA	NA	NA	NA	NA	NA	NA	NA
THAR02_05104	1.63333	0.000790797	0.0031246	8.28543	28.9358	JOKZ01000136	10861	13876	JOKZ01000136.1	10861	13876	-	-	KKP02776.1	887	pH-response regulator protein palA/rim-20	NA	NA	NA	NA	NA	NA	NA	NA	NA	NA	13
THAR02_05355	3	0.0358989	0.0968932	2.17676	9.3564	JOKZ01000146	34146	39437	JOKZ01000146.1	34146	39437	+	-	KKP02542.1	1689	hypothetical protein THAR02_05355	NA	NA	NA	NA	NA	NA	NA	NA	NA	NA	NA
THAR02_05423	1.82759	6.53739e-06	3.66489e-05	7.4695	38.1261	JOKZ01000149	26218	32123	JOKZ01000149.1	26218	32123	+	-	KKP02468.1	984	D-lactate dehydrogenase (cytochrome)	NA	NA	NA	NA	NA	NA	NA	NA	NA	NA	4
THAR02_05438	1.97059	0	0	10.9813	100.302	JOKZ01000149	76559	77785	JOKZ01000149.1	76559	77785	-	-	KKP02483.1	334	hypothetical protein THAR02_05438	NA	NA	NA	NA	NA	NA	NA	NA	NA	NA	NA
THAR02_05453	2.29268	0	0	18.4397	614.263	JOKZ01000150	37119	38441	JOKZ01000150.1	37119	38441	+	-	KKP02442.1	398	leucyl aminopeptidase	NA	NA	NA	NA	NA	NA	NA	NA	NA	NA	5
THAR02_05474	1.51351	6.66921e-05	0.000319777	13.8298	44.5836	JOKZ01000151	12078	15465	JOKZ01000151.1	12078	15465	+	-	KKP02408.1	1063	tRNA(Met) cytidine acetyltransferase	NA	NA	NA	NA	NA	NA	NA	NA	NA	NA	12
THAR02_05475	1.57692	0.0294055	0.0809443	6.27769	16.8647	JOKZ01000151	19006	20993	JOKZ01000151.1	19006	20993	+	-	KKP02409.1	585	dihydroxyacetone kinase 1	NA	NA	NA	NA	NA	NA	NA	NA	NA	NA	4
THAR02_05489	2.05455	0	0	45.9841	2248.31	JOKZ01000151	63680	64038	JOKZ01000151.1	63680	64038	+	-	KKP02423.1	79	hypothetical protein THAR02_05489	NA	NA	NA	NA	NA	NA	NA	NA	NA	NA	NA
THAR02_05569	2.08696	0.000100853	0.000469858	5.10935	27.4519	JOKZ01000155	18762	20974	JOKZ01000155.1	18762	20974	-	-	KKP02319.1	719	hypothetical protein THAR02_05569	NA	NA	NA	NA	NA	NA	NA	NA	NA	NA	NA
THAR02_05583	1.75	7.06062e-11	6.49464e-10	12.3447	72.9595	JOKZ01000155	74233	75207	JOKZ01000155.1	74233	75207	-	-	KKP02333.1	297	hypothetical protein THAR02_05583, partial	NA	NA	NA	NA	NA	NA	NA	NA	NA	NA	0
THAR02_05634	1.5641	9.14127e-08	6.44824e-07	15.8908	64.0347	JOKZ01000158	59829	61217	JOKZ01000158.1	59829	61217	+	-	KKP02270.1	462	hypothetical protein THAR02_05634	NA	NA	NA	NA	NA	NA	NA	NA	NA	NA	0
THAR02_05635	1.90909	0.00722417	0.0230796	4.58123	17.2301	JOKZ01000158	61646	64054	JOKZ01000158.1	61646	64054	+	-	KKP02271.1	802	hypothetical protein THAR02_05635	NA	NA	NA	NA	NA	NA	NA	NA	NA	NA	NA
THAR02_05637	2.12121	0	0	9.96946	117.842	JOKZ01000158	68762	69868	JOKZ01000158.1	68762	69868	+	-	KKP02273.1	368	hypothetical protein THAR02_05637	NA	NA	NA	NA	NA	NA	NA	NA	NA	NA	9
THAR02_05712	2.82609	0	0	5.16313	87.3838	JOKZ01000161	64453	68871	JOKZ01000161.1	64453	68871	+	-	KKP02205.1	1424	PH domain-containing protein	NA	NA	NA	NA	NA	NA	NA	NA	NA	NA	9
THAR02_05738	2.64706	0.000323221	0.00137288	3.28751	21.1961	JOKZ01000163	28486	32046	JOKZ01000163.1	28486	32046	-	-	KKP02152.1	1118	hypothetical protein THAR02_05738	NA	NA	NA	NA	NA	NA	NA	NA	NA	NA	NA
THAR02_05794	2.03448	1.42109e-09	1.17552e-08	7.43178	55.9021	JOKZ01000165	61348	62906	JOKZ01000165.1	61348	62906	+	-	KKP02116.1	494	ubiquinone biosynthesis monooxygenase COQ6	NA	NA	NA	NA	NA	NA	NA	NA	NA	NA	6
THAR02_05810	1.77143	1.24637e-10	1.12046e-09	12.022	71.052	JOKZ01000166	34791	36089	JOKZ01000166.1	34791	36089	+	-	KKP02084.1	305	hypothetical protein THAR02_05810	NA	NA	NA	NA	NA	NA	NA	NA	NA	NA	13
THAR02_05874	1.57692	0	0	39.3447	264.243	JOKZ01000168	61395	62028	JOKZ01000168.1	61395	62028	+	-	KKP02039.1	186	iron sulfur cluster assembly protein 1	NA	NA	NA	NA	NA	NA	NA	NA	NA	NA	5
THAR02_05909	1.53061	0	0	30.6561	164.712	JOKZ01000170	34902	35436	JOKZ01000170.1	34902	35436	+	-	KKP01982.1	119	hypothetical protein THAR02_05909	NA	NA	NA	NA	NA	NA	NA	NA	NA	NA	1
THAR02_05954	1.60377	0	0	41.8037	336.91	JOKZ01000172	10642	11750	JOKZ01000172.1	10642	11750	-	-	KKP01926.1	351	zinc-binding dehydrogenase	NA	NA	NA	NA	NA	NA	NA	NA	NA	NA	NA
THAR02_05975	1.67273	0	0	48.7249	549.766	JOKZ01000172	69084	69728	JOKZ01000172.1	69084	69728	-	-	KKP01947.1	150	hypothetical protein THAR02_05975	NA	NA	NA	NA	NA	NA	NA	NA	NA	NA	20
THAR02_06005	1.8913	0	0	25.429	391.664	JOKZ01000174	35467	36833	JOKZ01000174.1	35467	36833	+	-	KKP01886.1	433	hypothetical protein THAR02_06005	NA	NA	NA	NA	NA	NA	NA	NA	NA	NA	16
THAR02_06009	1.55556	1.00007e-05	5.44709e-05	12.3863	46.5851	JOKZ01000174	43474	44522	JOKZ01000174.1	43474	44522	+	-	KKP01890.1	296	oxidoreductase	NA	NA	NA	NA	NA	NA	NA	NA	NA	NA	NA
THAR02_06194	1.89394	0	0	101.249	5004.81	JOKZ01000183	8684	9346	JOKZ01000183.1	8684	9346	+	-	KKP01688.1	108	60S acidic ribosomal protein P1	NA	NA	NA	NA	NA	NA	NA	NA	NA	NA	5
THAR02_06274	2.10526	0.00627662	0.0203234	3.6935	15.8758	JOKZ01000186	50854	53893	JOKZ01000186.1	50854	53893	+	-	KKP01637.1	995	DNA ligase 4	NA	NA	NA	NA	NA	NA	NA	NA	NA	NA	0
THAR02_06281	2.42857	3.65488e-06	2.11281e-05	4.34838	32.7087	JOKZ01000187	12132	14880	JOKZ01000187.1	12132	14880	-	-	KKP01607.1	845	hypothetical protein THAR02_06281	NA	NA	NA	NA	NA	NA	NA	NA	NA	NA	12
THAR02_06294	1.70588	1.82762e-07	1.23486e-06	10.9486	52.943	JOKZ01000188	3742	7028	JOKZ01000188.1	3742	7028	+	-	KKP01586.1	1007	hypothetical protein THAR02_06294	NA	NA	NA	NA	NA	NA	NA	NA	NA	NA	9
THAR02_06326	2.33333	2.5718e-05	0.0001316	4.50273	29.0312	JOKZ01000189	35265	38212	JOKZ01000189.1	35265	38212	+	-	KKP01578.1	816	hypothetical protein THAR02_06326	NA	NA	NA	NA	NA	NA	NA	NA	NA	NA	0
THAR02_06431	1.67742	0.00015519	0.000698934	9.08328	34.1624	JOKZ01000194	51488	52965	JOKZ01000194.1	51488	52965	+	-	KKP01480.1	404	acid phosphatase	NA	NA	NA	NA	NA	NA	NA	NA	NA	NA	NA
THAR02_06448	2.04167	5.62505e-05	0.000273244	5.48246	29.4566	JOKZ01000195	33427	35505	JOKZ01000195.1	33427	35505	-	-	KKP01452.1	670	FAD dependent oxidoreductase	NA	NA	NA	NA	NA	NA	NA	NA	NA	NA	17
THAR02_06487	1.625	0.0467542	0.1224	5.2329	14.0579	JOKZ01000197	21919	24274	JOKZ01000197.1	21919	24274	-	-	KKP01409.1	702	hypothetical protein THAR02_06487	NA	NA	NA	NA	NA	NA	NA	NA	NA	NA	0
THAR02_06498	1.92308	9.61645e-05	0.000450387	6.12101	29.5987	JOKZ01000198	8243	10155	JOKZ01000198.1	8243	10155	+	-	KKP01383.1	600	hypothetical protein THAR02_06498	NA	NA	NA	NA	NA	NA	NA	NA	NA	NA	NA
THAR02_06546	1.55172	0.0146963	0.0434279	7.87736	21.1621	JOKZ01000200	21397	22990	JOKZ01000200.1	21397	22990	+	-	KKP01346.1	466	WD domain-containing protein	NA	NA	NA	NA	NA	NA	NA	NA	NA	NA	0
[truncated: 174 more rows]

## Sheet: Tr_glucose superexpression
Feature.ID	Experiment...Fold.Change..normalized.values.	Kal.s.Z.test..Celulose.vs.Glicose.original.values...P.value	Kal.s.Z.test..Celulose.vs.Glicose.original.values...FDR.p.value.correction	Glicose...0711_G1_trimmed.RNA.Seq...RPKM	Celulose...0711_C1_trimmed.RNA.Seq...RPKM	Celulose...0711_C1_trimmed.RNA.Seq...Chromosome	Celulose...0711_C1_trimmed.RNA.Seq...Chromosome.region.start	Celulose...0711_C1_trimmed.RNA.Seq...Chromosome.region.end	Replicon.Accession	Start	Stop	Strand	GeneID	Protein.product	Length	Protein.name	Anotação_Cazy	GH.family	X	X.1	X.2	Genome.annotation	Blast2go_Annotation	Pfam_Annotation	Enzyme.Codes.list	Gi	CLUSTER
[truncated: 463 more rows]
