# Supplementary material for: Network of proteins, enzymes and genes linked to biomass degradation shared by Trichoderma species
Source: Sci Rep. 2018 Jan 22;8:1341. doi: 10.1038/s41598-018-19671-w (PMC5778038; doi:10.1038/s41598-018-19671-w)
Supplement: Supplementary file 5 — Supplementary Information 5 [file 41598_2018_19671_MOESM5_ESM.xlsx]

## Sheet: README
Suplementary Information 5 : Classified Genes on Co-regulation network Cluster Analysis - Heuristic Cluster Chiseling Algorithm (HCCA)
Sheet name in this file	Description
Cluster classification Th	Gene classification by Cluster Analysis of Th Co-regulation Network
Cluster classification Tr	Gene classification by Cluster Analysis of Tr Co-regulation Network
Cluster classification Ta	Gene classification by Cluster Analysis of Ta Co-regulation Network

## Sheet: Cluster classification Th
GENE	CLUSTER	Replicon.Accession	Protein.product	Length	Protein.name	Annotation_Cazy	GH.family	CBM	Genome.annotation	Blast2go_Annotation	Pfam_Annotation	Enzyme.Codes.list	Gi	secretome detection
THAR02_00003	0	JOKZ01000001.1	KKP07795.1	1092	bifunctional P-450/NADPH-P450 reductase	NA	NA	NA	NA	NA	NA	NA	NA	NA
THAR02_00185	0	JOKZ01000003.1	KKP07649.1	445	hypothetical protein THAR02_00185	NA	NA	NA	NA	NA	NA	NA	NA	NA
THAR02_00242	0	JOKZ01000003.1	KKP07706.1	368	inositolphosphorylceramide-B C-26 hydroxylase	NA	NA	NA	NA	NA	NA	NA	NA	NA
THAR02_00323	0	JOKZ01000005.1	KKP07527.1	892	hypothetical protein THAR02_00323	NA	NA	NA	NA	NA	NA	NA	NA	NA
THAR02_00387	0	JOKZ01000006.1	KKP07466.1	520	major facilitator superfamily transporter	NA	NA	NA	NA	NA	NA	NA	NA	NA
THAR02_00453	0	JOKZ01000007.1	KKP07391.1	949	hypothetical protein THAR02_00453	NA	NA	NA	NA	NA	NA	NA	NA	NA
THAR02_00455	0	JOKZ01000007.1	KKP07393.1	536	hypothetical protein THAR02_00455, partial	NA	NA	NA	NA	NA	NA	NA	NA	NA
THAR02_00563	0	JOKZ01000008.1	KKP07366.1	299	haloacetate dehalogenase	NA	NA	NA	NA	NA	NA	NA	NA	NA
THAR02_00579	0	JOKZ01000008.1	KKP07382.1	609	hypothetical protein THAR02_00579	NA	NA	NA	NA	NA	NA	NA	NA	NA
THAR02_00714	0	JOKZ01000011.1	KKP07178.1	312	hypothetical protein THAR02_00714	NA	NA	NA	NA	NA	NA	NA	NA	NA
THAR02_00740	0	JOKZ01000011.1	KKP07204.1	1101	mRNA-capping enzyme subunit beta	NA	NA	NA	NA	NA	NA	NA	NA	NA
THAR02_00917	0	JOKZ01000014.1	KKP07038.1	420	hypothetical protein THAR02_00917	NA	NA	NA	NA	NA	NA	NA	NA	NA
THAR02_00926	0	JOKZ01000015.1	KKP06946.1	603	hypothetical protein THAR02_00926	NA	NA	NA	NA	NA	NA	NA	NA	NA
THAR02_00936	0	JOKZ01000015.1	KKP06956.1	632	sugar transporter	NA	NA	NA	NA	NA	NA	NA	NA	NA
THAR02_00953	0	JOKZ01000015.1	KKP06973.1	297	hypothetical protein THAR02_00953	NA	NA	NA	NA	NA	NA	NA	NA	NA
THAR02_01165	0	JOKZ01000019.1	KKP06780.1	671	hypothetical protein THAR02_01165	NA	NA	NA	NA	NA	NA	NA	NA	NA
THAR02_01231	0	JOKZ01000021.1	KKP06634.1	496	hypothetical protein THAR02_01231	NA	NA	NA	NA	NA	NA	NA	NA	NA
THAR02_01252	0	JOKZ01000021.1	KKP06655.1	1162	hypothetical protein THAR02_01252	NA	NA	NA	NA	NA	NA	NA	NA	NA
THAR02_01330	0	JOKZ01000023.1	KKP06539.1	232	hypothetical protein THAR02_01330	NA	NA	NA	NA	NA	NA	NA	NA	NA
THAR02_01336	0	JOKZ01000023.1	KKP06545.1	445	hypothetical protein THAR02_01336	NA	NA	NA	NA	NA	NA	NA	NA	NA
THAR02_01388	0	JOKZ01000024.1	KKP06514.1	152	cytochrome c oxidase subunit Va	NA	NA	NA	NA	NA	NA	NA	NA	NA
THAR02_01462	0	JOKZ01000026.1	KKP06411.1	893	hypothetical protein THAR02_01462	NA	NA	NA	NA	NA	NA	NA	NA	NA
THAR02_01470	0	JOKZ01000026.1	KKP06419.1	426	hypothetical protein THAR02_01470	NA	NA	NA	NA	NA	NA	NA	NA	NA
THAR02_01476	0	JOKZ01000026.1	KKP06425.1	191	hypothetical protein THAR02_01476	NA	NA	NA	NA	NA	NA	NA	NA	NA
THAR02_01585	0	JOKZ01000028.1	KKP06340.1	315	N-acetylglucosaminylphosphatidylinositol deacetylase	NA	NA	NA	NA	NA	NA	NA	NA	NA
THAR02_01610	0	JOKZ01000029.1	KKP06272.1	638	F-box domain-containing protein	NA	NA	NA	NA	NA	NA	NA	NA	NA
THAR02_01654	0	JOKZ01000030.1	KKP06223.1	682	hypothetical protein THAR02_01654	NA	NA	NA	NA	NA	NA	NA	NA	NA
THAR02_01747	0	JOKZ01000032.1	KKP06144.1	872	hypothetical protein THAR02_01747	NA	NA	NA	NA	NA	NA	NA	NA	NA
THAR02_01881	0	JOKZ01000035.1	KKP06009.1	883	hypothetical protein THAR02_01881	NA	NA	NA	NA	NA	NA	NA	NA	NA
THAR02_01921	0	JOKZ01000036.1	KKP05965.1	831	hypothetical protein THAR02_01921	NA	NA	NA	NA	NA	NA	NA	NA	NA
THAR02_01926	0	JOKZ01000036.1	KKP05970.1	583	hypothetical protein THAR02_01926	NA	NA	NA	NA	NA	NA	NA	NA	NA
THAR02_02001	0	JOKZ01000038.1	KKP05884.1	277	replication factor A2	NA	NA	NA	NA	NA	NA	NA	NA	NA
THAR02_02167	0	JOKZ01000042.1	KKP05703.1	439	hypothetical protein THAR02_02167	NA	NA	NA	NA	NA	NA	NA	NA	NA
THAR02_02252	0	JOKZ01000044.1	KKP05611.1	597	hypothetical protein THAR02_02252	NA	NA	NA	NA	NA	NA	NA	NA	NA
THAR02_02278	0	JOKZ01000044.1	KKP05637.1	446	hypothetical protein THAR02_02278	NA	NA	NA	NA	NA	NA	NA	NA	NA
THAR02_02307	0	JOKZ01000045.1	KKP05581.1	81	hypothetical protein THAR02_02307	NA	NA	NA	NA	NA	NA	NA	NA	NA
THAR02_02357	0	JOKZ01000046.1	KKP05540.1	228	hypothetical protein THAR02_02357	NA	NA	NA	NA	NA	NA	NA	NA	NA
THAR02_02365	0	JOKZ01000046.1	KKP05548.1	435	hypothetical protein THAR02_02365	NA	NA	NA	NA	NA	NA	NA	NA	NA
THAR02_02390	0	JOKZ01000047.1	KKP05498.1	654	hypothetical protein THAR02_02390	NA	NA	NA	NA	NA	NA	NA	NA	NA
THAR02_02425	0	JOKZ01000048.1	KKP05465.1	581	hypothetical protein THAR02_02425	CCT70030.1	GH76		hypothetical protein THAR02_02425	6-D-mannanase DCW1 Flags: Precursor	Glyco_hydro_16	-	818165974	NA
THAR02_02432	0	JOKZ01000048.1	KKP05472.1	403	fasciclin domain-containing protein	NA	NA	NA	NA	NA	NA	NA	NA	NA
THAR02_02437	0	JOKZ01000048.1	KKP05477.1	129	hypothetical protein THAR02_02437	NA	NA	NA	NA	NA	NA	NA	NA	NA
THAR02_02444	0	JOKZ01000048.1	KKP05484.1	621	hypothetical protein THAR02_02444	NA	NA	NA	NA	NA	NA	NA	NA	NA
THAR02_02471	0	JOKZ01000049.1	KKP05440.1	461	hypothetical protein THAR02_02471	NA	NA	NA	NA	NA	NA	NA	NA	NA
THAR02_02518	0	JOKZ01000050.1	KKP05413.1	978	hypothetical protein THAR02_02518	NA	NA	NA	NA	NA	NA	NA	NA	NA
THAR02_02536	0	JOKZ01000051.1	KKP05347.1	605	ankyrin repeat protein	NA	NA	NA	NA	NA	NA	NA	NA	NA
THAR02_02646	0	JOKZ01000054.1	KKP05256.1	1193	hypothetical protein THAR02_02646	NA	NA	NA	NA	NA	NA	NA	NA	NA
THAR02_02688	0	JOKZ01000055.1	KKP05236.1	256	hypothetical protein THAR02_02688	NA	NA	NA	NA	NA	NA	NA	NA	NA
THAR02_02785	0	JOKZ01000058.1	KKP05126.1	589	hypothetical protein THAR02_02785	NA	NA	NA	NA	NA	NA	NA	NA	NA
THAR02_02796	0	JOKZ01000059.1	KKP05085.1	191	hypothetical protein THAR02_02796, partial	NA	NA	NA	NA	NA	NA	NA	NA	NA
THAR02_02809	0	JOKZ01000059.1	KKP05098.1	349	hypothetical protein THAR02_02809	NA	NA	NA	NA	NA	NA	NA	NA	NA
THAR02_02816	0	JOKZ01000059.1	KKP05105.1	368	hypothetical protein THAR02_02816	NA	NA	NA	NA	NA	NA	NA	NA	NA
THAR02_02834	0	JOKZ01000060.1	KKP05047.1	503	murein transglycosylase	CCT63803.1	GH132		murein transglycosylase	Probable secreted beta-glucosidase adg3 Flags: Precursor	Chitin_synth_1N	-	818165504	NA
THAR02_02859	0	JOKZ01000060.1	KKP05072.1	440	hypothetical protein THAR02_02859	NA	NA	NA	NA	NA	NA	NA	NA	NA
THAR02_03043	0	JOKZ01000065.1	KKP04865.1	814	hypothetical protein THAR02_03043	NA	NA	NA	NA	NA	NA	NA	NA	NA
THAR02_03047	0	JOKZ01000065.1	KKP04869.1	379	protein phosphatase PP1 regulatory subunit sds22	NA	NA	NA	NA	NA	NA	NA	NA	NA
THAR02_03058	0	JOKZ01000066.1	KKP04800.1	169	hypothetical protein THAR02_03058	NA	NA	NA	NA	NA	NA	NA	NA	NA
THAR02_03223	0	JOKZ01000070.1	KKP04680.1	854	Cullin 3	NA	NA	NA	NA	NA	NA	NA	NA	NA
THAR02_03228	0	JOKZ01000070.1	KKP04685.1	229	hypothetical protein THAR02_03228	NA	NA	NA	NA	NA	NA	NA	NA	NA
THAR02_03229	0	JOKZ01000070.1	KKP04686.1	853	hypothetical protein THAR02_03229	NA	NA	NA	NA	NA	NA	NA	NA	NA
THAR02_03332	0	JOKZ01000073.1	KKP04572.1	105	hypothetical protein THAR02_03332	NA	NA	NA	NA	NA	NA	NA	NA	NA
THAR02_03360	0	JOKZ01000074.1	KKP04534.1	1208	hypothetical protein THAR02_03360	NA	NA	NA	NA	NA	NA	NA	NA	NA
THAR02_03363	0	JOKZ01000074.1	KKP04537.1	793	hypothetical protein THAR02_03363	NA	NA	NA	NA	NA	NA	NA	NA	NA
THAR02_03513	0	JOKZ01000079.1	KKP04371.1	154	serine/threonine-protein kinase	NA	NA	NA	NA	NA	NA	NA	NA	NA
THAR02_03807	0	JOKZ01000088.1	KKP04081.1	634	aspartyl-tRNA synthetase, partial	NA	NA	NA	NA	NA	NA	NA	NA	NA
THAR02_03832	0	JOKZ01000089.1	KKP04040.1	300	rRNA-processing protein efg-1	NA	NA	NA	NA	NA	NA	NA	NA	NA
THAR02_03916	0	JOKZ01000091.1	KKP04001.1	633	hypothetical protein THAR02_03916	NA	NA	NA	NA	NA	NA	NA	NA	NA
THAR02_04268	0	JOKZ01000103.1	KKP03638.1	438	hypothetical protein THAR02_04268	NA	NA	NA	NA	NA	NA	NA	NA	NA
THAR02_04499	0	JOKZ01000111.1	KKP03417.1	210	adenylyl-sulfate kinase	NA	NA	NA	NA	NA	NA	NA	NA	NA
THAR02_04530	0	JOKZ01000112.1	KKP03387.1	1291	hypothetical protein THAR02_04530	NA	NA	NA	NA	NA	NA	NA	NA	NA
THAR02_04613	0	JOKZ01000116.1	KKP03280.1	656	CPA1 family monovalent cation:H+ antiporter	NA	NA	NA	NA	NA	NA	NA	NA	NA
THAR02_04626	0	JOKZ01000116.1	KKP03293.1	802	glycosyl hydrolase	CCD49275.2	GH92		glycosyl hydrolase	Uncharacterized secreted glycosidase ARB_07629 Flags: Precursor	Fringe	-	818163521	NA
THAR02_04841	0	JOKZ01000125.1	KKP03072.1	633	fungal specific transcription factor domain-containing protein	NA	NA	NA	NA	NA	NA	NA	NA	NA
THAR02_04921	0	JOKZ01000128.1	KKP02990.1	434	alcohol dehydrogenase GroES-like domain-containing protein	EAA29319.1	GH93		alcohol dehydrogenase GroES-like domain-containing protein	Zinc-type alcohol dehydrogenase	DUF4246	-	818163170	NA
THAR02_04947	0	JOKZ01000130.1	KKP02933.1	332	hypothetical protein THAR02_04947	CEF84639.1	GH16		hypothetical protein THAR02_04947	Probable extracellular glycosidase ARB_05253 Flags: Precursor	Chitin_bind_1	-	818163104	NA
THAR02_04996	0	JOKZ01000131.1	KKP02931.1	148	hypothetical protein THAR02_04996	NA	NA	NA	NA	NA	NA	NA	NA	NA
THAR02_05036	0	JOKZ01000133.1	KKP02860.1	604	hypothetical protein THAR02_05036	NA	NA	NA	NA	NA	NA	NA	NA	NA
THAR02_05037	0	JOKZ01000133.1	KKP02861.1	524	hypothetical protein THAR02_05037	NA	NA	NA	NA	NA	NA	NA	NA	NA
THAR02_05216	0	JOKZ01000140.1	KKP02673.1	205	hypothetical protein THAR02_05216	NA	NA	NA	NA	NA	NA	NA	NA	NA
THAR02_05244	0	JOKZ01000141.1	KKP02660.1	259	proliferating cell nuclear antigen	NA	NA	NA	NA	NA	NA	NA	NA	NA
THAR02_05510	0	JOKZ01000152.1	KKP02398.1	136	hypothetical protein THAR02_05510	NA	NA	NA	NA	NA	NA	NA	NA	NA
THAR02_05531	0	JOKZ01000153.1	KKP02379.1	1015	hypothetical protein THAR02_05531	NA	NA	NA	NA	NA	NA	NA	NA	NA
THAR02_05617	0	JOKZ01000157.1	KKP02288.1	932	hypothetical protein THAR02_05617	NA	NA	NA	NA	NA	NA	NA	NA	NA
THAR02_05636	0	JOKZ01000158.1	KKP02272.1	516	hypothetical protein THAR02_05636	NA	NA	NA	NA	NA	NA	NA	NA	NA
THAR02_05713	0	JOKZ01000161.1	KKP02206.1	590	hypothetical protein THAR02_05713	NA	NA	NA	NA	NA	NA	NA	NA	NA
THAR02_05801	0	JOKZ01000166.1	KKP02075.1	354	hypothetical protein THAR02_05801	NA	NA	NA	NA	NA	NA	NA	NA	NA
THAR02_05938	0	JOKZ01000171.1	KKP01961.1	208	hypothetical protein THAR02_05938	NA	NA	NA	NA	NA	NA	NA	NA	NA
THAR02_06194	0	JOKZ01000183.1	KKP01688.1	108	60S acidic ribosomal protein P1	NA	NA	NA	NA	NA	NA	NA	NA	NA
THAR02_06216	0	JOKZ01000184.1	KKP01670.1	852	hypothetical protein THAR02_06216	NA	NA	NA	NA	NA	NA	NA	NA	NA
THAR02_06290	0	JOKZ01000187.1	KKP01616.1	380	phosphate system cyclin PHO80	NA	NA	NA	NA	NA	NA	NA	NA	NA
THAR02_06299	0	JOKZ01000188.1	KKP01591.1	257	hypothetical protein THAR02_06299	NA	NA	NA	NA	NA	NA	NA	NA	NA
THAR02_06436	0	JOKZ01000195.1	KKP01440.1	712	hypothetical protein THAR02_06436	NA	NA	NA	NA	NA	NA	NA	NA	NA
THAR02_06486	0	JOKZ01000197.1	KKP01408.1	467	homogentisate 1,2-dioxygenase	NA	NA	NA	NA	NA	NA	NA	NA	NA
THAR02_06511	0	JOKZ01000198.1	KKP01396.1	645	hypothetical protein THAR02_06511	NA	NA	NA	NA	NA	NA	NA	NA	+
THAR02_06607	0	JOKZ01000203.1	KKP01290.1	529	hypothetical protein THAR02_06607	NA	NA	NA	NA	NA	NA	NA	NA	NA
THAR02_06708	0	JOKZ01000208.1	KKP01182.1	316	hypothetical protein THAR02_06708	NA	NA	NA	NA	NA	NA	NA	NA	NA
THAR02_06726	0	JOKZ01000209.1	KKP01161.1	253	hypothetical protein THAR02_06726	NA	NA	NA	NA	NA	NA	NA	NA	NA
THAR02_06925	0	JOKZ01000219.1	KKP00987.1	701	hypothetical protein THAR02_06925	NA	NA	NA	NA	NA	NA	NA	NA	NA
THAR02_07005	0	JOKZ01000224.1	KKP00892.1	231	hypothetical protein THAR02_07005	NA	NA	NA	NA	NA	NA	NA	NA	NA
THAR02_07086	0	JOKZ01000229.1	KKP00791.1	479	hypothetical protein THAR02_07086	NA	NA	NA	NA	NA	NA	NA	NA	NA
THAR02_07097	0	JOKZ01000229.1	KKP00802.1	701	hypothetical protein THAR02_07097	NA	NA	NA	NA	NA	NA	NA	NA	NA
THAR02_07267	0	JOKZ01000240.1	KKP00639.1	819	ATP-dependent RNA helicase DBP4	NA	NA	NA	NA	NA	NA	NA	NA	NA
THAR02_07430	0	JOKZ01000251.1	KKP00458.1	623	hypothetical protein THAR02_07430	NA	NA	NA	NA	NA	NA	NA	NA	NA
THAR02_07457	0	JOKZ01000253.1	KKP00427.1	894	protein PNG1	NA	NA	NA	NA	NA	NA	NA	NA	NA
THAR02_07492	0	JOKZ01000255.1	KKP00392.1	267	hypothetical protein THAR02_07492	NA	NA	NA	NA	NA	NA	NA	NA	NA
THAR02_07515	0	JOKZ01000256.1	KKP00386.1	314	aflatoxin B1 aldehyde reductase member 3	NA	NA	NA	NA	NA	NA	NA	NA	NA
THAR02_07522	0	JOKZ01000257.1	KKP00363.1	291	hypothetical protein THAR02_07522, partial	NA	NA	NA	NA	NA	NA	NA	NA	NA
THAR02_07607	0	JOKZ01000263.1	KKP00286.1	1523	transcription initiation factor TFIID subunit 2	NA	NA	NA	NA	NA	NA	NA	NA	NA
THAR02_07629	0	JOKZ01000264.1	KKP00276.1	416	hypothetical protein THAR02_07629	NA	NA	NA	NA	NA	NA	NA	NA	NA
THAR02_07683	0	JOKZ01000268.1	KKP00221.1	920	hypothetical protein THAR02_07683	NA	NA	NA	NA	NA	NA	NA	NA	NA
THAR02_07729	0	JOKZ01000271.1	KKP00176.1	547	hypothetical protein THAR02_07729	NA	NA	NA	NA	NA	NA	NA	NA	NA
THAR02_07825	0	JOKZ01000278.1	KKP00065.1	500	major facilitator superfamily transporter	NA	NA	NA	NA	NA	NA	NA	NA	NA
THAR02_07895	0	JOKZ01000284.1	KKO99992.1	644	hypothetical protein THAR02_07895	NA	NA	NA	NA	NA	NA	NA	NA	NA
THAR02_07896	0	JOKZ01000284.1	KKO99993.1	1685	hypothetical protein THAR02_07896	NA	NA	NA	NA	NA	NA	NA	NA	NA
THAR02_07899	0	JOKZ01000284.1	KKO99996.1	834	hypothetical protein THAR02_07899	NA	NA	NA	NA	NA	NA	NA	NA	NA
THAR02_08057	0	JOKZ01000295.1	KKO99835.1	1307	hypothetical protein THAR02_08057	NA	NA	NA	NA	NA	NA	NA	NA	NA
THAR02_08059	0	JOKZ01000295.1	KKO99837.1	272	hypothetical protein THAR02_08059	NA	NA	NA	NA	NA	NA	NA	NA	NA
THAR02_08070	0	JOKZ01000296.1	KKO99820.1	318	hypothetical protein THAR02_08070	NA	NA	NA	NA	NA	NA	NA	NA	NA
THAR02_08147	0	JOKZ01000302.1	KKO99741.1	222	MADS-box transcription factor, other eukaryote	NA	NA	NA	NA	NA	NA	NA	NA	NA
THAR02_08192	0	JOKZ01000305.1	KKO99714.1	256	hypothetical protein THAR02_08192	NA	NA	NA	NA	NA	NA	NA	NA	NA
THAR02_08353	0	JOKZ01000317.1	KKO99544.1	716	hypothetical protein THAR02_08353	NA	NA	NA	NA	NA	NA	NA	NA	NA
THAR02_08448	0	JOKZ01000326.1	KKO99448.1	256	hypothetical protein THAR02_08448	NA	NA	NA	NA	NA	NA	NA	NA	NA
THAR02_08529	0	JOKZ01000333.1	KKO99366.1	508	hypothetical protein THAR02_08529	NA	NA	NA	NA	NA	NA	NA	NA	NA
THAR02_08534	0	JOKZ01000334.1	KKO99349.1	398	hypothetical protein THAR02_08534	NA	NA	NA	NA	NA	NA	NA	NA	NA
THAR02_08537	0	JOKZ01000334.1	KKO99352.1	174	hypothetical protein THAR02_08537	NA	NA	NA	NA	NA	NA	NA	NA	NA
THAR02_08594	0	JOKZ01000338.1	KKO99303.1	679	general alpha-glucoside permease	NA	NA	NA	NA	NA	NA	NA	NA	NA
THAR02_08678	0	JOKZ01000345.1	KKO99224.1	675	hypothetical protein THAR02_08678	NA	NA	NA	NA	NA	NA	NA	NA	NA
THAR02_08792	0	JOKZ01000355.1	KKO99114.1	153	hypothetical protein THAR02_08792	NA	NA	NA	NA	NA	NA	NA	NA	NA
THAR02_08827	0	JOKZ01000358.1	KKO99076.1	1221	hypothetical protein THAR02_08827, partial	NA	NA	NA	NA	NA	NA	NA	NA	NA
THAR02_08834	0	JOKZ01000359.1	KKO99065.1	206	40S ribosomal protein S8-B	NA	NA	NA	NA	NA	NA	NA	NA	NA
THAR02_08945	0	JOKZ01000369.1	KKO98955.1	528	hypothetical protein THAR02_08945	NA	NA	NA	NA	NA	NA	NA	NA	NA
THAR02_09030	0	JOKZ01000376.1	KKO98865.1	1158	hypothetical protein THAR02_09030	NA	NA	NA	NA	NA	NA	NA	NA	NA
THAR02_09119	0	JOKZ01000385.1	KKO98779.1	678	hypothetical protein THAR02_09119	NA	NA	NA	NA	NA	NA	NA	NA	NA
THAR02_09391	0	JOKZ01000413.1	KKO98509.1	1305	hypothetical protein THAR02_09391	NA	NA	NA	NA	NA	NA	NA	NA	NA
THAR02_09440	0	JOKZ01000418.1	KKO98448.1	318	hypothetical protein THAR02_09440	NA	NA	NA	NA	NA	NA	NA	NA	NA
THAR02_09599	0	JOKZ01000436.1	KKO98296.1	363	hypothetical protein THAR02_09599	NA	NA	NA	NA	NA	NA	NA	NA	NA
THAR02_09612	0	JOKZ01000437.1	KKO98289.1	401	hypothetical protein THAR02_09612	NA	NA	NA	NA	NA	NA	NA	NA	NA
THAR02_09615	0	JOKZ01000438.1	KKO98276.1	196	F-type H+-transporting ATPase subunit G	NA	NA	NA	NA	NA	NA	NA	NA	NA
THAR02_09756	0	JOKZ01000454.1	KKO98148.1	610	general amino-acid permease GAP1	NA	NA	NA	NA	NA	NA	NA	NA	NA
THAR02_09939	0	JOKZ01000481.1	KKO97958.1	494	L-lactate dehydrogenase (cytochrome)	NA	NA	NA	NA	NA	NA	NA	NA	NA
THAR02_10104	0	JOKZ01000503.1	KKO97796.1	508	urg3	NA	NA	NA	NA	NA	NA	NA	NA	NA
THAR02_10183	0	JOKZ01000515.1	KKO97709.1	383	hypothetical protein THAR02_10183	NA	NA	NA	NA	NA	NA	NA	NA	NA
THAR02_10228	0	JOKZ01000522.1	KKO97667.1	610	hypothetical protein THAR02_10228	NA	NA	NA	NA	NA	NA	NA	NA	NA
THAR02_10438	0	JOKZ01000564.1	KKO97459.1	259	2-deoxy-D-gluconate 3-dehydrogenase	AID32530.1	GT51		2-deoxy-D-gluconate 3-dehydrogenase	2-dehydro-3-deoxy-D-gluconate 5-dehydrogenase ame: Full	Glyco_hydro_49	EC:1.1.1.69; EC:1.1.1	818156113	NA
THAR02_10462	0	JOKZ01000568.1	KKO97428.1	245	hypothetical protein THAR02_10462	NA	NA	NA	NA	NA	NA	NA	NA	NA
THAR02_10472	0	JOKZ01000569.1	KKO97425.1	918	hypothetical protein THAR02_10472	NA	NA	NA	NA	NA	NA	NA	NA	NA
THAR02_10519	0	JOKZ01000578.1	KKO97374.1	633	phospholipid:diacylglycerol acyltransferase	NA	NA	NA	NA	NA	NA	NA	NA	NA
THAR02_10592	0	JOKZ01000591.1	KKO97310.1	297	hypothetical protein THAR02_10592	NA	NA	NA	NA	NA	NA	NA	NA	NA
THAR02_10739	0	JOKZ01000626.1	KKO97155.1	305	nucleotide-binding protein 2	NA	NA	NA	NA	NA	NA	NA	NA	NA
THAR02_10751	0	JOKZ01000629.1	KKO97150.1	84	hypothetical protein THAR02_10751	NA	NA	NA	NA	NA	NA	NA	NA	NA
THAR02_10775	0	JOKZ01000635.1	KKO97123.1	409	DNA-binding protein creA	NA	NA	NA	NA	NA	NA	NA	NA	NA
THAR02_10871	0	JOKZ01000661.1	KKO97024.1	515	hypothetical protein THAR02_10871	NA	NA	NA	NA	NA	NA	NA	NA	NA
THAR02_10881	0	JOKZ01000664.1	KKO97015.1	613	hypothetical protein THAR02_10881	NA	NA	NA	NA	NA	NA	NA	NA	NA
THAR02_10928	0	JOKZ01000675.1	KKO96969.1	494	hypothetical protein THAR02_10928	NA	NA	NA	NA	NA	NA	NA	NA	NA
THAR02_10952	0	JOKZ01000681.1	KKO96944.1	414	hypothetical protein THAR02_10952	NA	NA	NA	NA	NA	NA	NA	NA	NA
THAR02_11006	0	JOKZ01000699.1	KKO96890.1	504	glucose-6-phosphate 1-dehydrogenase	NA	NA	NA	NA	NA	NA	NA	NA	NA
THAR02_11088	0	JOKZ01000726.1	KKO96808.1	412	hypothetical protein THAR02_11088	NA	NA	NA	NA	NA	NA	NA	NA	NA
THAR02_11281	0	JOKZ01000800.1	KKO96615.1	513	hypothetical protein THAR02_11281	NA	NA	NA	NA	NA	NA	NA	NA	NA
THAR02_11364	0	JOKZ01000866.1	KKO96533.1	653	hypothetical protein THAR02_11364	NA	NA	NA	NA	NA	NA	NA	NA	NA
THAR02_11401	0	JOKZ01000907.1	KKO96498.1	244	MAC1 interacting protein, partial	NA	NA	NA	NA	NA	NA	NA	NA	NA
THAR02_00012	1	JOKZ01000001.1	KKP07804.1	209	hypothetical protein THAR02_00012	NA	NA	NA	NA	NA	NA	NA	NA	NA
THAR02_00144	1	JOKZ01000002.1	KKP07756.1	127	hypothetical protein THAR02_00144	NA	NA	NA	NA	NA	NA	NA	NA	NA
THAR02_00184	1	JOKZ01000003.1	KKP07648.1	555	hypothetical protein THAR02_00184	NA	NA	NA	NA	NA	NA	NA	NA	NA
THAR02_00352	1	JOKZ01000005.1	KKP07556.1	323	hypothetical protein THAR02_00352	NA	NA	NA	NA	NA	NA	NA	NA	NA
THAR02_00451	1	JOKZ01000007.1	KKP07389.1	76	hypothetical protein THAR02_00451	NA	NA	NA	NA	NA	NA	NA	NA	NA
THAR02_00467	1	JOKZ01000007.1	KKP07405.1	131	hypothetical protein THAR02_00467	NA	NA	NA	NA	NA	NA	NA	NA	NA
THAR02_00568	1	JOKZ01000008.1	KKP07371.1	132	hypothetical protein THAR02_00568	NA	NA	NA	NA	NA	NA	NA	NA	NA
THAR02_00710	1	JOKZ01000011.1	KKP07174.1	804	NTE family protein	NA	NA	NA	NA	NA	NA	NA	NA	NA
THAR02_00720	1	JOKZ01000011.1	KKP07184.1	498	protoheme IX farnesyltransferase, mitochondrial	NA	NA	NA	NA	NA	NA	NA	NA	NA
THAR02_00738	1	JOKZ01000011.1	KKP07202.1	261	hypothetical protein THAR02_00738	NA	NA	NA	NA	NA	NA	NA	NA	NA
THAR02_00849	1	JOKZ01000013.1	KKP07090.1	552	hypothetical protein THAR02_00849	NA	NA	NA	NA	NA	NA	NA	NA	NA
THAR02_00915	1	JOKZ01000014.1	KKP07036.1	966	hypothetical protein THAR02_00915	NA	NA	NA	NA	NA	NA	NA	NA	NA
THAR02_00927	1	JOKZ01000015.1	KKP06947.1	478	hypothetical protein THAR02_00927	NA	NA	NA	NA	NA	NA	NA	NA	NA
THAR02_01024	1	JOKZ01000017.1	KKP06827.1	388	hypothetical protein THAR02_01024	NA	NA	NA	NA	NA	NA	NA	NA	NA
THAR02_01095	1	JOKZ01000018.1	KKP06803.1	1140	hypothetical protein THAR02_01095	NA	NA	NA	NA	NA	NA	NA	NA	NA
THAR02_01105	1	JOKZ01000018.1	KKP06813.1	342	hypothetical protein THAR02_01105	NA	NA	NA	NA	NA	NA	NA	NA	NA
THAR02_01139	1	JOKZ01000019.1	KKP06754.1	104	hypothetical protein THAR02_01139	NA	NA	NA	NA	NA	NA	NA	NA	NA
THAR02_01156	1	JOKZ01000019.1	KKP06771.1	442	hypothetical protein THAR02_01156	NA	NA	NA	NA	NA	NA	NA	NA	NA
THAR02_01275	1	JOKZ01000022.1	KKP06577.1	233	complex I intermediate-associated protein 30	NA	NA	NA	NA	NA	NA	NA	NA	NA
THAR02_01337	1	JOKZ01000023.1	KKP06546.1	71	hypothetical protein THAR02_01337	NA	NA	NA	NA	NA	NA	NA	NA	NA
THAR02_01360	1	JOKZ01000023.1	KKP06569.1	360	hypothetical protein THAR02_01360	NA	NA	NA	NA	NA	NA	NA	NA	NA
THAR02_01511	1	JOKZ01000027.1	KKP06363.1	771	hypothetical protein THAR02_01511	NA	NA	NA	NA	NA	NA	NA	NA	NA
THAR02_01575	1	JOKZ01000028.1	KKP06330.1	124	hypothetical protein THAR02_01575	NA	NA	NA	NA	NA	NA	NA	NA	NA
THAR02_01593	1	JOKZ01000028.1	KKP06348.1	358	WD domain-containing protein	NA	NA	NA	NA	NA	NA	NA	NA	NA
THAR02_01800	1	JOKZ01000033.1	KKP06104.1	181	hypothetical protein THAR02_01800	NA	NA	NA	NA	NA	NA	NA	NA	NA
THAR02_01806	1	JOKZ01000033.1	KKP06110.1	501	hypothetical protein THAR02_01806	NA	NA	NA	NA	NA	NA	NA	NA	NA
THAR02_01811	1	JOKZ01000033.1	KKP06115.1	140	hypothetical protein THAR02_01811	NA	NA	NA	NA	NA	NA	NA	NA	NA
THAR02_01818	1	JOKZ01000034.1	KKP06037.1	1561	ABC transporter	NA	NA	NA	NA	NA	NA	NA	NA	NA
THAR02_01844	1	JOKZ01000034.1	KKP06063.1	204	hypothetical protein THAR02_01844	NA	NA	NA	NA	NA	NA	NA	NA	NA
THAR02_01909	1	JOKZ01000036.1	KKP05953.1	181	ADP-ribosylation factor-like 2	NA	NA	NA	NA	NA	NA	NA	NA	NA
THAR02_01946	1	JOKZ01000037.1	KKP05907.1	81	hypothetical protein THAR02_01946, partial	NA	NA	NA	NA	NA	NA	NA	NA	NA
THAR02_01960	1	JOKZ01000037.1	KKP05921.1	263	hypothetical protein THAR02_01960	NA	NA	NA	NA	NA	NA	NA	NA	NA
THAR02_02006	1	JOKZ01000038.1	KKP05889.1	719	hypothetical protein THAR02_02006	XP_003653167.1	GT0		hypothetical protein THAR02_02006	---NA---	-	-	818166444	NA
THAR02_02039	1	JOKZ01000039.1	KKP05842.1	205	hypothetical protein THAR02_02039	NA	NA	NA	NA	NA	NA	NA	NA	NA
THAR02_02066	1	JOKZ01000039.1	KKP05869.1	245	N-acetyltransferase complex ARD1 subunit	NA	NA	NA	NA	NA	NA	NA	NA	NA
THAR02_02075	1	JOKZ01000040.1	KKP05791.1	102	structure-specific recognition protein 1	NA	NA	NA	NA	NA	NA	NA	NA	NA
THAR02_02085	1	JOKZ01000040.1	KKP05801.1	214	hypothetical protein THAR02_02085	NA	NA	NA	NA	NA	NA	NA	NA	NA
THAR02_02254	1	JOKZ01000044.1	KKP05613.1	443	acyl-CoA dehydrogenase	NA	NA	NA	NA	NA	NA	NA	NA	NA
THAR02_02285	1	JOKZ01000044.1	KKP05644.1	570	FAD binding domain-containing protein	NA	NA	NA	NA	NA	NA	NA	NA	NA
THAR02_02360	1	JOKZ01000046.1	KKP05543.1	337	hypothetical protein THAR02_02360	NA	NA	NA	NA	NA	NA	NA	NA	NA
THAR02_02415	1	JOKZ01000048.1	KKP05455.1	337	hypothetical protein THAR02_02415	NA	NA	NA	NA	NA	NA	NA	NA	NA
THAR02_02445	1	JOKZ01000048.1	KKP05485.1	594	uroporphyrin-III	NA	NA	NA	NA	NA	NA	NA	NA	NA
THAR02_02447	1	JOKZ01000049.1	KKP05416.1	311	hypothetical protein THAR02_02447	NA	NA	NA	NA	NA	NA	NA	NA	NA
THAR02_02551	1	JOKZ01000051.1	KKP05362.1	291	hypothetical protein THAR02_02551	NA	NA	NA	NA	NA	NA	NA	NA	NA
THAR02_02612	1	JOKZ01000053.1	KKP05281.1	473	hypothetical protein THAR02_02612	NA	NA	NA	NA	NA	NA	NA	NA	NA
THAR02_02639	1	JOKZ01000054.1	KKP05249.1	94	hypothetical protein THAR02_02639	NA	NA	NA	NA	NA	NA	NA	NA	NA
THAR02_02742	1	JOKZ01000057.1	KKP05147.1	408	hypothetical protein THAR02_02742	NA	NA	NA	NA	NA	NA	NA	NA	NA
THAR02_02892	1	JOKZ01000061.1	KKP05028.1	399	hypothetical protein THAR02_02892	NA	NA	NA	NA	NA	NA	NA	NA	NA
THAR02_02920	1	JOKZ01000062.1	KKP04983.1	186	hypothetical protein THAR02_02920	NA	NA	NA	NA	NA	NA	NA	NA	NA
THAR02_03044	1	JOKZ01000065.1	KKP04866.1	241	hypothetical protein THAR02_03044	NA	NA	NA	NA	NA	NA	NA	NA	NA
THAR02_03061	1	JOKZ01000066.1	KKP04803.1	110	60S acidic ribosomal protein P2	NA	NA	NA	NA	NA	NA	NA	NA	NA
THAR02_03090	1	JOKZ01000066.1	KKP04832.1	334	D-isomer specific 2-hydroxyacid dehydrogenase	NA	NA	NA	NA	NA	NA	NA	NA	NA
THAR02_03163	1	JOKZ01000068.1	KKP04751.1	800	heat shock protein 78, mitochondrial	NA	NA	NA	NA	NA	NA	NA	NA	NA
THAR02_03374	1	JOKZ01000074.1	KKP04548.1	583	hypothetical protein THAR02_03374	CCT73322.1	AA3		hypothetical protein THAR02_03374	Oxygen-dependent choline dehydrogenase Short	Glyco_hydro_16	-	818164944	NA
THAR02_03398	1	JOKZ01000075.1	KKP04513.1	92	hypothetical protein THAR02_03398	NA	NA	NA	NA	NA	NA	NA	NA	NA
THAR02_03608	1	JOKZ01000082.1	KKP04257.1	988	hypothetical protein THAR02_03608	NA	NA	NA	NA	NA	NA	NA	NA	NA
THAR02_03637	1	JOKZ01000082.1	KKP04286.1	320	hypothetical protein THAR02_03637	NA	NA	NA	NA	NA	NA	NA	NA	NA
THAR02_03658	1	JOKZ01000083.1	KKP04249.1	516	hypothetical protein THAR02_03658	NA	NA	NA	NA	NA	NA	NA	NA	NA
THAR02_03689	1	JOKZ01000085.1	KKP04171.1	314	hypothetical protein THAR02_03689	NA	NA	NA	NA	NA	NA	NA	NA	NA
THAR02_03700	1	JOKZ01000085.1	KKP04182.1	246	hypothetical protein THAR02_03700	NA	NA	NA	NA	NA	NA	NA	NA	NA
THAR02_03758	1	JOKZ01000086.1	KKP04166.1	289	hypothetical protein THAR02_03758	NA	NA	NA	NA	NA	NA	NA	NA	NA
THAR02_03812	1	JOKZ01000088.1	KKP04086.1	301	hypothetical protein THAR02_03812	NA	NA	NA	NA	NA	NA	NA	NA	NA
THAR02_03813	1	JOKZ01000088.1	KKP04087.1	152	hypothetical protein THAR02_03813	NA	NA	NA	NA	NA	NA	NA	NA	NA
THAR02_03852	1	JOKZ01000089.1	KKP04060.1	328	pectinesterase	AAD43340.1	CE8		pectinesterase	Pectinesterase Short	Chitin_synth_1	EC:3.1.1.11	818164393	NA
THAR02_03899	1	JOKZ01000091.1	KKP03984.1	339	hypothetical protein THAR02_03899	NA	NA	NA	NA	NA	NA	NA	NA	NA
THAR02_04043	1	JOKZ01000096.1	KKP03831.1	1440	hypothetical protein THAR02_04043	NA	NA	NA	NA	NA	NA	NA	NA	NA
THAR02_04044	1	JOKZ01000096.1	KKP03832.1	306	2,4-dienoyl-CoA reductase (NADPH2)	NA	NA	NA	NA	NA	NA	NA	NA	NA
THAR02_04058	1	JOKZ01000096.1	KKP03846.1	478	1-phosphatidylinositol phosphodiesterase	NA	NA	NA	NA	NA	NA	NA	NA	NA
THAR02_04386	1	JOKZ01000107.1	KKP03523.1	700	poly(ADP)-ribose polymerase	NA	NA	NA	NA	NA	NA	NA	NA	NA
THAR02_04399	1	JOKZ01000108.1	KKP03479.1	268	hypothetical protein THAR02_04399	NA	NA	NA	NA	NA	NA	NA	NA	NA
THAR02_04414	1	JOKZ01000108.1	KKP03494.1	472	glycosyl hydrolase family 6	AAA34210.1	GH6	CBM1	glycosyl hydrolase family 6	Exoglucanase 2 ame: Full	Glyco_hydro_81	EC:3.2.1.91	818163754	+
THAR02_04502	1	JOKZ01000111.1	KKP03420.1	537	hypothetical protein THAR02_04502	NA	NA	NA	NA	NA	NA	NA	NA	NA
THAR02_04529	1	JOKZ01000112.1	KKP03386.1	483	protein phosphatase PP2A regulatory subunit B	NA	NA	NA	NA	NA	NA	NA	NA	NA
THAR02_04557	1	JOKZ01000113.1	KKP03355.1	381	replication factor C	NA	NA	NA	NA	NA	NA	NA	NA	NA
THAR02_04568	1	JOKZ01000114.1	KKP03317.1	1043	hypothetical protein THAR02_04568	NA	NA	NA	NA	NA	NA	NA	NA	NA
THAR02_04569	1	JOKZ01000114.1	KKP03318.1	197	hypothetical protein THAR02_04569	NA	NA	NA	NA	NA	NA	NA	NA	NA
THAR02_04630	1	JOKZ01000117.1	KKP03248.1	391	hypothetical protein THAR02_04630	NA	NA	NA	NA	NA	NA	NA	NA	NA
THAR02_04638	1	JOKZ01000117.1	KKP03256.1	481	ammonium transporter MEP2	NA	NA	NA	NA	NA	NA	NA	NA	NA
THAR02_04715	1	JOKZ01000120.1	KKP03196.1	258	RNA recognition domain-containing protein	NA	NA	NA	NA	NA	NA	NA	NA	NA
THAR02_04716	1	JOKZ01000120.1	KKP03197.1	214	hypothetical protein THAR02_04716	NA	NA	NA	NA	NA	NA	NA	NA	NA
THAR02_04723	1	JOKZ01000121.1	KKP03153.1	136	hypothetical protein THAR02_04723	NA	NA	NA	NA	NA	NA	NA	NA	NA
THAR02_04762	1	JOKZ01000122.1	KKP03140.1	471	hypothetical protein THAR02_04762	NA	NA	NA	NA	NA	NA	NA	NA	NA
THAR02_04766	1	JOKZ01000122.1	KKP03144.1	1179	hypothetical protein THAR02_04766	NA	NA	NA	NA	NA	NA	NA	NA	NA
THAR02_04857	1	JOKZ01000126.1	KKP03031.1	149	40S ribosomal protein S14	NA	NA	NA	NA	NA	NA	NA	NA	NA
THAR02_04891	1	JOKZ01000127.1	KKP03012.1	646	hypothetical protein THAR02_04891	NA	NA	NA	NA	NA	NA	NA	NA	NA
THAR02_04893	1	JOKZ01000127.1	KKP03014.1	199	hypothetical protein THAR02_04893	NA	NA	NA	NA	NA	NA	NA	NA	NA
THAR02_04902	1	JOKZ01000128.1	KKP02971.1	281	hypothetical protein THAR02_04902	NA	NA	NA	NA	NA	NA	NA	NA	NA
THAR02_04963	1	JOKZ01000130.1	KKP02949.1	285	proteasome component PRE2	NA	NA	NA	NA	NA	NA	NA	NA	NA
THAR02_05088	1	JOKZ01000135.1	KKP02809.1	392	hypothetical protein THAR02_05088	NA	NA	NA	NA	NA	NA	NA	NA	NA
THAR02_05292	1	JOKZ01000143.1	KKP02604.1	309	histidinol-phosphatase (PHP family)	NA	NA	NA	NA	NA	NA	NA	NA	NA
THAR02_05296	1	JOKZ01000143.1	KKP02608.1	437	hypothetical protein THAR02_05296	NA	NA	NA	NA	NA	NA	NA	NA	NA
THAR02_05305	1	JOKZ01000144.1	KKP02573.1	686	hypothetical protein THAR02_05305	NA	NA	NA	NA	NA	NA	NA	NA	NA
THAR02_05439	1	JOKZ01000150.1	KKP02428.1	503	hypothetical protein THAR02_05439	NA	NA	NA	NA	NA	NA	NA	NA	NA
THAR02_05461	1	JOKZ01000150.1	KKP02450.1	606	T-complex protein 1 subunit alpha	NA	NA	NA	NA	NA	NA	NA	NA	NA
THAR02_05501	1	JOKZ01000152.1	KKP02389.1	817	alpha-1,2-mannosidase	AEO55022.1	GH92		alpha-1,2-mannosidase	Uncharacterized secreted glycosidase ARB_07629 Flags: Precursor	Glyco_hydro_43	-	818162472	+
THAR02_05682	1	JOKZ01000160.1	KKP02220.1	520	cytochrome P450	NA	NA	NA	NA	NA	NA	NA	NA	NA
THAR02_05745	1	JOKZ01000163.1	KKP02159.1	113	mitochondrial import inner membrane translocase subunit TIM14	NA	NA	NA	NA	NA	NA	NA	NA	NA
THAR02_05747	1	JOKZ01000163.1	KKP02161.1	720	ATP-dependent DNA helicase 2 subunit 2	NA	NA	NA	NA	NA	NA	NA	NA	NA
THAR02_05757	1	JOKZ01000164.1	KKP02126.1	658	hypothetical protein THAR02_05757	NA	NA	NA	NA	NA	NA	NA	NA	NA
THAR02_05802	1	JOKZ01000166.1	KKP02076.1	394	mannosyltransferase	CEF83785.1	GT15		mannosyltransferase	Probable mannosyltransferase KTR4	TGT	EC:2.4.1	818162104	NA
THAR02_05817	1	JOKZ01000166.1	KKP02091.1	533	CMGC/CDK protein kinase	NA	NA	NA	NA	NA	NA	NA	NA	NA
THAR02_05941	1	JOKZ01000171.1	KKP01964.1	247	minor allergen Alt a 7	AEO70542.1	AA6		minor allergen Alt a 7	Minor allergen Alt a 7 ame: Full	Glyco_transf_41	EC:1.6.5.2	818161971	NA
THAR02_05974	1	JOKZ01000172.1	KKP01946.1	243	H/ACA ribonucleoprotein complex subunit 2	NA	NA	NA	NA	NA	NA	NA	NA	NA
THAR02_05998	1	JOKZ01000174.1	KKP01879.1	1214	hypothetical protein THAR02_05998	NA	NA	NA	NA	NA	NA	NA	NA	NA
THAR02_06132	1	JOKZ01000180.1	KKP01753.1	439	nitric oxide dioxygenase	NA	NA	NA	NA	NA	NA	NA	NA	NA
THAR02_06134	1	JOKZ01000180.1	KKP01755.1	577	hypothetical protein THAR02_06134	NA	NA	NA	NA	NA	NA	NA	NA	NA
THAR02_06152	1	JOKZ01000181.1	KKP01736.1	851	hypothetical protein THAR02_06152	NA	NA	NA	NA	NA	NA	NA	NA	NA
THAR02_06175	1	JOKZ01000182.1	KKP01716.1	482	hypothetical protein THAR02_06175	NA	NA	NA	NA	NA	NA	NA	NA	NA
THAR02_06193	1	JOKZ01000183.1	KKP01687.1	450	hypothetical protein THAR02_06193	NA	NA	NA	NA	NA	NA	NA	NA	NA
THAR02_06212	1	JOKZ01000184.1	KKP01666.1	981	AGC/PKC protein kinase	NA	NA	NA	NA	NA	NA	NA	NA	NA
THAR02_06328	1	JOKZ01000189.1	KKP01580.1	823	hypothetical protein THAR02_06328	NA	NA	NA	NA	NA	NA	NA	NA	NA
THAR02_06353	1	JOKZ01000191.1	KKP01531.1	129	hypothetical protein THAR02_06353	NA	NA	NA	NA	NA	NA	NA	NA	NA
THAR02_06415	1	JOKZ01000194.1	KKP01464.1	235	hypothetical protein THAR02_06415	NA	NA	NA	NA	NA	NA	NA	NA	NA
THAR02_06439	1	JOKZ01000195.1	KKP01443.1	520	endonuclease/exonuclease/phosphatase family	NA	NA	NA	NA	NA	NA	NA	NA	NA
THAR02_06549	1	JOKZ01000200.1	KKP01349.1	261	hypothetical protein THAR02_06549	NA	NA	NA	NA	NA	NA	NA	NA	NA
THAR02_06639	1	JOKZ01000205.1	KKP01242.1	434	hypothetical protein THAR02_06639	NA	NA	NA	NA	NA	NA	NA	NA	NA
THAR02_06706	1	JOKZ01000208.1	KKP01180.1	332	hypothetical protein THAR02_06706	NA	NA	NA	NA	NA	NA	NA	NA	NA
THAR02_06830	1	JOKZ01000215.1	KKP01051.1	305	hypothetical protein THAR02_06830	NA	NA	NA	NA	NA	NA	NA	NA	NA
THAR02_06898	1	JOKZ01000218.1	KKP00995.1	1193	hypothetical protein THAR02_06898	NA	NA	NA	NA	NA	NA	NA	NA	NA
THAR02_06942	1	JOKZ01000220.1	KKP00970.1	445	hypothetical protein THAR02_06942	NA	NA	NA	NA	NA	NA	NA	NA	NA
THAR02_06980	1	JOKZ01000223.1	KKP00902.1	593	glucose oxidase	CDP31277.1	AA3		glucose oxidase	Glucose oxidase ame: Full	Glyco_transf_21	-	818160705	NA
THAR02_07053	1	JOKZ01000227.1	KKP00838.1	192	hypothetical protein THAR02_07053	NA	NA	NA	NA	NA	NA	NA	NA	NA
THAR02_07061	1	JOKZ01000227.1	KKP00846.1	268	peptidyl-prolyl cis-trans isomerase B	AIF85073.1	GT66		peptidyl-prolyl cis-trans isomerase B	Peptidyl-prolyl cis-trans isomerase B Short	RNA_pol_Rpb2_6	EC:5.2.1.8	818160635	NA
THAR02_07120	1	JOKZ01000231.1	KKP00770.1	525	hypothetical protein THAR02_07120	NA	NA	NA	NA	NA	NA	NA	NA	NA
THAR02_07121	1	JOKZ01000231.1	KKP00771.1	755	STE/STE20/YSK protein kinase	NA	NA	NA	NA	NA	NA	NA	NA	NA
THAR02_07125	1	JOKZ01000231.1	KKP00775.1	280	hypothetical protein THAR02_07125	NA	NA	NA	NA	NA	NA	NA	NA	NA
THAR02_07168	1	JOKZ01000233.1	KKP00742.1	279	DUF1275 domain-containing protein	NA	NA	NA	NA	NA	NA	NA	NA	NA
THAR02_07182	1	JOKZ01000234.1	KKP00724.1	285	hypothetical protein THAR02_07182	NA	NA	NA	NA	NA	NA	NA	NA	NA
THAR02_07316	1	JOKZ01000243.1	KKP00591.1	2024	hypothetical protein THAR02_07316	NA	NA	NA	NA	NA	NA	NA	NA	NA
THAR02_07390	1	JOKZ01000248.1	KKP00513.1	447	succinyl-CoA ligase beta-chain	NA	NA	NA	NA	NA	NA	NA	NA	NA
THAR02_07475	1	JOKZ01000254.1	KKP00406.1	330	malate dehydrogenase	NA	NA	NA	NA	NA	NA	NA	NA	NA
THAR02_07510	1	JOKZ01000256.1	KKP00381.1	784	fungal specific transcription factor	NA	NA	NA	NA	NA	NA	NA	NA	NA
THAR02_07518	1	JOKZ01000256.1	KKP00389.1	315	hypothetical protein THAR02_07518	NA	NA	NA	NA	NA	NA	NA	NA	NA
THAR02_07582	1	JOKZ01000261.1	KKP00314.1	363	hypothetical protein THAR02_07582	NA	NA	NA	NA	NA	NA	NA	NA	NA
THAR02_07641	1	JOKZ01000265.1	KKP00258.1	351	hypothetical protein THAR02_07641	NA	NA	NA	NA	NA	NA	NA	NA	NA
THAR02_07807	1	JOKZ01000276.1	KKP00100.1	477	hypothetical protein THAR02_07807, partial	NA	NA	NA	NA	NA	NA	NA	NA	NA
THAR02_07829	1	JOKZ01000278.1	KKP00069.1	555	2-methylcitrate dehydratase	NA	NA	NA	NA	NA	NA	NA	NA	NA
THAR02_07844	1	JOKZ01000279.1	KKP00058.1	735	hypothetical protein THAR02_07844	NA	NA	NA	NA	NA	NA	NA	NA	NA
THAR02_07875	1	JOKZ01000282.1	KKP00017.1	591	ATP-NAD kinase	NA	NA	NA	NA	NA	NA	NA	NA	NA
THAR02_07918	1	JOKZ01000286.1	KKO99974.1	755	hypothetical protein THAR02_07918	NA	NA	NA	NA	NA	NA	NA	NA	NA
THAR02_07965	1	JOKZ01000289.1	KKO99931.1	644	hypothetical protein THAR02_07965	NA	NA	NA	NA	NA	NA	NA	NA	NA
THAR02_08007	1	JOKZ01000291.1	KKO99905.1	114	hypothetical protein THAR02_08007, partial	NA	NA	NA	NA	NA	NA	NA	NA	NA
THAR02_08131	1	JOKZ01000301.1	KKO99753.1	153	ubiquitin-40S ribosomal protein S27a	NA	NA	NA	NA	NA	NA	NA	NA	NA
THAR02_08197	1	JOKZ01000306.1	KKO99689.1	198	hypothetical protein THAR02_08197	NA	NA	NA	NA	NA	NA	NA	NA	NA
THAR02_08221	1	JOKZ01000308.1	KKO99669.1	388	uracil-DNA glycosylase	NA	NA	NA	NA	NA	NA	NA	NA	NA
THAR02_08335	1	JOKZ01000316.1	KKO99550.1	972	hypothetical protein THAR02_08335	NA	NA	NA	NA	NA	NA	NA	NA	NA
THAR02_08439	1	JOKZ01000325.1	KKO99460.1	1161	hypothetical protein THAR02_08439	NA	NA	NA	NA	NA	NA	NA	NA	NA
THAR02_08455	1	JOKZ01000327.1	KKO99427.1	243	hypothetical protein THAR02_08455	NA	NA	NA	NA	NA	NA	NA	NA	NA
THAR02_08588	1	JOKZ01000338.1	KKO99297.1	486	tryptophan-5	NA	NA	NA	NA	NA	NA	NA	NA	NA
THAR02_08648	1	JOKZ01000343.1	KKO99248.1	70	hypothetical protein THAR02_08648	NA	NA	NA	NA	NA	NA	NA	NA	NA
THAR02_08661	1	JOKZ01000344.1	KKO99232.1	582	hypothetical protein THAR02_08661	NA	NA	NA	NA	NA	NA	NA	NA	NA
THAR02_08692	1	JOKZ01000346.1	KKO99214.1	307	hypothetical protein THAR02_08692	NA	NA	NA	NA	NA	NA	NA	NA	NA
THAR02_08759	1	JOKZ01000352.1	KKO99147.1	201	hypothetical protein THAR02_08759	NA	NA	NA	NA	NA	NA	NA	NA	NA
THAR02_08800	1	JOKZ01000356.1	KKO99099.1	490	cytochrome P450	NA	NA	NA	NA	NA	NA	NA	NA	NA
THAR02_08841	1	JOKZ01000360.1	KKO99053.1	1034	NAK/BIKE protein kinase	NA	NA	NA	NA	NA	NA	NA	NA	NA
THAR02_08908	1	JOKZ01000366.1	KKO98995.1	1123	adenosinetriphosphatase	NA	NA	NA	NA	NA	NA	NA	NA	NA
THAR02_08949	1	JOKZ01000370.1	KKO98935.1	617	hypothetical protein THAR02_08949	NA	NA	NA	NA	NA	NA	NA	NA	NA
THAR02_08956	1	JOKZ01000370.1	KKO98942.1	576	pyruvate decarboxylase	NA	NA	NA	NA	NA	NA	NA	NA	NA
THAR02_09002	1	JOKZ01000374.1	KKO98886.1	663	hypothetical protein THAR02_09002	NA	NA	NA	NA	NA	NA	NA	NA	NA
THAR02_09006	1	JOKZ01000374.1	KKO98890.1	473	beta-1,4-mannosyltransferase	CEF83260.1	GT33		beta-1,4-mannosyltransferase	Chitobiosyldiphosphodolichol beta-mannosyltransferase	Glyco_hydro_76	EC:2.4.1	818158167	NA
THAR02_09088	1	JOKZ01000382.1	KKO98805.1	608	transmembrane amino acid transporter	NA	NA	NA	NA	NA	NA	NA	NA	NA
THAR02_09091	1	JOKZ01000382.1	KKO98808.1	321	hypothetical protein THAR02_09091	CCT73500.1	GH128		hypothetical protein THAR02_09091	---NA---	PMT	-	818158057	NA
THAR02_09229	1	JOKZ01000397.1	KKO98668.1	72	hypothetical protein THAR02_09229	NA	NA	NA	NA	NA	NA	NA	NA	NA
THAR02_09408	1	JOKZ01000415.1	KKO98480.1	311	hypothetical protein THAR02_09408	NA	NA	NA	NA	NA	NA	NA	NA	NA
THAR02_09449	1	JOKZ01000419.1	KKO98438.1	515	hypothetical protein THAR02_09449, partial	NA	NA	NA	NA	NA	NA	NA	NA	NA
THAR02_09456	1	JOKZ01000419.1	KKO98445.1	974	hypothetical protein THAR02_09456	NA	NA	NA	NA	NA	NA	NA	NA	NA
THAR02_09473	1	JOKZ01000421.1	KKO98430.1	320	hypothetical protein THAR02_09473	NA	NA	NA	NA	NA	NA	NA	NA	NA
THAR02_09588	1	JOKZ01000435.1	KKO98304.1	733	hypothetical protein THAR02_09588	NA	NA	NA	NA	NA	NA	NA	NA	NA
THAR02_09663	1	JOKZ01000444.1	KKO98233.1	406	hypothetical protein THAR02_09663	NA	NA	NA	NA	NA	NA	NA	NA	NA
THAR02_09693	1	JOKZ01000448.1	KKO98193.1	485	ATPase	NA	NA	NA	NA	NA	NA	NA	NA	NA
THAR02_09697	1	JOKZ01000448.1	KKO98197.1	822	hypothetical protein THAR02_09697	NA	NA	NA	NA	NA	NA	NA	NA	NA
THAR02_09712	1	JOKZ01000449.1	KKO98189.1	383	aryl-alcohol dehydrogenase AAD14	NA	NA	NA	NA	NA	NA	NA	NA	NA
THAR02_09758	1	JOKZ01000455.1	KKO98129.1	1150	3-hydroxy-3-methylglutaryl-coenzyme A reductase	NA	NA	NA	NA	NA	NA	NA	NA	NA
THAR02_09763	1	JOKZ01000455.1	KKO98134.1	326	hypothetical protein THAR02_09763	NA	NA	NA	NA	NA	NA	NA	NA	NA
THAR02_09848	1	JOKZ01000468.1	KKO98045.1	830	RING-9 protein	NA	NA	NA	NA	NA	NA	NA	NA	NA
THAR02_09876	1	JOKZ01000472.1	KKO98024.1	1483	hypothetical protein THAR02_09876	NA	NA	NA	NA	NA	NA	NA	NA	NA
THAR02_09921	1	JOKZ01000479.1	KKO97972.1	402	hypothetical protein THAR02_09921	NA	NA	NA	NA	NA	NA	NA	NA	NA
THAR02_09954	1	JOKZ01000484.1	KKO97943.1	670	hypothetical protein THAR02_09954	NA	NA	NA	NA	NA	NA	NA	NA	NA
THAR02_09974	1	JOKZ01000487.1	KKO97913.1	526	hypothetical protein THAR02_09974	NA	NA	NA	NA	NA	NA	NA	NA	NA
THAR02_10112	1	JOKZ01000505.1	KKO97780.1	271	hypothetical protein THAR02_10112	NA	NA	NA	NA	NA	NA	NA	NA	NA
THAR02_10277	1	JOKZ01000531.1	KKO97620.1	688	hypothetical protein THAR02_10277	NA	NA	NA	NA	NA	NA	NA	NA	NA
THAR02_10339	1	JOKZ01000543.1	KKO97556.1	450	mandelate racemase	NA	NA	NA	NA	NA	NA	NA	NA	NA
THAR02_10435	1	JOKZ01000564.1	KKO97456.1	321	hypothetical protein THAR02_10435	NA	NA	NA	NA	NA	NA	NA	NA	NA
THAR02_10479	1	JOKZ01000571.1	KKO97415.1	214	hypothetical protein THAR02_10479	NA	NA	NA	NA	NA	NA	NA	NA	NA
THAR02_10525	1	JOKZ01000579.1	KKO97370.1	428	hypothetical protein THAR02_10525	NA	NA	NA	NA	NA	NA	NA	NA	NA
THAR02_10537	1	JOKZ01000582.1	KKO97361.1	1569	hypothetical protein THAR02_10537	NA	NA	NA	NA	NA	NA	NA	NA	NA
THAR02_10587	1	JOKZ01000591.1	KKO97305.1	268	hypothetical protein THAR02_10587	NA	NA	NA	NA	NA	NA	NA	NA	NA
THAR02_10623	1	JOKZ01000597.1	KKO97272.1	253	hypothetical protein THAR02_10623	NA	NA	NA	NA	NA	NA	NA	NA	NA
THAR02_10723	1	JOKZ01000621.1	KKO97173.1	1184	response regulator receiver domain-containing protein	NA	NA	NA	NA	NA	NA	NA	NA	NA
THAR02_10725	1	JOKZ01000621.1	KKO97175.1	446	carboxylesterase	NA	NA	NA	NA	NA	NA	NA	NA	NA
THAR02_10767	1	JOKZ01000633.1	KKO97132.1	721	DNA replication licensing factor mcm5	NA	NA	NA	NA	NA	NA	NA	NA	NA
THAR02_10768	1	JOKZ01000634.1	KKO97124.1	346	1-aminocyclopropane-1-carboxylate deaminase	NA	NA	NA	NA	NA	NA	NA	NA	NA
THAR02_11018	1	JOKZ01000702.1	KKO96878.1	263	autophagy protein 5	NA	NA	NA	NA	NA	NA	NA	NA	NA
THAR02_11064	1	JOKZ01000715.1	KKO96830.1	242	CAP-Gly domain-containing protein	NA	NA	NA	NA	NA	NA	NA	NA	NA
THAR02_11154	1	JOKZ01000750.1	KKO96740.1	526	anthranilate synthase component I	NA	NA	NA	NA	NA	NA	NA	NA	NA
THAR02_11204	1	JOKZ01000771.1	KKO96689.1	84	hypothetical protein THAR02_11204	NA	NA	NA	NA	NA	NA	NA	NA	NA
THAR02_11250	1	JOKZ01000787.1	KKO96649.1	819	cell division control protein 48	NA	NA	NA	NA	NA	NA	NA	NA	NA
THAR02_11286	1	JOKZ01000807.1	KKO96611.1	376	DNA-directed RNA polymerase II subunit RPB3	NA	NA	NA	NA	NA	NA	NA	NA	NA
THAR02_11331	1	JOKZ01000839.1	KKO96567.1	407	hypothetical protein THAR02_11331	NA	NA	NA	NA	NA	NA	NA	NA	NA
THAR02_11407	1	JOKZ01000915.1	KKO96492.1	322	hypothetical protein THAR02_11407	NA	NA	NA	NA	NA	NA	NA	NA	NA
THAR02_11418	1	JOKZ01000941.1	KKO96481.1	613	hypothetical protein THAR02_11418	NA	NA	NA	NA	NA	NA	NA	NA	NA
THAR02_11451	1	JOKZ01001002.1	KKO96447.1	317	hypothetical protein THAR02_11451	NA	NA	NA	NA	NA	NA	NA	NA	NA
THAR02_11480	1	JOKZ01001098.1	KKO96419.1	555	30S ribosomal protein S5	NA	NA	NA	NA	NA	NA	NA	NA	NA
THAR02_00149	2	JOKZ01000002.1	KKP07761.1	925	DNA mismatch repair protein msh-2	NA	NA	NA	NA	NA	NA	NA	NA	NA
THAR02_00239	2	JOKZ01000003.1	KKP07703.1	305	hypothetical protein THAR02_00239	NA	NA	NA	NA	NA	NA	NA	NA	NA
THAR02_00370	2	JOKZ01000005.1	KKP07574.1	845	ribonuclease Z	NA	NA	NA	NA	NA	NA	NA	NA	NA
THAR02_00770	2	JOKZ01000012.1	KKP07120.1	1100	glycosyl hydrolase family 92	AKH05011.1	GH92		glycosyl hydrolase family 92	Uncharacterized secreted glycosidase ARB_07629 Flags: Precursor	Glyco_hydro_92	-	818167797	NA
THAR02_00793	2	JOKZ01000012.1	KKP07143.1	583	hypothetical protein THAR02_00793	NA	NA	NA	NA	NA	NA	NA	NA	NA
THAR02_01075	2	JOKZ01000018.1	KKP06783.1	547	imidazole glycerol phosphate synthase hisHF	NA	NA	NA	NA	NA	NA	NA	NA	NA
THAR02_01142	2	JOKZ01000019.1	KKP06757.1	437	BSD domain-containing protein	NA	NA	NA	NA	NA	NA	NA	NA	NA
THAR02_01167	2	JOKZ01000020.1	KKP06678.1	820	hypothetical protein THAR02_01167	NA	NA	NA	NA	NA	NA	NA	NA	NA
THAR02_01618	2	JOKZ01000029.1	KKP06280.1	318	hypothetical protein THAR02_01618	NA	NA	NA	NA	NA	NA	NA	NA	NA
THAR02_01640	2	JOKZ01000029.1	KKP06302.1	452	homocitrate synthase, mitochondrial	NA	NA	NA	NA	NA	NA	NA	NA	NA
THAR02_01680	2	JOKZ01000030.1	KKP06249.1	216	DNA replication complex GINS protein PSF1	NA	NA	NA	NA	NA	NA	NA	NA	NA
THAR02_01796	2	JOKZ01000033.1	KKP06100.1	481	histone acetyltransferase type B catalytic subunit	NA	NA	NA	NA	NA	NA	NA	NA	NA
THAR02_01798	2	JOKZ01000033.1	KKP06102.1	325	hypothetical protein THAR02_01798	NA	NA	NA	NA	NA	NA	NA	NA	NA
THAR02_01853	2	JOKZ01000034.1	KKP06072.1	143	mitosis protein DIM1	NA	NA	NA	NA	NA	NA	NA	NA	NA
THAR02_01947	2	JOKZ01000037.1	KKP05908.1	126	NADH-ubiquinone oxidoreductase 10.5 kDa subunit, partial	NA	NA	NA	NA	NA	NA	NA	NA	NA
THAR02_02052	2	JOKZ01000039.1	KKP05855.1	810	hypothetical protein THAR02_02052	NA	NA	NA	NA	NA	NA	NA	NA	NA
THAR02_02258	2	JOKZ01000044.1	KKP05617.1	332	dihydrodipicolinate synthase	NA	NA	NA	NA	NA	NA	NA	NA	NA
THAR02_02290	2	JOKZ01000045.1	KKP05564.1	327	hypothetical protein THAR02_02290	NA	NA	NA	NA	NA	NA	NA	NA	NA
THAR02_02324	2	JOKZ01000045.1	KKP05598.1	502	aldehyde dehydrogenase (NAD+)	NA	NA	NA	NA	NA	NA	NA	NA	NA
THAR02_02337	2	JOKZ01000046.1	KKP05520.1	458	diphthamide biosynthesis protein 1	NA	NA	NA	NA	NA	NA	NA	NA	NA
THAR02_02367	2	JOKZ01000046.1	KKP05550.1	421	hypothetical protein THAR02_02367	NA	NA	NA	NA	NA	NA	NA	NA	NA
THAR02_02441	2	JOKZ01000048.1	KKP05481.1	297	phosphoadenosine phosphosulfate reductase	NA	NA	NA	NA	NA	NA	NA	NA	NA
THAR02_02442	2	JOKZ01000048.1	KKP05482.1	316	hypothetical protein THAR02_02442	NA	NA	NA	NA	NA	NA	NA	NA	NA
THAR02_02463	2	JOKZ01000049.1	KKP05432.1	364	hypothetical protein THAR02_02463	NA	NA	NA	NA	NA	NA	NA	NA	NA
THAR02_02672	2	JOKZ01000055.1	KKP05220.1	340	hypothetical protein THAR02_02672	NA	NA	NA	NA	NA	NA	NA	NA	NA
THAR02_02697	2	JOKZ01000056.1	KKP05178.1	726	hypothetical protein THAR02_02697	NA	NA	NA	NA	NA	NA	NA	NA	NA
THAR02_02752	2	JOKZ01000057.1	KKP05157.1	456	hypothetical protein THAR02_02752	NA	NA	NA	NA	NA	NA	NA	NA	NA
THAR02_02768	2	JOKZ01000058.1	KKP05109.1	588	glycosyl hydrolase family 47	AEO62211.1	GH47		glycosyl hydrolase family 47	Mannosyl-oligosaccharide 1,2-alpha-mannosidase MNS2 Short	Adenylsucc_synt	EC:3.2.1	818165574	NA
THAR02_02831	2	JOKZ01000060.1	KKP05044.1	178	ubiquitin-conjugating enzyme E2 2	NA	NA	NA	NA	NA	NA	NA	NA	NA
THAR02_02968	2	JOKZ01000063.1	KKP04947.1	486	hypothetical protein THAR02_02968	NA	NA	NA	NA	NA	NA	NA	NA	NA
THAR02_03069	2	JOKZ01000066.1	KKP04811.1	424	hypothetical protein THAR02_03069	NA	NA	NA	NA	NA	NA	NA	NA	NA
THAR02_03114	2	JOKZ01000067.1	KKP04777.1	454	hypothetical protein THAR02_03114	NA	NA	NA	NA	NA	NA	NA	NA	NA
THAR02_03220	2	JOKZ01000070.1	KKP04677.1	550	hypothetical protein THAR02_03220	NA	NA	NA	NA	NA	NA	NA	NA	NA
THAR02_03241	2	JOKZ01000071.1	KKP04628.1	413	hypothetical protein THAR02_03241	NA	NA	NA	NA	NA	NA	NA	NA	NA
THAR02_03416	2	JOKZ01000076.1	KKP04472.1	577	hypothetical protein THAR02_03416	NA	NA	NA	NA	NA	NA	NA	NA	NA
THAR02_03466	2	JOKZ01000077.1	KKP04459.1	568	triacylglycerol lipase	NA	NA	NA	NA	NA	NA	NA	NA	NA
THAR02_03501	2	JOKZ01000078.1	KKP04425.1	831	hypothetical protein THAR02_03501	NA	NA	NA	NA	NA	NA	NA	NA	NA
THAR02_03643	2	JOKZ01000083.1	KKP04234.1	576	hypothetical protein THAR02_03643	NA	NA	NA	NA	NA	NA	NA	NA	NA
THAR02_03684	2	JOKZ01000084.1	KKP04228.1	465	hypothetical protein THAR02_03684	NA	NA	NA	NA	NA	NA	NA	NA	NA
THAR02_03748	2	JOKZ01000086.1	KKP04156.1	952	hypothetical protein THAR02_03748	NA	NA	NA	NA	NA	NA	NA	NA	NA
THAR02_03798	2	JOKZ01000088.1	KKP04072.1	886	hypothetical protein THAR02_03798, partial	NA	NA	NA	NA	NA	NA	NA	NA	NA
THAR02_03802	2	JOKZ01000088.1	KKP04076.1	341	hypothetical protein THAR02_03802	NA	NA	NA	NA	NA	NA	NA	NA	NA
THAR02_03986	2	JOKZ01000094.1	KKP03898.1	327	hypothetical protein THAR02_03986	NA	NA	NA	NA	NA	NA	NA	NA	NA
THAR02_04010	2	JOKZ01000095.1	KKP03861.1	732	hypothetical protein THAR02_04010	NA	NA	NA	NA	NA	NA	NA	NA	NA
THAR02_04094	2	JOKZ01000097.1	KKP03823.1	190	hypothetical protein THAR02_04094	NA	NA	NA	NA	NA	NA	NA	NA	NA
THAR02_04213	2	JOKZ01000101.1	KKP03697.1	145	osomolarity two-component system, phosphorelay intermediate protein YPD1	NA	NA	NA	NA	NA	NA	NA	NA	NA
THAR02_04230	2	JOKZ01000102.1	KKP03655.1	637	hypothetical protein THAR02_04230	NA	NA	NA	NA	NA	NA	NA	NA	NA
THAR02_04353	2	JOKZ01000106.1	KKP03546.1	778	hypothetical protein THAR02_04353	NA	NA	NA	NA	NA	NA	NA	NA	NA
THAR02_04398	2	JOKZ01000108.1	KKP03478.1	538	amino acid permease-2	NA	NA	NA	NA	NA	NA	NA	NA	NA
THAR02_04565	2	JOKZ01000114.1	KKP03314.1	335	hypothetical protein THAR02_04565	NA	NA	NA	NA	NA	NA	NA	NA	NA
THAR02_04599	2	JOKZ01000115.1	KKP03307.1	740	hypothetical protein THAR02_04599	NA	NA	NA	NA	NA	NA	NA	NA	NA
THAR02_05040	2	JOKZ01000133.1	KKP02864.1	812	hypothetical protein THAR02_05040	NA	NA	NA	NA	NA	NA	NA	NA	NA
THAR02_05108	2	JOKZ01000136.1	KKP02780.1	524	hypothetical protein THAR02_05108	CCT70783.1	GH125		hypothetical protein THAR02_05108	Meiotically up-regulated gene 157	Pro_isomerase	-	818162926	NA
THAR02_05153	2	JOKZ01000137.1	KKP02764.1	208	dihydrodipicolinate synthase	NA	NA	NA	NA	NA	NA	NA	NA	NA
THAR02_05422	2	JOKZ01000149.1	KKP02467.1	981	alpha-actinin-3	NA	NA	NA	NA	NA	NA	NA	NA	NA
THAR02_05481	2	JOKZ01000151.1	KKP02415.1	575	hypothetical protein THAR02_05481	NA	NA	NA	NA	NA	NA	NA	NA	NA
THAR02_05752	2	JOKZ01000163.1	KKP02166.1	663	hypothetical protein THAR02_05752	NA	NA	NA	NA	NA	NA	NA	NA	NA
THAR02_05772	2	JOKZ01000164.1	KKP02141.1	1377	cholesterol oxidase	NA	NA	NA	NA	NA	NA	NA	NA	NA
THAR02_05800	2	JOKZ01000166.1	KKP02074.1	952	hypothetical protein THAR02_05800	NA	NA	NA	NA	NA	NA	NA	NA	NA
THAR02_06151	2	JOKZ01000181.1	KKP01735.1	627	hypothetical protein THAR02_06151	NA	NA	NA	NA	NA	NA	NA	NA	NA
THAR02_06281	2	JOKZ01000187.1	KKP01607.1	845	hypothetical protein THAR02_06281	NA	NA	NA	NA	NA	NA	NA	NA	NA
THAR02_06407	2	JOKZ01000193.1	KKP01503.1	320	hypothetical protein THAR02_06407	NA	NA	NA	NA	NA	NA	NA	NA	NA
THAR02_06429	2	JOKZ01000194.1	KKP01478.1	131	50S ribosomal protein L14	NA	NA	NA	NA	NA	NA	NA	NA	NA
THAR02_06508	2	JOKZ01000198.1	KKP01393.1	464	hypothetical protein THAR02_06508	NA	NA	NA	NA	NA	NA	NA	NA	NA
THAR02_06678	2	JOKZ01000206.1	KKP01240.1	1125	other hect domain ubiquitin protein ligase E3	NA	NA	NA	NA	NA	NA	NA	NA	NA
THAR02_06731	2	JOKZ01000209.1	KKP01166.1	540	T-complex protein 1 subunit gamma	NA	NA	NA	NA	NA	NA	NA	NA	NA
THAR02_06821	2	JOKZ01000214.1	KKP01084.1	431	fumarylacetoacetase	NA	NA	NA	NA	NA	NA	NA	NA	NA
THAR02_06935	2	JOKZ01000220.1	KKP00963.1	2383	fatty acid synthase S-acetyltransferase	NA	NA	NA	NA	NA	NA	NA	NA	NA
THAR02_06964	2	JOKZ01000222.1	KKP00921.1	896	hypothetical protein THAR02_06964	NA	NA	NA	NA	NA	NA	NA	NA	NA
THAR02_07020	2	JOKZ01000225.1	KKP00874.1	175	hypothetical protein THAR02_07020	NA	NA	NA	NA	NA	NA	NA	NA	NA
THAR02_07103	2	JOKZ01000229.1	KKP00808.1	1097	valyl-tRNA synthetase	NA	NA	NA	NA	NA	NA	NA	NA	NA
THAR02_07442	2	JOKZ01000252.1	KKP00445.1	459	hypothetical protein THAR02_07442	NA	NA	NA	NA	NA	NA	NA	NA	NA
THAR02_07479	2	JOKZ01000254.1	KKP00410.1	607	glucose repression regulatory protein TUP1	NA	NA	NA	NA	NA	NA	NA	NA	NA
THAR02_07658	2	JOKZ01000266.1	KKP00245.1	271	urease accessory protein ureG	NA	NA	NA	NA	NA	NA	NA	NA	NA
THAR02_07706	2	JOKZ01000270.1	KKP00182.1	251	hypothetical protein THAR02_07706	NA	NA	NA	NA	NA	NA	NA	NA	NA
THAR02_07871	2	JOKZ01000281.1	KKP00034.1	556	hypothetical protein THAR02_07871	NA	NA	NA	NA	NA	NA	NA	NA	NA
THAR02_07966	2	JOKZ01000289.1	KKO99932.1	817	hypothetical protein THAR02_07966	NA	NA	NA	NA	NA	NA	NA	NA	NA
THAR02_08303	2	JOKZ01000313.1	KKO99600.1	425	hypothetical protein THAR02_08303	NA	NA	NA	NA	NA	NA	NA	NA	NA
THAR02_08311	2	JOKZ01000314.1	KKO99577.1	189	hypothetical protein THAR02_08311	NA	NA	NA	NA	NA	NA	NA	NA	NA
THAR02_08511	2	JOKZ01000331.1	KKO99386.1	513	phenylalanyl-tRNA synthetase alpha chain	NA	NA	NA	NA	NA	NA	NA	NA	NA
THAR02_08642	2	JOKZ01000343.1	KKO99242.1	410	homocitrate synthase, mitochondrial	NA	NA	NA	NA	NA	NA	NA	NA	NA
THAR02_08725	2	JOKZ01000349.1	KKO99168.1	2636	hypothetical protein THAR02_08725	NA	NA	NA	NA	NA	NA	NA	NA	NA
THAR02_08914	2	JOKZ01000367.1	KKO98977.1	767	hypothetical protein THAR02_08914	NA	NA	NA	NA	NA	NA	NA	NA	NA
THAR02_08936	2	JOKZ01000368.1	KKO98972.1	639	ADA HAT complex component 1	NA	NA	NA	NA	NA	NA	NA	NA	NA
THAR02_08992	2	JOKZ01000373.1	KKO98900.1	724	3-methylcrotonyl-CoA carboxylase alpha subunit	NA	NA	NA	NA	NA	NA	NA	NA	NA
THAR02_08999	2	JOKZ01000374.1	KKO98883.1	1080	hypothetical protein THAR02_08999	NA	NA	NA	NA	NA	NA	NA	NA	NA
THAR02_09001	2	JOKZ01000374.1	KKO98885.1	328	hypothetical protein THAR02_09001	NA	NA	NA	NA	NA	NA	NA	NA	NA
THAR02_09037	2	JOKZ01000377.1	KKO98850.1	406	hypothetical protein THAR02_09037	NA	NA	NA	NA	NA	NA	NA	NA	NA
THAR02_09183	2	JOKZ01000393.1	KKO98707.1	474	arginine-tRNA-protein transferase	NA	NA	NA	NA	NA	NA	NA	NA	NA
THAR02_09256	2	JOKZ01000400.1	KKO98640.1	314	hypothetical protein THAR02_09256	NA	NA	NA	NA	NA	NA	NA	NA	NA
THAR02_09260	2	JOKZ01000401.1	KKO98630.1	936	xylan degradation regulator-1	NA	NA	NA	NA	NA	NA	NA	NA	NA
THAR02_09363	2	JOKZ01000410.1	KKO98543.1	529	major facilitator superfamily transporter	NA	NA	NA	NA	NA	NA	NA	NA	NA
THAR02_09491	2	JOKZ01000424.1	KKO98400.1	354	hypothetical protein THAR02_09491	NA	NA	NA	NA	NA	NA	NA	NA	NA
THAR02_09571	2	JOKZ01000433.1	KKO98324.1	437	hypothetical protein THAR02_09571	NA	NA	NA	NA	NA	NA	NA	NA	NA
THAR02_09761	2	JOKZ01000455.1	KKO98132.1	248	hypothetical protein THAR02_09761	NA	NA	NA	NA	NA	NA	NA	NA	NA
THAR02_09822	2	JOKZ01000464.1	KKO98078.1	556	hypothetical protein THAR02_09822	NA	NA	NA	NA	NA	NA	NA	NA	NA
THAR02_10164	2	JOKZ01000511.1	KKO97737.1	515	hypothetical protein THAR02_10164	NA	NA	NA	NA	NA	NA	NA	NA	NA
THAR02_10229	2	JOKZ01000522.1	KKO97668.1	667	hypothetical protein THAR02_10229	NA	NA	NA	NA	NA	NA	NA	NA	NA
THAR02_10275	2	JOKZ01000531.1	KKO97618.1	404	hypothetical protein THAR02_10275	NA	NA	NA	NA	NA	NA	NA	NA	NA
THAR02_10286	2	JOKZ01000533.1	KKO97606.1	280	hypothetical protein THAR02_10286	NA	NA	NA	NA	NA	NA	NA	NA	NA
THAR02_10296	2	JOKZ01000534.1	KKO97604.1	622	hypothetical protein THAR02_10296	NA	NA	NA	NA	NA	NA	NA	NA	NA
THAR02_10327	2	JOKZ01000540.1	KKO97574.1	338	hypothetical protein THAR02_10327	NA	NA	NA	NA	NA	NA	NA	NA	NA
THAR02_10350	2	JOKZ01000545.1	KKO97545.1	168	hypothetical protein THAR02_10350	NA	NA	NA	NA	NA	NA	NA	NA	NA
THAR02_10486	2	JOKZ01000572.1	KKO97410.1	251	hypothetical protein THAR02_10486	NA	NA	NA	NA	NA	NA	NA	NA	NA
THAR02_10562	2	JOKZ01000587.1	KKO97327.1	115	cytochrome c oxidase assembly protein COX16, mitochondrial	NA	NA	NA	NA	NA	NA	NA	NA	NA
THAR02_10695	2	JOKZ01000613.1	KKO97202.1	413	DHHC zinc finger protein	NA	NA	NA	NA	NA	NA	NA	NA	NA
THAR02_10746	2	JOKZ01000629.1	KKO97145.1	288	hypothetical protein THAR02_10746	NA	NA	NA	NA	NA	NA	NA	NA	NA
THAR02_10921	2	JOKZ01000674.1	KKO96976.1	414	4-hydroxyphenylpyruvate dioxygenase	NA	NA	NA	NA	NA	NA	NA	NA	NA
THAR02_10930	2	JOKZ01000675.1	KKO96971.1	134	dsDNA-binding protein PDCD5	NA	NA	NA	NA	NA	NA	NA	NA	NA
THAR02_10972	2	JOKZ01000688.1	KKO96925.1	678	fungal specific transcription factor	NA	NA	NA	NA	NA	NA	NA	NA	NA
THAR02_11000	2	JOKZ01000697.1	KKO96899.1	676	hypothetical protein THAR02_11000	NA	NA	NA	NA	NA	NA	NA	NA	NA
THAR02_11149	2	JOKZ01000747.1	KKO96748.1	648	hypothetical protein THAR02_11149, partial	NA	NA	NA	NA	NA	NA	NA	NA	NA
THAR02_11174	2	JOKZ01000757.1	KKO96722.1	375	hypothetical protein THAR02_11174	NA	NA	NA	NA	NA	NA	NA	NA	NA
THAR02_11191	2	JOKZ01000763.1	KKO96708.1	485	26S proteasome regulatory subunit N7	NA	NA	NA	NA	NA	NA	NA	NA	NA
THAR02_11343	2	JOKZ01000850.1	KKO96554.1	367	hypothetical protein THAR02_11343	NA	NA	NA	NA	NA	NA	NA	NA	NA
THAR02_11354	2	JOKZ01000855.1	KKO96543.1	211	ubiquitin-conjugating enzyme E2-16 kDa	NA	NA	NA	NA	NA	NA	NA	NA	NA
THAR02_11455	2	JOKZ01001010.1	KKO96444.1	546	NAD-dependent histone deacetylase SIR2	NA	NA	NA	NA	NA	NA	NA	NA	NA
THAR02_00075	3	JOKZ01000001.1	KKP07867.1	394	hypothetical protein THAR02_00075	NA	NA	NA	NA	NA	NA	NA	NA	NA
THAR02_00328	3	JOKZ01000005.1	KKP07532.1	372	hypothetical protein THAR02_00328	NA	NA	NA	NA	NA	NA	NA	NA	NA
THAR02_00457	3	JOKZ01000007.1	KKP07395.1	345	hypothetical protein THAR02_00457	NA	NA	NA	NA	NA	NA	NA	NA	NA
THAR02_00508	3	JOKZ01000007.1	KKP07446.1	310	hypothetical protein THAR02_00508	NA	NA	NA	NA	NA	NA	NA	NA	NA
THAR02_00580	3	JOKZ01000009.1	KKP07256.1	271	pyridoxamine 5\'-phosphate oxidase	NA	NA	NA	NA	NA	NA	NA	NA	NA
THAR02_00592	3	JOKZ01000009.1	KKP07268.1	230	hypothetical protein THAR02_00592	NA	NA	NA	NA	NA	NA	NA	NA	NA
THAR02_00759	3	JOKZ01000012.1	KKP07109.1	405	23S rRNA (-2\'-O)-methyltransferase	NA	NA	NA	NA	NA	NA	NA	NA	NA
THAR02_01219	3	JOKZ01000020.1	KKP06730.1	311	ferulic acid esterase A	CCA72326.1	CE1	CBM1	ferulic acid esterase A	Probable feruloyl esterase C ame: Full	Peptidase_S9	EC:3.1.1.73	818167370	NA
THAR02_01303	3	JOKZ01000022.1	KKP06605.1	369	hypothetical protein THAR02_01303	NA	NA	NA	NA	NA	NA	NA	NA	NA
THAR02_01425	3	JOKZ01000025.1	KKP06467.1	548	hypothetical protein THAR02_01425	NA	NA	NA	NA	NA	NA	NA	NA	NA
THAR02_01435	3	JOKZ01000025.1	KKP06477.1	282	hypothetical protein THAR02_01435	NA	NA	NA	NA	NA	NA	NA	NA	NA
THAR02_01561	3	JOKZ01000028.1	KKP06316.1	619	hypothetical protein THAR02_01561	NA	NA	NA	NA	NA	NA	NA	NA	NA
THAR02_01658	3	JOKZ01000030.1	KKP06227.1	456	hypothetical protein THAR02_01658	NA	NA	NA	NA	NA	NA	NA	NA	NA
THAR02_01702	3	JOKZ01000031.1	KKP06189.1	350	hypothetical protein THAR02_01702	NA	NA	NA	NA	NA	NA	NA	NA	NA
THAR02_01746	3	JOKZ01000032.1	KKP06143.1	490	hypothetical protein THAR02_01746	NA	NA	NA	NA	NA	NA	NA	NA	NA
THAR02_01950	3	JOKZ01000037.1	KKP05911.1	131	hypothetical protein THAR02_01950	NA	NA	NA	NA	NA	NA	NA	NA	NA
THAR02_02023	3	JOKZ01000038.1	KKP05906.1	397	hypothetical protein THAR02_02023	NA	NA	NA	NA	NA	NA	NA	NA	NA
THAR02_02047	3	JOKZ01000039.1	KKP05850.1	369	hypothetical protein THAR02_02047	NA	NA	NA	NA	NA	NA	NA	NA	NA
THAR02_02099	3	JOKZ01000040.1	KKP05815.1	287	hypothetical protein THAR02_02099	NA	NA	NA	NA	NA	NA	NA	NA	NA
THAR02_02179	3	JOKZ01000042.1	KKP05715.1	508	hypothetical protein THAR02_02179	NA	NA	NA	NA	NA	NA	NA	NA	NA
THAR02_02219	3	JOKZ01000043.1	KKP05665.1	249	dienelactone hydrolase	NA	NA	NA	NA	NA	NA	NA	NA	NA
THAR02_02267	3	JOKZ01000044.1	KKP05626.1	565	hypothetical protein THAR02_02267	NA	NA	NA	NA	NA	NA	NA	NA	NA
THAR02_02556	3	JOKZ01000051.1	KKP05367.1	1030	hypothetical protein THAR02_02556	NA	NA	NA	NA	NA	NA	NA	NA	NA
THAR02_02625	3	JOKZ01000053.1	KKP05294.1	956	hypothetical protein THAR02_02625	NA	NA	NA	NA	NA	NA	NA	NA	NA
THAR02_02745	3	JOKZ01000057.1	KKP05150.1	351	hypothetical protein THAR02_02745	NA	NA	NA	NA	NA	NA	NA	NA	NA
THAR02_02772	3	JOKZ01000058.1	KKP05113.1	340	hypothetical protein THAR02_02772	NA	NA	NA	NA	NA	NA	NA	NA	NA
THAR02_02824	3	JOKZ01000060.1	KKP05037.1	140	hypothetical protein THAR02_02824	NA	NA	NA	NA	NA	NA	NA	NA	NA
THAR02_02827	3	JOKZ01000060.1	KKP05040.1	324	hypothetical protein THAR02_02827	NA	NA	NA	NA	NA	NA	NA	NA	NA
THAR02_02908	3	JOKZ01000062.1	KKP04971.1	120	thioredoxin 1	NA	NA	NA	NA	NA	NA	NA	NA	NA
THAR02_03020	3	JOKZ01000065.1	KKP04842.1	408	hypothetical protein THAR02_03020	NA	NA	NA	NA	NA	NA	NA	NA	NA
THAR02_03071	3	JOKZ01000066.1	KKP04813.1	248	hypothetical protein THAR02_03071	NA	NA	NA	NA	NA	NA	NA	NA	NA
THAR02_03087	3	JOKZ01000066.1	KKP04829.1	78	hypothetical protein THAR02_03087	NA	NA	NA	NA	NA	NA	NA	NA	NA
THAR02_03154	3	JOKZ01000068.1	KKP04742.1	191	TspO/MBR family protein	NA	NA	NA	NA	NA	NA	NA	NA	NA
THAR02_03218	3	JOKZ01000070.1	KKP04675.1	375	hypothetical protein THAR02_03218	NA	NA	NA	NA	NA	NA	NA	NA	NA
THAR02_03342	3	JOKZ01000073.1	KKP04582.1	688	wiskott-Aldrich syndrome protein	NA	NA	NA	NA	NA	NA	NA	NA	NA
THAR02_03443	3	JOKZ01000077.1	KKP04436.1	542	AAT family amino acid transporter	NA	NA	NA	NA	NA	NA	NA	NA	NA
THAR02_03688	3	JOKZ01000085.1	KKP04170.1	365	hypothetical protein THAR02_03688	NA	NA	NA	NA	NA	NA	NA	NA	NA
THAR02_03726	3	JOKZ01000085.1	KKP04208.1	877	hypothetical protein THAR02_03726	NA	NA	NA	NA	NA	NA	NA	NA	NA
THAR02_03734	3	JOKZ01000086.1	KKP04142.1	302	hypothetical protein THAR02_03734	NA	NA	NA	NA	NA	NA	NA	NA	NA
THAR02_03768	3	JOKZ01000087.1	KKP04109.1	385	dimethyladenosine transferase	NA	NA	NA	NA	NA	NA	NA	NA	NA
THAR02_03789	3	JOKZ01000087.1	KKP04130.1	468	hypothetical protein THAR02_03789	NA	NA	NA	NA	NA	NA	NA	NA	NA
THAR02_03803	3	JOKZ01000088.1	KKP04077.1	930	hypothetical protein THAR02_03803	NA	NA	NA	NA	NA	NA	NA	NA	NA
THAR02_03834	3	JOKZ01000089.1	KKP04042.1	301	hypothetical protein THAR02_03834	NA	NA	NA	NA	NA	NA	NA	NA	NA
THAR02_03888	3	JOKZ01000091.1	KKP03973.1	747	hypothetical protein THAR02_03888	NA	NA	NA	NA	NA	NA	NA	NA	NA
THAR02_03954	3	JOKZ01000092.1	KKP03972.1	720	hypothetical protein THAR02_03954	NA	NA	NA	NA	NA	NA	NA	NA	NA
THAR02_03958	3	JOKZ01000093.1	KKP03921.1	738	cytosolic iron-sulfur protein assembly protein 1	NA	NA	NA	NA	NA	NA	NA	NA	NA
THAR02_04017	3	JOKZ01000095.1	KKP03868.1	209	DNA polymerase delta	NA	NA	NA	NA	NA	NA	NA	NA	NA
THAR02_04048	3	JOKZ01000096.1	KKP03836.1	323	hypothetical protein THAR02_04048	NA	NA	NA	NA	NA	NA	NA	NA	NA
THAR02_04150	3	JOKZ01000099.1	KKP03762.1	284	hypothetical protein THAR02_04150	NA	NA	NA	NA	NA	NA	NA	NA	NA
THAR02_04164	3	JOKZ01000100.1	KKP03712.1	258	hypothetical protein THAR02_04164	NA	NA	NA	NA	NA	NA	NA	NA	NA
THAR02_04173	3	JOKZ01000100.1	KKP03721.1	545	hypothetical protein THAR02_04173	NA	NA	NA	NA	NA	NA	NA	NA	NA
THAR02_04180	3	JOKZ01000100.1	KKP03728.1	572	TPR domain-containing protein	NA	NA	NA	NA	NA	NA	NA	NA	NA
THAR02_04184	3	JOKZ01000100.1	KKP03732.1	373	glycosyltransferase sugar-binding region containing DXD domain-containing protein	CCT64497.1	GT32		glycosyltransferase sugar-binding region containing DXD domain-containing protein	Initiation-specific alpha-1,6-mannosyltransferase ame: Full	GMC_oxred_C	EC:2.4.1	818164024	NA
THAR02_04203	3	JOKZ01000101.1	KKP03687.1	794	hypothetical protein THAR02_04203	NA	NA	NA	NA	NA	NA	NA	NA	NA
THAR02_04360	3	JOKZ01000106.1	KKP03553.1	178	acetyltransferase	NA	NA	NA	NA	NA	NA	NA	NA	NA
THAR02_04508	3	JOKZ01000112.1	KKP03365.1	444	hypothetical protein THAR02_04508	NA	NA	NA	NA	NA	NA	NA	NA	NA
THAR02_04570	3	JOKZ01000114.1	KKP03319.1	221	endoplasmic reticulum vesicle protein 25	NA	NA	NA	NA	NA	NA	NA	NA	NA
THAR02_04683	3	JOKZ01000119.1	KKP03209.1	731	hypothetical protein THAR02_04683	NA	NA	NA	NA	NA	NA	NA	NA	NA
THAR02_04697	3	JOKZ01000120.1	KKP03178.1	1081	hypothetical protein THAR02_04697	NA	NA	NA	NA	NA	NA	NA	NA	NA
THAR02_04763	3	JOKZ01000122.1	KKP03141.1	578	hypothetical protein THAR02_04763	NA	NA	NA	NA	NA	NA	NA	NA	NA
THAR02_05119	3	JOKZ01000136.1	KKP02791.1	387	tRNA synthetase class I	NA	NA	NA	NA	NA	NA	NA	NA	NA
THAR02_05166	3	JOKZ01000138.1	KKP02713.1	966	hypothetical protein THAR02_05166	NA	NA	NA	NA	NA	NA	NA	NA	NA
THAR02_05214	3	JOKZ01000140.1	KKP02671.1	1098	protein STU1	NA	NA	NA	NA	NA	NA	NA	NA	NA
THAR02_05277	3	JOKZ01000142.1	KKP02643.1	690	hypothetical protein THAR02_05277	NA	NA	NA	NA	NA	NA	NA	NA	NA
THAR02_05424	3	JOKZ01000149.1	KKP02469.1	269	proteasome component PRE6	NA	NA	NA	NA	NA	NA	NA	NA	NA
THAR02_05658	3	JOKZ01000159.1	KKP02245.1	131	hypothetical protein THAR02_05658	NA	NA	NA	NA	NA	NA	NA	NA	NA
THAR02_05766	3	JOKZ01000164.1	KKP02135.1	1271	hypothetical protein THAR02_05766	NA	NA	NA	NA	NA	NA	NA	NA	NA
THAR02_05788	3	JOKZ01000165.1	KKP02110.1	420	hypothetical protein THAR02_05788	NA	NA	NA	NA	NA	NA	NA	NA	NA
THAR02_05856	3	JOKZ01000168.1	KKP02021.1	629	hypothetical protein THAR02_05856	NA	NA	NA	NA	NA	NA	NA	NA	NA
THAR02_05874	3	JOKZ01000168.1	KKP02039.1	186	iron sulfur cluster assembly protein 1	NA	NA	NA	NA	NA	NA	NA	NA	NA
THAR02_05916	3	JOKZ01000170.1	KKP01989.1	1564	hypothetical protein THAR02_05916	CEF74120.1	GT41		hypothetical protein THAR02_05916	Probable UDP-N-acetylglucosamine--peptide N-acetylglucosaminyltransferase SEC ame: Full	Glyco_hydro_11	EC:2.3.1	818162001	NA
THAR02_06264	3	JOKZ01000186.1	KKP01627.1	168	hypothetical protein THAR02_06264	NA	NA	NA	NA	NA	NA	NA	NA	NA
THAR02_06442	3	JOKZ01000195.1	KKP01446.1	653	hypothetical protein THAR02_06442	CEF88095.1	AA1		hypothetical protein THAR02_06442	L-ascorbate oxidase Short	Alginate_lyase	-	818161354	NA
THAR02_06523	3	JOKZ01000199.1	KKP01366.1	521	hypothetical protein THAR02_06523	NA	NA	NA	NA	NA	NA	NA	NA	NA
THAR02_06546	3	JOKZ01000200.1	KKP01346.1	466	WD domain-containing protein	NA	NA	NA	NA	NA	NA	NA	NA	NA
THAR02_06562	3	JOKZ01000201.1	KKP01320.1	291	nicotinic acid-5	NA	NA	NA	NA	NA	NA	NA	NA	NA
THAR02_06780	3	JOKZ01000212.1	KKP01111.1	553	hypothetical protein THAR02_06780	NA	NA	NA	NA	NA	NA	NA	NA	NA
THAR02_06845	3	JOKZ01000215.1	KKP01066.1	649	hypothetical protein THAR02_06845	NA	NA	NA	NA	NA	NA	NA	NA	NA
THAR02_06893	3	JOKZ01000218.1	KKP00990.1	437	aminomethyltransferase	NA	NA	NA	NA	NA	NA	NA	NA	NA
THAR02_06958	3	JOKZ01000221.1	KKP00950.1	285	Yip1 domain-containing protein	NA	NA	NA	NA	NA	NA	NA	NA	NA
THAR02_07039	3	JOKZ01000226.1	KKP00861.1	1015	hypothetical protein THAR02_07039	NA	NA	NA	NA	NA	NA	NA	NA	NA
THAR02_07165	3	JOKZ01000233.1	KKP00739.1	200	hypothetical protein THAR02_07165	NA	NA	NA	NA	NA	NA	NA	NA	NA
THAR02_07264	3	JOKZ01000240.1	KKP00636.1	331	NADPH2:quinone reductase	NA	NA	NA	NA	NA	NA	NA	NA	NA
THAR02_07290	3	JOKZ01000242.1	KKP00603.1	502	hypothetical protein THAR02_07290	NA	NA	NA	NA	NA	NA	NA	NA	NA
THAR02_07476	3	JOKZ01000254.1	KKP00407.1	159	ribosomal L28e family protein	NA	NA	NA	NA	NA	NA	NA	NA	NA
THAR02_07660	3	JOKZ01000266.1	KKP00247.1	565	hypothetical protein THAR02_07660	NA	NA	NA	NA	NA	NA	NA	NA	NA
THAR02_07668	3	JOKZ01000267.1	KKP00228.1	367	hypothetical protein THAR02_07668	NA	NA	NA	NA	NA	NA	NA	NA	NA
THAR02_07718	3	JOKZ01000270.1	KKP00194.1	803	hypothetical protein THAR02_07718	NA	NA	NA	NA	NA	NA	NA	NA	NA
THAR02_07833	3	JOKZ01000278.1	KKP00073.1	699	prolyl oligopeptidase	NA	NA	NA	NA	NA	NA	NA	NA	NA
THAR02_07838	3	JOKZ01000279.1	KKP00052.1	325	hypothetical protein THAR02_07838	NA	NA	NA	NA	NA	NA	NA	NA	NA
THAR02_07872	3	JOKZ01000282.1	KKP00014.1	319	hypothetical protein THAR02_07872	NA	NA	NA	NA	NA	NA	NA	NA	NA
THAR02_08004	3	JOKZ01000291.1	KKO99902.1	1452	hypothetical protein THAR02_08004	NA	NA	NA	NA	NA	NA	NA	NA	NA
THAR02_08054	3	JOKZ01000295.1	KKO99832.1	257	hypothetical protein THAR02_08054	NA	NA	NA	NA	NA	NA	NA	NA	NA
THAR02_08063	3	JOKZ01000295.1	KKO99841.1	592	UV-damage endonuclease	NA	NA	NA	NA	NA	NA	NA	NA	NA
THAR02_08092	3	JOKZ01000298.1	KKO99792.1	452	hypothetical protein THAR02_08092	NA	NA	NA	NA	NA	NA	NA	NA	NA
THAR02_08109	3	JOKZ01000299.1	KKO99784.1	670	hypothetical protein THAR02_08109	NA	NA	NA	NA	NA	NA	NA	NA	NA
THAR02_08139	3	JOKZ01000301.1	KKO99761.1	198	hypothetical protein THAR02_08139	NA	NA	NA	NA	NA	NA	NA	NA	NA
THAR02_08145	3	JOKZ01000302.1	KKO99739.1	196	hypothetical protein THAR02_08145	NA	NA	NA	NA	NA	NA	NA	NA	NA
THAR02_08262	3	JOKZ01000310.1	KKO99643.1	341	porphobilinogen deaminase	NA	NA	NA	NA	NA	NA	NA	NA	NA
THAR02_08273	3	JOKZ01000311.1	KKO99627.1	998	hypothetical protein THAR02_08273	NA	NA	NA	NA	NA	NA	NA	NA	NA
THAR02_08344	3	JOKZ01000316.1	KKO99559.1	569	tRNA (Adenine-N(1)-)-methyltransferase non-catalytic subunit	NA	NA	NA	NA	NA	NA	NA	NA	NA
THAR02_08443	3	JOKZ01000326.1	KKO99443.1	552	hypothetical protein THAR02_08443	NA	NA	NA	NA	NA	NA	NA	NA	NA
THAR02_08446	3	JOKZ01000326.1	KKO99446.1	851	hypothetical protein THAR02_08446	NA	NA	NA	NA	NA	NA	NA	NA	NA
THAR02_08450	3	JOKZ01000326.1	KKO99450.1	87	hypothetical protein THAR02_08450	NA	NA	NA	NA	NA	NA	NA	NA	NA
THAR02_08531	3	JOKZ01000333.1	KKO99368.1	409	hypothetical protein THAR02_08531	NA	NA	NA	NA	NA	NA	NA	NA	NA
THAR02_08584	3	JOKZ01000337.1	KKO99322.1	222	hypothetical protein THAR02_08584	NA	NA	NA	NA	NA	NA	NA	NA	NA
THAR02_08643	3	JOKZ01000343.1	KKO99243.1	406	hypothetical protein THAR02_08643	NA	NA	NA	NA	NA	NA	NA	NA	NA
THAR02_08683	3	JOKZ01000346.1	KKO99205.1	475	protein phosphatase 5	NA	NA	NA	NA	NA	NA	NA	NA	NA
THAR02_08783	3	JOKZ01000355.1	KKO99105.1	171	DNA-directed RNA polymerase II subunit RPB7	NA	NA	NA	NA	NA	NA	NA	NA	NA
THAR02_08820	3	JOKZ01000358.1	KKO99069.1	417	hypothetical protein THAR02_08820	NA	NA	NA	NA	NA	NA	NA	NA	NA
THAR02_08842	3	JOKZ01000360.1	KKO99054.1	75	hypothetical protein THAR02_08842	NA	NA	NA	NA	NA	NA	NA	NA	NA
THAR02_08900	3	JOKZ01000366.1	KKO98987.1	620	pH-response transcription factor pacC/RIM101	NA	NA	NA	NA	NA	NA	NA	NA	NA
THAR02_08901	3	JOKZ01000366.1	KKO98988.1	133	hypothetical protein THAR02_08901	NA	NA	NA	NA	NA	NA	NA	NA	NA
THAR02_09004	3	JOKZ01000374.1	KKO98888.1	601	hypothetical protein THAR02_09004	NA	NA	NA	NA	NA	NA	NA	NA	NA
THAR02_09049	3	JOKZ01000378.1	KKO98841.1	142	histone H2Az	NA	NA	NA	NA	NA	NA	NA	NA	NA
THAR02_09072	3	JOKZ01000380.1	KKO98822.1	538	hypothetical protein THAR02_09072	NA	NA	NA	NA	NA	NA	NA	NA	NA
THAR02_09243	3	JOKZ01000398.1	KKO98658.1	178	hypothetical protein THAR02_09243	NA	NA	NA	NA	NA	NA	NA	NA	NA
THAR02_09566	3	JOKZ01000432.1	KKO98332.1	847	hypothetical protein THAR02_09566	NA	NA	NA	NA	NA	NA	NA	NA	NA
THAR02_09650	3	JOKZ01000443.1	KKO98236.1	993	hypothetical protein THAR02_09650	NA	NA	NA	NA	NA	NA	NA	NA	NA
THAR02_09723	3	JOKZ01000450.1	KKO98179.1	449	hypothetical protein THAR02_09723	NA	NA	NA	NA	NA	NA	NA	NA	NA
THAR02_09741	3	JOKZ01000453.1	KKO98151.1	238	hypothetical protein THAR02_09741	NA	NA	NA	NA	NA	NA	NA	NA	NA
THAR02_09887	3	JOKZ01000474.1	KKO98013.1	1491	hypothetical protein THAR02_09887	NA	NA	NA	NA	NA	NA	NA	NA	NA
THAR02_09982	3	JOKZ01000487.1	KKO97921.1	390	Delta(12) fatty acid desaturase	NA	NA	NA	NA	NA	NA	NA	NA	NA
THAR02_10027	3	JOKZ01000493.1	KKO97871.1	1412	hypothetical protein THAR02_10027	NA	NA	NA	NA	NA	NA	NA	NA	NA
THAR02_10158	3	JOKZ01000512.1	KKO97731.1	352	hypothetical protein THAR02_10158	NA	NA	NA	NA	NA	NA	NA	NA	NA
THAR02_10427	3	JOKZ01000561.1	KKO97476.1	817	hypothetical protein THAR02_10427	NA	NA	NA	NA	NA	NA	NA	NA	NA
THAR02_10567	3	JOKZ01000587.1	KKO97332.1	139	hypothetical protein THAR02_10567	NA	NA	NA	NA	NA	NA	NA	NA	NA
THAR02_10644	3	JOKZ01000601.1	KKO97255.1	268	hypothetical protein THAR02_10644	NA	NA	NA	NA	NA	NA	NA	NA	NA
THAR02_10671	3	JOKZ01000607.1	KKO97226.1	585	TIM-barrel enzyme family protein	NA	NA	NA	NA	NA	NA	NA	NA	NA
THAR02_10686	3	JOKZ01000611.1	KKO97210.1	510	hypothetical protein THAR02_10686	NA	NA	NA	NA	NA	NA	NA	NA	NA
THAR02_10950	3	JOKZ01000681.1	KKO96942.1	691	hypothetical protein THAR02_10950	NA	NA	NA	NA	NA	NA	NA	NA	NA
THAR02_11008	3	JOKZ01000700.1	KKO96885.1	376	hypothetical protein THAR02_11008	NA	NA	NA	NA	NA	NA	NA	NA	NA
THAR02_11138	3	JOKZ01000744.1	KKO96753.1	115	zinc finger protein	NA	NA	NA	NA	NA	NA	NA	NA	NA
THAR02_11196	3	JOKZ01000766.1	KKO96702.1	108	hypothetical protein THAR02_11196	NA	NA	NA	NA	NA	NA	NA	NA	NA
THAR02_11212	3	JOKZ01000773.1	KKO96685.1	441	hypothetical protein THAR02_11212	NA	NA	NA	NA	NA	NA	NA	NA	NA
THAR02_11217	3	JOKZ01000775.1	KKO96678.1	285	hypothetical protein THAR02_11217	NA	NA	NA	NA	NA	NA	NA	NA	NA
THAR02_11225	3	JOKZ01000778.1	KKO96669.1	516	DnaJ like subfamily C member 3	NA	NA	NA	NA	NA	NA	NA	NA	NA
THAR02_11290	3	JOKZ01000810.1	KKO96606.1	346	hypothetical protein THAR02_11290	NA	NA	NA	NA	NA	NA	NA	NA	NA
THAR02_11310	3	JOKZ01000822.1	KKO96588.1	243	aorsin precursor	NA	NA	NA	NA	NA	NA	NA	NA	NA
THAR02_11359	3	JOKZ01000860.1	KKO96537.1	671	hypothetical protein THAR02_11359	NA	NA	NA	NA	NA	NA	NA	NA	NA
THAR02_00025	4	JOKZ01000001.1	KKP07817.1	753	glycosyl hydrolase	EAA57305.1	GH92		glycosyl hydrolase	Uncharacterized secreted glycosidase ARB_07629 Flags: Precursor	Glyco_hydro_92	-	818168555	+
THAR02_00156	4	JOKZ01000002.1	KKP07768.1	529	hypothetical protein THAR02_00156	NA	NA	NA	NA	NA	NA	NA	NA	NA
THAR02_00171	4	JOKZ01000002.1	KKP07783.1	477	hypothetical protein THAR02_00171	NA	NA	NA	NA	NA	NA	NA	NA	NA
THAR02_00297	4	JOKZ01000004.1	KKP07622.1	447	hypothetical protein THAR02_00297	NA	NA	NA	NA	NA	NA	NA	NA	NA
THAR02_00342	4	JOKZ01000005.1	KKP07546.1	416	hypothetical protein THAR02_00342	NA	NA	NA	NA	NA	NA	NA	NA	NA
THAR02_00346	4	JOKZ01000005.1	KKP07550.1	1106	hypothetical protein THAR02_00346	NA	NA	NA	NA	NA	NA	NA	NA	NA
THAR02_00511	4	JOKZ01000007.1	KKP07449.1	737	hypothetical protein THAR02_00511	NA	NA	NA	NA	NA	NA	NA	NA	NA
THAR02_00634	4	JOKZ01000009.1	KKP07310.1	450	S-(hydroxymethyl)glutathione dehydrogenase/alcohol dehydrogenase	EAA29319.1	GH93		S-(hydroxymethyl)glutathione dehydrogenase/alcohol dehydrogenase	Zinc-type alcohol dehydrogenase	ADH_N	-	818168000	NA
THAR02_00763	4	JOKZ01000012.1	KKP07113.1	828	hypothetical protein THAR02_00763	NA	NA	NA	NA	NA	NA	NA	NA	NA
THAR02_00837	4	JOKZ01000013.1	KKP07078.1	327	hypothetical protein THAR02_00837	NA	NA	NA	NA	NA	NA	NA	NA	NA
THAR02_00854	4	JOKZ01000013.1	KKP07095.1	1601	DEAD/DEAH box helicase	NA	NA	NA	NA	NA	NA	NA	NA	NA
THAR02_00958	4	JOKZ01000016.1	KKP06877.1	222	hypothetical protein THAR02_00958	EAA61740.1	AA3		hypothetical protein THAR02_00958	Uncharacterized protein YwbO	DSBA	-	818167534	NA
THAR02_01039	4	JOKZ01000017.1	KKP06842.1	105	hypothetical protein THAR02_01039	NA	NA	NA	NA	NA	NA	NA	NA	NA
THAR02_01047	4	JOKZ01000017.1	KKP06850.1	377	pyruvate formate lyase activating enzyme	NA	NA	NA	NA	NA	NA	NA	NA	NA
THAR02_01057	4	JOKZ01000017.1	KKP06860.1	411	chitin recognition protein	CAC07216.1	GH18	CBM1	chitin recognition protein	Endochitinase 2 ame: Full	CBM_1	-	818167513	NA
THAR02_01098	4	JOKZ01000018.1	KKP06806.1	480	hypothetical protein THAR02_01098	NA	NA	NA	NA	NA	NA	NA	NA	NA
THAR02_01153	4	JOKZ01000019.1	KKP06768.1	523	hypothetical protein THAR02_01153, partial	NA	NA	NA	NA	NA	NA	NA	NA	NA
THAR02_01244	4	JOKZ01000021.1	KKP06647.1	962	alpha 1,3-glucosidase	AAU87580.1	GH31		alpha 1,3-glucosidase	Glucosidase 2 subunit alpha ame: Full	Gal_mutarotas_2	EC:3.2.1.20; EC:3.2.1.84	818167282	NA
THAR02_01393	4	JOKZ01000024.1	KKP06519.1	474	hypothetical protein THAR02_01393	NA	NA	NA	NA	NA	NA	NA	NA	NA
THAR02_01396	4	JOKZ01000024.1	KKP06522.1	126	DNA-directed RNA polymerase II subunit RPB11	NA	NA	NA	NA	NA	NA	NA	NA	NA
THAR02_01439	4	JOKZ01000025.1	KKP06481.1	240	hypothetical protein THAR02_01439	NA	NA	NA	NA	NA	NA	NA	NA	NA
THAR02_01449	4	JOKZ01000025.1	KKP06491.1	299	acetylxylan esterase	CAA93247.1	CE5	CBM1	acetylxylan esterase	Acetylxylan esterase Flags: Precursor	Glycos_transf_1	EC:3.2.1.91; EC:3.2.1.8; EC:3.1.1.72; EC:3.2.1.4	818167108	+
THAR02_01491	4	JOKZ01000026.1	KKP06440.1	596	hypothetical protein THAR02_01491	NA	NA	NA	NA	NA	NA	NA	NA	NA
THAR02_01602	4	JOKZ01000029.1	KKP06264.1	373	phospho-2-dehydro-3-deoxyheptonate aldolase	NA	NA	NA	NA	NA	NA	NA	NA	NA
THAR02_01626	4	JOKZ01000029.1	KKP06288.1	795	hypothetical protein THAR02_01626	NA	NA	NA	NA	NA	NA	NA	NA	NA
THAR02_01655	4	JOKZ01000030.1	KKP06224.1	351	hypothetical protein THAR02_01655	NA	NA	NA	NA	NA	NA	NA	NA	NA
THAR02_01766	4	JOKZ01000032.1	KKP06163.1	218	hypothetical protein THAR02_01766	NA	NA	NA	NA	NA	NA	NA	NA	NA
THAR02_01795	4	JOKZ01000033.1	KKP06099.1	699	hypothetical protein THAR02_01795	NA	NA	NA	NA	NA	NA	NA	NA	NA
THAR02_01805	4	JOKZ01000033.1	KKP06109.1	1807	hypothetical protein THAR02_01805	NA	NA	NA	NA	NA	NA	NA	NA	NA
THAR02_01929	4	JOKZ01000036.1	KKP05973.1	245	hypothetical protein THAR02_01929	NA	NA	NA	NA	NA	NA	NA	NA	NA
THAR02_01952	4	JOKZ01000037.1	KKP05913.1	112	hypothetical protein THAR02_01952	NA	NA	NA	NA	NA	NA	NA	NA	NA
THAR02_01977	4	JOKZ01000037.1	KKP05938.1	252	carboxymethylenebutenolidase	NA	NA	NA	NA	NA	NA	NA	NA	NA
THAR02_02004	4	JOKZ01000038.1	KKP05887.1	744	hypothetical protein THAR02_02004	NA	NA	NA	NA	NA	NA	NA	NA	NA
THAR02_02005	4	JOKZ01000038.1	KKP05888.1	679	hypothetical protein THAR02_02005	NA	NA	NA	NA	NA	NA	NA	NA	NA
THAR02_02095	4	JOKZ01000040.1	KKP05811.1	243	hypothetical protein THAR02_02095	NA	NA	NA	NA	NA	NA	NA	NA	NA
THAR02_02152	4	JOKZ01000041.1	KKP05778.1	499	alpha-L-arabinofuranosidase B	AHC03897.1	GH54	CBM42	alpha-L-arabinofuranosidase B	Alpha-L-arabinofuranosidase Short	3Beta_HSD	EC:3.2.1.55; EC:3.2.1.37	818166321	NA
THAR02_02177	4	JOKZ01000042.1	KKP05713.1	105	hypothetical protein THAR02_02177	NA	NA	NA	NA	NA	NA	NA	NA	NA
THAR02_02182	4	JOKZ01000042.1	KKP05718.1	507	hypothetical protein THAR02_02182	NA	NA	NA	NA	NA	NA	NA	NA	NA
THAR02_02358	4	JOKZ01000046.1	KKP05541.1	405	cystathionine beta-lyase	NA	NA	NA	NA	NA	NA	NA	NA	NA
THAR02_02455	4	JOKZ01000049.1	KKP05424.1	959	hypothetical protein THAR02_02455, partial	NA	NA	NA	NA	NA	NA	NA	NA	NA
THAR02_02535	4	JOKZ01000051.1	KKP05346.1	511	hypothetical protein THAR02_02535	NA	NA	NA	NA	NA	NA	NA	NA	NA
THAR02_02555	4	JOKZ01000051.1	KKP05366.1	667	hypothetical protein THAR02_02555	NA	NA	NA	NA	NA	NA	NA	NA	NA
THAR02_02621	4	JOKZ01000053.1	KKP05290.1	728	hypothetical protein THAR02_02621	NA	NA	NA	NA	NA	NA	NA	NA	NA
THAR02_02675	4	JOKZ01000055.1	KKP05223.1	57	hypothetical protein THAR02_02675, partial	NA	NA	NA	NA	NA	NA	NA	NA	NA
THAR02_02677	4	JOKZ01000055.1	KKP05225.1	515	GPI mannosyltransferase	AEO57845.1	GT22		GPI mannosyltransferase	GPI mannosyltransferase 4 ame: Full	Glycos_transf_1	EC:2.4.1.130	818165704	NA
THAR02_02717	4	JOKZ01000056.1	KKP05198.1	190	hypothetical protein THAR02_02717	NA	NA	NA	NA	NA	NA	NA	NA	NA
THAR02_02754	4	JOKZ01000057.1	KKP05159.1	1052	hypothetical protein THAR02_02754	NA	NA	NA	NA	NA	NA	NA	NA	NA
THAR02_02765	4	JOKZ01000057.1	KKP05170.1	585	hypothetical protein THAR02_02765	NA	NA	NA	NA	NA	NA	NA	NA	NA
THAR02_02776	4	JOKZ01000058.1	KKP05117.1	681	fungal specific transcription factor	NA	NA	NA	NA	NA	NA	NA	NA	NA
THAR02_02811	4	JOKZ01000059.1	KKP05100.1	492	transcription initiation factor TFIIH subunit 4	NA	NA	NA	NA	NA	NA	NA	NA	NA
THAR02_02891	4	JOKZ01000061.1	KKP05027.1	274	hypothetical protein THAR02_02891	NA	NA	NA	NA	NA	NA	NA	NA	NA
THAR02_02927	4	JOKZ01000062.1	KKP04990.1	499	alpha-1,2 mannosyltransferase KTR1	XP_368104.1	GT15		alpha-1,2 mannosyltransferase KTR1	O-glycoside alpha-1,2-mannosyltransferase homolog 4	Pyr_redox	EC:2.4.1	818165438	NA
THAR02_03031	4	JOKZ01000065.1	KKP04853.1	1664	hypothetical protein THAR02_03031	NA	NA	NA	NA	NA	NA	NA	NA	NA
THAR02_03042	4	JOKZ01000065.1	KKP04864.1	464	hypothetical protein THAR02_03042	NA	NA	NA	NA	NA	NA	NA	NA	NA
THAR02_03055	4	JOKZ01000065.1	KKP04877.1	1724	hypothetical protein THAR02_03055	NA	NA	NA	NA	NA	NA	NA	NA	NA
THAR02_03080	4	JOKZ01000066.1	KKP04822.1	436	NADH:flavin oxidoreductase/NADH oxidase	NA	NA	NA	NA	NA	NA	NA	NA	NA
THAR02_03147	4	JOKZ01000068.1	KKP04735.1	320	hypothetical protein THAR02_03147	NA	NA	NA	NA	NA	NA	NA	NA	NA
THAR02_03322	4	JOKZ01000073.1	KKP04562.1	233	hypothetical protein THAR02_03322	NA	NA	NA	NA	NA	NA	NA	NA	NA
THAR02_03337	4	JOKZ01000073.1	KKP04577.1	1136	hypothetical protein THAR02_03337	NA	NA	NA	NA	NA	NA	NA	NA	NA
THAR02_03419	4	JOKZ01000076.1	KKP04475.1	595	hypothetical protein THAR02_03419	NA	NA	NA	NA	NA	NA	NA	NA	NA
THAR02_03462	4	JOKZ01000077.1	KKP04455.1	397	hypothetical protein THAR02_03462	NA	NA	NA	NA	NA	NA	NA	NA	NA
THAR02_03490	4	JOKZ01000078.1	KKP04414.1	661	fungal specific transcription factor domain-containing protein	NA	NA	NA	NA	NA	NA	NA	NA	NA
THAR02_03517	4	JOKZ01000079.1	KKP04375.1	1151	hypothetical protein THAR02_03517	NA	NA	NA	NA	NA	NA	NA	NA	NA
THAR02_03523	4	JOKZ01000079.1	KKP04381.1	394	mRNA guanylyltransferase	NA	NA	NA	NA	NA	NA	NA	NA	NA
THAR02_03623	4	JOKZ01000082.1	KKP04272.1	605	phosphatidylinositol glycan, class T	NA	NA	NA	NA	NA	NA	NA	NA	NA
THAR02_03757	4	JOKZ01000086.1	KKP04165.1	586	alpha amylase	CAG84911.1	GH13		alpha amylase	Alpha-glucosidase ame: Full	DUF1593	EC:3.2.1.116; EC:3.2.1.20; EC:3.2.1.10; EC:3.2.1.26; EC:3.2.1.48	818164510	NA
THAR02_03848	4	JOKZ01000089.1	KKP04056.1	561	hypothetical protein THAR02_03848	NA	NA	NA	NA	NA	NA	NA	NA	NA
THAR02_03964	4	JOKZ01000093.1	KKP03927.1	472	hypothetical protein THAR02_03964	NA	NA	NA	NA	NA	NA	NA	NA	NA
THAR02_04008	4	JOKZ01000095.1	KKP03859.1	269	hypothetical protein THAR02_04008	NA	NA	NA	NA	NA	NA	NA	NA	NA
THAR02_04064	4	JOKZ01000096.1	KKP03852.1	700	dynein intermediate chain, cytosolic	NA	NA	NA	NA	NA	NA	NA	NA	NA
THAR02_04281	4	JOKZ01000104.1	KKP03597.1	356	hypothetical protein THAR02_04281	NA	NA	NA	NA	NA	NA	NA	NA	NA
THAR02_04285	4	JOKZ01000104.1	KKP03601.1	589	hypothetical protein THAR02_04285	CEF72197.1	GH76		hypothetical protein THAR02_04285	---NA---	Glyco_hydro_2	-	818163878	NA
THAR02_04289	4	JOKZ01000104.1	KKP03605.1	341	hypothetical protein THAR02_04289	NA	NA	NA	NA	NA	NA	NA	NA	NA
THAR02_04293	4	JOKZ01000104.1	KKP03609.1	526	maltose permease	NA	NA	NA	NA	NA	NA	NA	NA	NA
THAR02_04423	4	JOKZ01000108.1	KKP03503.1	352	hypothetical protein THAR02_04423	NA	NA	NA	NA	NA	NA	NA	NA	NA
THAR02_04537	4	JOKZ01000113.1	KKP03335.1	250	hypothetical protein THAR02_04537	NA	NA	NA	NA	NA	NA	NA	NA	NA
THAR02_04654	4	JOKZ01000118.1	KKP03225.1	943	hypothetical protein THAR02_04654	NA	NA	NA	NA	NA	NA	NA	NA	NA
THAR02_04734	4	JOKZ01000121.1	KKP03164.1	515	hypothetical protein THAR02_04734	NA	NA	NA	NA	NA	NA	NA	NA	NA
THAR02_04743	4	JOKZ01000121.1	KKP03173.1	335	hypothetical protein THAR02_04743	NA	NA	NA	NA	NA	NA	NA	NA	NA
THAR02_04783	4	JOKZ01000123.1	KKP03115.1	736	hypothetical protein THAR02_04783	NA	NA	NA	NA	NA	NA	NA	NA	NA
THAR02_04847	4	JOKZ01000126.1	KKP03021.1	364	hypothetical protein THAR02_04847	NA	NA	NA	NA	NA	NA	NA	NA	NA
THAR02_05001	4	JOKZ01000132.1	KKP02879.1	506	tetratricopeptide	NA	NA	NA	NA	NA	NA	NA	NA	NA
THAR02_05130	4	JOKZ01000137.1	KKP02741.1	1160	HET and Ankyrin domain-containing protein	NA	NA	NA	NA	NA	NA	NA	NA	NA
THAR02_05217	4	JOKZ01000140.1	KKP02674.1	787	hypothetical protein THAR02_05217	NA	NA	NA	NA	NA	NA	NA	NA	NA
THAR02_05239	4	JOKZ01000141.1	KKP02655.1	70	hypothetical protein THAR02_05239	NA	NA	NA	NA	NA	NA	NA	NA	NA
THAR02_05310	4	JOKZ01000144.1	KKP02578.1	497	hypothetical protein THAR02_05310	NA	NA	NA	NA	NA	NA	NA	NA	NA
THAR02_05352	4	JOKZ01000146.1	KKP02539.1	555	hypothetical protein THAR02_05352	NA	NA	NA	NA	NA	NA	NA	NA	NA
THAR02_05471	4	JOKZ01000151.1	KKP02405.1	1413	hypothetical protein THAR02_05471	NA	NA	NA	NA	NA	NA	NA	NA	NA
THAR02_05570	4	JOKZ01000155.1	KKP02320.1	951	hypothetical protein THAR02_05570	NA	NA	NA	NA	NA	NA	NA	NA	NA
THAR02_05635	4	JOKZ01000158.1	KKP02271.1	802	hypothetical protein THAR02_05635	NA	NA	NA	NA	NA	NA	NA	NA	NA
THAR02_05677	4	JOKZ01000160.1	KKP02215.1	576	isoamyl alcohol oxidase	NA	NA	NA	NA	NA	NA	NA	NA	+
THAR02_05731	4	JOKZ01000163.1	KKP02145.1	783	hypothetical protein THAR02_05731	NA	NA	NA	NA	NA	NA	NA	NA	NA
THAR02_05734	4	JOKZ01000163.1	KKP02148.1	457	CCCH zinc finger DNA binding protein	NA	NA	NA	NA	NA	NA	NA	NA	NA
THAR02_05769	4	JOKZ01000164.1	KKP02138.1	404	basic region leucine zipper	NA	NA	NA	NA	NA	NA	NA	NA	NA
THAR02_05901	4	JOKZ01000170.1	KKP01974.1	390	hypothetical protein THAR02_05901	NA	NA	NA	NA	NA	NA	NA	NA	NA
THAR02_05997	4	JOKZ01000174.1	KKP01878.1	1689	hypothetical protein THAR02_05997	NA	NA	NA	NA	NA	NA	NA	NA	NA
THAR02_06025	4	JOKZ01000175.1	KKP01860.1	136	hydroxyisourate hydrolase	NA	NA	NA	NA	NA	NA	NA	NA	NA
THAR02_06056	4	JOKZ01000176.1	KKP01844.1	195	hypothetical protein THAR02_06056	NA	NA	NA	NA	NA	NA	NA	NA	NA
THAR02_06058	4	JOKZ01000176.1	KKP01846.1	143	hypothetical protein THAR02_06058	NA	NA	NA	NA	NA	NA	NA	NA	NA
THAR02_06275	4	JOKZ01000186.1	KKP01638.1	540	hypothetical protein THAR02_06275	NA	NA	NA	NA	NA	NA	NA	NA	NA
THAR02_06539	4	JOKZ01000200.1	KKP01339.1	511	hypothetical protein THAR02_06539	NA	NA	NA	NA	NA	NA	NA	NA	NA
THAR02_06560	4	JOKZ01000201.1	KKP01318.1	431	hypothetical protein THAR02_06560	NA	NA	NA	NA	NA	NA	NA	NA	NA
THAR02_06573	4	JOKZ01000201.1	KKP01331.1	171	hypothetical protein THAR02_06573	NA	NA	NA	NA	NA	NA	NA	NA	NA
THAR02_06575	4	JOKZ01000201.1	KKP01333.1	1477	ABC transporter	NA	NA	NA	NA	NA	NA	NA	NA	NA
THAR02_06716	4	JOKZ01000208.1	KKP01190.1	459	2-oxoisovalerate dehydrogenase E1 component, alpha subunit	NA	NA	NA	NA	NA	NA	NA	NA	NA
THAR02_06737	4	JOKZ01000209.1	KKP01172.1	287	hypothetical protein THAR02_06737	NA	NA	NA	NA	NA	NA	NA	NA	NA
THAR02_06816	4	JOKZ01000214.1	KKP01079.1	340	cytochrome c heme lyase	NA	NA	NA	NA	NA	NA	NA	NA	NA
THAR02_06907	4	JOKZ01000218.1	KKP01004.1	972	hypothetical protein THAR02_06907	NA	NA	NA	NA	NA	NA	NA	NA	NA
THAR02_06937	4	JOKZ01000220.1	KKP00965.1	412	FAD dependent oxidoreductase	NA	NA	NA	NA	NA	NA	NA	NA	NA
THAR02_06952	4	JOKZ01000221.1	KKP00944.1	2518	hypothetical protein THAR02_06952	NA	NA	NA	NA	NA	NA	NA	NA	NA
THAR02_06957	4	JOKZ01000221.1	KKP00949.1	247	hypothetical protein THAR02_06957	NA	NA	NA	NA	NA	NA	NA	NA	NA
THAR02_06988	4	JOKZ01000223.1	KKP00910.1	418	acetyltransferase	NA	NA	NA	NA	NA	NA	NA	NA	NA
THAR02_06996	4	JOKZ01000223.1	KKP00918.1	524	amidase	NA	NA	NA	NA	NA	NA	NA	NA	NA
THAR02_07035	4	JOKZ01000226.1	KKP00857.1	1157	DNA-directed RNA polymerase III subunit RPC2	AIE96983.1	GT90		DNA-directed RNA polymerase III subunit RPC2	DNA-directed RNA polymerase III subunit RPC2 Short	Glyco_transf_20	-	818160649	NA
THAR02_07109	4	JOKZ01000230.1	KKP00783.1	6589	hypothetical protein THAR02_07109	NA	NA	NA	NA	NA	NA	NA	NA	NA
THAR02_07216	4	JOKZ01000237.1	KKP00682.1	552	T-complex protein 1 subunit epsilon	NA	NA	NA	NA	NA	NA	NA	NA	NA
THAR02_07443	4	JOKZ01000252.1	KKP00446.1	1178	hypothetical protein THAR02_07443	NA	NA	NA	NA	NA	NA	NA	NA	NA
THAR02_07563	4	JOKZ01000260.1	KKP00323.1	375	hypothetical protein THAR02_07563	NA	NA	NA	NA	NA	NA	NA	NA	NA
THAR02_07612	4	JOKZ01000263.1	KKP00291.1	436	hypothetical protein THAR02_07612	NA	NA	NA	NA	NA	NA	NA	NA	NA
THAR02_07653	4	JOKZ01000266.1	KKP00240.1	309	nicotinic acid-5	NA	NA	NA	NA	NA	NA	NA	NA	NA
THAR02_07674	4	JOKZ01000268.1	KKP00212.1	269	hypothetical protein THAR02_07674	NA	NA	NA	NA	NA	NA	NA	NA	NA
THAR02_07778	4	JOKZ01000274.1	KKP00126.1	738	hypothetical protein THAR02_07778	NA	NA	NA	NA	NA	NA	NA	NA	NA
THAR02_07785	4	JOKZ01000275.1	KKP00104.1	798	sorting nexin mvp-1	NA	NA	NA	NA	NA	NA	NA	NA	NA
THAR02_07799	4	JOKZ01000276.1	KKP00092.1	617	hypothetical protein THAR02_07799	NA	NA	NA	NA	NA	NA	NA	NA	NA
THAR02_07883	4	JOKZ01000283.1	KKP00002.1	257	enoyl-CoA hydratase	NA	NA	NA	NA	NA	NA	NA	NA	NA
THAR02_08097	4	JOKZ01000298.1	KKO99797.1	262	casein kinase II subunit beta-2	NA	NA	NA	NA	NA	NA	NA	NA	NA
THAR02_08100	4	JOKZ01000298.1	KKO99800.1	379	50S ribosomal protein L2	NA	NA	NA	NA	NA	NA	NA	NA	NA
THAR02_08261	4	JOKZ01000310.1	KKO99642.1	178	hypothetical protein THAR02_08261	NA	NA	NA	NA	NA	NA	NA	NA	NA
THAR02_08386	4	JOKZ01000321.1	KKO99496.1	772	hypothetical protein THAR02_08386	NA	NA	NA	NA	NA	NA	NA	NA	NA
THAR02_08391	4	JOKZ01000321.1	KKO99501.1	258	kinetochore protein SPC25	NA	NA	NA	NA	NA	NA	NA	NA	NA
THAR02_08401	4	JOKZ01000322.1	KKO99486.1	574	propionyl-CoA carboxylase beta chain	NA	NA	NA	NA	NA	NA	NA	NA	NA
THAR02_08457	4	JOKZ01000327.1	KKO99429.1	127	hypothetical protein THAR02_08457	NA	NA	NA	NA	NA	NA	NA	NA	NA
THAR02_08479	4	JOKZ01000328.1	KKO99424.1	499	hypothetical protein THAR02_08479	NA	NA	NA	NA	NA	NA	NA	NA	+
THAR02_08486	4	JOKZ01000329.1	KKO99405.1	272	hypothetical protein THAR02_08486	NA	NA	NA	NA	NA	NA	NA	NA	NA
THAR02_08506	4	JOKZ01000331.1	KKO99381.1	663	glycosyltransferase family 20	CDP29756.1	GT20		glycosyltransferase family 20	Trehalose-phosphatase ame: Full	ADH_zinc_N	EC:2.4.1.15	818158803	NA
THAR02_08544	4	JOKZ01000334.1	KKO99359.1	379	aldo/keto reductase	NA	NA	NA	NA	NA	NA	NA	NA	NA
THAR02_08670	4	JOKZ01000345.1	KKO99216.1	885	glycogen phosphorylase	CEF84286.1	GT35		glycogen phosphorylase	Glycogen phosphorylase	ADH_N	-	818158591	NA
THAR02_08693	4	JOKZ01000346.1	KKO99215.1	289	hypothetical protein THAR02_08693	NA	NA	NA	NA	NA	NA	NA	NA	NA
THAR02_08713	4	JOKZ01000348.1	KKO99180.1	385	sterol 24-C-methyltransferase	NA	NA	NA	NA	NA	NA	NA	NA	NA
THAR02_08717	4	JOKZ01000348.1	KKO99184.1	650	hypothetical protein THAR02_08717	NA	NA	NA	NA	NA	NA	NA	NA	NA
THAR02_08753	4	JOKZ01000352.1	KKO99141.1	407	hypothetical protein THAR02_08753	NA	NA	NA	NA	NA	NA	NA	NA	NA
THAR02_08772	4	JOKZ01000354.1	KKO99117.1	1040	hypothetical protein THAR02_08772	NA	NA	NA	NA	NA	NA	NA	NA	NA
THAR02_08855	4	JOKZ01000362.1	KKO99030.1	479	hypothetical protein THAR02_08855	NA	NA	NA	NA	NA	NA	NA	NA	NA
THAR02_08940	4	JOKZ01000369.1	KKO98950.1	423	hypothetical protein THAR02_08940	NA	NA	NA	NA	NA	NA	NA	NA	NA
THAR02_08984	4	JOKZ01000372.1	KKO98918.1	236	hypothetical protein THAR02_08984	NA	NA	NA	NA	NA	NA	NA	NA	NA
THAR02_09078	4	JOKZ01000380.1	KKO98828.1	340	elongation factor 1-alpha, partial	NA	NA	NA	NA	NA	NA	NA	NA	NA
THAR02_09150	4	JOKZ01000389.1	KKO98739.1	576	hypothetical protein THAR02_09150	NA	NA	NA	NA	NA	NA	NA	NA	+
THAR02_09228	4	JOKZ01000397.1	KKO98667.1	297	hypothetical protein THAR02_09228	NA	NA	NA	NA	NA	NA	NA	NA	NA
THAR02_09247	4	JOKZ01000399.1	KKO98643.1	541	hypothetical protein THAR02_09247	ACF88011.1	GH72	CBM43	hypothetical protein THAR02_09247	1,3-beta-glucanosyltransferase ARB_07487 ame: Full	Peptidase_S24	-	818157837	+
THAR02_09378	4	JOKZ01000412.1	KKO98515.1	518	hypothetical protein THAR02_09378	NA	NA	NA	NA	NA	NA	NA	NA	NA
THAR02_09435	4	JOKZ01000417.1	KKO98465.1	300	hypothetical protein THAR02_09435	NA	NA	NA	NA	NA	NA	NA	NA	NA
THAR02_09442	4	JOKZ01000418.1	KKO98450.1	253	ATP-dependent Clp protease, protease subunit	NA	NA	NA	NA	NA	NA	NA	NA	NA
THAR02_09444	4	JOKZ01000418.1	KKO98452.1	319	hypothetical protein THAR02_09444	NA	NA	NA	NA	NA	NA	NA	NA	NA
THAR02_09453	4	JOKZ01000419.1	KKO98442.1	384	hypothetical protein THAR02_09453	NA	NA	NA	NA	NA	NA	NA	NA	NA
THAR02_09542	4	JOKZ01000430.1	KKO98351.1	551	hypothetical protein THAR02_09542	NA	NA	NA	NA	NA	NA	NA	NA	NA
THAR02_09561	4	JOKZ01000432.1	KKO98327.1	445	transcriptional coactivator HFI1/ADA1	NA	NA	NA	NA	NA	NA	NA	NA	NA
THAR02_09587	4	JOKZ01000435.1	KKO98303.1	1477	hypothetical protein THAR02_09587	NA	NA	NA	NA	NA	NA	NA	NA	NA
THAR02_09683	4	JOKZ01000446.1	KKO98218.1	409	hypothetical protein THAR02_09683	NA	NA	NA	NA	NA	NA	NA	NA	NA
THAR02_09747	4	JOKZ01000454.1	KKO98139.1	773	zinc finger transcription factor ace1	NA	NA	NA	NA	NA	NA	NA	NA	NA
THAR02_09908	4	JOKZ01000477.1	KKO97992.1	554	amidohydrolase family protein	NA	NA	NA	NA	NA	NA	NA	NA	NA
THAR02_09937	4	JOKZ01000481.1	KKO97956.1	528	hypothetical protein THAR02_09937	NA	NA	NA	NA	NA	NA	NA	NA	NA
THAR02_09991	4	JOKZ01000489.1	KKO97903.1	140	hypothetical protein THAR02_09991	NA	NA	NA	NA	NA	NA	NA	NA	NA
THAR02_10053	4	JOKZ01000496.1	KKO97849.1	522	peptidase family M28	NA	NA	NA	NA	NA	NA	NA	NA	NA
THAR02_10082	4	JOKZ01000500.1	KKO97814.1	661	hypothetical protein THAR02_10082	NA	NA	NA	NA	NA	NA	NA	NA	NA
THAR02_10134	4	JOKZ01000508.1	KKO97758.1	501	STE/STE7/MEK1 protein kinase	NA	NA	NA	NA	NA	NA	NA	NA	NA
THAR02_10162	4	JOKZ01000511.1	KKO97735.1	213	hypothetical protein THAR02_10162	NA	NA	NA	NA	NA	NA	NA	NA	NA
THAR02_10170	4	JOKZ01000513.1	KKO97727.1	387	short-chain dehydrogenase	NA	NA	NA	NA	NA	NA	NA	NA	NA
THAR02_10440	4	JOKZ01000564.1	KKO97461.1	756	hypothetical protein THAR02_10440	NA	NA	NA	NA	NA	NA	NA	NA	NA
THAR02_10469	4	JOKZ01000568.1	KKO97435.1	118	prefoldin subunit 2	NA	NA	NA	NA	NA	NA	NA	NA	NA
THAR02_10480	4	JOKZ01000571.1	KKO97416.1	300	molybdenum cofactor synthesis domain-containing protein	NA	NA	NA	NA	NA	NA	NA	NA	NA
THAR02_10515	4	JOKZ01000577.1	KKO97379.1	358	hypothetical protein THAR02_10515	NA	NA	NA	NA	NA	NA	NA	NA	NA
THAR02_10518	4	JOKZ01000578.1	KKO97373.1	514	hypothetical protein THAR02_10518	NA	NA	NA	NA	NA	NA	NA	NA	NA
THAR02_10576	4	JOKZ01000588.1	KKO97325.1	260	hypothetical protein THAR02_10576	NA	NA	NA	NA	NA	NA	NA	NA	NA
THAR02_10595	4	JOKZ01000592.1	KKO97301.1	475	hypothetical protein THAR02_10595	NA	NA	NA	NA	NA	NA	NA	NA	NA
THAR02_10605	4	JOKZ01000593.1	KKO97298.1	500	ribonuclease T1	NA	NA	NA	NA	NA	NA	NA	NA	NA
THAR02_10669	4	JOKZ01000607.1	KKO97224.1	565	hypothetical protein THAR02_10669	NA	NA	NA	NA	NA	NA	NA	NA	NA
THAR02_10690	4	JOKZ01000612.1	KKO97206.1	113	hypothetical protein THAR02_10690	NA	NA	NA	NA	NA	NA	NA	NA	NA
THAR02_10732	4	JOKZ01000624.1	KKO97165.1	482	26S protease regulatory subunit 8	NA	NA	NA	NA	NA	NA	NA	NA	NA
THAR02_10765	4	JOKZ01000633.1	KKO97130.1	167	DNase1 protein	NA	NA	NA	NA	NA	NA	NA	NA	NA
THAR02_10822	4	JOKZ01000648.1	KKO97069.1	555	hypothetical protein THAR02_10822	NA	NA	NA	NA	NA	NA	NA	NA	NA
THAR02_10980	4	JOKZ01000691.1	KKO96918.1	646	CAMKK/CAMKK-META protein kinase	NA	NA	NA	NA	NA	NA	NA	NA	NA
THAR02_10988	4	JOKZ01000694.1	KKO96909.1	1410	plasma membrane ATPase	NA	NA	NA	NA	NA	NA	NA	NA	NA
THAR02_11104	4	JOKZ01000732.1	KKO96791.1	274	hypothetical protein THAR02_11104	NA	NA	NA	NA	NA	NA	NA	NA	NA
THAR02_11278	4	JOKZ01000798.1	KKO96622.1	318	Cip2, partial	AAP57749.1	CE15	CBM1	Cip2, partial	4-O-methyl-glucuronoyl methylesterase ame: Full	Melibiase	EC:3.2.1.91; EC:3.2.1.8; EC:3.1.1.1	818154543	+
THAR02_11332	4	JOKZ01000841.1	KKO96563.1	839	hypothetical protein THAR02_11332	NA	NA	NA	NA	NA	NA	NA	NA	NA
THAR02_11334	4	JOKZ01000844.1	KKO96562.1	254	hypothetical protein THAR02_11334, partial	NA	NA	NA	NA	NA	NA	NA	NA	NA
THAR02_11427	4	JOKZ01000960.1	KKO96472.1	276	succinate dehydrogenase (ubiquinone) iron-sulfur subunit, mitochondrial	NA	NA	NA	NA	NA	NA	NA	NA	NA
THAR02_11483	4	JOKZ01001129.1	KKO96416.1	35	CMGC/MAPK/P38 protein kinase	NA	NA	NA	NA	NA	NA	NA	NA	NA
THAR02_00124	5	JOKZ01000002.1	KKP07735.1	734	hypothetical protein THAR02_00124	NA	NA	NA	NA	NA	NA	NA	NA	NA
THAR02_00281	5	JOKZ01000004.1	KKP07606.1	208	hypothetical protein THAR02_00281	CEF62298.1	GT4		hypothetical protein THAR02_00281	Ras-related Rab-6B	Miro	-	818168325	NA
THAR02_00285	5	JOKZ01000004.1	KKP07610.1	251	hypothetical protein THAR02_00285	NA	NA	NA	NA	NA	NA	NA	NA	NA
THAR02_00448	5	JOKZ01000007.1	KKP07386.1	457	RuvB-like helicase 1	NA	NA	NA	NA	NA	NA	NA	NA	NA
THAR02_00480	5	JOKZ01000007.1	KKP07418.1	338	glyceraldehyde-3-phosphate dehydrogenase	NA	NA	NA	NA	NA	NA	NA	NA	NA
THAR02_00527	5	JOKZ01000008.1	KKP07330.1	1500	ubiquitin-activating enzyme E1 1	NA	NA	NA	NA	NA	NA	NA	NA	NA
THAR02_00783	5	JOKZ01000012.1	KKP07133.1	325	hypothetical protein THAR02_00783	NA	NA	NA	NA	NA	NA	NA	NA	NA
THAR02_00817	5	JOKZ01000013.1	KKP07058.1	720	tryptophan synthase	NA	NA	NA	NA	NA	NA	NA	NA	NA
THAR02_00832	5	JOKZ01000013.1	KKP07073.1	430	chitinase 1	BAB40590.1	GH18		chitinase 1	Endochitinase 46 ame: Full	Glyco_hydro_18	EC:3.2.1.14	818167744	NA
THAR02_00850	5	JOKZ01000013.1	KKP07091.1	329	fatty acid elongase	NA	NA	NA	NA	NA	NA	NA	NA	NA
THAR02_00952	5	JOKZ01000015.1	KKP06972.1	11801	hypothetical protein THAR02_00952	NA	NA	NA	NA	NA	NA	NA	NA	NA
THAR02_01042	5	JOKZ01000017.1	KKP06845.1	848	hypothetical protein THAR02_01042	NA	NA	NA	NA	NA	NA	NA	NA	NA
THAR02_01051	5	JOKZ01000017.1	KKP06854.1	356	homoisocitrate dehydrogenase	NA	NA	NA	NA	NA	NA	NA	NA	NA
THAR02_01134	5	JOKZ01000019.1	KKP06749.1	1102	hypothetical protein THAR02_01134	NA	NA	NA	NA	NA	NA	NA	NA	NA
THAR02_01143	5	JOKZ01000019.1	KKP06758.1	72	glucose-repressible gene protein	NA	NA	NA	NA	NA	NA	NA	NA	NA
THAR02_01262	5	JOKZ01000021.1	KKP06665.1	394	hypothetical protein THAR02_01262	NA	NA	NA	NA	NA	NA	NA	NA	NA
THAR02_01268	5	JOKZ01000021.1	KKP06671.1	240	hypothetical protein THAR02_01268	NA	NA	NA	NA	NA	NA	NA	NA	NA
THAR02_01326	5	JOKZ01000023.1	KKP06535.1	402	hypothetical protein THAR02_01326	NA	NA	NA	NA	NA	NA	NA	NA	NA
THAR02_01370	5	JOKZ01000024.1	KKP06496.1	354	mitochondrial import receptor subunit tom-40	NA	NA	NA	NA	NA	NA	NA	NA	NA
THAR02_01434	5	JOKZ01000025.1	KKP06476.1	292	hypothetical protein THAR02_01434	AFC93434.1	GH16		hypothetical protein THAR02_01434	Glucan endo-1,3-beta-glucosidase A1 ame: Full	CBM_1	-	818167093	+
THAR02_01492	5	JOKZ01000026.1	KKP06441.1	617	hypothetical protein THAR02_01492	CEF78478.1	AA3		hypothetical protein THAR02_01492	Alcohol oxidase Short	Glyco_hydro_75	-	818167053	NA
THAR02_01597	5	JOKZ01000029.1	KKP06259.1	125	hypothetical protein THAR02_01597	NA	NA	NA	NA	NA	NA	NA	NA	NA
THAR02_01633	5	JOKZ01000029.1	KKP06295.1	590	hypothetical protein THAR02_01633	NA	NA	NA	NA	NA	NA	NA	NA	NA
THAR02_01670	5	JOKZ01000030.1	KKP06239.1	450	nucleolin	NA	NA	NA	NA	NA	NA	NA	NA	NA
THAR02_01701	5	JOKZ01000031.1	KKP06188.1	1234	hypothetical protein THAR02_01701	NA	NA	NA	NA	NA	NA	NA	NA	NA
THAR02_01742	5	JOKZ01000032.1	KKP06139.1	157	hypothetical protein THAR02_01742	NA	NA	NA	NA	NA	NA	NA	NA	NA
THAR02_01859	5	JOKZ01000034.1	KKP06078.1	188	hypothetical protein THAR02_01859	NA	NA	NA	NA	NA	NA	NA	NA	NA
THAR02_01889	5	JOKZ01000035.1	KKP06017.1	472	hypothetical protein THAR02_01889	NA	NA	NA	NA	NA	NA	NA	NA	NA
THAR02_01914	5	JOKZ01000036.1	KKP05958.1	700	translocation protein SEC63	NA	NA	NA	NA	NA	NA	NA	NA	NA
THAR02_01954	5	JOKZ01000037.1	KKP05915.1	216	nascent polypeptide-associated complex subunit alpha	NA	NA	NA	NA	NA	NA	NA	NA	NA
THAR02_02051	5	JOKZ01000039.1	KKP05854.1	217	hypothetical protein THAR02_02051	NA	NA	NA	NA	NA	NA	NA	NA	NA
THAR02_02141	5	JOKZ01000041.1	KKP05767.1	179	hypothetical protein THAR02_02141	NA	NA	NA	NA	NA	NA	NA	NA	NA
THAR02_02243	5	JOKZ01000043.1	KKP05689.1	451	glycosylhydrolase family 76-2	CAP73625.1	GH76		glycosylhydrolase family 76-2	6-D-mannanase DCW1 Flags: Precursor	Bac_rhamnosid	-	818166224	NA
THAR02_02406	5	JOKZ01000047.1	KKP05514.1	499	hypothetical protein THAR02_02406	NA	NA	NA	NA	NA	NA	NA	NA	NA
THAR02_02411	5	JOKZ01000048.1	KKP05451.1	509	hypothetical protein THAR02_02411	NA	NA	NA	NA	NA	NA	NA	NA	NA
THAR02_02419	5	JOKZ01000048.1	KKP05459.1	876	hypothetical protein THAR02_02419	NA	NA	NA	NA	NA	NA	NA	NA	NA
THAR02_02478	5	JOKZ01000049.1	KKP05447.1	559	hypothetical protein THAR02_02478	NA	NA	NA	NA	NA	NA	NA	NA	NA
THAR02_02668	5	JOKZ01000055.1	KKP05216.1	1636	hypothetical protein THAR02_02668	NA	NA	NA	NA	NA	NA	NA	NA	NA
THAR02_02705	5	JOKZ01000056.1	KKP05186.1	585	hypothetical protein THAR02_02705	CEF73349.1	GH17		hypothetical protein THAR02_02705	Probable beta-glucosidase btgE ame: Full	-	EC:3.2.1.21	818165661	NA
THAR02_02756	5	JOKZ01000057.1	KKP05161.1	280	GTP-binding protein EsdC	NA	NA	NA	NA	NA	NA	NA	NA	NA
THAR02_02789	5	JOKZ01000059.1	KKP05078.1	454	CAMK/CAMK1 protein kinase	NA	NA	NA	NA	NA	NA	NA	NA	NA
THAR02_02814	5	JOKZ01000059.1	KKP05103.1	1473	hypothetical protein THAR02_02814	NA	NA	NA	NA	NA	NA	NA	NA	NA
THAR02_02897	5	JOKZ01000062.1	KKP04960.1	487	hypothetical protein THAR02_02897	NA	NA	NA	NA	NA	NA	NA	NA	NA
THAR02_03158	5	JOKZ01000068.1	KKP04746.1	462	hypothetical protein THAR02_03158	NA	NA	NA	NA	NA	NA	NA	NA	NA
THAR02_03209	5	JOKZ01000070.1	KKP04666.1	125	hypothetical protein THAR02_03209	NA	NA	NA	NA	NA	NA	NA	NA	NA
THAR02_03231	5	JOKZ01000070.1	KKP04688.1	151	40S ribosomal protein S13	NA	NA	NA	NA	NA	NA	NA	NA	NA
THAR02_03292	5	JOKZ01000072.1	KKP04602.1	617	2-isopropylmalate synthase	NA	NA	NA	NA	NA	NA	NA	NA	NA
THAR02_03565	5	JOKZ01000080.1	KKP04362.1	637	hypothetical protein THAR02_03565	NA	NA	NA	NA	NA	NA	NA	NA	NA
THAR02_03589	5	JOKZ01000081.1	KKP04312.1	295	hypothetical protein THAR02_03589	NA	NA	NA	NA	NA	NA	NA	NA	NA
THAR02_03641	5	JOKZ01000083.1	KKP04232.1	341	hypothetical protein THAR02_03641	NA	NA	NA	NA	NA	NA	NA	NA	NA
THAR02_03821	5	JOKZ01000088.1	KKP04095.1	597	platelet-activating factor acetylhydrolase	NA	NA	NA	NA	NA	NA	NA	NA	NA
THAR02_03871	5	JOKZ01000090.1	KKP04020.1	365	protein disulfide-isomerase erp38	NA	NA	NA	NA	NA	NA	NA	NA	NA
THAR02_03951	5	JOKZ01000092.1	KKP03969.1	955	glycosyl hydrolase family 31	CAP72574.1	GH31		glycosyl hydrolase family 31	Probable alpha beta-glucosidase agdC Flags: Precursor	Glyco_hydro_67M	EC:3.2.1.20; EC:3.2.1.21	818164291	+
THAR02_03985	5	JOKZ01000094.1	KKP03897.1	544	hypothetical protein THAR02_03985	NA	NA	NA	NA	NA	NA	NA	NA	NA
THAR02_04101	5	JOKZ01000098.1	KKP03771.1	233	vesicle-associated membrane protein 7	NA	NA	NA	NA	NA	NA	NA	NA	NA
THAR02_04113	5	JOKZ01000098.1	KKP03783.1	851	coatomer subunit beta	NA	NA	NA	NA	NA	NA	NA	NA	NA
THAR02_04273	5	JOKZ01000103.1	KKP03643.1	500	4-aminobutyrate aminotransferase	NA	NA	NA	NA	NA	NA	NA	NA	NA
THAR02_04282	5	JOKZ01000104.1	KKP03598.1	785	hypothetical protein THAR02_04282	NA	NA	NA	NA	NA	NA	NA	NA	NA
THAR02_04315	5	JOKZ01000105.1	KKP03572.1	222	ubiquitin-conjugating enzyme E2 R	NA	NA	NA	NA	NA	NA	NA	NA	NA
THAR02_04482	5	JOKZ01000111.1	KKP03400.1	257	pre-rRNA-processing protein PNO1	NA	NA	NA	NA	NA	NA	NA	NA	NA
THAR02_04547	5	JOKZ01000113.1	KKP03345.1	261	20S proteasome subunit beta 7	NA	NA	NA	NA	NA	NA	NA	NA	NA
THAR02_04575	5	JOKZ01000114.1	KKP03324.1	343	Fe-S cluster assembly protein DRE2	NA	NA	NA	NA	NA	NA	NA	NA	NA
THAR02_04708	5	JOKZ01000120.1	KKP03189.1	515	hypothetical protein THAR02_04708	NA	NA	NA	NA	NA	NA	NA	NA	NA
THAR02_04813	5	JOKZ01000124.1	KKP03097.1	528	AAT family amino acid transporter	NA	NA	NA	NA	NA	NA	NA	NA	NA
THAR02_04856	5	JOKZ01000126.1	KKP03030.1	308	60S ribosomal protein L7	NA	NA	NA	NA	NA	NA	NA	NA	NA
THAR02_05018	5	JOKZ01000132.1	KKP02896.1	440	hypothetical protein THAR02_05018	NA	NA	NA	NA	NA	NA	NA	NA	NA
THAR02_05195	5	JOKZ01000139.1	KKP02693.1	638	hypothetical protein THAR02_05195	NA	NA	NA	NA	NA	NA	NA	NA	NA
THAR02_05233	5	JOKZ01000141.1	KKP02649.1	374	Pin2-interacting protein X1	NA	NA	NA	NA	NA	NA	NA	NA	NA
THAR02_05259	5	JOKZ01000142.1	KKP02625.1	228	hypothetical protein THAR02_05259	NA	NA	NA	NA	NA	NA	NA	NA	NA
THAR02_05267	5	JOKZ01000142.1	KKP02633.1	425	serine/threonine-protein phosphatase 2A activator 2	NA	NA	NA	NA	NA	NA	NA	NA	NA
THAR02_05472	5	JOKZ01000151.1	KKP02406.1	190	protein SYM1	NA	NA	NA	NA	NA	NA	NA	NA	NA
THAR02_05489	5	JOKZ01000151.1	KKP02423.1	79	hypothetical protein THAR02_05489	NA	NA	NA	NA	NA	NA	NA	NA	NA
THAR02_05566	5	JOKZ01000155.1	KKP02316.1	363	hypothetical protein THAR02_05566	NA	NA	NA	NA	NA	NA	NA	NA	NA
THAR02_05639	5	JOKZ01000158.1	KKP02275.1	295	hypothetical protein THAR02_05639	NA	NA	NA	NA	NA	NA	NA	NA	NA
THAR02_05652	5	JOKZ01000159.1	KKP02239.1	620	hypothetical protein THAR02_05652	NA	NA	NA	NA	NA	NA	NA	NA	NA
THAR02_05754	5	JOKZ01000164.1	KKP02123.1	707	glycosyl hydrolase family 20	CAK43562.1	GH20		glycosyl hydrolase family 20	Beta-N-acetylhexosaminidase ame: Full	Glyco_hydro_2	EC:3.2.1.52	818162160	NA
THAR02_05773	5	JOKZ01000164.1	KKP02142.1	366	TOXD	NA	NA	NA	NA	NA	NA	NA	NA	NA
THAR02_05910	5	JOKZ01000170.1	KKP01983.1	246	uracil phosphoribosyltransferase	NA	NA	NA	NA	NA	NA	NA	NA	NA
THAR02_06016	5	JOKZ01000174.1	KKP01897.1	807	cytochrome P450	NA	NA	NA	NA	NA	NA	NA	NA	NA
THAR02_06020	5	JOKZ01000175.1	KKP01855.1	743	neutral trehalase	CAC17620.1	GH37		neutral trehalase	Neutral trehalase ame: Full	PAN_1	EC:3.2.1.28	818161845	NA
THAR02_06046	5	JOKZ01000176.1	KKP01834.1	137	hypothetical protein THAR02_06046	NA	NA	NA	NA	NA	NA	NA	NA	NA
THAR02_06073	5	JOKZ01000177.1	KKP01817.1	488	hypothetical protein THAR02_06073	NA	NA	NA	NA	NA	NA	NA	NA	NA
THAR02_06387	5	JOKZ01000192.1	KKP01527.1	1677	RNase3 domain-containing protein	NA	NA	NA	NA	NA	NA	NA	NA	NA
THAR02_06397	5	JOKZ01000193.1	KKP01493.1	191	40S ribosomal protein S9	NA	NA	NA	NA	NA	NA	NA	NA	NA
THAR02_06440	5	JOKZ01000195.1	KKP01444.1	80	hypothetical protein THAR02_06440	NA	NA	NA	NA	NA	NA	NA	NA	NA
THAR02_06591	5	JOKZ01000202.1	KKP01311.1	652	cutinase transcription factor 1 beta	NA	NA	NA	NA	NA	NA	NA	NA	NA
THAR02_06698	5	JOKZ01000207.1	KKP01216.1	575	delta-1-pyrroline-5-carboxylate dehydrogenase, mitochondrial	NA	NA	NA	NA	NA	NA	NA	NA	NA
THAR02_06710	5	JOKZ01000208.1	KKP01184.1	329	OST3/OST6 family protein	NA	NA	NA	NA	NA	NA	NA	NA	NA
THAR02_06718	5	JOKZ01000208.1	KKP01192.1	494	hydroxyacid-oxoacid transhydrogenase	NA	NA	NA	NA	NA	NA	NA	NA	NA
THAR02_06768	5	JOKZ01000211.1	KKP01134.1	734	transcription initiation factor TFIID subunit 5	NA	NA	NA	NA	NA	NA	NA	NA	NA
THAR02_06900	5	JOKZ01000218.1	KKP00997.1	219	hypothetical protein THAR02_06900	NA	NA	NA	NA	NA	NA	NA	NA	NA
THAR02_06959	5	JOKZ01000221.1	KKP00951.1	354	hypothetical protein THAR02_06959	NA	NA	NA	NA	NA	NA	NA	NA	NA
THAR02_06968	5	JOKZ01000222.1	KKP00925.1	460	hypothetical protein THAR02_06968	NA	NA	NA	NA	NA	NA	NA	NA	NA
THAR02_07007	5	JOKZ01000224.1	KKP00894.1	516	histone acetyltransferase type B subunit 2	NA	NA	NA	NA	NA	NA	NA	NA	NA
THAR02_07016	5	JOKZ01000225.1	KKP00870.1	329	hypothetical protein THAR02_07016	NA	NA	NA	NA	NA	NA	NA	NA	NA
THAR02_07095	5	JOKZ01000229.1	KKP00800.1	508	eukaryotic translation initiation factor 2 subunit gamma	NA	NA	NA	NA	NA	NA	NA	NA	NA
THAR02_07210	5	JOKZ01000236.1	KKP00696.1	1264	hypothetical protein THAR02_07210	NA	NA	NA	NA	NA	NA	NA	NA	NA
THAR02_07291	5	JOKZ01000242.1	KKP00604.1	89	hypothetical protein THAR02_07291	NA	NA	NA	NA	NA	NA	NA	NA	NA
THAR02_07306	5	JOKZ01000243.1	KKP00581.1	188	hypothetical protein THAR02_07306	NA	NA	NA	NA	NA	NA	NA	NA	NA
THAR02_07393	5	JOKZ01000248.1	KKP00516.1	203	hypothetical protein THAR02_07393	NA	NA	NA	NA	NA	NA	NA	NA	NA
THAR02_07432	5	JOKZ01000251.1	KKP00460.1	657	hypothetical protein THAR02_07432	NA	NA	NA	NA	NA	NA	NA	NA	NA
THAR02_07913	5	JOKZ01000285.1	KKO99989.1	644	hypothetical protein THAR02_07913	NA	NA	NA	NA	NA	NA	NA	NA	NA
THAR02_08062	5	JOKZ01000295.1	KKO99840.1	671	hypothetical protein THAR02_08062	NA	NA	NA	NA	NA	NA	NA	NA	NA
THAR02_08122	5	JOKZ01000300.1	KKO99772.1	405	hypothetical protein THAR02_08122	NA	NA	NA	NA	NA	NA	NA	NA	NA
THAR02_08384	5	JOKZ01000320.1	KKO99515.1	804	minichromosome maintenance protein 10	NA	NA	NA	NA	NA	NA	NA	NA	NA
THAR02_08690	5	JOKZ01000346.1	KKO99212.1	370	hypothetical protein THAR02_08690	NA	NA	NA	NA	NA	NA	NA	NA	NA
THAR02_08876	5	JOKZ01000363.1	KKO99029.1	737	hypothetical protein THAR02_08876	NA	NA	NA	NA	NA	NA	NA	NA	NA
THAR02_08884	5	JOKZ01000364.1	KKO99013.1	352	ornithine carbamoyltransferase	NA	NA	NA	NA	NA	NA	NA	NA	NA
THAR02_09063	5	JOKZ01000379.1	KKO98835.1	148	ribosomal protein S16, mitochondrial	NA	NA	NA	NA	NA	NA	NA	NA	NA
THAR02_09109	5	JOKZ01000384.1	KKO98788.1	363	hypothetical protein THAR02_09109	NA	NA	NA	NA	NA	NA	NA	NA	NA
THAR02_09239	5	JOKZ01000398.1	KKO98654.1	545	hypothetical protein THAR02_09239	NA	NA	NA	NA	NA	NA	NA	NA	NA
THAR02_09339	5	JOKZ01000408.1	KKO98563.1	1539	hypothetical protein THAR02_09339	NA	NA	NA	NA	NA	NA	NA	NA	NA
THAR02_09447	5	JOKZ01000418.1	KKO98455.1	619	ABC transporter ATP-binding protein ARB1	NA	NA	NA	NA	NA	NA	NA	NA	NA
THAR02_09511	5	JOKZ01000426.1	KKO98386.1	378	hypothetical protein THAR02_09511	NA	NA	NA	NA	NA	NA	NA	NA	NA
THAR02_09585	5	JOKZ01000434.1	KKO98321.1	495	hypothetical protein THAR02_09585	NA	NA	NA	NA	NA	NA	NA	NA	NA
THAR02_09630	5	JOKZ01000440.1	KKO98260.1	354	hypothetical protein THAR02_09630	NA	NA	NA	NA	NA	NA	NA	NA	NA
THAR02_09704	5	JOKZ01000449.1	KKO98181.1	268	hypothetical protein THAR02_09704, partial	NA	NA	NA	NA	NA	NA	NA	NA	NA
THAR02_09731	5	JOKZ01000451.1	KKO98170.1	240	hypothetical protein THAR02_09731, partial	NA	NA	NA	NA	NA	NA	NA	NA	NA
THAR02_09816	5	JOKZ01000464.1	KKO98072.1	141	hypothetical protein THAR02_09816	NA	NA	NA	NA	NA	NA	NA	NA	NA
THAR02_09897	5	JOKZ01000476.1	KKO97997.1	288	hypothetical protein THAR02_09897	NA	NA	NA	NA	NA	NA	NA	NA	NA
THAR02_09909	5	JOKZ01000477.1	KKO97993.1	298	hydrolase	NA	NA	NA	NA	NA	NA	NA	NA	NA
THAR02_10097	5	JOKZ01000502.1	KKO97800.1	534	hypothetical protein THAR02_10097	NA	NA	NA	NA	NA	NA	NA	NA	NA
THAR02_10177	5	JOKZ01000514.1	KKO97720.1	207	cwf18 pre-mRNA splicing factor	NA	NA	NA	NA	NA	NA	NA	NA	NA
THAR02_10242	5	JOKZ01000525.1	KKO97647.1	589	manganese lipoxygenase	NA	NA	NA	NA	NA	NA	NA	NA	NA
THAR02_10269	5	JOKZ01000529.1	KKO97633.1	1076	hypothetical protein THAR02_10269	NA	NA	NA	NA	NA	NA	NA	NA	NA
THAR02_10568	5	JOKZ01000587.1	KKO97333.1	250	hypothetical protein THAR02_10568	NA	NA	NA	NA	NA	NA	NA	NA	NA
THAR02_10570	5	JOKZ01000588.1	KKO97319.1	336	HVA22 family TB2/DP1 protein	NA	NA	NA	NA	NA	NA	NA	NA	NA
THAR02_10581	5	JOKZ01000589.1	KKO97317.1	348	hypothetical protein THAR02_10581	NA	NA	NA	NA	NA	NA	NA	NA	NA
THAR02_10652	5	JOKZ01000603.1	KKO97245.1	602	hypothetical protein THAR02_10652	NA	NA	NA	NA	NA	NA	NA	NA	NA
THAR02_10683	5	JOKZ01000610.1	KKO97214.1	458	hypothetical protein THAR02_10683	NA	NA	NA	NA	NA	NA	NA	NA	NA
THAR02_10745	5	JOKZ01000628.1	KKO97153.1	1103	hypothetical protein THAR02_10745	NA	NA	NA	NA	NA	NA	NA	NA	NA
THAR02_10764	5	JOKZ01000633.1	KKO97129.1	219	hypothetical protein THAR02_10764, partial	NA	NA	NA	NA	NA	NA	NA	NA	NA
THAR02_10799	5	JOKZ01000642.1	KKO97098.1	122	DNA-directed RNA polymerase I subunit RPA12	NA	NA	NA	NA	NA	NA	NA	NA	NA
THAR02_10807	5	JOKZ01000645.1	KKO97084.1	594	hypothetical protein THAR02_10807	NA	NA	NA	NA	NA	NA	NA	NA	NA
THAR02_11005	5	JOKZ01000699.1	KKO96889.1	119	60S ribosomal protein L33-A	NA	NA	NA	NA	NA	NA	NA	NA	NA
THAR02_11134	5	JOKZ01000743.1	KKO96759.1	490	phenylalanyl-tRNA synthetase	NA	NA	NA	NA	NA	NA	NA	NA	NA
THAR02_11198	5	JOKZ01000768.1	KKO96697.1	319	oxidoreductase	NA	NA	NA	NA	NA	NA	NA	NA	NA
THAR02_11226	5	JOKZ01000778.1	KKO96670.1	128	signal recognition particle subunit SRP14	NA	NA	NA	NA	NA	NA	NA	NA	NA
THAR02_11400	5	JOKZ01000902.1	KKO96499.1	646	RNA recognition domain-containing protein	NA	NA	NA	NA	NA	NA	NA	NA	NA
THAR02_11470	5	JOKZ01001049.1	KKO96429.1	234	hypothetical protein THAR02_11470	NA	NA	NA	NA	NA	NA	NA	NA	NA
THAR02_00026	6	JOKZ01000001.1	KKP07818.1	266	short chain dehydrogenase	NA	NA	NA	NA	NA	NA	NA	NA	NA
THAR02_00130	6	JOKZ01000002.1	KKP07742.1	669	hypothetical protein THAR02_00130	NA	NA	NA	NA	NA	NA	NA	NA	NA
THAR02_00159	6	JOKZ01000002.1	KKP07771.1	811	hypothetical protein THAR02_00159	NA	NA	NA	NA	NA	NA	NA	NA	NA
THAR02_00198	6	JOKZ01000003.1	KKP07662.1	559	hypothetical protein THAR02_00198	NA	NA	NA	NA	NA	NA	NA	NA	NA
THAR02_00322	6	JOKZ01000005.1	KKP07526.1	507	hypothetical protein THAR02_00322	NA	NA	NA	NA	NA	NA	NA	NA	NA
THAR02_00354	6	JOKZ01000005.1	KKP07558.1	971	hypothetical protein THAR02_00354	NA	NA	NA	NA	NA	NA	NA	NA	NA
THAR02_00742	6	JOKZ01000011.1	KKP07206.1	658	sulfite oxidase	NA	NA	NA	NA	NA	NA	NA	NA	NA
THAR02_01523	6	JOKZ01000027.1	KKP06375.1	161	scytalone dehydratase	NA	NA	NA	NA	NA	NA	NA	NA	NA
THAR02_01609	6	JOKZ01000029.1	KKP06271.1	667	FAD binding domain-containing protein	NA	NA	NA	NA	NA	NA	NA	NA	NA
THAR02_01899	6	JOKZ01000035.1	KKP06027.1	777	leucine-2	NA	NA	NA	NA	NA	NA	NA	NA	NA
THAR02_01915	6	JOKZ01000036.1	KKP05959.1	762	patatin-like phospholipase domain-containing protein	NA	NA	NA	NA	NA	NA	NA	NA	NA
THAR02_01933	6	JOKZ01000036.1	KKP05977.1	366	3-isopropylmalate dehydrogenase	NA	NA	NA	NA	NA	NA	NA	NA	NA
THAR02_01936	6	JOKZ01000036.1	KKP05980.1	373	hypothetical protein THAR02_01936	NA	NA	NA	NA	NA	NA	NA	NA	NA
THAR02_01983	6	JOKZ01000037.1	KKP05944.1	309	hypothetical protein THAR02_01983	NA	NA	NA	NA	NA	NA	NA	NA	NA
THAR02_02265	6	JOKZ01000044.1	KKP05624.1	75	hypothetical protein THAR02_02265	NA	NA	NA	NA	NA	NA	NA	NA	NA
THAR02_02461	6	JOKZ01000049.1	KKP05430.1	578	hypothetical protein THAR02_02461	NA	NA	NA	NA	NA	NA	NA	NA	NA
THAR02_02658	6	JOKZ01000055.1	KKP05206.1	161	hypothetical protein THAR02_02658	NA	NA	NA	NA	NA	NA	NA	NA	NA
THAR02_02671	6	JOKZ01000055.1	KKP05219.1	738	hypothetical protein THAR02_02671	CEF83378.1	AA0		hypothetical protein THAR02_02671	Long-chain-alcohol oxidase FAO2 ame: Full	Glyco_transf_22	-	818165698	NA
THAR02_02707	6	JOKZ01000056.1	KKP05188.1	988	threonyl-tRNA synthetase	NA	NA	NA	NA	NA	NA	NA	NA	NA
THAR02_02710	6	JOKZ01000056.1	KKP05191.1	415	oxidoreductase	NA	NA	NA	NA	NA	NA	NA	NA	NA
THAR02_02716	6	JOKZ01000056.1	KKP05197.1	404	hypothetical protein THAR02_02716	NA	NA	NA	NA	NA	NA	NA	NA	NA
THAR02_03234	6	JOKZ01000070.1	KKP04691.1	1219	U2 snRNP component prp10	NA	NA	NA	NA	NA	NA	NA	NA	NA
THAR02_03301	6	JOKZ01000072.1	KKP04611.1	806	hypothetical protein THAR02_03301	NA	NA	NA	NA	NA	NA	NA	NA	NA
THAR02_03422	6	JOKZ01000076.1	KKP04478.1	496	endoglucanase E1	XP_368714.1	GH5		endoglucanase E1	Endoglucanase ame: Full	tRNA-synt_2b	-	818164866	NA
THAR02_03542	6	JOKZ01000080.1	KKP04339.1	514	major facilitator superfamily transporter	NA	NA	NA	NA	NA	NA	NA	NA	NA
THAR02_03648	6	JOKZ01000083.1	KKP04239.1	309	hypothetical protein THAR02_03648	NA	NA	NA	NA	NA	NA	NA	NA	NA
THAR02_03822	6	JOKZ01000088.1	KKP04096.1	62	40S ribosomal protein S30	NA	NA	NA	NA	NA	NA	NA	NA	NA
THAR02_03975	6	JOKZ01000093.1	KKP03938.1	388	CK1/CK1/CK1-D protein kinase	NA	NA	NA	NA	NA	NA	NA	NA	NA
THAR02_04019	6	JOKZ01000095.1	KKP03870.1	337	hypothetical protein THAR02_04019	NA	NA	NA	NA	NA	NA	NA	NA	NA
THAR02_04037	6	JOKZ01000095.1	KKP03888.1	1068	hypothetical protein THAR02_04037	NA	NA	NA	NA	NA	NA	NA	NA	NA
THAR02_04250	6	JOKZ01000102.1	KKP03675.1	601	CAMK/CAMK1/CAMK1-RCK protein kinase	NA	NA	NA	NA	NA	NA	NA	NA	NA
THAR02_04480	6	JOKZ01000111.1	KKP03398.1	438	phosphopyruvate hydratase	NA	NA	NA	NA	NA	NA	NA	NA	NA
THAR02_04538	6	JOKZ01000113.1	KKP03336.1	332	hypothetical protein THAR02_04538	NA	NA	NA	NA	NA	NA	NA	NA	NA
THAR02_04556	6	JOKZ01000113.1	KKP03354.1	450	hypothetical protein THAR02_04556	NA	NA	NA	NA	NA	NA	NA	NA	NA
THAR02_04705	6	JOKZ01000120.1	KKP03186.1	435	choline-phosphate cytidylyltransferase	NA	NA	NA	NA	NA	NA	NA	NA	NA
THAR02_05485	6	JOKZ01000151.1	KKP02419.1	327	oxidoreductase NAD-binding domain-containing protein	NA	NA	NA	NA	NA	NA	NA	NA	NA
THAR02_05619	6	JOKZ01000157.1	KKP02290.1	725	OPT family small oligopeptide transporter, partial	NA	NA	NA	NA	NA	NA	NA	NA	NA
THAR02_05629	6	JOKZ01000158.1	KKP02265.1	722	hypothetical protein THAR02_05629	NA	NA	NA	NA	NA	NA	NA	NA	NA
THAR02_05768	6	JOKZ01000164.1	KKP02137.1	158	hypothetical protein THAR02_05768	NA	NA	NA	NA	NA	NA	NA	NA	NA
THAR02_05795	6	JOKZ01000165.1	KKP02117.1	471	NADH dehydrogenase iron-sulfur protein 2	NA	NA	NA	NA	NA	NA	NA	NA	NA
THAR02_06064	6	JOKZ01000176.1	KKP01852.1	189	GTP-binding protein SAR1	NA	NA	NA	NA	NA	NA	NA	NA	NA
THAR02_06130	6	JOKZ01000180.1	KKP01751.1	508	CMGC/SRPK protein kinase	NA	NA	NA	NA	NA	NA	NA	NA	NA
THAR02_06825	6	JOKZ01000214.1	KKP01088.1	273	hypothetical protein THAR02_06825	NA	NA	NA	NA	NA	NA	NA	NA	NA
THAR02_06881	6	JOKZ01000217.1	KKP01017.1	421	phosphatidic acid phosphatase beta	NA	NA	NA	NA	NA	NA	NA	NA	NA
THAR02_07006	6	JOKZ01000224.1	KKP00893.1	1411	alkaline phosphatase D	NA	NA	NA	NA	NA	NA	NA	NA	NA
THAR02_07098	6	JOKZ01000229.1	KKP00803.1	97	hypothetical protein THAR02_07098	NA	NA	NA	NA	NA	NA	NA	NA	NA
THAR02_07170	6	JOKZ01000234.1	KKP00712.1	454	hypothetical protein THAR02_07170	NA	NA	NA	NA	NA	NA	NA	NA	NA
THAR02_07174	6	JOKZ01000234.1	KKP00716.1	518	RAN protein kinase	NA	NA	NA	NA	NA	NA	NA	NA	NA
THAR02_07204	6	JOKZ01000236.1	KKP00690.1	451	hypothetical protein THAR02_07204, partial	NA	NA	NA	NA	NA	NA	NA	NA	NA
THAR02_07622	6	JOKZ01000264.1	KKP00269.1	526	hypothetical protein THAR02_07622	NA	NA	NA	NA	NA	NA	NA	NA	NA
THAR02_08787	6	JOKZ01000355.1	KKO99109.1	1166	carbamoyl-phosphate synthase arginine-specific large chain	NA	NA	NA	NA	NA	NA	NA	NA	NA
THAR02_08902	6	JOKZ01000366.1	KKO98989.1	340	hypothetical protein THAR02_08902	NA	NA	NA	NA	NA	NA	NA	NA	NA
THAR02_08907	6	JOKZ01000366.1	KKO98994.1	244	hypothetical protein THAR02_08907	NA	NA	NA	NA	NA	NA	NA	NA	NA
THAR02_09064	6	JOKZ01000379.1	KKO98836.1	522	hypothetical protein THAR02_09064	NA	NA	NA	NA	NA	NA	NA	NA	NA
THAR02_09262	6	JOKZ01000401.1	KKO98632.1	471	hypothetical protein THAR02_09262	NA	NA	NA	NA	NA	NA	NA	NA	NA
THAR02_09847	6	JOKZ01000468.1	KKO98044.1	385	hypothetical protein THAR02_09847	NA	NA	NA	NA	NA	NA	NA	NA	NA
THAR02_09899	6	JOKZ01000476.1	KKO97999.1	779	hypothetical protein THAR02_09899	NA	NA	NA	NA	NA	NA	NA	NA	NA
THAR02_10364	6	JOKZ01000547.1	KKO97536.1	293	Fe/S biogenesis protein NfuA	NA	NA	NA	NA	NA	NA	NA	NA	NA
THAR02_11492	6	JOKZ01001312.1	KKO96407.1	232	hypothetical protein THAR02_11492	NA	NA	NA	NA	NA	NA	NA	NA	NA
THAR02_00019	7	JOKZ01000001.1	KKP07811.1	302	hypothetical protein THAR02_00019	NA	NA	NA	NA	NA	NA	NA	NA	NA
THAR02_00031	7	JOKZ01000001.1	KKP07823.1	277	hypothetical protein THAR02_00031	NA	NA	NA	NA	NA	NA	NA	NA	NA
THAR02_00106	7	JOKZ01000002.1	KKP07717.1	458	cytochrome P450	NA	NA	NA	NA	NA	NA	NA	NA	NA
THAR02_00257	7	JOKZ01000004.1	KKP07582.1	550	hypothetical protein THAR02_00257	NA	NA	NA	NA	NA	NA	NA	NA	NA
THAR02_00267	7	JOKZ01000004.1	KKP07592.1	858	endoribonuclease YSH1	NA	NA	NA	NA	NA	NA	NA	NA	NA
THAR02_00314	7	JOKZ01000004.1	KKP07639.1	286	hypothetical protein THAR02_00314	NA	NA	NA	NA	NA	NA	NA	NA	NA
THAR02_00337	7	JOKZ01000005.1	KKP07541.1	268	phosphomannomutase	NA	NA	NA	NA	NA	NA	NA	NA	NA
THAR02_00396	7	JOKZ01000006.1	KKP07475.1	765	hypothetical protein THAR02_00396	NA	NA	NA	NA	NA	NA	NA	NA	NA
THAR02_00443	7	JOKZ01000006.1	KKP07522.1	211	hypothetical protein THAR02_00443	NA	NA	NA	NA	NA	NA	NA	NA	NA
THAR02_00539	7	JOKZ01000008.1	KKP07342.1	761	hypothetical protein THAR02_00539	EAA66229.1	PL1		hypothetical protein THAR02_00539	Dimethylaniline monooxygenase	NAD_binding_9	EC:1.14.13	818168037	NA
THAR02_00725	7	JOKZ01000011.1	KKP07189.1	532	diphthamide biosynthesis protein 2	NA	NA	NA	NA	NA	NA	NA	NA	NA
THAR02_00735	7	JOKZ01000011.1	KKP07199.1	418	glycerophosphoryl diester phosphodiesterase	ALI93560.1	GH18		glycerophosphoryl diester phosphodiesterase	Extracellular ARB_04177	GDPD	-	818167880	NA
THAR02_00750	7	JOKZ01000012.1	KKP07100.1	270	tRNA (guanine-N(7)-)-methyltransferase	NA	NA	NA	NA	NA	NA	NA	NA	NA
THAR02_00787	7	JOKZ01000012.1	KKP07137.1	311	hypothetical protein THAR02_00787	NA	NA	NA	NA	NA	NA	NA	NA	NA
THAR02_00826	7	JOKZ01000013.1	KKP07067.1	342	26S proteasome regulatory subunit rpn-8	NA	NA	NA	NA	NA	NA	NA	NA	NA
THAR02_00946	7	JOKZ01000015.1	KKP06966.1	487	hypothetical protein THAR02_00946	NA	NA	NA	NA	NA	NA	NA	NA	NA
THAR02_00955	7	JOKZ01000015.1	KKP06975.1	500	hypothetical protein THAR02_00955	NA	NA	NA	NA	NA	NA	NA	NA	NA
THAR02_01040	7	JOKZ01000017.1	KKP06843.1	343	aldo/keto reductase	NA	NA	NA	NA	NA	NA	NA	NA	NA
THAR02_01056	7	JOKZ01000017.1	KKP06859.1	618	ABC1 domain-containing protein	NA	NA	NA	NA	NA	NA	NA	NA	NA
THAR02_01154	7	JOKZ01000019.1	KKP06769.1	212	methylene-fatty-acyl-phospholipid synthase	NA	NA	NA	NA	NA	NA	NA	NA	NA
THAR02_01164	7	JOKZ01000019.1	KKP06779.1	538	major facilitator superfamily transporter	NA	NA	NA	NA	NA	NA	NA	NA	NA
THAR02_01259	7	JOKZ01000021.1	KKP06662.1	129	vacuolar protein sorting 55	NA	NA	NA	NA	NA	NA	NA	NA	NA
THAR02_01297	7	JOKZ01000022.1	KKP06599.1	142	DNA-directed RNA polymerase II subunit RPB4	NA	NA	NA	NA	NA	NA	NA	NA	NA
THAR02_01349	7	JOKZ01000023.1	KKP06558.1	1119	hypothetical protein THAR02_01349	NA	NA	NA	NA	NA	NA	NA	NA	NA
THAR02_01373	7	JOKZ01000024.1	KKP06499.1	216	hypothetical protein THAR02_01373	NA	NA	NA	NA	NA	NA	NA	NA	NA
THAR02_01395	7	JOKZ01000024.1	KKP06521.1	84	U6 snRNA-associated Sm-like protein LSm5	NA	NA	NA	NA	NA	NA	NA	NA	NA
THAR02_01403	7	JOKZ01000024.1	KKP06529.1	887	hypothetical protein THAR02_01403	NA	NA	NA	NA	NA	NA	NA	NA	NA
THAR02_01460	7	JOKZ01000026.1	KKP06409.1	774	mitotic spindle assembly checkpoint protein MAD1	NA	NA	NA	NA	NA	NA	NA	NA	NA
THAR02_01509	7	JOKZ01000027.1	KKP06361.1	405	hypothetical protein THAR02_01509	NA	NA	NA	NA	NA	NA	NA	NA	NA
THAR02_01522	7	JOKZ01000027.1	KKP06374.1	418	O-methyltransferase	NA	NA	NA	NA	NA	NA	NA	NA	NA
THAR02_01576	7	JOKZ01000028.1	KKP06331.1	784	homoaconitase	NA	NA	NA	NA	NA	NA	NA	NA	NA
THAR02_01603	7	JOKZ01000029.1	KKP06265.1	626	peptidylprolyl isomerase	NA	NA	NA	NA	NA	NA	NA	NA	NA
THAR02_01813	7	JOKZ01000033.1	KKP06117.1	1179	hypothetical protein THAR02_01813	NA	NA	NA	NA	NA	NA	NA	NA	NA
THAR02_01924	7	JOKZ01000036.1	KKP05968.1	179	hypothetical protein THAR02_01924	NA	NA	NA	NA	NA	NA	NA	NA	NA
THAR02_01972	7	JOKZ01000037.1	KKP05933.1	382	hypothetical protein THAR02_01972	NA	NA	NA	NA	NA	NA	NA	NA	NA
THAR02_01992	7	JOKZ01000038.1	KKP05875.1	374	hypothetical protein THAR02_01992	NA	NA	NA	NA	NA	NA	NA	NA	NA
THAR02_02055	7	JOKZ01000039.1	KKP05858.1	514	acyl-CoA dehydrogenase	NA	NA	NA	NA	NA	NA	NA	NA	NA
THAR02_02096	7	JOKZ01000040.1	KKP05812.1	1424	hypothetical protein THAR02_02096	NA	NA	NA	NA	NA	NA	NA	NA	NA
THAR02_02156	7	JOKZ01000041.1	KKP05782.1	348	hypothetical protein THAR02_02156	NA	NA	NA	NA	NA	NA	NA	NA	NA
THAR02_02163	7	JOKZ01000042.1	KKP05699.1	687	hypothetical protein THAR02_02163	NA	NA	NA	NA	NA	NA	NA	NA	NA
THAR02_02274	7	JOKZ01000044.1	KKP05633.1	560	protein kinase C substrate 80K-H	NA	NA	NA	NA	NA	NA	NA	NA	NA
THAR02_02280	7	JOKZ01000044.1	KKP05639.1	524	hypothetical protein THAR02_02280	NA	NA	NA	NA	NA	NA	NA	NA	NA
THAR02_02539	7	JOKZ01000051.1	KKP05350.1	647	calcineurin-like phosphoesterase	NA	NA	NA	NA	NA	NA	NA	NA	NA
THAR02_02596	7	JOKZ01000052.1	KKP05330.1	608	hypothetical protein THAR02_02596	NA	NA	NA	NA	NA	NA	NA	NA	NA
THAR02_02616	7	JOKZ01000053.1	KKP05285.1	305	hypothetical protein THAR02_02616	NA	NA	NA	NA	NA	NA	NA	NA	NA
THAR02_02630	7	JOKZ01000054.1	KKP05240.1	395	alcohol dehydrogenase	NA	NA	NA	NA	NA	NA	NA	NA	NA
THAR02_02702	7	JOKZ01000056.1	KKP05183.1	458	tRNA wybutosine-synthesizing protein 2	NA	NA	NA	NA	NA	NA	NA	NA	NA
THAR02_02870	7	JOKZ01000061.1	KKP05006.1	371	thioredoxin reductase (NADPH)	AIT83212.1	GT4		thioredoxin reductase (NADPH)	Thioredoxin reductase	Raffinose_syn	EC:1.8.1.9	818165459	NA
THAR02_02925	7	JOKZ01000062.1	KKP04988.1	201	cytochrome c oxidase polypeptide IV	NA	NA	NA	NA	NA	NA	NA	NA	NA
THAR02_03023	7	JOKZ01000065.1	KKP04845.1	119	50S ribosomal protein L31e	NA	NA	NA	NA	NA	NA	NA	NA	NA
THAR02_03084	7	JOKZ01000066.1	KKP04826.1	779	hypothetical protein THAR02_03084	NA	NA	NA	NA	NA	NA	NA	NA	NA
THAR02_03156	7	JOKZ01000068.1	KKP04744.1	907	hypothetical protein THAR02_03156	NA	NA	NA	NA	NA	NA	NA	NA	NA
THAR02_03215	7	JOKZ01000070.1	KKP04672.1	403	hypothetical protein THAR02_03215	NA	NA	NA	NA	NA	NA	NA	NA	NA
THAR02_03226	7	JOKZ01000070.1	KKP04683.1	1075	hypothetical protein THAR02_03226	NA	NA	NA	NA	NA	NA	NA	NA	NA
THAR02_03345	7	JOKZ01000074.1	KKP04519.1	531	hypothetical protein THAR02_03345	NA	NA	NA	NA	NA	NA	NA	NA	NA
THAR02_03375	7	JOKZ01000074.1	KKP04549.1	502	hypothetical protein THAR02_03375	NA	NA	NA	NA	NA	NA	NA	NA	NA
THAR02_03403	7	JOKZ01000075.1	KKP04518.1	488	cell division cycle protein 37	NA	NA	NA	NA	NA	NA	NA	NA	NA
THAR02_03439	7	JOKZ01000077.1	KKP04432.1	456	hydantoinase/carbamoylase family amidase	EAA61743.1	GH31		hydantoinase/carbamoylase family amidase	N-carbamoyl-L-amino acid hydrolase ame: Full	AAA_23	-	818164814	NA
THAR02_03474	7	JOKZ01000078.1	KKP04398.1	499	choline transport protein	NA	NA	NA	NA	NA	NA	NA	NA	NA
THAR02_03507	7	JOKZ01000079.1	KKP04365.1	332	hypothetical protein THAR02_03507	NA	NA	NA	NA	NA	NA	NA	NA	NA
THAR02_03549	7	JOKZ01000080.1	KKP04346.1	571	MFS transporter, SP family, sugar:H+ symporter	NA	NA	NA	NA	NA	NA	NA	NA	NA
THAR02_03632	7	JOKZ01000082.1	KKP04281.1	976	hypothetical protein THAR02_03632	NA	NA	NA	NA	NA	NA	NA	NA	NA
THAR02_03691	7	JOKZ01000085.1	KKP04173.1	533	hypothetical protein THAR02_03691	NA	NA	NA	NA	NA	NA	NA	NA	NA
THAR02_03776	7	JOKZ01000087.1	KKP04117.1	295	allergen Asp F7	NA	NA	NA	NA	NA	NA	NA	NA	NA
THAR02_03811	7	JOKZ01000088.1	KKP04085.1	363	D-xylulose reductase A	NA	NA	NA	NA	NA	NA	NA	NA	NA
THAR02_03893	7	JOKZ01000091.1	KKP03978.1	273	FK506 suppressor Sfk1	NA	NA	NA	NA	NA	NA	NA	NA	NA
THAR02_03957	7	JOKZ01000093.1	KKP03920.1	641	transcription initiation factor TFIIH subunit 1	NA	NA	NA	NA	NA	NA	NA	NA	NA
THAR02_04122	7	JOKZ01000098.1	KKP03792.1	275	hypothetical protein THAR02_04122	NA	NA	NA	NA	NA	NA	NA	NA	NA
THAR02_04151	7	JOKZ01000099.1	KKP03763.1	948	hypothetical protein THAR02_04151	NA	NA	NA	NA	NA	NA	NA	NA	NA
THAR02_04192	7	JOKZ01000101.1	KKP03676.1	563	hypothetical protein THAR02_04192	NA	NA	NA	NA	NA	NA	NA	NA	NA
THAR02_04321	7	JOKZ01000105.1	KKP03578.1	452	hypothetical protein THAR02_04321	NA	NA	NA	NA	NA	NA	NA	NA	NA
THAR02_04326	7	JOKZ01000105.1	KKP03583.1	164	hypothetical protein THAR02_04326	NA	NA	NA	NA	NA	NA	NA	NA	NA
THAR02_04607	7	JOKZ01000116.1	KKP03274.1	401	hypothetical protein THAR02_04607	NA	NA	NA	NA	NA	NA	NA	NA	NA
THAR02_04660	7	JOKZ01000118.1	KKP03231.1	191	proteasome component PUP3	NA	NA	NA	NA	NA	NA	NA	NA	NA
THAR02_04756	7	JOKZ01000122.1	KKP03134.1	1678	hypothetical protein THAR02_04756, partial	NA	NA	NA	NA	NA	NA	NA	NA	NA
THAR02_04786	7	JOKZ01000123.1	KKP03118.1	340	hypothetical protein THAR02_04786	NA	NA	NA	NA	NA	NA	NA	NA	NA
THAR02_05033	7	JOKZ01000133.1	KKP02857.1	461	hypothetical protein THAR02_05033	NA	NA	NA	NA	NA	NA	NA	NA	NA
THAR02_05079	7	JOKZ01000135.1	KKP02800.1	251	hypothetical protein THAR02_05079	NA	NA	NA	NA	NA	NA	NA	NA	NA
THAR02_05116	7	JOKZ01000136.1	KKP02788.1	570	hypothetical protein THAR02_05116	NA	NA	NA	NA	NA	NA	NA	NA	NA
THAR02_05191	7	JOKZ01000139.1	KKP02689.1	1032	hypothetical protein THAR02_05191	NA	NA	NA	NA	NA	NA	NA	NA	NA
THAR02_05199	7	JOKZ01000139.1	KKP02697.1	304	hypothetical protein THAR02_05199	AID32530.1	GT51		hypothetical protein THAR02_05199	3-oxoacyl-	Melibiase	-	818162829	NA
THAR02_05275	7	JOKZ01000142.1	KKP02641.1	420	hypothetical protein THAR02_05275	NA	NA	NA	NA	NA	NA	NA	NA	NA
THAR02_05574	7	JOKZ01000155.1	KKP02324.1	761	LysM domain-containing protein	NA	NA	NA	NA	NA	NA	NA	NA	NA
THAR02_05626	7	JOKZ01000158.1	KKP02262.1	90	hypothetical protein THAR02_05626	NA	NA	NA	NA	NA	NA	NA	NA	NA
THAR02_05920	7	JOKZ01000170.1	KKP01993.1	907	hypothetical protein THAR02_05920	NA	NA	NA	NA	NA	NA	NA	NA	NA
THAR02_05952	7	JOKZ01000172.1	KKP01924.1	498	hypothetical protein THAR02_05952	NA	NA	NA	NA	NA	NA	NA	NA	NA
THAR02_05967	7	JOKZ01000172.1	KKP01939.1	413	CMGC/MAPK/ERK1 protein kinase	CBX99002.1	GH18		CMGC/MAPK/ERK1 protein kinase	Mitogen-activated kinase spm1 Short	Flavodoxin_1	EC:2.7.11.24	818161942	NA
THAR02_06024	7	JOKZ01000175.1	KKP01859.1	339	arsenical pump-driving ATPase	NA	NA	NA	NA	NA	NA	NA	NA	NA
THAR02_06045	7	JOKZ01000176.1	KKP01833.1	410	U1 small nuclear ribonucleoprotein	NA	NA	NA	NA	NA	NA	NA	NA	NA
THAR02_06048	7	JOKZ01000176.1	KKP01836.1	595	hypothetical protein THAR02_06048	NA	NA	NA	NA	NA	NA	NA	NA	NA
THAR02_06086	7	JOKZ01000177.1	KKP01830.1	2452	GTPase-activator protein for Ras-like GTPase	NA	NA	NA	NA	NA	NA	NA	NA	NA
THAR02_06088	7	JOKZ01000178.1	KKP01790.1	136	40S ribosomal protein S24	NA	NA	NA	NA	NA	NA	NA	NA	NA
THAR02_06159	7	JOKZ01000181.1	KKP01743.1	411	glucan 1,3-beta-glucosidase	AEO57324.1	GH17		glucan 1,3-beta-glucosidase	Probable glucan endo-1,3-beta-glucosidase eglC ame: Full	Sulfatase	-	818161709	NA
THAR02_06181	7	JOKZ01000182.1	KKP01722.1	230	glutathione S-transferase domain-containing protein	NA	NA	NA	NA	NA	NA	NA	NA	NA
THAR02_06434	7	JOKZ01000194.1	KKP01483.1	896	hypothetical protein THAR02_06434	NA	NA	NA	NA	NA	NA	NA	NA	NA
THAR02_06437	7	JOKZ01000195.1	KKP01441.1	400	oxidoreductase family protein	NA	NA	NA	NA	NA	NA	NA	NA	NA
THAR02_06502	7	JOKZ01000198.1	KKP01387.1	169	hypothetical protein THAR02_06502	NA	NA	NA	NA	NA	NA	NA	NA	NA
THAR02_06529	7	JOKZ01000199.1	KKP01372.1	756	hypothetical protein THAR02_06529	NA	NA	NA	NA	NA	NA	NA	NA	NA
THAR02_06561	7	JOKZ01000201.1	KKP01319.1	779	hypothetical protein THAR02_06561	NA	NA	NA	NA	NA	NA	NA	NA	NA
THAR02_06637	7	JOKZ01000204.1	KKP01279.1	628	hypothetical protein THAR02_06637	CCD50963.1	GH127		hypothetical protein THAR02_06637	Non-reducing end beta-L-arabinofuranosidase ame: Full	Aldose_epim	-	818161151	NA
THAR02_06681	7	JOKZ01000207.1	KKP01199.1	514	hypothetical protein THAR02_06681	NA	NA	NA	NA	NA	NA	NA	NA	NA
THAR02_06684	7	JOKZ01000207.1	KKP01202.1	581	hypothetical protein THAR02_06684	NA	NA	NA	NA	NA	NA	NA	NA	NA
THAR02_06700	7	JOKZ01000208.1	KKP01174.1	966	6-phosphogluconate dehydrogenase, decarboxylating 1	NA	NA	NA	NA	NA	NA	NA	NA	NA
THAR02_06788	7	JOKZ01000212.1	KKP01119.1	1214	hypothetical protein THAR02_06788	NA	NA	NA	NA	NA	NA	NA	NA	NA
THAR02_06828	7	JOKZ01000215.1	KKP01049.1	413	hypothetical protein THAR02_06828	NA	NA	NA	NA	NA	NA	NA	NA	NA
THAR02_06846	7	JOKZ01000215.1	KKP01067.1	399	hypothetical protein THAR02_06846	NA	NA	NA	NA	NA	NA	NA	NA	NA
THAR02_06880	7	JOKZ01000217.1	KKP01016.1	287	formyltetrahydrofolate deformylase	NA	NA	NA	NA	NA	NA	NA	NA	NA
THAR02_06948	7	JOKZ01000221.1	KKP00940.1	467	hypothetical protein THAR02_06948	NA	NA	NA	NA	NA	NA	NA	NA	NA
THAR02_06953	7	JOKZ01000221.1	KKP00945.1	472	hypothetical protein THAR02_06953	NA	NA	NA	NA	NA	NA	NA	NA	NA
THAR02_06993	7	JOKZ01000223.1	KKP00915.1	1048	hypothetical protein THAR02_06993	NA	NA	NA	NA	NA	NA	NA	NA	NA
THAR02_07057	7	JOKZ01000227.1	KKP00842.1	161	hypothetical protein THAR02_07057	NA	NA	NA	NA	NA	NA	NA	NA	NA
THAR02_07101	7	JOKZ01000229.1	KKP00806.1	158	hypothetical protein THAR02_07101	NA	NA	NA	NA	NA	NA	NA	NA	NA
THAR02_07124	7	JOKZ01000231.1	KKP00774.1	607	lysyl-tRNA synthetase	NA	NA	NA	NA	NA	NA	NA	NA	NA
THAR02_07143	7	JOKZ01000232.1	KKP00756.1	525	hypothetical protein THAR02_07143	NA	NA	NA	NA	NA	NA	NA	NA	NA
THAR02_07177	7	JOKZ01000234.1	KKP00719.1	819	CMGC/DYRK/PRP4 protein kinase	NA	NA	NA	NA	NA	NA	NA	NA	NA
THAR02_07237	7	JOKZ01000239.1	KKP00648.1	458	hypothetical protein THAR02_07237	NA	NA	NA	NA	NA	NA	NA	NA	NA
THAR02_07282	7	JOKZ01000242.1	KKP00595.1	848	hypothetical protein THAR02_07282	NA	NA	NA	NA	NA	NA	NA	NA	NA
THAR02_07438	7	JOKZ01000251.1	KKP00466.1	315	hypothetical protein THAR02_07438	NA	NA	NA	NA	NA	NA	NA	NA	NA
THAR02_07483	7	JOKZ01000254.1	KKP00414.1	231	enolase-phosphatase E1	NA	NA	NA	NA	NA	NA	NA	NA	NA
THAR02_07494	7	JOKZ01000255.1	KKP00394.1	1155	hypothetical protein THAR02_07494	NA	NA	NA	NA	NA	NA	NA	NA	NA
THAR02_07556	7	JOKZ01000259.1	KKP00345.1	357	hypothetical protein THAR02_07556	NA	NA	NA	NA	NA	NA	NA	NA	NA
THAR02_07581	7	JOKZ01000261.1	KKP00313.1	647	lysophospholipase	NA	NA	NA	NA	NA	NA	NA	NA	NA
THAR02_07610	7	JOKZ01000263.1	KKP00289.1	238	hypothetical protein THAR02_07610	NA	NA	NA	NA	NA	NA	NA	NA	NA
THAR02_07783	7	JOKZ01000275.1	KKP00102.1	290	hypothetical protein THAR02_07783	NA	NA	NA	NA	NA	NA	NA	NA	NA
THAR02_07915	7	JOKZ01000285.1	KKO99991.1	814	hypothetical protein THAR02_07915	NA	NA	NA	NA	NA	NA	NA	NA	NA
THAR02_07998	7	JOKZ01000291.1	KKO99896.1	362	exosome complex component RRP4	NA	NA	NA	NA	NA	NA	NA	NA	NA
THAR02_08034	7	JOKZ01000293.1	KKO99870.1	361	hypothetical protein THAR02_08034	NA	NA	NA	NA	NA	NA	NA	NA	NA
THAR02_08095	7	JOKZ01000298.1	KKO99795.1	569	hypothetical protein THAR02_08095	NA	NA	NA	NA	NA	NA	NA	NA	NA
THAR02_08096	7	JOKZ01000298.1	KKO99796.1	1094	hypothetical protein THAR02_08096	NA	NA	NA	NA	NA	NA	NA	NA	NA
THAR02_08126	7	JOKZ01000300.1	KKO99776.1	2418	myosin heavy chain	NA	NA	NA	NA	NA	NA	NA	NA	NA
THAR02_08144	7	JOKZ01000301.1	KKO99766.1	307	5\'-methylthioadenosine phosphorylase	NA	NA	NA	NA	NA	NA	NA	NA	NA
THAR02_08230	7	JOKZ01000308.1	KKO99678.1	1180	DNA excision repair protein ERCC-5	NA	NA	NA	NA	NA	NA	NA	NA	NA
THAR02_08305	7	JOKZ01000313.1	KKO99602.1	623	tyrosyl-tRNA synthetase	NA	NA	NA	NA	NA	NA	NA	NA	NA
THAR02_08346	7	JOKZ01000317.1	KKO99537.1	858	hypothetical protein THAR02_08346	NA	NA	NA	NA	NA	NA	NA	NA	NA
THAR02_08348	7	JOKZ01000317.1	KKO99539.1	409	serine/threonine-protein phosphatase PP-X isozyme 1	NA	NA	NA	NA	NA	NA	NA	NA	NA
THAR02_08367	7	JOKZ01000318.1	KKO99533.1	905	hypothetical protein THAR02_08367	NA	NA	NA	NA	NA	NA	NA	NA	NA
THAR02_08409	7	JOKZ01000322.1	KKO99494.1	1261	DNA-directed RNA polymerase II subunit RPB2	AIE96983.1	GT90		DNA-directed RNA polymerase II subunit RPB2	DNA-directed RNA polymerase II subunit RPB2 Short	PMT	EC:2.7.7.48	818158944	NA
THAR02_08573	7	JOKZ01000337.1	KKO99311.1	735	hypothetical protein THAR02_08573	NA	NA	NA	NA	NA	NA	NA	NA	NA
THAR02_08656	7	JOKZ01000344.1	KKO99227.1	440	actin-related protein-3	NA	NA	NA	NA	NA	NA	NA	NA	NA
THAR02_08673	7	JOKZ01000345.1	KKO99219.1	760	Cullin 1	NA	NA	NA	NA	NA	NA	NA	NA	NA
THAR02_08824	7	JOKZ01000358.1	KKO99073.1	519	molecular chaperone DnaJ	NA	NA	NA	NA	NA	NA	NA	NA	NA
THAR02_09179	7	JOKZ01000392.1	KKO98719.1	1182	CAMK/CAMKL/GIN4 protein kinase	NA	NA	NA	NA	NA	NA	NA	NA	NA
THAR02_09187	7	JOKZ01000393.1	KKO98711.1	110	GTP-binding protein ypt1	NA	NA	NA	NA	NA	NA	NA	NA	NA
THAR02_09190	7	JOKZ01000393.1	KKO98714.1	852	hypothetical protein THAR02_09190	NA	NA	NA	NA	NA	NA	NA	NA	NA
THAR02_09208	7	JOKZ01000395.1	KKO98689.1	912	hypothetical protein THAR02_09208	NA	NA	NA	NA	NA	NA	NA	NA	NA
THAR02_09254	7	JOKZ01000400.1	KKO98638.1	323	hypothetical protein THAR02_09254	NA	NA	NA	NA	NA	NA	NA	NA	NA
THAR02_09258	7	JOKZ01000400.1	KKO98642.1	364	hypothetical protein THAR02_09258	NA	NA	NA	NA	NA	NA	NA	NA	NA
THAR02_09266	7	JOKZ01000401.1	KKO98636.1	578	hypothetical protein THAR02_09266	NA	NA	NA	NA	NA	NA	NA	NA	NA
THAR02_09400	7	JOKZ01000414.1	KKO98498.1	215	hypothetical protein THAR02_09400	NA	NA	NA	NA	NA	NA	NA	NA	NA
THAR02_09441	7	JOKZ01000418.1	KKO98449.1	421	hypothetical protein THAR02_09441	NA	NA	NA	NA	NA	NA	NA	NA	NA
THAR02_09450	7	JOKZ01000419.1	KKO98439.1	170	hypothetical protein THAR02_09450	NA	NA	NA	NA	NA	NA	NA	NA	NA
THAR02_09469	7	JOKZ01000421.1	KKO98426.1	868	DNA ligase 1	NA	NA	NA	NA	NA	NA	NA	NA	NA
THAR02_09496	7	JOKZ01000424.1	KKO98405.1	202	hypothetical protein THAR02_09496	NA	NA	NA	NA	NA	NA	NA	NA	NA
THAR02_09666	7	JOKZ01000445.1	KKO98220.1	570	FACT complex subunit POB3	NA	NA	NA	NA	NA	NA	NA	NA	NA
THAR02_09752	7	JOKZ01000454.1	KKO98144.1	363	actin like protein 2/3 complex, subunit 1A/1B	NA	NA	NA	NA	NA	NA	NA	NA	NA
THAR02_09833	7	JOKZ01000466.1	KKO98064.1	318	hypothetical protein THAR02_09833	NA	NA	NA	NA	NA	NA	NA	NA	NA
THAR02_09892	7	JOKZ01000475.1	KKO98005.1	566	ATPase	NA	NA	NA	NA	NA	NA	NA	NA	NA
THAR02_09913	7	JOKZ01000478.1	KKO97980.1	502	hypothetical protein THAR02_09913	NA	NA	NA	NA	NA	NA	NA	NA	NA
THAR02_10049	7	JOKZ01000496.1	KKO97845.1	345	hypothetical protein THAR02_10049	NA	NA	NA	NA	NA	NA	NA	NA	NA
THAR02_10140	7	JOKZ01000509.1	KKO97750.1	290	hypothetical protein THAR02_10140	NA	NA	NA	NA	NA	NA	NA	NA	NA
THAR02_10141	7	JOKZ01000509.1	KKO97751.1	156	hypothetical protein THAR02_10141	NA	NA	NA	NA	NA	NA	NA	NA	NA
THAR02_10179	7	JOKZ01000514.1	KKO97722.1	746	hypothetical protein THAR02_10179	NA	NA	NA	NA	NA	NA	NA	NA	NA
THAR02_10184	7	JOKZ01000515.1	KKO97710.1	85	acyl-CoA dehydrogenase	NA	NA	NA	NA	NA	NA	NA	NA	NA
THAR02_10465	7	JOKZ01000568.1	KKO97431.1	338	hypothetical protein THAR02_10465	NA	NA	NA	NA	NA	NA	NA	NA	NA
THAR02_10506	7	JOKZ01000575.1	KKO97391.1	806	hypothetical protein THAR02_10506	CBF71201.1	GH18	CBM18	hypothetical protein THAR02_10506	Killer toxin subunits alpha beta ame: Full	Pectate_lyase_3	-	818156010	NA
THAR02_10582	7	JOKZ01000589.1	KKO97318.1	455	hypothetical protein THAR02_10582	NA	NA	NA	NA	NA	NA	NA	NA	NA
THAR02_10640	7	JOKZ01000600.1	KKO97259.1	971	hypothetical protein THAR02_10640	NA	NA	NA	NA	NA	NA	NA	NA	NA
THAR02_10698	7	JOKZ01000614.1	KKO97197.1	361	threonine aldolase	NA	NA	NA	NA	NA	NA	NA	NA	NA
THAR02_10722	7	JOKZ01000621.1	KKO97172.1	322	hypothetical protein THAR02_10722	NA	NA	NA	NA	NA	NA	NA	NA	NA
THAR02_10743	7	JOKZ01000628.1	KKO97151.1	356	cell wall integrity and stress response component	NA	NA	NA	NA	NA	NA	NA	NA	NA
THAR02_10859	7	JOKZ01000657.1	KKO97036.1	1632	hypothetical protein THAR02_10859	NA	NA	NA	NA	NA	NA	NA	NA	NA
THAR02_10877	7	JOKZ01000663.1	KKO97016.1	777	pre-mRNA-splicing factor cef-1	NA	NA	NA	NA	NA	NA	NA	NA	NA
THAR02_10892	7	JOKZ01000667.1	KKO97005.1	335	hypothetical protein THAR02_10892	NA	NA	NA	NA	NA	NA	NA	NA	NA
THAR02_11028	7	JOKZ01000704.1	KKO96871.1	615	glycosyl hydrolase family 2	CCT74702.1	GH2		glycosyl hydrolase family 2	Beta-galactosidase Short	Glyco_transf_8	-	818155085	+
THAR02_11123	7	JOKZ01000738.1	KKO96771.1	559	hypothetical protein THAR02_11123	NA	NA	NA	NA	NA	NA	NA	NA	NA
THAR02_11227	7	JOKZ01000778.1	KKO96671.1	413	RNP domain-containing protein	NA	NA	NA	NA	NA	NA	NA	NA	NA
THAR02_11277	7	JOKZ01000798.1	KKO96621.1	458	cellulosome enzyme	AEO71227.1	GH30		cellulosome enzyme	---NA---	CBM_1	-	818154542	NA
THAR02_11284	7	JOKZ01000807.1	KKO96609.1	352	hypothetical protein THAR02_11284	NA	NA	NA	NA	NA	NA	NA	NA	NA
THAR02_11297	7	JOKZ01000815.1	KKO96598.1	629	CAMK/CAMKL/AMPK protein kinase	NA	NA	NA	NA	NA	NA	NA	NA	NA
THAR02_11363	7	JOKZ01000866.1	KKO96532.1	547	nucleolar protein 12	NA	NA	NA	NA	NA	NA	NA	NA	NA
THAR02_11372	7	JOKZ01000877.1	KKO96524.1	683	pre-mRNA-splicing factor clf-1	NA	NA	NA	NA	NA	NA	NA	NA	NA
THAR02_11461	7	JOKZ01001029.1	KKO96438.1	120	hypothetical protein THAR02_11461	NA	NA	NA	NA	NA	NA	NA	NA	NA
THAR02_00142	8	JOKZ01000002.1	KKP07754.1	379	altered inheritance-mitochondria protein 24, mitochondrial	NA	NA	NA	NA	NA	NA	NA	NA	NA
THAR02_00168	8	JOKZ01000002.1	KKP07780.1	444	hypothetical protein THAR02_00168, partial	NA	NA	NA	NA	NA	NA	NA	NA	NA
THAR02_00188	8	JOKZ01000003.1	KKP07652.1	348	hypothetical protein THAR02_00188	NA	NA	NA	NA	NA	NA	NA	NA	NA
THAR02_00266	8	JOKZ01000004.1	KKP07591.1	702	hypothetical protein THAR02_00266	NA	NA	NA	NA	NA	NA	NA	NA	NA
THAR02_00355	8	JOKZ01000005.1	KKP07559.1	116	hypothetical protein THAR02_00355	NA	NA	NA	NA	NA	NA	NA	NA	NA
THAR02_00361	8	JOKZ01000005.1	KKP07565.1	427	NAK protein kinase	NA	NA	NA	NA	NA	NA	NA	NA	NA
THAR02_00544	8	JOKZ01000008.1	KKP07347.1	341	arsenical-resistance protein	NA	NA	NA	NA	NA	NA	NA	NA	NA
THAR02_00601	8	JOKZ01000009.1	KKP07277.1	766	hypothetical protein THAR02_00601	NA	NA	NA	NA	NA	NA	NA	NA	NA
THAR02_00643	8	JOKZ01000010.1	KKP07213.1	1010	hypothetical protein THAR02_00643	NA	NA	NA	NA	NA	NA	NA	NA	NA
THAR02_00679	8	JOKZ01000010.1	KKP07249.1	287	protein BCP1	NA	NA	NA	NA	NA	NA	NA	NA	NA
THAR02_00924	8	JOKZ01000015.1	KKP06944.1	628	mitochondrial Rho GTPase 1	NA	NA	NA	NA	NA	NA	NA	NA	NA
THAR02_01147	8	JOKZ01000019.1	KKP06762.1	260	short chain dehydrogenase	AID32530.1	GT51		short chain dehydrogenase	Probable galactose dehydrogenase	adh_short_C2	-	818167406	NA
THAR02_01276	8	JOKZ01000022.1	KKP06578.1	339	fructose-1,6-bisphosphatase	NA	NA	NA	NA	NA	NA	NA	NA	NA
THAR02_01325	8	JOKZ01000023.1	KKP06534.1	817	hypothetical protein THAR02_01325	NA	NA	NA	NA	NA	NA	NA	NA	NA
THAR02_01343	8	JOKZ01000023.1	KKP06552.1	663	hypothetical protein THAR02_01343	NA	NA	NA	NA	NA	NA	NA	NA	NA
THAR02_01401	8	JOKZ01000024.1	KKP06527.1	658	homeobox domain-containing protein	NA	NA	NA	NA	NA	NA	NA	NA	NA
THAR02_01413	8	JOKZ01000025.1	KKP06455.1	998	hypothetical protein THAR02_01413	NA	NA	NA	NA	NA	NA	NA	NA	NA
THAR02_01483	8	JOKZ01000026.1	KKP06432.1	2169	hypothetical protein THAR02_01483	NA	NA	NA	NA	NA	NA	NA	NA	NA
THAR02_01535	8	JOKZ01000027.1	KKP06387.1	864	hypothetical protein THAR02_01535	NA	NA	NA	NA	NA	NA	NA	NA	NA
THAR02_01596	8	JOKZ01000029.1	KKP06258.1	412	hypothetical protein THAR02_01596	CEF72406.1	AA8		hypothetical protein THAR02_01596	---NA---	Glyco_hydro_12	-	818166855	NA
THAR02_01669	8	JOKZ01000030.1	KKP06238.1	182	NADH dehydrogenase	NA	NA	NA	NA	NA	NA	NA	NA	NA
THAR02_01678	8	JOKZ01000030.1	KKP06247.1	374	hypothetical protein THAR02_01678	NA	NA	NA	NA	NA	NA	NA	NA	NA
THAR02_01691	8	JOKZ01000031.1	KKP06178.1	279	acyl-protein thioesterase	NA	NA	NA	NA	NA	NA	NA	NA	NA
THAR02_01858	8	JOKZ01000034.1	KKP06077.1	578	hypothetical protein THAR02_01858	NA	NA	NA	NA	NA	NA	NA	NA	NA
THAR02_01861	8	JOKZ01000034.1	KKP06080.1	980	SCY1 protein kinase	NA	NA	NA	NA	NA	NA	NA	NA	NA
THAR02_01913	8	JOKZ01000036.1	KKP05957.1	617	hypothetical protein THAR02_01913	NA	NA	NA	NA	NA	NA	NA	NA	NA
THAR02_01939	8	JOKZ01000036.1	KKP05983.1	289	hypothetical protein THAR02_01939	NA	NA	NA	NA	NA	NA	NA	NA	NA
THAR02_01940	8	JOKZ01000036.1	KKP05984.1	753	hypothetical protein THAR02_01940	NA	NA	NA	NA	NA	NA	NA	NA	NA
THAR02_02098	8	JOKZ01000040.1	KKP05814.1	739	palmitoyltransferase AKR1	NA	NA	NA	NA	NA	NA	NA	NA	NA
THAR02_02110	8	JOKZ01000040.1	KKP05826.1	519	catalase-1, partial	NA	NA	NA	NA	NA	NA	NA	NA	NA
THAR02_02226	8	JOKZ01000043.1	KKP05672.1	476	hypothetical protein THAR02_02226	NA	NA	NA	NA	NA	NA	NA	NA	NA
THAR02_02239	8	JOKZ01000043.1	KKP05685.1	852	hypothetical protein THAR02_02239	NA	NA	NA	NA	NA	NA	NA	NA	NA
THAR02_02257	8	JOKZ01000044.1	KKP05616.1	184	hypothetical protein THAR02_02257	NA	NA	NA	NA	NA	NA	NA	NA	NA
THAR02_02301	8	JOKZ01000045.1	KKP05575.1	491	hypothetical protein THAR02_02301	NA	NA	NA	NA	NA	NA	NA	NA	NA
THAR02_02339	8	JOKZ01000046.1	KKP05522.1	508	vacuolar ATP synthase subunit B	NA	NA	NA	NA	NA	NA	NA	NA	NA
THAR02_02422	8	JOKZ01000048.1	KKP05462.1	628	hypothetical protein THAR02_02422	NA	NA	NA	NA	NA	NA	NA	NA	NA
THAR02_02460	8	JOKZ01000049.1	KKP05429.1	1805	surfactin synthetase subunit 3	NA	NA	NA	NA	NA	NA	NA	NA	NA
THAR02_02549	8	JOKZ01000051.1	KKP05360.1	212	hypothetical protein THAR02_02549	NA	NA	NA	NA	NA	NA	NA	NA	NA
THAR02_02649	8	JOKZ01000054.1	KKP05259.1	622	hypothetical protein THAR02_02649	NA	NA	NA	NA	NA	NA	NA	NA	NA
THAR02_02660	8	JOKZ01000055.1	KKP05208.1	229	hypothetical protein THAR02_02660	NA	NA	NA	NA	NA	NA	NA	NA	NA
THAR02_02662	8	JOKZ01000055.1	KKP05210.1	640	hypothetical protein THAR02_02662	NA	NA	NA	NA	NA	NA	NA	NA	NA
THAR02_02667	8	JOKZ01000055.1	KKP05215.1	1072	insulysin	NA	NA	NA	NA	NA	NA	NA	NA	NA
THAR02_02899	8	JOKZ01000062.1	KKP04962.1	316	HpcH/HpaI aldolase/citrate lyase family protein	NA	NA	NA	NA	NA	NA	NA	NA	NA
THAR02_03038	8	JOKZ01000065.1	KKP04860.1	115	hypothetical protein THAR02_03038	NA	NA	NA	NA	NA	NA	NA	NA	NA
THAR02_03074	8	JOKZ01000066.1	KKP04816.1	524	hypothetical protein THAR02_03074	NA	NA	NA	NA	NA	NA	NA	NA	NA
THAR02_03109	8	JOKZ01000067.1	KKP04772.1	361	hypothetical protein THAR02_03109	NA	NA	NA	NA	NA	NA	NA	NA	NA
THAR02_03157	8	JOKZ01000068.1	KKP04745.1	277	Fe-S protein assembly co-chaperone HscB	NA	NA	NA	NA	NA	NA	NA	NA	NA
THAR02_03232	8	JOKZ01000070.1	KKP04689.1	563	hypothetical protein THAR02_03232	NA	NA	NA	NA	NA	NA	NA	NA	NA
THAR02_03317	8	JOKZ01000073.1	KKP04557.1	240	hypothetical protein THAR02_03317	NA	NA	NA	NA	NA	NA	NA	NA	NA
THAR02_03343	8	JOKZ01000073.1	KKP04583.1	952	DNA excision repair protein ERCC-4	NA	NA	NA	NA	NA	NA	NA	NA	NA
THAR02_03411	8	JOKZ01000076.1	KKP04467.1	307	hypothetical protein THAR02_03411	NA	NA	NA	NA	NA	NA	NA	NA	NA
THAR02_03444	8	JOKZ01000077.1	KKP04437.1	302	hypothetical protein THAR02_03444	NA	NA	NA	NA	NA	NA	NA	NA	NA
THAR02_03616	8	JOKZ01000082.1	KKP04265.1	385	hypothetical protein THAR02_03616	NA	NA	NA	NA	NA	NA	NA	NA	NA
THAR02_03642	8	JOKZ01000083.1	KKP04233.1	219	hypothetical protein THAR02_03642	NA	NA	NA	NA	NA	NA	NA	NA	NA
THAR02_03701	8	JOKZ01000085.1	KKP04183.1	417	phosphoglycerate kinase	NA	NA	NA	NA	NA	NA	NA	NA	NA
THAR02_03706	8	JOKZ01000085.1	KKP04188.1	826	arsenite efflux transporter, partial	NA	NA	NA	NA	NA	NA	NA	NA	NA
THAR02_03824	8	JOKZ01000088.1	KKP04098.1	1305	hypothetical protein THAR02_03824	NA	NA	NA	NA	NA	NA	NA	NA	NA
THAR02_03827	8	JOKZ01000088.1	KKP04101.1	495	hypothetical protein THAR02_03827	NA	NA	NA	NA	NA	NA	NA	NA	NA
THAR02_03831	8	JOKZ01000089.1	KKP04039.1	1031	hypothetical protein THAR02_03831	NA	NA	NA	NA	NA	NA	NA	NA	NA
THAR02_03860	8	JOKZ01000090.1	KKP04009.1	879	cutinase transcription factor 1 beta	NA	NA	NA	NA	NA	NA	NA	NA	NA
THAR02_04149	8	JOKZ01000099.1	KKP03761.1	1293	hypothetical protein THAR02_04149	NA	NA	NA	NA	NA	NA	NA	NA	NA
THAR02_04234	8	JOKZ01000102.1	KKP03659.1	447	hypothetical protein THAR02_04234	NA	NA	NA	NA	NA	NA	NA	NA	NA
THAR02_04278	8	JOKZ01000104.1	KKP03594.1	796	hypothetical protein THAR02_04278	NA	NA	NA	NA	NA	NA	NA	NA	NA
THAR02_04309	8	JOKZ01000105.1	KKP03566.1	317	dihydrodipicolinate synthetase	NA	NA	NA	NA	NA	NA	NA	NA	NA
THAR02_04418	8	JOKZ01000108.1	KKP03498.1	776	hypothetical protein THAR02_04418	NA	NA	NA	NA	NA	NA	NA	NA	NA
THAR02_04452	8	JOKZ01000110.1	KKP03423.1	865	hypothetical protein THAR02_04452	NA	NA	NA	NA	NA	NA	NA	NA	NA
THAR02_04497	8	JOKZ01000111.1	KKP03415.1	278	hypothetical protein THAR02_04497	NA	NA	NA	NA	NA	NA	NA	NA	NA
THAR02_04514	8	JOKZ01000112.1	KKP03371.1	117	hypothetical protein THAR02_04514	NA	NA	NA	NA	NA	NA	NA	NA	NA
THAR02_04618	8	JOKZ01000116.1	KKP03285.1	555	hypothetical protein THAR02_04618	NA	NA	NA	NA	NA	NA	NA	NA	NA
THAR02_04701	8	JOKZ01000120.1	KKP03182.1	303	haloacid dehalogenase-like hydrolase	NA	NA	NA	NA	NA	NA	NA	NA	NA
THAR02_05035	8	JOKZ01000133.1	KKP02859.1	516	galactoside O-acetyltransferase	NA	NA	NA	NA	NA	NA	NA	NA	NA
THAR02_05057	8	JOKZ01000134.1	KKP02827.1	1836	hypothetical protein THAR02_05057	NA	NA	NA	NA	NA	NA	NA	NA	NA
THAR02_05087	8	JOKZ01000135.1	KKP02808.1	76	hypothetical protein THAR02_05087	NA	NA	NA	NA	NA	NA	NA	NA	NA
THAR02_05113	8	JOKZ01000136.1	KKP02785.1	527	hypothetical protein THAR02_05113	NA	NA	NA	NA	NA	NA	NA	NA	NA
THAR02_05350	8	JOKZ01000146.1	KKP02537.1	1950	hypothetical protein THAR02_05350	NA	NA	NA	NA	NA	NA	NA	NA	NA
THAR02_05632	8	JOKZ01000158.1	KKP02268.1	596	electron-transferring-flavoprotein dehydrogenase	NA	NA	NA	NA	NA	NA	NA	NA	NA
THAR02_05748	8	JOKZ01000163.1	KKP02162.1	147	hypothetical protein THAR02_05748	NA	NA	NA	NA	NA	NA	NA	NA	NA
THAR02_05758	8	JOKZ01000164.1	KKP02127.1	343	hypothetical protein THAR02_05758	NA	NA	NA	NA	NA	NA	NA	NA	NA
THAR02_05785	8	JOKZ01000165.1	KKP02107.1	1460	hypothetical protein THAR02_05785	NA	NA	NA	NA	NA	NA	NA	NA	NA
THAR02_05808	8	JOKZ01000166.1	KKP02082.1	654	hypothetical protein THAR02_05808	NA	NA	NA	NA	NA	NA	NA	NA	NA
THAR02_05836	8	JOKZ01000167.1	KKP02056.1	290	NAD-dependent 15-hydroxyprostaglandin dehydrogenase	NA	NA	NA	NA	NA	NA	NA	NA	NA
THAR02_05908	8	JOKZ01000170.1	KKP01981.1	526	GTP cyclohydrolase II	NA	NA	NA	NA	NA	NA	NA	NA	NA
THAR02_05909	8	JOKZ01000170.1	KKP01982.1	119	hypothetical protein THAR02_05909	NA	NA	NA	NA	NA	NA	NA	NA	NA
THAR02_05928	8	JOKZ01000171.1	KKP01951.1	705	hypothetical protein THAR02_05928	NA	NA	NA	NA	NA	NA	NA	NA	NA
THAR02_06091	8	JOKZ01000178.1	KKP01793.1	879	peptide chain release factor 1	NA	NA	NA	NA	NA	NA	NA	NA	NA
THAR02_06117	8	JOKZ01000179.1	KKP01778.1	833	acetyltransferase	NA	NA	NA	NA	NA	NA	NA	NA	NA
THAR02_06182	8	JOKZ01000182.1	KKP01723.1	191	dopa 4,5-dioxygenase	NA	NA	NA	NA	NA	NA	NA	NA	NA
THAR02_06459	8	JOKZ01000196.1	KKP01419.1	396	glycosylhydrolase family 18-1	ADF57312.1	GH18	CBM1	glycosylhydrolase family 18-1	Endochitinase 33 ame: Full	Glyco_transf_28	-	818161322	NA
THAR02_06535	8	JOKZ01000199.1	KKP01378.1	507	hypothetical protein THAR02_06535	NA	NA	NA	NA	NA	NA	NA	NA	NA
THAR02_06553	8	JOKZ01000200.1	KKP01353.1	559	prenylcysteine oxidase/farnesylcysteine lyase	NA	NA	NA	NA	NA	NA	NA	NA	NA
THAR02_06587	8	JOKZ01000202.1	KKP01307.1	422	hypothetical protein THAR02_06587	NA	NA	NA	NA	NA	NA	NA	NA	NA
THAR02_06694	8	JOKZ01000207.1	KKP01212.1	212	hypothetical protein THAR02_06694	NA	NA	NA	NA	NA	NA	NA	NA	NA
THAR02_06807	8	JOKZ01000214.1	KKP01070.1	1624	hypothetical protein THAR02_06807	NA	NA	NA	NA	NA	NA	NA	NA	NA
THAR02_06876	8	JOKZ01000217.1	KKP01012.1	162	hypothetical protein THAR02_06876	NA	NA	NA	NA	NA	NA	NA	NA	NA
THAR02_07087	8	JOKZ01000229.1	KKP00792.1	424	hypothetical protein THAR02_07087	NA	NA	NA	NA	NA	NA	NA	NA	NA
THAR02_07117	8	JOKZ01000231.1	KKP00767.1	424	hypothetical protein THAR02_07117	NA	NA	NA	NA	NA	NA	NA	NA	NA
THAR02_07122	8	JOKZ01000231.1	KKP00772.1	378	isocitrate dehydrogenase (NAD) subunit 1, mitochondrial	NA	NA	NA	NA	NA	NA	NA	NA	NA
THAR02_07142	8	JOKZ01000232.1	KKP00755.1	1355	phosphoribosylformylglycinamidine synthase	NA	NA	NA	NA	NA	NA	NA	NA	NA
THAR02_07160	8	JOKZ01000233.1	KKP00734.1	707	hypothetical protein THAR02_07160	NA	NA	NA	NA	NA	NA	NA	NA	NA
THAR02_07196	8	JOKZ01000235.1	KKP00709.1	391	hypothetical protein THAR02_07196	NA	NA	NA	NA	NA	NA	NA	NA	NA
THAR02_07211	8	JOKZ01000236.1	KKP00697.1	469	glutathione reductase	NA	NA	NA	NA	NA	NA	NA	NA	NA
THAR02_07235	8	JOKZ01000239.1	KKP00646.1	491	pantothenate transporter liz1	NA	NA	NA	NA	NA	NA	NA	NA	NA
THAR02_07283	8	JOKZ01000242.1	KKP00596.1	233	hypothetical protein THAR02_07283	NA	NA	NA	NA	NA	NA	NA	NA	NA
THAR02_07405	8	JOKZ01000249.1	KKP00492.1	143	endoribonuclease L-PSP	NA	NA	NA	NA	NA	NA	NA	NA	NA
THAR02_07434	8	JOKZ01000251.1	KKP00462.1	704	hypothetical protein THAR02_07434	NA	NA	NA	NA	NA	NA	NA	NA	NA
THAR02_07435	8	JOKZ01000251.1	KKP00463.1	257	hypothetical protein THAR02_07435	NA	NA	NA	NA	NA	NA	NA	NA	NA
THAR02_07549	8	JOKZ01000259.1	KKP00338.1	490	glycosyl hydrolase family 30-1	CAC80492.1	GH30		glycosyl hydrolase family 30-1	Endo-1,6-beta-D-glucanase ame: Full	GMC_oxred_C	EC:3.2.1.75; EC:3.2.1.45	818160010	NA
THAR02_07573	8	JOKZ01000260.1	KKP00333.1	577	hypothetical protein THAR02_07573	NA	NA	NA	NA	NA	NA	NA	NA	NA
THAR02_07609	8	JOKZ01000263.1	KKP00288.1	582	IQ calmodulin-binding motif protein	NA	NA	NA	NA	NA	NA	NA	NA	NA
THAR02_07672	8	JOKZ01000267.1	KKP00232.1	2611	hypothetical protein THAR02_07672	CDS04937.1	GH18		hypothetical protein THAR02_07672	Beige homolog 1	Miro	-	818159874	NA
THAR02_07754	8	JOKZ01000273.1	KKP00134.1	953	hypothetical protein THAR02_07754	AEO66261.1	GH2		hypothetical protein THAR02_07754	Beta-mannosidase A ame: Full	Polysacc_lyase	EC:3.2.1.25	818159748	NA
THAR02_07800	8	JOKZ01000276.1	KKP00093.1	427	hypothetical protein THAR02_07800	NA	NA	NA	NA	NA	NA	NA	NA	NA
THAR02_07806	8	JOKZ01000276.1	KKP00099.1	946	hypothetical protein THAR02_07806	NA	NA	NA	NA	NA	NA	NA	NA	NA
THAR02_07851	8	JOKZ01000280.1	KKP00038.1	264	aspergillopepsin-2 precursor	NA	NA	NA	NA	NA	NA	NA	NA	NA
THAR02_07946	8	JOKZ01000288.1	KKO99940.1	823	catalase-peroxidase 2	NA	NA	NA	NA	NA	NA	NA	NA	NA
THAR02_07975	8	JOKZ01000290.1	KKO99908.1	501	dienelactone hydrolase	NA	NA	NA	NA	NA	NA	NA	NA	NA
THAR02_08081	8	JOKZ01000297.1	KKO99805.1	686	autophagy-like protein 3	NA	NA	NA	NA	NA	NA	NA	NA	NA
THAR02_08134	8	JOKZ01000301.1	KKO99756.1	1653	hypothetical protein THAR02_08134	NA	NA	NA	NA	NA	NA	NA	NA	NA
THAR02_08354	8	JOKZ01000317.1	KKO99545.1	543	hypothetical protein THAR02_08354	NA	NA	NA	NA	NA	NA	NA	NA	NA
THAR02_08394	8	JOKZ01000321.1	KKO99504.1	222	hypothetical protein THAR02_08394	NA	NA	NA	NA	NA	NA	NA	NA	NA
THAR02_08440	8	JOKZ01000325.1	KKO99461.1	151	hypothetical protein THAR02_08440	NA	NA	NA	NA	NA	NA	NA	NA	NA
THAR02_08454	8	JOKZ01000327.1	KKO99426.1	354	hypothetical protein THAR02_08454	CCT74021.1	GT64		hypothetical protein THAR02_08454	Exostosin-3 ame: Full	Pectate_lyase_3	EC:2.4.1.17; EC:2.4.1	818158861	NA
THAR02_08545	8	JOKZ01000334.1	KKO99360.1	136	hypothetical protein THAR02_08545	NA	NA	NA	NA	NA	NA	NA	NA	NA
THAR02_08608	8	JOKZ01000339.1	KKO99292.1	277	hypothetical protein THAR02_08608	NA	NA	NA	NA	NA	NA	NA	NA	NA
THAR02_08726	8	JOKZ01000349.1	KKO99169.1	541	hypothetical protein THAR02_08726	NA	NA	NA	NA	NA	NA	NA	NA	NA
THAR02_08736	8	JOKZ01000350.1	KKO99161.1	415	hypothetical protein THAR02_08736	NA	NA	NA	NA	NA	NA	NA	NA	NA
THAR02_08741	8	JOKZ01000351.1	KKO99150.1	425	hypothetical protein THAR02_08741	NA	NA	NA	NA	NA	NA	NA	NA	NA
THAR02_08830	8	JOKZ01000359.1	KKO99061.1	980	hypothetical protein THAR02_08830	NA	NA	NA	NA	NA	NA	NA	NA	NA
THAR02_08909	8	JOKZ01000366.1	KKO98996.1	595	hypothetical protein THAR02_08909	NA	NA	NA	NA	NA	NA	NA	NA	NA
THAR02_09129	8	JOKZ01000387.1	KKO98756.1	186	hypothetical protein THAR02_09129	NA	NA	NA	NA	NA	NA	NA	NA	NA
THAR02_09134	8	JOKZ01000387.1	KKO98761.1	308	L-lactate dehydrogenase	NA	NA	NA	NA	NA	NA	NA	NA	NA
THAR02_09135	8	JOKZ01000387.1	KKO98762.1	802	phosphoenolpyruvate synthase	NA	NA	NA	NA	NA	NA	NA	NA	NA
THAR02_09186	8	JOKZ01000393.1	KKO98710.1	302	hypothetical protein THAR02_09186	NA	NA	NA	NA	NA	NA	NA	NA	NA
THAR02_09230	8	JOKZ01000397.1	KKO98669.1	374	hypothetical protein THAR02_09230	NA	NA	NA	NA	NA	NA	NA	NA	NA
THAR02_09288	8	JOKZ01000403.1	KKO98612.1	496	aromatic-L-amino-acid decarboxylase	NA	NA	NA	NA	NA	NA	NA	NA	NA
THAR02_09299	8	JOKZ01000404.1	KKO98600.1	493	hypothetical protein THAR02_09299	NA	NA	NA	NA	NA	NA	NA	NA	NA
THAR02_09564	8	JOKZ01000432.1	KKO98330.1	501	hypothetical protein THAR02_09564	NA	NA	NA	NA	NA	NA	NA	NA	NA
THAR02_09617	8	JOKZ01000438.1	KKO98278.1	374	transcription factor IIA	NA	NA	NA	NA	NA	NA	NA	NA	NA
THAR02_09677	8	JOKZ01000446.1	KKO98212.1	1266	hypothetical protein THAR02_09677	NA	NA	NA	NA	NA	NA	NA	NA	NA
THAR02_09707	8	JOKZ01000449.1	KKO98184.1	584	monodehydroascorbate reductase	NA	NA	NA	NA	NA	NA	NA	NA	NA
THAR02_09916	8	JOKZ01000478.1	KKO97983.1	460	phosphatidate cytidylyltransferase	NA	NA	NA	NA	NA	NA	NA	NA	NA
THAR02_09920	8	JOKZ01000479.1	KKO97971.1	676	hypothetical protein THAR02_09920	NA	NA	NA	NA	NA	NA	NA	NA	NA
THAR02_09944	8	JOKZ01000483.1	KKO97946.1	1080	hypothetical protein THAR02_09944	NA	NA	NA	NA	NA	NA	NA	NA	NA
THAR02_10017	8	JOKZ01000492.1	KKO97881.1	680	fungal specific transcription factor domain-containing protein, partial	NA	NA	NA	NA	NA	NA	NA	NA	NA
THAR02_10088	8	JOKZ01000501.1	KKO97805.1	342	hypothetical protein THAR02_10088	AAM93196.1	GH18		hypothetical protein THAR02_10088	Endochitinase 37 ame: Full	TPR_11	EC:3.2.1.14	818156662	NA
THAR02_10337	8	JOKZ01000543.1	KKO97554.1	515	glycosyl hydrolase family 47	EGR51573.1	GH47		glycosyl hydrolase family 47	Mannosyl-oligosaccharide alpha-1,2-mannosidase 1B ame: Full	Mannosyl_trans2	EC:3.2.1	818156278	+
THAR02_10357	8	JOKZ01000546.1	KKO97541.1	1439	hypothetical protein THAR02_10357	NA	NA	NA	NA	NA	NA	NA	NA	NA
THAR02_10603	8	JOKZ01000593.1	KKO97296.1	262	hypothetical protein THAR02_10603	NA	NA	NA	NA	NA	NA	NA	NA	NA
THAR02_10684	8	JOKZ01000610.1	KKO97215.1	559	hypothetical protein THAR02_10684	NA	NA	NA	NA	NA	NA	NA	NA	NA
THAR02_10721	8	JOKZ01000621.1	KKO97171.1	260	tyrosine phosphatase	NA	NA	NA	NA	NA	NA	NA	NA	NA
THAR02_10728	8	JOKZ01000623.1	KKO97169.1	1360	5-oxoprolinase (ATP-hydrolysing)	NA	NA	NA	NA	NA	NA	NA	NA	NA
THAR02_10771	8	JOKZ01000634.1	KKO97127.1	207	GTP-binding protein rho3	CEF62298.1	GT4		GTP-binding protein rho3	GTP-binding RHO3 Flags: Precursor	Alginate_lyase2	-	818155560	NA
THAR02_10847	8	JOKZ01000653.1	KKO97047.1	982	hypothetical protein THAR02_10847	NA	NA	NA	NA	NA	NA	NA	NA	NA
THAR02_11011	8	JOKZ01000700.1	KKO96888.1	312	hypothetical protein THAR02_11011	NA	NA	NA	NA	NA	NA	NA	NA	NA
THAR02_11060	8	JOKZ01000713.1	KKO96838.1	278	hypothetical protein THAR02_11060	NA	NA	NA	NA	NA	NA	NA	NA	NA
THAR02_11143	8	JOKZ01000744.1	KKO96758.1	398	hypothetical protein THAR02_11143	NA	NA	NA	NA	NA	NA	NA	NA	NA
THAR02_11172	8	JOKZ01000756.1	KKO96725.1	176	hypothetical protein THAR02_11172	NA	NA	NA	NA	NA	NA	NA	NA	NA
THAR02_11342	8	JOKZ01000850.1	KKO96553.1	829	hypothetical protein THAR02_11342	NA	NA	NA	NA	NA	NA	NA	NA	NA
THAR02_11358	8	JOKZ01000860.1	KKO96536.1	347	farnesyl-pyrophosphate synthetase	NA	NA	NA	NA	NA	NA	NA	NA	NA
THAR02_00104	9	JOKZ01000001.1	KKP07896.1	4228	hypothetical protein THAR02_00104	NA	NA	NA	NA	NA	NA	NA	NA	NA
THAR02_00135	9	JOKZ01000002.1	KKP07747.1	812	phosphoketolase	NA	NA	NA	NA	NA	NA	NA	NA	NA
THAR02_00139	9	JOKZ01000002.1	KKP07751.1	728	hypothetical protein THAR02_00139	NA	NA	NA	NA	NA	NA	NA	NA	NA
THAR02_00203	9	JOKZ01000003.1	KKP07667.1	533	hypothetical protein THAR02_00203	NA	NA	NA	NA	NA	NA	NA	NA	NA
THAR02_00241	9	JOKZ01000003.1	KKP07705.1	570	RNA-binding protein rsd1	NA	NA	NA	NA	NA	NA	NA	NA	NA
THAR02_00612	9	JOKZ01000009.1	KKP07288.1	304	methylsterol monooxygenase	NA	NA	NA	NA	NA	NA	NA	NA	NA
THAR02_00631	9	JOKZ01000009.1	KKP07307.1	229	hypothetical protein THAR02_00631	NA	NA	NA	NA	NA	NA	NA	NA	NA
THAR02_00657	9	JOKZ01000010.1	KKP07227.1	510	alpha-L-arabinofuranosidase B	ADB90535.1	GH54	CBM42	alpha-L-arabinofuranosidase B	Alpha-L-arabinofuranosidase Short	ArabFuran-catal	EC:3.2.1.55; EC:3.2.1.37	818167912	NA
THAR02_00897	9	JOKZ01000014.1	KKP07018.1	369	hypothetical protein THAR02_00897	NA	NA	NA	NA	NA	NA	NA	NA	NA
THAR02_00921	9	JOKZ01000015.1	KKP06941.1	900	hypothetical protein THAR02_00921	NA	NA	NA	NA	NA	NA	NA	NA	NA
THAR02_01078	9	JOKZ01000018.1	KKP06786.1	965	hypothetical protein THAR02_01078	NA	NA	NA	NA	NA	NA	NA	NA	NA
THAR02_01318	9	JOKZ01000022.1	KKP06620.1	780	hypothetical protein THAR02_01318	NA	NA	NA	NA	NA	NA	NA	NA	NA
THAR02_01322	9	JOKZ01000023.1	KKP06531.1	547	hypothetical protein THAR02_01322	NA	NA	NA	NA	NA	NA	NA	NA	NA
THAR02_01467	9	JOKZ01000026.1	KKP06416.1	661	hypothetical protein THAR02_01467	NA	NA	NA	NA	NA	NA	NA	NA	NA
THAR02_01477	9	JOKZ01000026.1	KKP06426.1	547	hypothetical protein THAR02_01477	NA	NA	NA	NA	NA	NA	NA	NA	NA
THAR02_01478	9	JOKZ01000026.1	KKP06427.1	565	pyruvate decarboxylase	NA	NA	NA	NA	NA	NA	NA	NA	NA
THAR02_01548	9	JOKZ01000028.1	KKP06303.1	93	hypothetical protein THAR02_01548	NA	NA	NA	NA	NA	NA	NA	NA	NA
THAR02_01664	9	JOKZ01000030.1	KKP06233.1	341	alpha/beta hydrolase	NA	NA	NA	NA	NA	NA	NA	NA	NA
THAR02_01672	9	JOKZ01000030.1	KKP06241.1	526	eburicol 14-alpha-demethylase	NA	NA	NA	NA	NA	NA	NA	NA	NA
THAR02_01801	9	JOKZ01000033.1	KKP06105.1	4935	hypothetical protein THAR02_01801	NA	NA	NA	NA	NA	NA	NA	NA	NA
THAR02_01863	9	JOKZ01000035.1	KKP05991.1	206	HET-C2 protein	NA	NA	NA	NA	NA	NA	NA	NA	NA
THAR02_01880	9	JOKZ01000035.1	KKP06008.1	620	hypothetical protein THAR02_01880	NA	NA	NA	NA	NA	NA	NA	NA	NA
THAR02_01935	9	JOKZ01000036.1	KKP05979.1	741	hypothetical protein THAR02_01935	NA	NA	NA	NA	NA	NA	NA	NA	NA
THAR02_02069	9	JOKZ01000039.1	KKP05872.1	492	hypothetical protein THAR02_02069	NA	NA	NA	NA	NA	NA	NA	NA	NA
THAR02_02241	9	JOKZ01000043.1	KKP05687.1	1060	hypothetical protein THAR02_02241	NA	NA	NA	NA	NA	NA	NA	NA	NA
THAR02_02251	9	JOKZ01000044.1	KKP05610.1	484	beta-glucosidase	AAP57758.1	GH1		beta-glucosidase	Beta-glucosidase 1B ame: Full	Melibiase	EC:3.2.1.125; EC:2.4.1.219; EC:3.2.1.58; EC:3.2.1.88; EC:3.2.1.23; EC:3.2.1.39; EC:3.2.1.38	818166139	NA
THAR02_02398	9	JOKZ01000047.1	KKP05506.1	630	deoxyribodipyrimidine photo-lyase	NA	NA	NA	NA	NA	NA	NA	NA	NA
THAR02_02401	9	JOKZ01000047.1	KKP05509.1	484	hypothetical protein THAR02_02401	NA	NA	NA	NA	NA	NA	NA	NA	NA
THAR02_02449	9	JOKZ01000049.1	KKP05418.1	443	hypothetical protein THAR02_02449	NA	NA	NA	NA	NA	NA	NA	NA	NA
THAR02_02479	9	JOKZ01000049.1	KKP05448.1	2444	1,4-alpha-glucan branching enzyme, partial	NA	NA	NA	NA	NA	NA	NA	NA	NA
THAR02_02542	9	JOKZ01000051.1	KKP05353.1	884	hypothetical protein THAR02_02542	NA	NA	NA	NA	NA	NA	NA	NA	NA
THAR02_02722	9	JOKZ01000056.1	KKP05203.1	602	hypothetical protein THAR02_02722	NA	NA	NA	NA	NA	NA	NA	NA	NA
THAR02_02786	9	JOKZ01000058.1	KKP05127.1	20758	hypothetical protein THAR02_02786	NA	NA	NA	NA	NA	NA	NA	NA	NA
THAR02_02872	9	JOKZ01000061.1	KKP05008.1	1130	hypothetical protein THAR02_02872	NA	NA	NA	NA	NA	NA	NA	NA	NA
THAR02_02964	9	JOKZ01000063.1	KKP04943.1	460	NCS1 nucleoside transporter	NA	NA	NA	NA	NA	NA	NA	NA	NA
THAR02_02966	9	JOKZ01000063.1	KKP04945.1	1015	hypothetical protein THAR02_02966	NA	NA	NA	NA	NA	NA	NA	NA	NA
THAR02_02997	9	JOKZ01000064.1	KKP04896.1	215	hypothetical protein THAR02_02997	NA	NA	NA	NA	NA	NA	NA	NA	NA
THAR02_03125	9	JOKZ01000067.1	KKP04788.1	3887	transformation/transcription domain-associated protein	NA	NA	NA	NA	NA	NA	NA	NA	NA
THAR02_03245	9	JOKZ01000071.1	KKP04632.1	268	hypothetical protein THAR02_03245	NA	NA	NA	NA	NA	NA	NA	NA	NA
THAR02_03249	9	JOKZ01000071.1	KKP04636.1	558	hypothetical protein THAR02_03249	AKV87788.1	GH20		hypothetical protein THAR02_03249	D-aminoacylase ame: Full	Glyco_hydro_92	-	818165045	NA
THAR02_03291	9	JOKZ01000072.1	KKP04601.1	517	major facilitator superfamily transporter	NA	NA	NA	NA	NA	NA	NA	NA	NA
THAR02_03514	9	JOKZ01000079.1	KKP04372.1	258	peptidase M76 family protein	NA	NA	NA	NA	NA	NA	NA	NA	NA
THAR02_03611	9	JOKZ01000082.1	KKP04260.1	1044	F-box and WD-40 domain-containing protein CDC4	NA	NA	NA	NA	NA	NA	NA	NA	NA
THAR02_03649	9	JOKZ01000083.1	KKP04240.1	647	hypothetical protein THAR02_03649	NA	NA	NA	NA	NA	NA	NA	NA	NA
THAR02_03673	9	JOKZ01000084.1	KKP04217.1	204	hypothetical protein THAR02_03673	NA	NA	NA	NA	NA	NA	NA	NA	NA
THAR02_03858	9	JOKZ01000089.1	KKP04066.1	611	hypothetical protein THAR02_03858	NA	NA	NA	NA	NA	NA	NA	NA	NA
THAR02_03861	9	JOKZ01000090.1	KKP04010.1	669	malic enzyme	NA	NA	NA	NA	NA	NA	NA	NA	NA
THAR02_03885	9	JOKZ01000090.1	KKP04034.1	822	WD domain-containing protein	NA	NA	NA	NA	NA	NA	NA	NA	NA
THAR02_04046	9	JOKZ01000096.1	KKP03834.1	169	cytidine deaminase	NA	NA	NA	NA	NA	NA	NA	NA	NA
THAR02_04111	9	JOKZ01000098.1	KKP03781.1	552	glucose-6-phosphate isomerase	NA	NA	NA	NA	NA	NA	NA	NA	NA
THAR02_04241	9	JOKZ01000102.1	KKP03666.1	592	hypothetical protein THAR02_04241	NA	NA	NA	NA	NA	NA	NA	NA	NA
THAR02_04519	9	JOKZ01000112.1	KKP03376.1	1142	SH3 domain-containing protein	NA	NA	NA	NA	NA	NA	NA	NA	NA
THAR02_04595	9	JOKZ01000115.1	KKP03303.1	964	hypothetical protein THAR02_04595	NA	NA	NA	NA	NA	NA	NA	NA	NA
THAR02_04678	9	JOKZ01000119.1	KKP03204.1	320	hypothetical protein THAR02_04678	NA	NA	NA	NA	NA	NA	NA	NA	NA
THAR02_04887	9	JOKZ01000127.1	KKP03008.1	1421	hypothetical protein THAR02_04887	NA	NA	NA	NA	NA	NA	NA	NA	NA
THAR02_04956	9	JOKZ01000130.1	KKP02942.1	534	histidyl-tRNA synthetase	NA	NA	NA	NA	NA	NA	NA	NA	NA
THAR02_04983	9	JOKZ01000131.1	KKP02918.1	785	ATP-dependent RNA helicase MAK5	NA	NA	NA	NA	NA	NA	NA	NA	NA
THAR02_05258	9	JOKZ01000142.1	KKP02624.1	509	hypothetical protein THAR02_05258	NA	NA	NA	NA	NA	NA	NA	NA	NA
THAR02_05263	9	JOKZ01000142.1	KKP02629.1	344	hypothetical protein THAR02_05263	NA	NA	NA	NA	NA	NA	NA	NA	NA
THAR02_05272	9	JOKZ01000142.1	KKP02638.1	216	GTP-binding nuclear protein GSP1/Ran	NA	NA	NA	NA	NA	NA	NA	NA	NA
THAR02_05400	9	JOKZ01000148.1	KKP02491.1	374	hypothetical protein THAR02_05400	NA	NA	NA	NA	NA	NA	NA	NA	NA
THAR02_05474	9	JOKZ01000151.1	KKP02408.1	1063	tRNA(Met) cytidine acetyltransferase	NA	NA	NA	NA	NA	NA	NA	NA	NA
THAR02_05648	9	JOKZ01000159.1	KKP02235.1	234	hypothetical protein THAR02_05648	NA	NA	NA	NA	NA	NA	NA	NA	NA
THAR02_05707	9	JOKZ01000161.1	KKP02200.1	555	drug resistance protein	NA	NA	NA	NA	NA	NA	NA	NA	NA
THAR02_05733	9	JOKZ01000163.1	KKP02147.1	118	hypothetical protein THAR02_05733	NA	NA	NA	NA	NA	NA	NA	NA	NA
THAR02_05787	9	JOKZ01000165.1	KKP02109.1	745	hypothetical protein THAR02_05787	NA	NA	NA	NA	NA	NA	NA	NA	NA
THAR02_05956	9	JOKZ01000172.1	KKP01928.1	474	hypothetical protein THAR02_05956	NA	NA	NA	NA	NA	NA	NA	NA	NA
THAR02_05995	9	JOKZ01000173.1	KKP01919.1	1816	hypothetical protein THAR02_05995	NA	NA	NA	NA	NA	NA	NA	NA	NA
THAR02_06101	9	JOKZ01000178.1	KKP01803.1	427	hypothetical protein THAR02_06101	NA	NA	NA	NA	NA	NA	NA	NA	NA
THAR02_06157	9	JOKZ01000181.1	KKP01741.1	971	hypothetical protein THAR02_06157	NA	NA	NA	NA	NA	NA	NA	NA	NA
THAR02_06205	9	JOKZ01000183.1	KKP01699.1	336	hypothetical protein THAR02_06205	NA	NA	NA	NA	NA	NA	NA	NA	NA
THAR02_06211	9	JOKZ01000183.1	KKP01705.1	553	hypothetical protein THAR02_06211	NA	NA	NA	NA	NA	NA	NA	NA	NA
THAR02_06320	9	JOKZ01000189.1	KKP01572.1	995	heat shock protein 70-like protein	NA	NA	NA	NA	NA	NA	NA	NA	NA
THAR02_06555	9	JOKZ01000200.1	KKP01355.1	530	embden-meyerhof pathway-6	NA	NA	NA	NA	NA	NA	NA	NA	NA
THAR02_06728	9	JOKZ01000209.1	KKP01163.1	2108	hypothetical protein THAR02_06728	NA	NA	NA	NA	NA	NA	NA	NA	NA
THAR02_06734	9	JOKZ01000209.1	KKP01169.1	528	hypothetical protein THAR02_06734	NA	NA	NA	NA	NA	NA	NA	NA	NA
THAR02_06921	9	JOKZ01000219.1	KKP00983.1	436	cytochrome c oxidase assembly protein subunit 11	NA	NA	NA	NA	NA	NA	NA	NA	NA
THAR02_07063	9	JOKZ01000227.1	KKP00848.1	461	membrane dipeptidase	NA	NA	NA	NA	NA	NA	NA	NA	NA
THAR02_07325	9	JOKZ01000244.1	KKP00569.1	782	hypothetical protein THAR02_07325	NA	NA	NA	NA	NA	NA	NA	NA	NA
THAR02_07350	9	JOKZ01000246.1	KKP00546.1	653	hypothetical protein THAR02_07350	NA	NA	NA	NA	NA	NA	NA	NA	NA
THAR02_07381	9	JOKZ01000248.1	KKP00504.1	502	hypothetical protein THAR02_07381	NA	NA	NA	NA	NA	NA	NA	NA	NA
THAR02_07489	9	JOKZ01000254.1	KKP00420.1	375	hypothetical protein THAR02_07489	NA	NA	NA	NA	NA	NA	NA	NA	NA
THAR02_07512	9	JOKZ01000256.1	KKP00383.1	593	peptide transporter PTR2	NA	NA	NA	NA	NA	NA	NA	NA	NA
THAR02_07536	9	JOKZ01000258.1	KKP00351.1	970	hypothetical protein THAR02_07536	NA	NA	NA	NA	NA	NA	NA	NA	NA
THAR02_07538	9	JOKZ01000258.1	KKP00353.1	1832	DNA helicase INO80	NA	NA	NA	NA	NA	NA	NA	NA	NA
THAR02_07599	9	JOKZ01000262.1	KKP00305.1	852	hypothetical protein THAR02_07599	NA	NA	NA	NA	NA	NA	NA	NA	NA
THAR02_07685	9	JOKZ01000268.1	KKP00223.1	945	hypothetical protein THAR02_07685	NA	NA	NA	NA	NA	NA	NA	NA	NA
THAR02_07716	9	JOKZ01000270.1	KKP00192.1	344	glucanase B	ACU74083.1	GH64	CBM6	glucanase B	3)-beta-glucan endohydrolase Short=(1-	-	-	818159821	+
THAR02_08026	9	JOKZ01000293.1	KKO99862.1	554	sulfite oxidase, partial	NA	NA	NA	NA	NA	NA	NA	NA	NA
THAR02_08043	9	JOKZ01000294.1	KKO99850.1	782	fungal specific transcription factor	NA	NA	NA	NA	NA	NA	NA	NA	NA
THAR02_08114	9	JOKZ01000299.1	KKO99789.1	121	hypothetical protein THAR02_08114	NA	NA	NA	NA	NA	NA	NA	NA	NA
THAR02_08207	9	JOKZ01000306.1	KKO99699.1	385	hypothetical protein THAR02_08207	NA	NA	NA	NA	NA	NA	NA	NA	NA
THAR02_08300	9	JOKZ01000313.1	KKO99597.1	496	threonyl-tRNA synthetase	CAN65674.1	GH28		threonyl-tRNA synthetase	Probable threonine--tRNA ligase, mitochondrial ame: Full	Gly_transf_sug	EC:6.1.1.3	818159076	NA
THAR02_08332	9	JOKZ01000315.1	KKO99570.1	808	hypothetical protein THAR02_08332	NA	NA	NA	NA	NA	NA	NA	NA	NA
THAR02_08372	9	JOKZ01000319.1	KKO99518.1	996	hypothetical protein THAR02_08372	NA	NA	NA	NA	NA	NA	NA	NA	NA
THAR02_08378	9	JOKZ01000319.1	KKO99524.1	1962	ankyrin-1	NA	NA	NA	NA	NA	NA	NA	NA	NA
THAR02_08447	9	JOKZ01000326.1	KKO99447.1	241	hypothetical protein THAR02_08447	NA	NA	NA	NA	NA	NA	NA	NA	NA
THAR02_08503	9	JOKZ01000330.1	KKO99398.1	471	protein farnesyltransferase subunit beta	NA	NA	NA	NA	NA	NA	NA	NA	NA
THAR02_08519	9	JOKZ01000332.1	KKO99374.1	382	mitochondrial phosphate carrier protein 2	XP_367690.1	GH20		mitochondrial phosphate carrier protein 2	Mitochondrial phosphate carrier 3, mitochondrial ame: Full	Glyco_transf_22	-	818158793	NA
THAR02_08525	9	JOKZ01000333.1	KKO99362.1	573	mitochondrial-processing peptidase alpha subunit	NA	NA	NA	NA	NA	NA	NA	NA	NA
THAR02_08663	9	JOKZ01000344.1	KKO99234.1	357	hypothetical protein THAR02_08663	NA	NA	NA	NA	NA	NA	NA	NA	NA
THAR02_08668	9	JOKZ01000344.1	KKO99239.1	593	hypothetical protein THAR02_08668	NA	NA	NA	NA	NA	NA	NA	NA	NA
THAR02_08752	9	JOKZ01000352.1	KKO99140.1	738	hypothetical protein THAR02_08752	NA	NA	NA	NA	NA	NA	NA	NA	NA
THAR02_08804	9	JOKZ01000357.1	KKO99077.1	696	hypothetical protein THAR02_08804	NA	NA	NA	NA	NA	NA	NA	NA	NA
THAR02_08875	9	JOKZ01000363.1	KKO99028.1	762	hypothetical protein THAR02_08875	NA	NA	NA	NA	NA	NA	NA	NA	NA
THAR02_09038	9	JOKZ01000377.1	KKO98851.1	688	hypothetical protein THAR02_09038	NA	NA	NA	NA	NA	NA	NA	NA	NA
THAR02_09052	9	JOKZ01000378.1	KKO98844.1	530	serine peptidase	NA	NA	NA	NA	NA	NA	NA	NA	NA
THAR02_09082	9	JOKZ01000381.1	KKO98813.1	738	MFS transporter, PHS family, inorganic phosphate transporter	NA	NA	NA	NA	NA	NA	NA	NA	NA
THAR02_09210	9	JOKZ01000395.1	KKO98691.1	1026	hypothetical protein THAR02_09210	NA	NA	NA	NA	NA	NA	NA	NA	NA
THAR02_09475	9	JOKZ01000422.1	KKO98418.1	649	MFS transporter, AGZA family, xanthine/uracil permease	NA	NA	NA	NA	NA	NA	NA	NA	NA
THAR02_09563	9	JOKZ01000432.1	KKO98329.1	93	hypothetical protein THAR02_09563	NA	NA	NA	NA	NA	NA	NA	NA	NA
THAR02_09684	9	JOKZ01000446.1	KKO98219.1	362	integral membrane protein	NA	NA	NA	NA	NA	NA	NA	NA	NA
THAR02_09789	9	JOKZ01000459.1	KKO98106.1	432	hypothetical protein THAR02_09789	NA	NA	NA	NA	NA	NA	NA	NA	NA
THAR02_09860	9	JOKZ01000470.1	KKO98033.1	543	choline dehydrogenase	CCT64188.1	AA3		choline dehydrogenase	Choline oxidase	Glyco_hydro_63	-	818156988	NA
THAR02_09874	9	JOKZ01000472.1	KKO98022.1	424	aminotransferase class I and II	NA	NA	NA	NA	NA	NA	NA	NA	NA
THAR02_09928	9	JOKZ01000480.1	KKO97961.1	506	hypothetical protein THAR02_09928	NA	NA	NA	NA	NA	NA	NA	NA	NA
THAR02_09943	9	JOKZ01000482.1	KKO97954.1	1898	DNA polymerase gamma, mitochondrial	NA	NA	NA	NA	NA	NA	NA	NA	NA
THAR02_10106	9	JOKZ01000504.1	KKO97787.1	849	hypothetical protein THAR02_10106	NA	NA	NA	NA	NA	NA	NA	NA	NA
THAR02_10109	9	JOKZ01000504.1	KKO97790.1	713	hypothetical protein THAR02_10109	NA	NA	NA	NA	NA	NA	NA	NA	NA
THAR02_10306	9	JOKZ01000536.1	KKO97588.1	361	hypothetical protein THAR02_10306	NA	NA	NA	NA	NA	NA	NA	NA	NA
THAR02_10385	9	JOKZ01000552.1	KKO97510.1	910	cell pattern formation-associated protein stuA	NA	NA	NA	NA	NA	NA	NA	NA	NA
THAR02_10564	9	JOKZ01000587.1	KKO97329.1	111	hypothetical protein THAR02_10564	NA	NA	NA	NA	NA	NA	NA	NA	NA
THAR02_10590	9	JOKZ01000591.1	KKO97308.1	335	hypothetical protein THAR02_10590	NA	NA	NA	NA	NA	NA	NA	NA	NA
THAR02_10681	9	JOKZ01000610.1	KKO97212.1	514	hypothetical protein THAR02_10681, partial	NA	NA	NA	NA	NA	NA	NA	NA	NA
THAR02_10729	9	JOKZ01000623.1	KKO97170.1	324	hypothetical protein THAR02_10729	NA	NA	NA	NA	NA	NA	NA	NA	NA
THAR02_10731	9	JOKZ01000624.1	KKO97164.1	1097	Ca2+:H+ antiporter	NA	NA	NA	NA	NA	NA	NA	NA	NA
THAR02_10865	9	JOKZ01000658.1	KKO97034.1	72	hypothetical protein THAR02_10865	NA	NA	NA	NA	NA	NA	NA	NA	NA
THAR02_10869	9	JOKZ01000659.1	KKO97030.1	610	hypothetical protein THAR02_10869	NA	NA	NA	NA	NA	NA	NA	NA	NA
THAR02_10957	9	JOKZ01000682.1	KKO96941.1	354	guanine nucleotide-binding protein alpha-2 subunit	NA	NA	NA	NA	NA	NA	NA	NA	NA
THAR02_11296	9	JOKZ01000814.1	KKO96601.1	166	hypothetical protein THAR02_11296	NA	NA	NA	NA	NA	NA	NA	NA	NA
THAR02_11314	9	JOKZ01000824.1	KKO96581.1	619	xaa-Pro aminopeptidase	NA	NA	NA	NA	NA	NA	NA	NA	NA
THAR02_11335	9	JOKZ01000845.1	KKO96561.1	578	hypothetical protein THAR02_11335	NA	NA	NA	NA	NA	NA	NA	NA	NA
THAR02_11365	9	JOKZ01000868.1	KKO96530.1	200	hypothetical protein THAR02_11365, partial	NA	NA	NA	NA	NA	NA	NA	NA	NA
THAR02_11369	9	JOKZ01000870.1	KKO96527.1	1159	hypothetical protein THAR02_11369	NA	NA	NA	NA	NA	NA	NA	NA	NA
THAR02_11417	9	JOKZ01000940.1	KKO96482.1	359	hypothetical protein THAR02_11417	NA	NA	NA	NA	NA	NA	NA	NA	NA
THAR02_00551	10	JOKZ01000008.1	KKP07354.1	521	vacuolar calcium ion transporter	NA	NA	NA	NA	NA	NA	NA	NA	NA
THAR02_00611	10	JOKZ01000009.1	KKP07287.1	194	hypothetical protein THAR02_00611	NA	NA	NA	NA	NA	NA	NA	NA	NA
THAR02_00641	10	JOKZ01000010.1	KKP07211.1	474	UDP-N-acetylglucosamine-dolichyl-phosphate N-acetylglucosaminephosphotransferase	NA	NA	NA	NA	NA	NA	NA	NA	NA
THAR02_00733	10	JOKZ01000011.1	KKP07197.1	186	hypothetical protein THAR02_00733	NA	NA	NA	NA	NA	NA	NA	NA	NA
THAR02_01011	10	JOKZ01000016.1	KKP06930.1	182	hypothetical protein THAR02_01011	NA	NA	NA	NA	NA	NA	NA	NA	NA
THAR02_01082	10	JOKZ01000018.1	KKP06790.1	71	RNA polymerase II transcription factor B subunit 5	NA	NA	NA	NA	NA	NA	NA	NA	NA
THAR02_01158	10	JOKZ01000019.1	KKP06773.1	140	hypothetical protein THAR02_01158	NA	NA	NA	NA	NA	NA	NA	NA	NA
THAR02_01166	10	JOKZ01000020.1	KKP06677.1	455	hypothetical protein THAR02_01166	CCT72047.1	GH39		hypothetical protein THAR02_01166	---NA---	Glyco_hydro_39	-	818167317	NA
THAR02_01269	10	JOKZ01000021.1	KKP06672.1	788	hypothetical protein THAR02_01269, partial	NA	NA	NA	NA	NA	NA	NA	NA	NA
THAR02_01383	10	JOKZ01000024.1	KKP06509.1	384	hypothetical protein THAR02_01383	NA	NA	NA	NA	NA	NA	NA	NA	NA
THAR02_01384	10	JOKZ01000024.1	KKP06510.1	1326	hypothetical protein THAR02_01384	NA	NA	NA	NA	NA	NA	NA	NA	NA
THAR02_01440	10	JOKZ01000025.1	KKP06482.1	421	hypothetical protein THAR02_01440	NA	NA	NA	NA	NA	NA	NA	NA	NA
THAR02_01632	10	JOKZ01000029.1	KKP06294.1	343	hypothetical protein THAR02_01632	NA	NA	NA	NA	NA	NA	NA	NA	NA
THAR02_01786	10	JOKZ01000033.1	KKP06090.1	138	hypothetical protein THAR02_01786	NA	NA	NA	NA	NA	NA	NA	NA	NA
THAR02_01989	10	JOKZ01000037.1	KKP05950.1	112	hypothetical protein THAR02_01989	NA	NA	NA	NA	NA	NA	NA	NA	NA
THAR02_01994	10	JOKZ01000038.1	KKP05877.1	566	hypothetical protein THAR02_01994	NA	NA	NA	NA	NA	NA	NA	NA	NA
THAR02_02313	10	JOKZ01000045.1	KKP05587.1	467	hypothetical protein THAR02_02313	NA	NA	NA	NA	NA	NA	NA	NA	NA
THAR02_02510	10	JOKZ01000050.1	KKP05405.1	1415	hypothetical protein THAR02_02510	NA	NA	NA	NA	NA	NA	NA	NA	NA
THAR02_02877	10	JOKZ01000061.1	KKP05013.1	892	hypothetical protein THAR02_02877	CCT62739.1	GH36		hypothetical protein THAR02_02877	Probable galactinol--sucrose galactosyltransferase 6 ame: Full	SUN	-	818165466	NA
THAR02_03085	10	JOKZ01000066.1	KKP04827.1	412	hypothetical protein THAR02_03085	NA	NA	NA	NA	NA	NA	NA	NA	NA
THAR02_03152	10	JOKZ01000068.1	KKP04740.1	208	secretory component protein shr3	NA	NA	NA	NA	NA	NA	NA	NA	NA
THAR02_03238	10	JOKZ01000071.1	KKP04625.1	379	TfdA family Taurine catabolism dioxygenase TauD	NA	NA	NA	NA	NA	NA	NA	NA	NA
THAR02_03352	10	JOKZ01000074.1	KKP04526.1	1134	copper-translocating P-type ATPase	NA	NA	NA	NA	NA	NA	NA	NA	NA
THAR02_03430	10	JOKZ01000076.1	KKP04486.1	210	hypothetical protein THAR02_03430	NA	NA	NA	NA	NA	NA	NA	NA	NA
THAR02_03745	10	JOKZ01000086.1	KKP04153.1	334	hypothetical protein THAR02_03745	NA	NA	NA	NA	NA	NA	NA	NA	NA
THAR02_03883	10	JOKZ01000090.1	KKP04032.1	393	alpha-methylacyl-CoA racemase	NA	NA	NA	NA	NA	NA	NA	NA	NA
THAR02_03891	10	JOKZ01000091.1	KKP03976.1	287	hypothetical protein THAR02_03891	NA	NA	NA	NA	NA	NA	NA	NA	NA
THAR02_04167	10	JOKZ01000100.1	KKP03715.1	227	hypothetical protein THAR02_04167	NA	NA	NA	NA	NA	NA	NA	NA	NA
THAR02_04174	10	JOKZ01000100.1	KKP03722.1	414	RNA 3\'-terminal phosphate cyclase	NA	NA	NA	NA	NA	NA	NA	NA	NA
THAR02_04215	10	JOKZ01000101.1	KKP03699.1	611	hypothetical protein THAR02_04215	NA	NA	NA	NA	NA	NA	NA	NA	NA
THAR02_04424	10	JOKZ01000108.1	KKP03504.1	259	3-oxoacyl-(acyl-carrier-protein) reductase	NA	NA	NA	NA	NA	NA	NA	NA	NA
THAR02_04495	10	JOKZ01000111.1	KKP03413.1	596	hypothetical protein THAR02_04495	NA	NA	NA	NA	NA	NA	NA	NA	NA
THAR02_04623	10	JOKZ01000116.1	KKP03290.1	313	X-Pro dipeptidyl-peptidase protein	NA	NA	NA	NA	NA	NA	NA	NA	NA
THAR02_04722	10	JOKZ01000121.1	KKP03152.1	375	endo-1,3(4)-beta-glucanase	CCT67128.1	GH16		endo-1,3(4)-beta-glucanase	Probable glycosidase	NMT1_2	EC:3.2.1	818163361	NA
THAR02_04801	10	JOKZ01000124.1	KKP03085.1	396	hypothetical protein THAR02_04801	NA	NA	NA	NA	NA	NA	NA	NA	NA
THAR02_05506	10	JOKZ01000152.1	KKP02394.1	533	hypothetical protein THAR02_05506	NA	NA	NA	NA	NA	NA	NA	NA	NA
THAR02_05520	10	JOKZ01000153.1	KKP02368.1	1053	hypothetical protein THAR02_05520	NA	NA	NA	NA	NA	NA	NA	NA	NA
THAR02_05721	10	JOKZ01000162.1	KKP02174.1	594	hypothetical protein THAR02_05721	NA	NA	NA	NA	NA	NA	NA	NA	NA
THAR02_05767	10	JOKZ01000164.1	KKP02136.1	205	hypothetical protein THAR02_05767	NA	NA	NA	NA	NA	NA	NA	NA	NA
THAR02_05807	10	JOKZ01000166.1	KKP02081.1	165	hypothetical protein THAR02_05807	NA	NA	NA	NA	NA	NA	NA	NA	NA
THAR02_06005	10	JOKZ01000174.1	KKP01886.1	433	hypothetical protein THAR02_06005	NA	NA	NA	NA	NA	NA	NA	NA	NA
THAR02_06113	10	JOKZ01000179.1	KKP01774.1	224	hypothetical protein THAR02_06113	NA	NA	NA	NA	NA	NA	NA	NA	NA
THAR02_06258	10	JOKZ01000186.1	KKP01621.1	542	hypothetical protein THAR02_06258	NA	NA	NA	NA	NA	NA	NA	NA	NA
THAR02_06326	10	JOKZ01000189.1	KKP01578.1	816	hypothetical protein THAR02_06326	NA	NA	NA	NA	NA	NA	NA	NA	NA
THAR02_06368	10	JOKZ01000191.1	KKP01546.1	567	hypothetical protein THAR02_06368	NA	NA	NA	NA	NA	NA	NA	NA	NA
THAR02_06563	10	JOKZ01000201.1	KKP01321.1	336	hypothetical protein THAR02_06563	NA	NA	NA	NA	NA	NA	NA	NA	NA
THAR02_06643	10	JOKZ01000205.1	KKP01246.1	158	hypothetical protein THAR02_06643	NA	NA	NA	NA	NA	NA	NA	NA	NA
THAR02_06733	10	JOKZ01000209.1	KKP01168.1	243	hypothetical protein THAR02_06733	NA	NA	NA	NA	NA	NA	NA	NA	NA
THAR02_06848	10	JOKZ01000215.1	KKP01069.1	871	hypothetical protein THAR02_06848	NA	NA	NA	NA	NA	NA	NA	NA	NA
THAR02_07152	10	JOKZ01000232.1	KKP00765.1	464	hypothetical protein THAR02_07152	NA	NA	NA	NA	NA	NA	NA	NA	NA
THAR02_07207	10	JOKZ01000236.1	KKP00693.1	964	hypothetical protein THAR02_07207	NA	NA	NA	NA	NA	NA	NA	NA	NA
THAR02_07294	10	JOKZ01000242.1	KKP00607.1	343	hypothetical protein THAR02_07294	NA	NA	NA	NA	NA	NA	NA	NA	NA
THAR02_08161	10	JOKZ01000303.1	KKO99731.1	583	hypothetical protein THAR02_08161	NA	NA	NA	NA	NA	NA	NA	NA	NA
THAR02_08196	10	JOKZ01000306.1	KKO99688.1	168	hypothetical protein THAR02_08196	NA	NA	NA	NA	NA	NA	NA	NA	NA
THAR02_08392	10	JOKZ01000321.1	KKO99502.1	1010	hypothetical protein THAR02_08392	NA	NA	NA	NA	NA	NA	NA	NA	NA
THAR02_08413	10	JOKZ01000323.1	KKO99474.1	555	hypothetical protein THAR02_08413	NA	NA	NA	NA	NA	NA	NA	NA	NA
THAR02_08485	10	JOKZ01000329.1	KKO99404.1	429	peptidase family M28	NA	NA	NA	NA	NA	NA	NA	NA	NA
THAR02_08527	10	JOKZ01000333.1	KKO99364.1	827	hypothetical protein THAR02_08527	NA	NA	NA	NA	NA	NA	NA	NA	NA
THAR02_08687	10	JOKZ01000346.1	KKO99209.1	300	hypothetical protein THAR02_08687	NA	NA	NA	NA	NA	NA	NA	NA	NA
THAR02_08757	10	JOKZ01000352.1	KKO99145.1	119	hypothetical protein THAR02_08757	NA	NA	NA	NA	NA	NA	NA	NA	NA
THAR02_08828	10	JOKZ01000359.1	KKO99059.1	228	hypothetical protein THAR02_08828	NA	NA	NA	NA	NA	NA	NA	NA	NA
THAR02_08897	10	JOKZ01000365.1	KKO99004.1	504	exoglucanase 1 precursor	AFD01232.1	GH7	CBM1	exoglucanase 1 precursor	Exoglucanase 1 ame: Full	Polysacc_lyase	EC:3.2.1.91	818158314	NA
THAR02_09147	10	JOKZ01000388.1	KKO98754.1	154	Bys1 family protein	NA	NA	NA	NA	NA	NA	NA	NA	NA
THAR02_09341	10	JOKZ01000409.1	KKO98546.1	582	oligosaccharidyl-lipid flippase family protein	NA	NA	NA	NA	NA	NA	NA	NA	NA
THAR02_09367	10	JOKZ01000411.1	KKO98524.1	923	hypothetical protein THAR02_09367	NA	NA	NA	NA	NA	NA	NA	NA	NA
THAR02_09514	10	JOKZ01000427.1	KKO98373.1	555	hypothetical protein THAR02_09514	NA	NA	NA	NA	NA	NA	NA	NA	NA
THAR02_09536	10	JOKZ01000429.1	KKO98366.1	574	hypothetical protein THAR02_09536	NA	NA	NA	NA	NA	NA	NA	NA	NA
THAR02_09607	10	JOKZ01000437.1	KKO98284.1	288	hypothetical protein THAR02_09607	NA	NA	NA	NA	NA	NA	NA	NA	NA
THAR02_09685	10	JOKZ01000447.1	KKO98204.1	411	hypothetical protein THAR02_09685	NA	NA	NA	NA	NA	NA	NA	NA	NA
THAR02_09703	10	JOKZ01000448.1	KKO98203.1	182	riboflavin kinase	NA	NA	NA	NA	NA	NA	NA	NA	NA
THAR02_09737	10	JOKZ01000452.1	KKO98162.1	197	HIT domain-containing protein	NA	NA	NA	NA	NA	NA	NA	NA	NA
THAR02_09855	10	JOKZ01000469.1	KKO98038.1	129	hypothetical protein THAR02_09855	NA	NA	NA	NA	NA	NA	NA	NA	NA
THAR02_09888	10	JOKZ01000475.1	KKO98001.1	390	agmatinase	NA	NA	NA	NA	NA	NA	NA	NA	NA
THAR02_10098	10	JOKZ01000502.1	KKO97801.1	499	amidophosphoribosyltransferase	NA	NA	NA	NA	NA	NA	NA	NA	NA
THAR02_10176	10	JOKZ01000514.1	KKO97719.1	851	hypothetical protein THAR02_10176	NA	NA	NA	NA	NA	NA	NA	NA	NA
THAR02_10597	10	JOKZ01000592.1	KKO97303.1	493	hypothetical protein THAR02_10597	NA	NA	NA	NA	NA	NA	NA	NA	NA
THAR02_10655	10	JOKZ01000604.1	KKO97237.1	440	cellulase	AAP57754.1	GH5		cellulase	Endoglucanase EG-II Short	adh_short_C2	-	818155764	NA
THAR02_10992	10	JOKZ01000695.1	KKO96907.1	350	palmitoyl-CoA hydrolase	NA	NA	NA	NA	NA	NA	NA	NA	NA
THAR02_11132	10	JOKZ01000742.1	KKO96763.1	339	hypothetical protein THAR02_11132	NA	NA	NA	NA	NA	NA	NA	NA	NA
THAR02_11347	10	JOKZ01000852.1	KKO96550.1	318	hypothetical protein THAR02_11347	NA	NA	NA	NA	NA	NA	NA	NA	NA
THAR02_11371	10	JOKZ01000877.1	KKO96523.1	601	hypothetical protein THAR02_11371	NA	NA	NA	NA	NA	NA	NA	NA	NA
THAR02_11478	10	JOKZ01001094.1	KKO96421.1	327	mitogen-activated protein kinase sty1	NA	NA	NA	NA	NA	NA	NA	NA	NA
THAR02_00047	11	JOKZ01000001.1	KKP07839.1	1060	hypothetical protein THAR02_00047	AIT18900.1	GH18		hypothetical protein THAR02_00047	Iterative polyketide synthase	NAD_binding_4	-	818168577	NA
THAR02_00172	11	JOKZ01000002.1	KKP07784.1	519	coenzyme A transferase	NA	NA	NA	NA	NA	NA	NA	NA	NA
THAR02_00246	11	JOKZ01000003.1	KKP07710.1	363	iron permease FTR1 family protein	NA	NA	NA	NA	NA	NA	NA	NA	NA
THAR02_00249	11	JOKZ01000003.1	KKP07713.1	720	NAD+ synthase (glutamine-hydrolysing)	NA	NA	NA	NA	NA	NA	NA	NA	NA
THAR02_00268	11	JOKZ01000004.1	KKP07593.1	858	vacuolar ATP synthase 98 kDa subunit	NA	NA	NA	NA	NA	NA	NA	NA	NA
THAR02_00302	11	JOKZ01000004.1	KKP07627.1	492	ribose-phosphate pyrophosphokinase	NA	NA	NA	NA	NA	NA	NA	NA	NA
THAR02_00336	11	JOKZ01000005.1	KKP07540.1	1212	hypothetical protein THAR02_00336	NA	NA	NA	NA	NA	NA	NA	NA	NA
THAR02_00585	11	JOKZ01000009.1	KKP07261.1	265	dienelactone hydrolase family protein	NA	NA	NA	NA	NA	NA	NA	NA	NA
THAR02_00672	11	JOKZ01000010.1	KKP07242.1	693	hypothetical protein THAR02_00672	NA	NA	NA	NA	NA	NA	NA	NA	NA
THAR02_00721	11	JOKZ01000011.1	KKP07185.1	337	hypothetical protein THAR02_00721	NA	NA	NA	NA	NA	NA	NA	NA	NA
THAR02_00727	11	JOKZ01000011.1	KKP07191.1	151	hypothetical protein THAR02_00727	NA	NA	NA	NA	NA	NA	NA	NA	NA
THAR02_00731	11	JOKZ01000011.1	KKP07195.1	533	threonine synthase	NA	NA	NA	NA	NA	NA	NA	NA	NA
THAR02_00772	11	JOKZ01000012.1	KKP07122.1	201	ubiquitin-conjugating enzyme E2 H	NA	NA	NA	NA	NA	NA	NA	NA	NA
THAR02_00830	11	JOKZ01000013.1	KKP07071.1	501	hypothetical protein THAR02_00830	NA	NA	NA	NA	NA	NA	NA	NA	NA
THAR02_00851	11	JOKZ01000013.1	KKP07092.1	1551	hypothetical protein THAR02_00851	NA	NA	NA	NA	NA	NA	NA	NA	NA
THAR02_00956	11	JOKZ01000015.1	KKP06976.1	506	hypothetical protein THAR02_00956	CEF86959.1	GT31		hypothetical protein THAR02_00956	---NA---	Fringe	-	818167637	NA
THAR02_01102	11	JOKZ01000018.1	KKP06810.1	294	hypothetical protein THAR02_01102	NA	NA	NA	NA	NA	NA	NA	NA	NA
THAR02_01119	11	JOKZ01000019.1	KKP06734.1	457	Ca2+:H+ antiporter	CCA23365.1	GH18		Ca2+:H+ antiporter	Vacuolar calcium ion transporter ame: Full	Na_Ca_ex	-	818167378	NA
THAR02_01141	11	JOKZ01000019.1	KKP06756.1	211	hypothetical protein THAR02_01141	NA	NA	NA	NA	NA	NA	NA	NA	NA
THAR02_01162	11	JOKZ01000019.1	KKP06777.1	677	transketolase	NA	NA	NA	NA	NA	NA	NA	NA	NA
THAR02_01281	11	JOKZ01000022.1	KKP06583.1	1043	hypothetical protein THAR02_01281	NA	NA	NA	NA	NA	NA	NA	NA	NA
THAR02_01314	11	JOKZ01000022.1	KKP06616.1	486	NADH-ubiquinone oxidoreductase 51 kDa subunit, mitochondrial	NA	NA	NA	NA	NA	NA	NA	NA	NA
THAR02_01317	11	JOKZ01000022.1	KKP06619.1	285	NADH-ubiquinone oxidoreductase 30.4 kDa subunit, mitochondrial	NA	NA	NA	NA	NA	NA	NA	NA	NA
THAR02_01334	11	JOKZ01000023.1	KKP06543.1	1858	chitin synthase	AAL23719.1	GT2		chitin synthase	Chitin synthase 8 ame: Full	Chitin_synth_2	EC:2.4.1.16	818167168	NA
THAR02_01362	11	JOKZ01000023.1	KKP06571.1	422	ATPase family AAA domain-containing protein 1	NA	NA	NA	NA	NA	NA	NA	NA	NA
THAR02_01363	11	JOKZ01000023.1	KKP06572.1	1114	hypothetical protein THAR02_01363	NA	NA	NA	NA	NA	NA	NA	NA	NA
THAR02_01451	11	JOKZ01000026.1	KKP06400.1	610	serine carboxypeptidase	NA	NA	NA	NA	NA	NA	NA	NA	NA
THAR02_01482	11	JOKZ01000026.1	KKP06431.1	982	hypothetical protein THAR02_01482	NA	NA	NA	NA	NA	NA	NA	NA	NA
THAR02_01594	11	JOKZ01000029.1	KKP06256.1	436	hypothetical protein THAR02_01594	NA	NA	NA	NA	NA	NA	NA	NA	NA
THAR02_01600	11	JOKZ01000029.1	KKP06262.1	574	cytosolic Fe-S cluster assembly factor NAR1	NA	NA	NA	NA	NA	NA	NA	NA	NA
THAR02_01612	11	JOKZ01000029.1	KKP06274.1	559	hypothetical protein THAR02_01612	NA	NA	NA	NA	NA	NA	NA	NA	NA
THAR02_01662	11	JOKZ01000030.1	KKP06231.1	729	hypothetical protein THAR02_01662	NA	NA	NA	NA	NA	NA	NA	NA	NA
THAR02_01673	11	JOKZ01000030.1	KKP06242.1	310	hypothetical protein THAR02_01673	NA	NA	NA	NA	NA	NA	NA	NA	NA
THAR02_01681	11	JOKZ01000030.1	KKP06250.1	388	hypothetical protein THAR02_01681	NA	NA	NA	NA	NA	NA	NA	NA	NA
THAR02_01787	11	JOKZ01000033.1	KKP06091.1	504	hypothetical protein THAR02_01787	NA	NA	NA	NA	NA	NA	NA	NA	NA
THAR02_01862	11	JOKZ01000035.1	KKP05990.1	803	hypothetical protein THAR02_01862	NA	NA	NA	NA	NA	NA	NA	NA	NA
THAR02_01919	11	JOKZ01000036.1	KKP05963.1	130	hypothetical protein THAR02_01919	NA	NA	NA	NA	NA	NA	NA	NA	NA
THAR02_02002	11	JOKZ01000038.1	KKP05885.1	930	hypothetical protein THAR02_02002	NA	NA	NA	NA	NA	NA	NA	NA	NA
THAR02_02019	11	JOKZ01000038.1	KKP05902.1	567	asparaginyl-tRNA synthetase	NA	NA	NA	NA	NA	NA	NA	NA	NA
THAR02_02062	11	JOKZ01000039.1	KKP05865.1	259	hypothetical protein THAR02_02062	NA	NA	NA	NA	NA	NA	NA	NA	NA
THAR02_02077	11	JOKZ01000040.1	KKP05793.1	1411	hypothetical protein THAR02_02077	NA	NA	NA	NA	NA	NA	NA	NA	NA
THAR02_02142	11	JOKZ01000041.1	KKP05768.1	584	hypothetical protein THAR02_02142	NA	NA	NA	NA	NA	NA	NA	NA	NA
THAR02_02354	11	JOKZ01000046.1	KKP05537.1	83	U6 snRNA-associated Sm-like protein LSm6	NA	NA	NA	NA	NA	NA	NA	NA	NA
THAR02_02370	11	JOKZ01000046.1	KKP05553.1	183	RNA recognition domain-containing protein	NA	NA	NA	NA	NA	NA	NA	NA	NA
THAR02_02385	11	JOKZ01000047.1	KKP05493.1	353	hypothetical protein THAR02_02385	NA	NA	NA	NA	NA	NA	NA	NA	NA
THAR02_02386	11	JOKZ01000047.1	KKP05494.1	513	cytochrome P450	NA	NA	NA	NA	NA	NA	NA	NA	NA
THAR02_02430	11	JOKZ01000048.1	KKP05470.1	530	cytochrome P450 52E2	NA	NA	NA	NA	NA	NA	NA	NA	NA
THAR02_02523	11	JOKZ01000051.1	KKP05334.1	192	hypothetical protein THAR02_02523	NA	NA	NA	NA	NA	NA	NA	NA	NA
THAR02_02634	11	JOKZ01000054.1	KKP05244.1	425	hypothetical protein THAR02_02634	NA	NA	NA	NA	NA	NA	NA	NA	NA
THAR02_02673	11	JOKZ01000055.1	KKP05221.1	496	catalase	NA	NA	NA	NA	NA	NA	NA	NA	NA
THAR02_02806	11	JOKZ01000059.1	KKP05095.1	272	hypothetical protein THAR02_02806	NA	NA	NA	NA	NA	NA	NA	NA	NA
THAR02_02817	11	JOKZ01000059.1	KKP05106.1	433	hypothetical protein THAR02_02817	NA	NA	NA	NA	NA	NA	NA	NA	NA
THAR02_02850	11	JOKZ01000060.1	KKP05063.1	253	hypothetical protein THAR02_02850	NA	NA	NA	NA	NA	NA	NA	NA	NA
THAR02_02982	11	JOKZ01000064.1	KKP04881.1	640	transketolase	NA	NA	NA	NA	NA	NA	NA	NA	NA
THAR02_03029	11	JOKZ01000065.1	KKP04851.1	357	hypothetical protein THAR02_03029	NA	NA	NA	NA	NA	NA	NA	NA	NA
THAR02_03051	11	JOKZ01000065.1	KKP04873.1	176	60S ribosomal protein L20	NA	NA	NA	NA	NA	NA	NA	NA	NA
THAR02_03075	11	JOKZ01000066.1	KKP04817.1	158	hypothetical protein THAR02_03075	NA	NA	NA	NA	NA	NA	NA	NA	NA
THAR02_03092	11	JOKZ01000066.1	KKP04834.1	359	translation initiation factor 3 subunit H	NA	NA	NA	NA	NA	NA	NA	NA	NA
THAR02_03113	11	JOKZ01000067.1	KKP04776.1	447	arginine biosynthesis ArgJ, mitochondrial	NA	NA	NA	NA	NA	NA	NA	NA	NA
THAR02_03371	11	JOKZ01000074.1	KKP04545.1	2624	hypothetical protein THAR02_03371	NA	NA	NA	NA	NA	NA	NA	NA	NA
THAR02_03808	11	JOKZ01000088.1	KKP04082.1	264	hypothetical protein THAR02_03808	NA	NA	NA	NA	NA	NA	NA	NA	NA
THAR02_03870	11	JOKZ01000090.1	KKP04019.1	56	40S ribosomal protein S29	NA	NA	NA	NA	NA	NA	NA	NA	NA
THAR02_03953	11	JOKZ01000092.1	KKP03971.1	616	hypothetical protein THAR02_03953	NA	NA	NA	NA	NA	NA	NA	NA	NA
THAR02_03960	11	JOKZ01000093.1	KKP03923.1	619	hypothetical protein THAR02_03960	NA	NA	NA	NA	NA	NA	NA	NA	NA
THAR02_03968	11	JOKZ01000093.1	KKP03931.1	1245	hypothetical protein THAR02_03968	NA	NA	NA	NA	NA	NA	NA	NA	NA
THAR02_04003	11	JOKZ01000094.1	KKP03915.1	630	hypothetical protein THAR02_04003	NA	NA	NA	NA	NA	NA	NA	NA	NA
THAR02_04025	11	JOKZ01000095.1	KKP03876.1	401	hypothetical protein THAR02_04025	NA	NA	NA	NA	NA	NA	NA	NA	NA
THAR02_04040	11	JOKZ01000096.1	KKP03828.1	187	succinate dehydrogenase cytochrome b subunit	NA	NA	NA	NA	NA	NA	NA	NA	NA
THAR02_04141	11	JOKZ01000099.1	KKP03753.1	491	hypothetical protein THAR02_04141	NA	NA	NA	NA	NA	NA	NA	NA	NA
THAR02_04176	11	JOKZ01000100.1	KKP03724.1	616	hypothetical protein THAR02_04176	NA	NA	NA	NA	NA	NA	NA	NA	NA
THAR02_04300	11	JOKZ01000104.1	KKP03616.1	853	glycosyl hydrolase family 2	AEO69937.1	GH2		glycosyl hydrolase family 2	Beta-mannosidase B ame: Full	Glyco_transf_22	EC:3.2.1.25	818163893	NA
THAR02_04316	11	JOKZ01000105.1	KKP03573.1	1608	hypothetical protein THAR02_04316	NA	NA	NA	NA	NA	NA	NA	NA	NA
THAR02_04359	11	JOKZ01000106.1	KKP03552.1	576	hypothetical protein THAR02_04359	NA	NA	NA	NA	NA	NA	NA	NA	NA
THAR02_04450	11	JOKZ01000110.1	KKP03421.1	430	Gti1/Pac2 family protein	NA	NA	NA	NA	NA	NA	NA	NA	NA
THAR02_04451	11	JOKZ01000110.1	KKP03422.1	539	MBOAT family protein	NA	NA	NA	NA	NA	NA	NA	NA	NA
THAR02_04573	11	JOKZ01000114.1	KKP03322.1	637	hypothetical protein THAR02_04573	NA	NA	NA	NA	NA	NA	NA	NA	NA
THAR02_04600	11	JOKZ01000115.1	KKP03308.1	799	hypothetical protein THAR02_04600	NA	NA	NA	NA	NA	NA	NA	NA	NA
THAR02_04656	11	JOKZ01000118.1	KKP03227.1	685	transketolase	NA	NA	NA	NA	NA	NA	NA	NA	NA
THAR02_04668	11	JOKZ01000118.1	KKP03239.1	1211	chitin synthase 4	CCT62022.1	GT2		chitin synthase 4	Chitin synthase 4 ame: Full	Glyco_hydro_47	EC:2.4.1.16	818163457	NA
THAR02_04684	11	JOKZ01000119.1	KKP03210.1	776	hypothetical protein THAR02_04684	AAF80600.1	GH55		hypothetical protein THAR02_04684	Glucan 1,3-beta-glucosidase ame: Full	Glyco_trans_2_3	EC:3.2.1.21	818163425	+
THAR02_04689	11	JOKZ01000119.1	KKP03215.1	364	hypothetical protein THAR02_04689	NA	NA	NA	NA	NA	NA	NA	NA	NA
THAR02_04702	11	JOKZ01000120.1	KKP03183.1	300	60S ribosomal protein L5	NA	NA	NA	NA	NA	NA	NA	NA	NA
THAR02_04912	11	JOKZ01000128.1	KKP02981.1	1278	glycosyl hydrolase family 18	CBX95390.1	GH18	CBM18,CBM18	glycosyl hydrolase family 18	Killer toxin subunits alpha beta ame: Full	ADH_N	EC:3.2.1.14	818163161	NA
THAR02_04913	11	JOKZ01000128.1	KKP02982.1	360	hypothetical protein THAR02_04913	NA	NA	NA	NA	NA	NA	NA	NA	NA
THAR02_04914	11	JOKZ01000128.1	KKP02983.1	501	LysM domain-containing protein	NA	NA	NA	NA	NA	NA	NA	NA	NA
THAR02_05045	11	JOKZ01000133.1	KKP02869.1	239	hypothetical protein THAR02_05045	NA	NA	NA	NA	NA	NA	NA	NA	NA
THAR02_05059	11	JOKZ01000134.1	KKP02829.1	302	hypothetical protein THAR02_05059	NA	NA	NA	NA	NA	NA	NA	NA	NA
THAR02_05146	11	JOKZ01000137.1	KKP02757.1	137	hypothetical protein THAR02_05146	NA	NA	NA	NA	NA	NA	NA	NA	NA
THAR02_05276	11	JOKZ01000142.1	KKP02642.1	158	chromatin modification-like protein EAF6	NA	NA	NA	NA	NA	NA	NA	NA	NA
THAR02_05353	11	JOKZ01000146.1	KKP02540.1	803	hypothetical protein THAR02_05353	NA	NA	NA	NA	NA	NA	NA	NA	NA
THAR02_05354	11	JOKZ01000146.1	KKP02541.1	298	hypothetical protein THAR02_05354	NA	NA	NA	NA	NA	NA	NA	NA	NA
THAR02_05358	11	JOKZ01000146.1	KKP02545.1	1079	hypothetical protein THAR02_05358	NA	NA	NA	NA	NA	NA	NA	NA	NA
THAR02_05369	11	JOKZ01000147.1	KKP02507.1	428	hypothetical protein THAR02_05369	NA	NA	NA	NA	NA	NA	NA	NA	NA
THAR02_05409	11	JOKZ01000148.1	KKP02500.1	562	hypothetical protein THAR02_05409	NA	NA	NA	NA	NA	NA	NA	NA	NA
THAR02_05545	11	JOKZ01000154.1	KKP02345.1	215	ER lumen protein retaining receptor	NA	NA	NA	NA	NA	NA	NA	NA	NA
THAR02_05659	11	JOKZ01000159.1	KKP02246.1	209	hypothetical protein THAR02_05659	NA	NA	NA	NA	NA	NA	NA	NA	NA
THAR02_05665	11	JOKZ01000159.1	KKP02252.1	802	DNA repair protein rhp54	NA	NA	NA	NA	NA	NA	NA	NA	NA
THAR02_05730	11	JOKZ01000163.1	KKP02144.1	504	hypothetical protein THAR02_05730	NA	NA	NA	NA	NA	NA	NA	NA	NA
THAR02_05775	11	JOKZ01000165.1	KKP02097.1	1252	cellular morphogenesis protein	NA	NA	NA	NA	NA	NA	NA	NA	NA
THAR02_05993	11	JOKZ01000173.1	KKP01917.1	1018	hypothetical protein THAR02_05993	NA	NA	NA	NA	NA	NA	NA	NA	NA
THAR02_06047	11	JOKZ01000176.1	KKP01835.1	248	triosephosphate isomerase	NA	NA	NA	NA	NA	NA	NA	NA	NA
THAR02_06084	11	JOKZ01000177.1	KKP01828.1	280	histone-like transcription factor and archaeal histone	NA	NA	NA	NA	NA	NA	NA	NA	NA
THAR02_06156	11	JOKZ01000181.1	KKP01740.1	262	short chain dehydrogenase	NA	NA	NA	NA	NA	NA	NA	NA	NA
THAR02_06449	11	JOKZ01000195.1	KKP01453.1	337	aquaglyceroporin like protein, other eukaryote	NA	NA	NA	NA	NA	NA	NA	NA	NA
THAR02_06491	11	JOKZ01000197.1	KKP01413.1	1050	hypothetical protein THAR02_06491	NA	NA	NA	NA	NA	NA	NA	NA	NA
THAR02_06518	11	JOKZ01000199.1	KKP01361.1	107	hypothetical protein THAR02_06518	NA	NA	NA	NA	NA	NA	NA	NA	NA
THAR02_06524	11	JOKZ01000199.1	KKP01367.1	155	hypothetical protein THAR02_06524	NA	NA	NA	NA	NA	NA	NA	NA	NA
THAR02_06589	11	JOKZ01000202.1	KKP01309.1	704	hypothetical protein THAR02_06589	NA	NA	NA	NA	NA	NA	NA	NA	NA
THAR02_06608	11	JOKZ01000203.1	KKP01291.1	529	hypothetical protein THAR02_06608	NA	NA	NA	NA	NA	NA	NA	NA	NA
THAR02_06703	11	JOKZ01000208.1	KKP01177.1	1114	hypothetical protein THAR02_06703	NA	NA	NA	NA	NA	NA	NA	NA	NA
THAR02_06779	11	JOKZ01000212.1	KKP01110.1	494	hypothetical protein THAR02_06779	NA	NA	NA	NA	NA	NA	NA	NA	NA
THAR02_06819	11	JOKZ01000214.1	KKP01082.1	301	ATP-binding protein	NA	NA	NA	NA	NA	NA	NA	NA	NA
THAR02_06826	11	JOKZ01000214.1	KKP01089.1	72	hypothetical protein THAR02_06826	NA	NA	NA	NA	NA	NA	NA	NA	NA
THAR02_06895	11	JOKZ01000218.1	KKP00992.1	423	hypothetical protein THAR02_06895	NA	NA	NA	NA	NA	NA	NA	NA	NA
THAR02_07161	11	JOKZ01000233.1	KKP00735.1	756	hypothetical protein THAR02_07161	NA	NA	NA	NA	NA	NA	NA	NA	NA
THAR02_07183	11	JOKZ01000234.1	KKP00725.1	243	dolichol-phosphate mannosyltransferase	AAG32629.1	GT2		dolichol-phosphate mannosyltransferase	Dolichol-phosphate mannosyltransferase subunit 1 ame: Full	Glyco_hydro_10	EC:2.4.1.109; EC:2.4.1.83	818160488	NA
THAR02_07200	11	JOKZ01000236.1	KKP00686.1	400	TatD DNase	NA	NA	NA	NA	NA	NA	NA	NA	NA
THAR02_07215	11	JOKZ01000237.1	KKP00681.1	822	hypothetical protein THAR02_07215	NA	NA	NA	NA	NA	NA	NA	NA	NA
THAR02_07242	11	JOKZ01000239.1	KKP00653.1	674	hypothetical protein THAR02_07242	NA	NA	NA	NA	NA	NA	NA	NA	NA
THAR02_07297	11	JOKZ01000242.1	KKP00610.1	320	hypothetical protein THAR02_07297	NA	NA	NA	NA	NA	NA	NA	NA	NA
THAR02_07305	11	JOKZ01000243.1	KKP00580.1	195	hypothetical protein THAR02_07305	NA	NA	NA	NA	NA	NA	NA	NA	NA
THAR02_07317	11	JOKZ01000243.1	KKP00592.1	271	hypothetical protein THAR02_07317	NA	NA	NA	NA	NA	NA	NA	NA	NA
THAR02_07338	11	JOKZ01000245.1	KKP00560.1	755	serine/threonine protein kinase	NA	NA	NA	NA	NA	NA	NA	NA	NA
THAR02_07486	11	JOKZ01000254.1	KKP00417.1	93	Tim10/DDP family zinc finger	NA	NA	NA	NA	NA	NA	NA	NA	NA
THAR02_07740	11	JOKZ01000272.1	KKP00156.1	509	hypothetical protein THAR02_07740	NA	NA	NA	NA	NA	NA	NA	NA	NA
THAR02_07797	11	JOKZ01000276.1	KKP00090.1	481	aldehyde dehydrogenase	NA	NA	NA	NA	NA	NA	NA	NA	NA
THAR02_07904	11	JOKZ01000285.1	KKO99980.1	684	adenylosuccinate synthetase	NA	NA	NA	NA	NA	NA	NA	NA	NA
THAR02_08061	11	JOKZ01000295.1	KKO99839.1	264	hypothetical protein THAR02_08061	NA	NA	NA	NA	NA	NA	NA	NA	NA
THAR02_08077	11	JOKZ01000296.1	KKO99827.1	622	aspartyl-tRNA(Asn)/glutamyl-tRNA (Gln) amidotransferase subunit B	NA	NA	NA	NA	NA	NA	NA	NA	NA
THAR02_08168	11	JOKZ01000303.1	KKO99738.1	483	glycosyl hydrolase family 43 protein	XP_365143.1	GH43		glycosyl hydrolase family 43 protein	beta-xylosidase ame: Full	Glyco_hydro_18	-	818159252	NA
THAR02_08263	11	JOKZ01000310.1	KKO99644.1	171	glycine cleavage system H protein	NA	NA	NA	NA	NA	NA	NA	NA	NA
THAR02_08387	11	JOKZ01000321.1	KKO99497.1	254	hypothetical protein THAR02_08387	NA	NA	NA	NA	NA	NA	NA	NA	NA
THAR02_08408	11	JOKZ01000322.1	KKO99493.1	564	hypothetical protein THAR02_08408	NA	NA	NA	NA	NA	NA	NA	NA	NA
THAR02_08473	11	JOKZ01000328.1	KKO99418.1	494	hypothetical protein THAR02_08473	NA	NA	NA	NA	NA	NA	NA	NA	NA
THAR02_08484	11	JOKZ01000329.1	KKO99403.1	318	hypothetical protein THAR02_08484	BAE55946.1	CE1		hypothetical protein THAR02_08484	Probable feruloyl esterase C ame: Full	-	-	818158832	NA
THAR02_08499	11	JOKZ01000330.1	KKO99394.1	856	acetyltransferase	NA	NA	NA	NA	NA	NA	NA	NA	NA
THAR02_08550	11	JOKZ01000335.1	KKO99340.1	825	hypothetical protein THAR02_08550	NA	NA	NA	NA	NA	NA	NA	NA	NA
THAR02_08574	11	JOKZ01000337.1	KKO99312.1	851	hypothetical protein THAR02_08574	NA	NA	NA	NA	NA	NA	NA	NA	NA
THAR02_08587	11	JOKZ01000338.1	KKO99296.1	548	carboxypeptidase Y precursor	NA	NA	NA	NA	NA	NA	NA	NA	NA
THAR02_08603	11	JOKZ01000339.1	KKO99287.1	790	hypothetical protein THAR02_08603	NA	NA	NA	NA	NA	NA	NA	NA	NA
THAR02_08649	11	JOKZ01000343.1	KKO99249.1	236	hypothetical protein THAR02_08649	NA	NA	NA	NA	NA	NA	NA	NA	NA
THAR02_08674	11	JOKZ01000345.1	KKO99220.1	365	hypothetical protein THAR02_08674	NA	NA	NA	NA	NA	NA	NA	NA	NA
THAR02_08779	11	JOKZ01000354.1	KKO99124.1	567	hypothetical protein THAR02_08779	NA	NA	NA	NA	NA	NA	NA	NA	NA
THAR02_08843	11	JOKZ01000360.1	KKO99055.1	638	hypothetical protein THAR02_08843	NA	NA	NA	NA	NA	NA	NA	NA	NA
THAR02_08879	11	JOKZ01000364.1	KKO99008.1	742	NADH-ubiquinone oxidoreductase 78 kDa subunit, mitochondrial	NA	NA	NA	NA	NA	NA	NA	NA	NA
THAR02_08896	11	JOKZ01000365.1	KKO99003.1	256	aspergillopepsin-2 precursor	NA	NA	NA	NA	NA	NA	NA	NA	NA
THAR02_08905	11	JOKZ01000366.1	KKO98992.1	197	hypothetical protein THAR02_08905	NA	NA	NA	NA	NA	NA	NA	NA	NA
THAR02_09010	11	JOKZ01000374.1	KKO98894.1	206	protein bli-3	NA	NA	NA	NA	NA	NA	NA	NA	NA
THAR02_09086	11	JOKZ01000382.1	KKO98803.1	414	acetyl-CoA acetyltransferase	NA	NA	NA	NA	NA	NA	NA	NA	NA
THAR02_09171	11	JOKZ01000391.1	KKO98723.1	369	hypothetical protein THAR02_09171	NA	NA	NA	NA	NA	NA	NA	NA	NA
THAR02_09448	11	JOKZ01000418.1	KKO98456.1	1254	hypothetical protein THAR02_09448	NA	NA	NA	NA	NA	NA	NA	NA	NA
THAR02_09568	11	JOKZ01000432.1	KKO98334.1	631	cytochrome P450	NA	NA	NA	NA	NA	NA	NA	NA	NA
THAR02_09659	11	JOKZ01000443.1	KKO98245.1	304	hypothetical protein THAR02_09659	NA	NA	NA	NA	NA	NA	NA	NA	NA
THAR02_09735	11	JOKZ01000452.1	KKO98160.1	402	hypothetical protein THAR02_09735	NA	NA	NA	NA	NA	NA	NA	NA	NA
THAR02_09861	11	JOKZ01000470.1	KKO98034.1	4833	hypothetical protein THAR02_09861	NA	NA	NA	NA	NA	NA	NA	NA	NA
THAR02_09873	11	JOKZ01000472.1	KKO98021.1	1367	xanthine dehydrogenase	NA	NA	NA	NA	NA	NA	NA	NA	NA
THAR02_09895	11	JOKZ01000476.1	KKO97995.1	705	serine/threonine-protein kinase sid2	NA	NA	NA	NA	NA	NA	NA	NA	NA
THAR02_09966	11	JOKZ01000486.1	KKO97922.1	446	adaptor complexes medium subunit family protein	NA	NA	NA	NA	NA	NA	NA	NA	NA
THAR02_10294	11	JOKZ01000534.1	KKO97602.1	538	L-ascorbate oxidase	CCT67688.1	AA1		L-ascorbate oxidase	L-ascorbate oxidase Short	Pro_isomerase	-	818156357	NA
THAR02_10316	11	JOKZ01000538.1	KKO97577.1	811	hypothetical protein THAR02_10316	NA	NA	NA	NA	NA	NA	NA	NA	NA
THAR02_10366	11	JOKZ01000548.1	KKO97527.1	659	hypothetical protein THAR02_10366	NA	NA	NA	NA	NA	NA	NA	NA	NA
THAR02_10380	11	JOKZ01000551.1	KKO97512.1	619	fumarate reductase Osm1	NA	NA	NA	NA	NA	NA	NA	NA	NA
THAR02_10398	11	JOKZ01000555.1	KKO97497.1	753	hypothetical protein THAR02_10398	NA	NA	NA	NA	NA	NA	NA	NA	NA
THAR02_10443	11	JOKZ01000565.1	KKO97449.1	261	hypothetical protein THAR02_10443	NA	NA	NA	NA	NA	NA	NA	NA	NA
THAR02_10702	11	JOKZ01000615.1	KKO97192.1	938	hypothetical protein THAR02_10702	NA	NA	NA	NA	NA	NA	NA	NA	NA
THAR02_10705	11	JOKZ01000615.1	KKO97195.1	229	proteasome component PRE3 precursor	NA	NA	NA	NA	NA	NA	NA	NA	NA
THAR02_10858	11	JOKZ01000657.1	KKO97035.1	616	hypothetical protein THAR02_10858	NA	NA	NA	NA	NA	NA	NA	NA	NA
THAR02_10883	11	JOKZ01000665.1	KKO97012.1	453	hydroxymethylglutaryl-CoA synthase	NA	NA	NA	NA	NA	NA	NA	NA	NA
THAR02_10904	11	JOKZ01000671.1	KKO96989.1	675	hypothetical protein THAR02_10904	NA	NA	NA	NA	NA	NA	NA	NA	NA
THAR02_10906	11	JOKZ01000671.1	KKO96991.1	1096	hypothetical protein THAR02_10906	NA	NA	NA	NA	NA	NA	NA	NA	NA
THAR02_10923	11	JOKZ01000674.1	KKO96978.1	358	hypothetical protein THAR02_10923	NA	NA	NA	NA	NA	NA	NA	NA	NA
THAR02_11067	11	JOKZ01000716.1	KKO96828.1	57	hypothetical protein THAR02_11067	NA	NA	NA	NA	NA	NA	NA	NA	NA
THAR02_11068	11	JOKZ01000716.1	KKO96829.1	1145	cytochrome P450	NA	NA	NA	NA	NA	NA	NA	NA	NA
THAR02_11320	11	JOKZ01000829.1	KKO96576.1	617	hypothetical protein THAR02_11320	NA	NA	NA	NA	NA	NA	NA	NA	NA
THAR02_11333	11	JOKZ01000841.1	KKO96564.1	628	hypothetical protein THAR02_11333	NA	NA	NA	NA	NA	NA	NA	NA	NA
THAR02_11485	11	JOKZ01001161.1	KKO96414.1	281	glucose 1-dehydrogenase	NA	NA	NA	NA	NA	NA	NA	NA	NA
THAR02_00215	12	JOKZ01000003.1	KKP07679.1	231	hypothetical protein THAR02_00215	NA	NA	NA	NA	NA	NA	NA	NA	NA
THAR02_00254	12	JOKZ01000004.1	KKP07579.1	706	hypothetical protein THAR02_00254	NA	NA	NA	NA	NA	NA	NA	NA	NA
THAR02_00286	12	JOKZ01000004.1	KKP07611.1	255	hypothetical protein THAR02_00286, partial	NA	NA	NA	NA	NA	NA	NA	NA	NA
THAR02_00316	12	JOKZ01000004.1	KKP07641.1	238	hypothetical protein THAR02_00316	NA	NA	NA	NA	NA	NA	NA	NA	NA
THAR02_00459	12	JOKZ01000007.1	KKP07397.1	459	hypothetical protein THAR02_00459	NA	NA	NA	NA	NA	NA	NA	NA	NA
THAR02_00493	12	JOKZ01000007.1	KKP07431.1	733	chaperonin GroL	NA	NA	NA	NA	NA	NA	NA	NA	NA
THAR02_00581	12	JOKZ01000009.1	KKP07257.1	2233	protein pyrABCN	NA	NA	NA	NA	NA	NA	NA	NA	NA
THAR02_00614	12	JOKZ01000009.1	KKP07290.1	441	hypothetical protein THAR02_00614	NA	NA	NA	NA	NA	NA	NA	NA	NA
THAR02_00669	12	JOKZ01000010.1	KKP07239.1	290	ATP synthase F0	NA	NA	NA	NA	NA	NA	NA	NA	NA
THAR02_00677	12	JOKZ01000010.1	KKP07247.1	653	hypothetical protein THAR02_00677	NA	NA	NA	NA	NA	NA	NA	NA	NA
THAR02_01029	12	JOKZ01000017.1	KKP06832.1	175	hypothetical protein THAR02_01029	NA	NA	NA	NA	NA	NA	NA	NA	NA
THAR02_01072	12	JOKZ01000017.1	KKP06875.1	886	hypothetical protein THAR02_01072	NA	NA	NA	NA	NA	NA	NA	NA	NA
THAR02_01079	12	JOKZ01000018.1	KKP06787.1	457	1,3-beta-glucanosyltransferase gel1 precursor	CEF75293.1	GH72		1,3-beta-glucanosyltransferase gel1 precursor	1,3-beta-glucanosyltransferase gel1 ame: Full	Glyco_hydro_72	-	818167435	NA
THAR02_01104	12	JOKZ01000018.1	KKP06812.1	492	indoleamine 2,3-dioxygenase family protein	NA	NA	NA	NA	NA	NA	NA	NA	NA
THAR02_01249	12	JOKZ01000021.1	KKP06652.1	859	hypothetical protein THAR02_01249	NA	NA	NA	NA	NA	NA	NA	NA	NA
THAR02_01347	12	JOKZ01000023.1	KKP06556.1	716	heat shock 70kDa protein 4	NA	NA	NA	NA	NA	NA	NA	NA	NA
THAR02_01368	12	JOKZ01000024.1	KKP06494.1	394	CMGC/GSK protein kinase	NA	NA	NA	NA	NA	NA	NA	NA	NA
THAR02_01407	12	JOKZ01000025.1	KKP06449.1	731	hypothetical protein THAR02_01407	NA	NA	NA	NA	NA	NA	NA	NA	NA
THAR02_01555	12	JOKZ01000028.1	KKP06310.1	579	hypothetical protein THAR02_01555	NA	NA	NA	NA	NA	NA	NA	NA	NA
THAR02_01808	12	JOKZ01000033.1	KKP06112.1	615	5-aminolevulinate synthase, mitochondrial	NA	NA	NA	NA	NA	NA	NA	NA	NA
THAR02_01874	12	JOKZ01000035.1	KKP06002.1	289	hypothetical protein THAR02_01874	NA	NA	NA	NA	NA	NA	NA	NA	NA
THAR02_02038	12	JOKZ01000039.1	KKP05841.1	138	protein SnodProt1 precursor	NA	NA	NA	NA	NA	NA	NA	NA	+
THAR02_02040	12	JOKZ01000039.1	KKP05843.1	359	homoserine kinase	NA	NA	NA	NA	NA	NA	NA	NA	NA
THAR02_02136	12	JOKZ01000041.1	KKP05762.1	513	cytochrome P450	NA	NA	NA	NA	NA	NA	NA	NA	NA
THAR02_02220	12	JOKZ01000043.1	KKP05666.1	86	NADH dehydrogenase (ubiquinone) 1 beta subcomplex 7	NA	NA	NA	NA	NA	NA	NA	NA	NA
THAR02_02335	12	JOKZ01000046.1	KKP05518.1	332	40S ribosomal protein S6-B	NA	NA	NA	NA	NA	NA	NA	NA	NA
THAR02_02377	12	JOKZ01000046.1	KKP05560.1	389	hypothetical protein THAR02_02377	NA	NA	NA	NA	NA	NA	NA	NA	NA
THAR02_02394	12	JOKZ01000047.1	KKP05502.1	219	hypothetical protein THAR02_02394	NA	NA	NA	NA	NA	NA	NA	NA	NA
THAR02_02435	12	JOKZ01000048.1	KKP05475.1	1105	elongation factor 3	NA	NA	NA	NA	NA	NA	NA	NA	NA
THAR02_02604	12	JOKZ01000053.1	KKP05273.1	552	hypothetical protein THAR02_02604	NA	NA	NA	NA	NA	NA	NA	NA	NA
THAR02_02676	12	JOKZ01000055.1	KKP05224.1	171	E3 ubiquitin ligase complex SCF subunit scon-3	NA	NA	NA	NA	NA	NA	NA	NA	NA
THAR02_02714	12	JOKZ01000056.1	KKP05195.1	156	hypothetical protein THAR02_02714	NA	NA	NA	NA	NA	NA	NA	NA	NA
THAR02_02718	12	JOKZ01000056.1	KKP05199.1	162	hypothetical protein THAR02_02718	NA	NA	NA	NA	NA	NA	NA	NA	NA
THAR02_02793	12	JOKZ01000059.1	KKP05082.1	480	serine hydroxymethyltransferase	AHO16406.1	GH13		serine hydroxymethyltransferase	Serine hydroxymethyltransferase, cytosolic Short	Sulfatase	EC:2.1.2.1	818165543	NA
THAR02_02876	12	JOKZ01000061.1	KKP05012.1	474	mitochondrial-processing peptidase subunit beta	NA	NA	NA	NA	NA	NA	NA	NA	NA
THAR02_03072	12	JOKZ01000066.1	KKP04814.1	254	haloacid dehalogenase	NA	NA	NA	NA	NA	NA	NA	NA	NA
THAR02_03465	12	JOKZ01000077.1	KKP04458.1	1506	multidrug resistance protein CDR1	NA	NA	NA	NA	NA	NA	NA	NA	NA
THAR02_03534	12	JOKZ01000080.1	KKP04331.1	450	UPF0271 protein	NA	NA	NA	NA	NA	NA	NA	NA	NA
THAR02_03630	12	JOKZ01000082.1	KKP04279.1	417	covalently-linked cell wall protein	NA	NA	NA	NA	NA	NA	NA	NA	NA
THAR02_03653	12	JOKZ01000083.1	KKP04244.1	1101	hypothetical protein THAR02_03653	NA	NA	NA	NA	NA	NA	NA	NA	NA
THAR02_03662	12	JOKZ01000083.1	KKP04253.1	657	nucleolar GTP-binding protein	NA	NA	NA	NA	NA	NA	NA	NA	NA
THAR02_03663	12	JOKZ01000083.1	KKP04254.1	463	acetyltransferase	NA	NA	NA	NA	NA	NA	NA	NA	NA
THAR02_03693	12	JOKZ01000085.1	KKP04175.1	578	hypothetical protein THAR02_03693	NA	NA	NA	NA	NA	NA	NA	NA	NA
THAR02_03767	12	JOKZ01000087.1	KKP04108.1	862	hypothetical protein THAR02_03767	NA	NA	NA	NA	NA	NA	NA	NA	NA
THAR02_03816	12	JOKZ01000088.1	KKP04090.1	307	hypothetical protein THAR02_03816	NA	NA	NA	NA	NA	NA	NA	NA	NA
THAR02_03965	12	JOKZ01000093.1	KKP03928.1	513	ATP synthase subunit beta	NA	NA	NA	NA	NA	NA	NA	NA	NA
THAR02_04022	12	JOKZ01000095.1	KKP03873.1	487	ATP-citrate synthase subunit 2	NA	NA	NA	NA	NA	NA	NA	NA	NA
THAR02_04051	12	JOKZ01000096.1	KKP03839.1	339	methylenetetrahydrofolate dehydrogenase (NAD+)	NA	NA	NA	NA	NA	NA	NA	NA	NA
THAR02_04139	12	JOKZ01000099.1	KKP03751.1	581	hypothetical protein THAR02_04139	CCT73322.1	AA3		hypothetical protein THAR02_04139	Pyranose dehydrogenase Short	Cellulase	-	818164048	NA
THAR02_04245	12	JOKZ01000102.1	KKP03670.1	181	hypothetical protein THAR02_04245	AIC16797.1	GT66		hypothetical protein THAR02_04245	Peptidyl-prolyl cis-trans isomerase, mitochondrial Short	Glyco_transf_8	EC:1.6.2.4; EC:5.2.1.8; EC:1.14.13	818163954	NA
THAR02_04287	12	JOKZ01000104.1	KKP03603.1	579	threonine dehydratase	NA	NA	NA	NA	NA	NA	NA	NA	NA
THAR02_04312	12	JOKZ01000105.1	KKP03569.1	268	hypothetical protein THAR02_04312	NA	NA	NA	NA	NA	NA	NA	NA	NA
THAR02_04322	12	JOKZ01000105.1	KKP03579.1	206	Ras-like protein Rab7	NA	NA	NA	NA	NA	NA	NA	NA	NA
THAR02_04329	12	JOKZ01000105.1	KKP03586.1	749	hypothetical protein THAR02_04329	NA	NA	NA	NA	NA	NA	NA	NA	NA
THAR02_04500	12	JOKZ01000111.1	KKP03418.1	393	hypothetical protein THAR02_04500	NA	NA	NA	NA	NA	NA	NA	NA	NA
THAR02_04663	12	JOKZ01000118.1	KKP03234.1	114	hypothetical protein THAR02_04663	NA	NA	NA	NA	NA	NA	NA	NA	NA
THAR02_04714	12	JOKZ01000120.1	KKP03195.1	377	hypothetical protein THAR02_04714	NA	NA	NA	NA	NA	NA	NA	NA	NA
THAR02_04739	12	JOKZ01000121.1	KKP03169.1	343	hypothetical protein THAR02_04739	NA	NA	NA	NA	NA	NA	NA	NA	NA
THAR02_04781	12	JOKZ01000123.1	KKP03113.1	835	hypothetical protein THAR02_04781	NA	NA	NA	NA	NA	NA	NA	NA	NA
THAR02_04948	12	JOKZ01000130.1	KKP02934.1	910	DNA topoisomerase I	NA	NA	NA	NA	NA	NA	NA	NA	NA
THAR02_04961	12	JOKZ01000130.1	KKP02947.1	621	hypothetical protein THAR02_04961	NA	NA	NA	NA	NA	NA	NA	NA	NA
THAR02_04984	12	JOKZ01000131.1	KKP02919.1	2066	hypothetical protein THAR02_04984	NA	NA	NA	NA	NA	NA	NA	NA	NA
THAR02_05032	12	JOKZ01000133.1	KKP02856.1	209	siderophore iron transporter mirB	NA	NA	NA	NA	NA	NA	NA	NA	NA
THAR02_05091	12	JOKZ01000135.1	KKP02812.1	1230	ankyrin	NA	NA	NA	NA	NA	NA	NA	NA	NA
THAR02_05245	12	JOKZ01000141.1	KKP02661.1	622	hypothetical protein THAR02_05245	NA	NA	NA	NA	NA	NA	NA	NA	NA
THAR02_05250	12	JOKZ01000141.1	KKP02666.1	879	hypothetical protein THAR02_05250	NA	NA	NA	NA	NA	NA	NA	NA	NA
THAR02_05260	12	JOKZ01000142.1	KKP02626.1	173	60S ribosomal protein L11	NA	NA	NA	NA	NA	NA	NA	NA	NA
THAR02_05348	12	JOKZ01000146.1	KKP02535.1	1112	hypothetical protein THAR02_05348	NA	NA	NA	NA	NA	NA	NA	NA	NA
THAR02_05388	12	JOKZ01000147.1	KKP02526.1	358	hypothetical protein THAR02_05388	NA	NA	NA	NA	NA	NA	NA	NA	NA
THAR02_05431	12	JOKZ01000149.1	KKP02476.1	233	hypothetical protein THAR02_05431	NA	NA	NA	NA	NA	NA	NA	NA	NA
THAR02_05494	12	JOKZ01000152.1	KKP02382.1	1099	hypothetical protein THAR02_05494	NA	NA	NA	NA	NA	NA	NA	NA	NA
THAR02_05534	12	JOKZ01000154.1	KKP02334.1	445	nitrilase	NA	NA	NA	NA	NA	NA	NA	NA	NA
THAR02_05607	12	JOKZ01000157.1	KKP02278.1	351	hypothetical protein THAR02_05607	NA	NA	NA	NA	NA	NA	NA	NA	NA
THAR02_05608	12	JOKZ01000157.1	KKP02279.1	699	hypothetical protein THAR02_05608	NA	NA	NA	NA	NA	NA	NA	NA	NA
THAR02_05633	12	JOKZ01000158.1	KKP02269.1	253	TATA-box-binding protein	NA	NA	NA	NA	NA	NA	NA	NA	NA
THAR02_05644	12	JOKZ01000159.1	KKP02231.1	858	hypothetical protein THAR02_05644	NA	NA	NA	NA	NA	NA	NA	NA	NA
THAR02_05650	12	JOKZ01000159.1	KKP02237.1	135	histone H2A	NA	NA	NA	NA	NA	NA	NA	NA	NA
THAR02_05672	12	JOKZ01000160.1	KKP02210.1	612	hypothetical protein THAR02_05672	CCT68280.1	AA1		hypothetical protein THAR02_05672	Laccase-1 ame: Full	Fringe	EC:1.10.3	818162261	NA
THAR02_05737	12	JOKZ01000163.1	KKP02151.1	80	dolichyl-phosphate mannosyltransferase polypeptide 2, regulatory subunit	NA	NA	NA	NA	NA	NA	NA	NA	NA
THAR02_05812	12	JOKZ01000166.1	KKP02086.1	900	periodic tryptophan protein 2	NA	NA	NA	NA	NA	NA	NA	NA	NA
THAR02_05907	12	JOKZ01000170.1	KKP01980.1	931	GTP-binding protein rhb1	NA	NA	NA	NA	NA	NA	NA	NA	NA
THAR02_05911	12	JOKZ01000170.1	KKP01984.1	165	60S ribosomal protein L12	NA	NA	NA	NA	NA	NA	NA	NA	NA
THAR02_05913	12	JOKZ01000170.1	KKP01986.1	50	hypothetical protein THAR02_05913	NA	NA	NA	NA	NA	NA	NA	NA	NA
THAR02_05926	12	JOKZ01000171.1	KKP01949.1	489	aspartic proteinase	NA	NA	NA	NA	NA	NA	NA	NA	NA
THAR02_05939	12	JOKZ01000171.1	KKP01962.1	323	hypothetical protein THAR02_05939	NA	NA	NA	NA	NA	NA	NA	NA	NA
THAR02_06021	12	JOKZ01000175.1	KKP01856.1	361	hypothetical protein THAR02_06021	NA	NA	NA	NA	NA	NA	NA	NA	NA
THAR02_06081	12	JOKZ01000177.1	KKP01825.1	65	60S ribosomal protein L29	NA	NA	NA	NA	NA	NA	NA	NA	NA
THAR02_06158	12	JOKZ01000181.1	KKP01742.1	421	nitric oxide dioxygenase	NA	NA	NA	NA	NA	NA	NA	NA	NA
THAR02_06210	12	JOKZ01000183.1	KKP01704.1	1418	STE/STE11/CDC15 protein kinase	NA	NA	NA	NA	NA	NA	NA	NA	NA
THAR02_06261	12	JOKZ01000186.1	KKP01624.1	418	hypothetical protein THAR02_06261	NA	NA	NA	NA	NA	NA	NA	NA	NA
THAR02_06309	12	JOKZ01000188.1	KKP01601.1	468	hypothetical protein THAR02_06309	NA	NA	NA	NA	NA	NA	NA	NA	NA
THAR02_06343	12	JOKZ01000190.1	KKP01558.1	397	aldehyde reductase 1	NA	NA	NA	NA	NA	NA	NA	NA	NA
THAR02_06527	12	JOKZ01000199.1	KKP01370.1	270	hypothetical protein THAR02_06527	NA	NA	NA	NA	NA	NA	NA	NA	NA
THAR02_06646	12	JOKZ01000205.1	KKP01249.1	418	hypothetical protein THAR02_06646	NA	NA	NA	NA	NA	NA	NA	NA	NA
THAR02_06683	12	JOKZ01000207.1	KKP01201.1	657	hypothetical protein THAR02_06683	NA	NA	NA	NA	NA	NA	NA	NA	NA
THAR02_06720	12	JOKZ01000208.1	KKP01194.1	273	hypothetical protein THAR02_06720	NA	NA	NA	NA	NA	NA	NA	NA	NA
THAR02_06738	12	JOKZ01000209.1	KKP01173.1	468	hypothetical protein THAR02_06738	NA	NA	NA	NA	NA	NA	NA	NA	NA
THAR02_06753	12	JOKZ01000210.1	KKP01155.1	499	hypothetical protein THAR02_06753	NA	NA	NA	NA	NA	NA	NA	NA	NA
THAR02_06757	12	JOKZ01000211.1	KKP01123.1	557	hypothetical protein THAR02_06757	NA	NA	NA	NA	NA	NA	NA	NA	NA
THAR02_07040	12	JOKZ01000226.1	KKP00862.1	203	60S ribosomal protein L15	NA	NA	NA	NA	NA	NA	NA	NA	NA
THAR02_07044	12	JOKZ01000226.1	KKP00866.1	425	hypothetical protein THAR02_07044	NA	NA	NA	NA	NA	NA	NA	NA	NA
THAR02_07201	12	JOKZ01000236.1	KKP00687.1	903	ribonucleoside-diphosphate reductase large chain	NA	NA	NA	NA	NA	NA	NA	NA	NA
THAR02_07311	12	JOKZ01000243.1	KKP00586.1	710	ATP-binding cassette, subfamily D (ALD), member 2	NA	NA	NA	NA	NA	NA	NA	NA	NA
THAR02_07318	12	JOKZ01000243.1	KKP00593.1	213	ribosomal protein S7	NA	NA	NA	NA	NA	NA	NA	NA	NA
THAR02_07329	12	JOKZ01000244.1	KKP00573.1	774	hypothetical protein THAR02_07329	NA	NA	NA	NA	NA	NA	NA	NA	NA
THAR02_07335	12	JOKZ01000245.1	KKP00557.1	1962	proteasome activator subunit 4	NA	NA	NA	NA	NA	NA	NA	NA	NA
THAR02_07392	12	JOKZ01000248.1	KKP00515.1	290	hypothetical protein THAR02_07392	NA	NA	NA	NA	NA	NA	NA	NA	NA
THAR02_07396	12	JOKZ01000249.1	KKP00483.1	254	hypothetical protein THAR02_07396	NA	NA	NA	NA	NA	NA	NA	NA	NA
THAR02_07497	12	JOKZ01000255.1	KKP00397.1	509	protein ssh-4	NA	NA	NA	NA	NA	NA	NA	NA	NA
THAR02_07511	12	JOKZ01000256.1	KKP00382.1	408	hypothetical protein THAR02_07511	NA	NA	NA	NA	NA	NA	NA	NA	NA
THAR02_07532	12	JOKZ01000257.1	KKP00373.1	492	hypothetical protein THAR02_07532	NA	NA	NA	NA	NA	NA	NA	NA	NA
THAR02_07580	12	JOKZ01000261.1	KKP00312.1	567	branchpoint-bridging protein	NA	NA	NA	NA	NA	NA	NA	NA	NA
THAR02_07625	12	JOKZ01000264.1	KKP00272.1	260	thiamine pyrophosphokinase	NA	NA	NA	NA	NA	NA	NA	NA	NA
THAR02_07715	12	JOKZ01000270.1	KKP00191.1	692	hypothetical protein THAR02_07715	NA	NA	NA	NA	NA	NA	NA	NA	NA
THAR02_07724	12	JOKZ01000271.1	KKP00171.1	1258	hypothetical protein THAR02_07724	NA	NA	NA	NA	NA	NA	NA	NA	NA
THAR02_07880	12	JOKZ01000282.1	KKP00022.1	698	hypothetical protein THAR02_07880	NA	NA	NA	NA	NA	NA	NA	NA	NA
THAR02_07890	12	JOKZ01000283.1	KKP00009.1	718	hypothetical protein THAR02_07890	NA	NA	NA	NA	NA	NA	NA	NA	NA
THAR02_08020	12	JOKZ01000292.1	KKO99885.1	844	hypothetical protein THAR02_08020	NA	NA	NA	NA	NA	NA	NA	NA	NA
THAR02_08049	12	JOKZ01000294.1	KKO99856.1	1618	hypothetical protein THAR02_08049	NA	NA	NA	NA	NA	NA	NA	NA	NA
THAR02_08055	12	JOKZ01000295.1	KKO99833.1	375	hypothetical protein THAR02_08055	NA	NA	NA	NA	NA	NA	NA	NA	NA
THAR02_08082	12	JOKZ01000297.1	KKO99806.1	91	hypothetical protein THAR02_08082	NA	NA	NA	NA	NA	NA	NA	NA	NA
THAR02_08235	12	JOKZ01000309.1	KKO99651.1	357	chitinase 3	CAZ16624.1	GH18		chitinase 3	Chitinase 1 Flags: Precursor	Glyco_hydro_30	-	818159145	+
THAR02_08385	12	JOKZ01000320.1	KKO99516.1	552	tyrosinase	NA	NA	NA	NA	NA	NA	NA	NA	NA
THAR02_08432	12	JOKZ01000324.1	KKO99471.1	695	hypothetical protein THAR02_08432	NA	NA	NA	NA	NA	NA	NA	NA	NA
THAR02_08466	12	JOKZ01000327.1	KKO99438.1	828	AMP deaminase	NA	NA	NA	NA	NA	NA	NA	NA	NA
THAR02_08494	12	JOKZ01000329.1	KKO99413.1	950	hypothetical protein THAR02_08494	NA	NA	NA	NA	NA	NA	NA	NA	NA
THAR02_08571	12	JOKZ01000337.1	KKO99309.1	120	progesterone binding protein	NA	NA	NA	NA	NA	NA	NA	NA	NA
THAR02_08577	12	JOKZ01000337.1	KKO99315.1	489	hypothetical protein THAR02_08577	NA	NA	NA	NA	NA	NA	NA	NA	NA
THAR02_08585	12	JOKZ01000337.1	KKO99323.1	155	multiprotein bridging factor 1	NA	NA	NA	NA	NA	NA	NA	NA	NA
THAR02_08589	12	JOKZ01000338.1	KKO99298.1	305	hypothetical protein THAR02_08589	NA	NA	NA	NA	NA	NA	NA	NA	NA
THAR02_08600	12	JOKZ01000339.1	KKO99284.1	997	hypothetical protein THAR02_08600	NA	NA	NA	NA	NA	NA	NA	NA	NA
THAR02_08655	12	JOKZ01000344.1	KKO99226.1	379	alcohol dehydrogenase 1	EAA63396.1	GH76		alcohol dehydrogenase 1	Alcohol dehydrogenase 1 ame: Full	Glycos_transf_1	EC:1.1.1.78; EC:1.1.1.284; EC:1.1.1.1	818158604	NA
THAR02_08761	12	JOKZ01000353.1	KKO99127.1	415	hypothetical protein THAR02_08761	NA	NA	NA	NA	NA	NA	NA	NA	NA
THAR02_08837	12	JOKZ01000360.1	KKO99049.1	365	hypothetical protein THAR02_08837	NA	NA	NA	NA	NA	NA	NA	NA	NA
THAR02_08990	12	JOKZ01000373.1	KKO98898.1	564	hypothetical protein THAR02_08990	NA	NA	NA	NA	NA	NA	NA	NA	NA
THAR02_09084	12	JOKZ01000381.1	KKO98815.1	2494	hypothetical protein THAR02_09084	NA	NA	NA	NA	NA	NA	NA	NA	NA
THAR02_09204	12	JOKZ01000395.1	KKO98685.1	490	FAD binding domain-containing protein	NA	NA	NA	NA	NA	NA	NA	NA	NA
THAR02_09223	12	JOKZ01000397.1	KKO98662.1	1540	hypothetical protein THAR02_09223	NA	NA	NA	NA	NA	NA	NA	NA	NA
THAR02_09389	12	JOKZ01000413.1	KKO98507.1	775	hypothetical protein THAR02_09389	NA	NA	NA	NA	NA	NA	NA	NA	NA
THAR02_09493	12	JOKZ01000424.1	KKO98402.1	498	hypothetical protein THAR02_09493	NA	NA	NA	NA	NA	NA	NA	NA	NA
THAR02_09800	12	JOKZ01000462.1	KKO98088.1	211	H/ACA ribonucleoprotein complex subunit 1	NA	NA	NA	NA	NA	NA	NA	NA	NA
THAR02_09838	12	JOKZ01000467.1	KKO98052.1	733	kinetochore protein NDC80	NA	NA	NA	NA	NA	NA	NA	NA	NA
THAR02_09872	12	JOKZ01000472.1	KKO98020.1	333	hypothetical protein THAR02_09872	NA	NA	NA	NA	NA	NA	NA	NA	NA
THAR02_09927	12	JOKZ01000480.1	KKO97960.1	94	splicing factor U2AF 23 kDa subunit, partial	NA	NA	NA	NA	NA	NA	NA	NA	NA
THAR02_09949	12	JOKZ01000483.1	KKO97951.1	302	N-acetylglucosaminyl-phosphatidylinositol de-N-acetylase	NA	NA	NA	NA	NA	NA	NA	NA	NA
THAR02_10308	12	JOKZ01000536.1	KKO97590.1	210	hypothetical protein THAR02_10308	NA	NA	NA	NA	NA	NA	NA	NA	NA
THAR02_10348	12	JOKZ01000545.1	KKO97543.1	867	hypothetical protein THAR02_10348	NA	NA	NA	NA	NA	NA	NA	NA	NA
THAR02_10574	12	JOKZ01000588.1	KKO97323.1	684	hypothetical protein THAR02_10574	NA	NA	NA	NA	NA	NA	NA	NA	NA
THAR02_10925	12	JOKZ01000675.1	KKO96966.1	446	hypothetical protein THAR02_10925, partial	NA	NA	NA	NA	NA	NA	NA	NA	NA
THAR02_11004	12	JOKZ01000698.1	KKO96895.1	614	hypothetical protein THAR02_11004	NA	NA	NA	NA	NA	NA	NA	NA	NA
THAR02_11188	12	JOKZ01000763.1	KKO96705.1	745	hypothetical protein THAR02_11188	NA	NA	NA	NA	NA	NA	NA	NA	NA
THAR02_11192	12	JOKZ01000765.1	KKO96703.1	942	hypothetical protein THAR02_11192	NA	NA	NA	NA	NA	NA	NA	NA	NA
THAR02_11239	12	JOKZ01000784.1	KKO96656.1	566	hypothetical protein THAR02_11239, partial	NA	NA	NA	NA	NA	NA	NA	NA	NA
THAR02_11285	12	JOKZ01000807.1	KKO96610.1	280	hypothetical protein THAR02_11285	NA	NA	NA	NA	NA	NA	NA	NA	NA
THAR02_11319	12	JOKZ01000827.1	KKO96578.1	1245	hypothetical protein THAR02_11319	NA	NA	NA	NA	NA	NA	NA	NA	NA
THAR02_11446	12	JOKZ01000994.1	KKO96453.1	272	hypothetical protein THAR02_11446	NA	NA	NA	NA	NA	NA	NA	NA	NA
THAR02_11474	12	JOKZ01001065.1	KKO96425.1	639	hypothetical protein THAR02_11474	NA	NA	NA	NA	NA	NA	NA	NA	NA
THAR02_00038	13	JOKZ01000001.1	KKP07830.1	86	hypothetical protein THAR02_00038	NA	NA	NA	NA	NA	NA	NA	NA	NA
THAR02_00143	13	JOKZ01000002.1	KKP07755.1	739	kinesin family member 22	NA	NA	NA	NA	NA	NA	NA	NA	NA
THAR02_00186	13	JOKZ01000003.1	KKP07650.1	110	hypothetical protein THAR02_00186	NA	NA	NA	NA	NA	NA	NA	NA	NA
THAR02_00217	13	JOKZ01000003.1	KKP07681.1	334	hypothetical protein THAR02_00217	NA	NA	NA	NA	NA	NA	NA	NA	NA
THAR02_00332	13	JOKZ01000005.1	KKP07536.1	198	hypothetical protein THAR02_00332	NA	NA	NA	NA	NA	NA	NA	NA	NA
THAR02_00345	13	JOKZ01000005.1	KKP07549.1	379	CAMK/RAD53 protein kinase	NA	NA	NA	NA	NA	NA	NA	NA	NA
THAR02_00388	13	JOKZ01000006.1	KKP07467.1	651	hypothetical protein THAR02_00388	NA	NA	NA	NA	NA	NA	NA	NA	NA
THAR02_00427	13	JOKZ01000006.1	KKP07506.1	1587	hypothetical protein THAR02_00427	NA	NA	NA	NA	NA	NA	NA	NA	NA
THAR02_00437	13	JOKZ01000006.1	KKP07516.1	607	hypothetical protein THAR02_00437	NA	NA	NA	NA	NA	NA	NA	NA	NA
THAR02_00445	13	JOKZ01000007.1	KKP07383.1	272	signal recognition particle subunit SRP19	NA	NA	NA	NA	NA	NA	NA	NA	NA
THAR02_00469	13	JOKZ01000007.1	KKP07407.1	94	hypothetical protein THAR02_00469	NA	NA	NA	NA	NA	NA	NA	NA	NA
THAR02_00482	13	JOKZ01000007.1	KKP07420.1	378	hypothetical protein THAR02_00482	NA	NA	NA	NA	NA	NA	NA	NA	NA
THAR02_00494	13	JOKZ01000007.1	KKP07432.1	219	hypothetical protein THAR02_00494	NA	NA	NA	NA	NA	NA	NA	NA	NA
THAR02_00637	13	JOKZ01000009.1	KKP07313.1	336	hypothetical protein THAR02_00637	NA	NA	NA	NA	NA	NA	NA	NA	NA
THAR02_00760	13	JOKZ01000012.1	KKP07110.1	1678	hypothetical protein THAR02_00760	NA	NA	NA	NA	NA	NA	NA	NA	NA
THAR02_00943	13	JOKZ01000015.1	KKP06963.1	347	hypothetical protein THAR02_00943	NA	NA	NA	NA	NA	NA	NA	NA	NA
THAR02_00961	13	JOKZ01000016.1	KKP06880.1	143	hypothetical protein THAR02_00961	NA	NA	NA	NA	NA	NA	NA	NA	NA
THAR02_01045	13	JOKZ01000017.1	KKP06848.1	259	hypothetical protein THAR02_01045	NA	NA	NA	NA	NA	NA	NA	NA	NA
THAR02_01114	13	JOKZ01000018.1	KKP06822.1	269	hypothetical protein THAR02_01114	NA	NA	NA	NA	NA	NA	NA	NA	NA
THAR02_01138	13	JOKZ01000019.1	KKP06753.1	1253	hypothetical protein THAR02_01138	NA	NA	NA	NA	NA	NA	NA	NA	NA
THAR02_01233	13	JOKZ01000021.1	KKP06636.1	166	ubiquitin-conjugating enzyme E2-18 kDa	NA	NA	NA	NA	NA	NA	NA	NA	NA
THAR02_01239	13	JOKZ01000021.1	KKP06642.1	295	hypothetical protein THAR02_01239	NA	NA	NA	NA	NA	NA	NA	NA	NA
THAR02_01381	13	JOKZ01000024.1	KKP06507.1	332	hypothetical protein THAR02_01381	NA	NA	NA	NA	NA	NA	NA	NA	NA
THAR02_01391	13	JOKZ01000024.1	KKP06517.1	312	hypothetical protein THAR02_01391	NA	NA	NA	NA	NA	NA	NA	NA	NA
THAR02_01532	13	JOKZ01000027.1	KKP06384.1	244	pre-mRNA-splicing factor ISY1	NA	NA	NA	NA	NA	NA	NA	NA	NA
THAR02_01547	13	JOKZ01000027.1	KKP06399.1	76	NADH dehydrogenase	NA	NA	NA	NA	NA	NA	NA	NA	NA
THAR02_01588	13	JOKZ01000028.1	KKP06343.1	477	hypothetical protein THAR02_01588	NA	NA	NA	NA	NA	NA	NA	NA	NA
THAR02_01630	13	JOKZ01000029.1	KKP06292.1	347	hypothetical protein THAR02_01630	NA	NA	NA	NA	NA	NA	NA	NA	NA
THAR02_01638	13	JOKZ01000029.1	KKP06300.1	276	short-chain dehydrogenase	NA	NA	NA	NA	NA	NA	NA	NA	NA
THAR02_01676	13	JOKZ01000030.1	KKP06245.1	604	hypothetical protein THAR02_01676	NA	NA	NA	NA	NA	NA	NA	NA	NA
THAR02_01823	13	JOKZ01000034.1	KKP06042.1	246	hypothetical protein THAR02_01823	NA	NA	NA	NA	NA	NA	NA	NA	NA
THAR02_01832	13	JOKZ01000034.1	KKP06051.1	807	STE/STE20/PAKA protein kinase	NA	NA	NA	NA	NA	NA	NA	NA	NA
THAR02_01878	13	JOKZ01000035.1	KKP06006.1	366	hypothetical protein THAR02_01878	NA	NA	NA	NA	NA	NA	NA	NA	NA
THAR02_01890	13	JOKZ01000035.1	KKP06018.1	551	hypothetical protein THAR02_01890	NA	NA	NA	NA	NA	NA	NA	NA	NA
THAR02_01904	13	JOKZ01000035.1	KKP06032.1	181	hypothetical protein THAR02_01904	NA	NA	NA	NA	NA	NA	NA	NA	NA
THAR02_01917	13	JOKZ01000036.1	KKP05961.1	522	hypothetical protein THAR02_01917	NA	NA	NA	NA	NA	NA	NA	NA	NA
THAR02_02088	13	JOKZ01000040.1	KKP05804.1	562	amino acid permease	NA	NA	NA	NA	NA	NA	NA	NA	NA
THAR02_02203	13	JOKZ01000043.1	KKP05649.1	487	hypothetical protein THAR02_02203	NA	NA	NA	NA	NA	NA	NA	NA	NA
THAR02_02231	13	JOKZ01000043.1	KKP05677.1	501	metallophosphoesterase	NA	NA	NA	NA	NA	NA	NA	NA	NA
THAR02_02273	13	JOKZ01000044.1	KKP05632.1	232	hypothetical protein THAR02_02273	NA	NA	NA	NA	NA	NA	NA	NA	NA
THAR02_02407	13	JOKZ01000047.1	KKP05515.1	594	malate dehydrogenase (oxaloacetate-decarboxylating)	NA	NA	NA	NA	NA	NA	NA	NA	NA
THAR02_02428	13	JOKZ01000048.1	KKP05468.1	529	N-acetyl-gamma-glutamyl-phosphate reductase	NA	NA	NA	NA	NA	NA	NA	NA	NA
THAR02_02484	13	JOKZ01000050.1	KKP05379.1	453	oxidoreductase	NA	NA	NA	NA	NA	NA	NA	NA	NA
THAR02_02548	13	JOKZ01000051.1	KKP05359.1	162	hypothetical protein THAR02_02548	NA	NA	NA	NA	NA	NA	NA	NA	NA
THAR02_02582	13	JOKZ01000052.1	KKP05316.1	288	hypothetical protein THAR02_02582	NA	NA	NA	NA	NA	NA	NA	NA	NA
THAR02_02645	13	JOKZ01000054.1	KKP05255.1	358	hypothetical protein THAR02_02645	NA	NA	NA	NA	NA	NA	NA	NA	NA
THAR02_02696	13	JOKZ01000056.1	KKP05177.1	290	fumarylacetoacetate hydrolase	NA	NA	NA	NA	NA	NA	NA	NA	NA
THAR02_02832	13	JOKZ01000060.1	KKP05045.1	430	acetyl-CoA C-acetyltransferase	NA	NA	NA	NA	NA	NA	NA	NA	NA
THAR02_02871	13	JOKZ01000061.1	KKP05007.1	828	hypothetical protein THAR02_02871	NA	NA	NA	NA	NA	NA	NA	NA	NA
THAR02_03066	13	JOKZ01000066.1	KKP04808.1	217	hypothetical protein THAR02_03066	NA	NA	NA	NA	NA	NA	NA	NA	NA
THAR02_03093	13	JOKZ01000066.1	KKP04835.1	213	hypothetical protein THAR02_03093	NA	NA	NA	NA	NA	NA	NA	NA	NA
THAR02_03115	13	JOKZ01000067.1	KKP04778.1	1942	hypothetical protein THAR02_03115	NA	NA	NA	NA	NA	NA	NA	NA	NA
THAR02_03119	13	JOKZ01000067.1	KKP04782.1	1207	hypothetical protein THAR02_03119	NA	NA	NA	NA	NA	NA	NA	NA	NA
THAR02_03138	13	JOKZ01000068.1	KKP04726.1	163	Pkr1-like protein	NA	NA	NA	NA	NA	NA	NA	NA	NA
THAR02_03193	13	JOKZ01000069.1	KKP04713.1	634	hypothetical protein THAR02_03193	NA	NA	NA	NA	NA	NA	NA	NA	NA
THAR02_03336	13	JOKZ01000073.1	KKP04576.1	1101	GTPase-activating protein GYP5	NA	NA	NA	NA	NA	NA	NA	NA	NA
THAR02_03400	13	JOKZ01000075.1	KKP04515.1	365	hypothetical protein THAR02_03400	NA	NA	NA	NA	NA	NA	NA	NA	NA
THAR02_03606	13	JOKZ01000081.1	KKP04329.1	476	hypothetical protein THAR02_03606	NA	NA	NA	NA	NA	NA	NA	NA	NA
THAR02_03659	13	JOKZ01000083.1	KKP04250.1	445	hypothetical protein THAR02_03659	NA	NA	NA	NA	NA	NA	NA	NA	NA
THAR02_03668	13	JOKZ01000084.1	KKP04212.1	213	adenine phosphoribosyltransferase	NA	NA	NA	NA	NA	NA	NA	NA	NA
THAR02_03735	13	JOKZ01000086.1	KKP04143.1	183	U3 small nucleolar ribonucleoprotein IMP3	NA	NA	NA	NA	NA	NA	NA	NA	NA
THAR02_03760	13	JOKZ01000086.1	KKP04168.1	2651	lovastatin nonaketide synthase	NA	NA	NA	NA	NA	NA	NA	NA	NA
THAR02_03770	13	JOKZ01000087.1	KKP04111.1	133	hypothetical protein THAR02_03770	NA	NA	NA	NA	NA	NA	NA	NA	NA
THAR02_03775	13	JOKZ01000087.1	KKP04116.1	282	hypothetical protein THAR02_03775	NA	NA	NA	NA	NA	NA	NA	NA	NA
THAR02_03787	13	JOKZ01000087.1	KKP04128.1	357	hypothetical protein THAR02_03787	NA	NA	NA	NA	NA	NA	NA	NA	NA
THAR02_03890	13	JOKZ01000091.1	KKP03975.1	359	hypothetical protein THAR02_03890	NA	NA	NA	NA	NA	NA	NA	NA	NA
THAR02_04001	13	JOKZ01000094.1	KKP03913.1	610	hypothetical protein THAR02_04001	NA	NA	NA	NA	NA	NA	NA	NA	NA
THAR02_04030	13	JOKZ01000095.1	KKP03881.1	366	hypothetical protein THAR02_04030	NA	NA	NA	NA	NA	NA	NA	NA	NA
THAR02_04062	13	JOKZ01000096.1	KKP03850.1	231	hypothetical protein THAR02_04062	NA	NA	NA	NA	NA	NA	NA	NA	NA
THAR02_04082	13	JOKZ01000097.1	KKP03811.1	384	glycosyl hydrolase family 62	AEO70954.1	GH62	CBM1	glycosyl hydrolase family 62	Probable alpha-L-arabinofuranosidase axhA-1 ame: Full	STT3	EC:3.2.1.91; EC:3.1.1.72; EC:3.2.1.55	818164115	NA
THAR02_04120	13	JOKZ01000098.1	KKP03790.1	556	major facilitator superfamily transporter	NA	NA	NA	NA	NA	NA	NA	NA	NA
THAR02_04237	13	JOKZ01000102.1	KKP03662.1	446	hypothetical protein THAR02_04237	NA	NA	NA	NA	NA	NA	NA	NA	NA
THAR02_04254	13	JOKZ01000103.1	KKP03624.1	414	hypothetical protein THAR02_04254	NA	NA	NA	NA	NA	NA	NA	NA	NA
THAR02_04277	13	JOKZ01000104.1	KKP03593.1	131	BolA-like protein	NA	NA	NA	NA	NA	NA	NA	NA	NA
THAR02_04286	13	JOKZ01000104.1	KKP03602.1	216	hypothetical protein THAR02_04286	NA	NA	NA	NA	NA	NA	NA	NA	NA
THAR02_04291	13	JOKZ01000104.1	KKP03607.1	154	serine/threonine protein kinase-50	NA	NA	NA	NA	NA	NA	NA	NA	NA
THAR02_04298	13	JOKZ01000104.1	KKP03614.1	262	hypothetical protein THAR02_04298	NA	NA	NA	NA	NA	NA	NA	NA	NA
THAR02_04484	13	JOKZ01000111.1	KKP03402.1	270	translation initiation factor eIF3 subunit	NA	NA	NA	NA	NA	NA	NA	NA	NA
THAR02_04564	13	JOKZ01000114.1	KKP03313.1	162	hypothetical protein THAR02_04564	NA	NA	NA	NA	NA	NA	NA	NA	NA
THAR02_04615	13	JOKZ01000116.1	KKP03282.1	369	hypothetical protein THAR02_04615	NA	NA	NA	NA	NA	NA	NA	NA	NA
THAR02_04648	13	JOKZ01000117.1	KKP03266.1	208	tetratricopeptide	NA	NA	NA	NA	NA	NA	NA	NA	NA
THAR02_04730	13	JOKZ01000121.1	KKP03160.1	610	hypothetical protein THAR02_04730	NA	NA	NA	NA	NA	NA	NA	NA	NA
THAR02_04924	13	JOKZ01000128.1	KKP02993.1	280	hypothetical protein THAR02_04924	NA	NA	NA	NA	NA	NA	NA	NA	NA
THAR02_05147	13	JOKZ01000137.1	KKP02758.1	519	hypothetical protein THAR02_05147	NA	NA	NA	NA	NA	NA	NA	NA	NA
THAR02_05196	13	JOKZ01000139.1	KKP02694.1	396	protein phosphatase	NA	NA	NA	NA	NA	NA	NA	NA	NA
THAR02_05207	13	JOKZ01000139.1	KKP02705.1	471	zinc finger protein	NA	NA	NA	NA	NA	NA	NA	NA	NA
THAR02_05315	13	JOKZ01000144.1	KKP02583.1	483	pyruvate dehydrogenase kinase	NA	NA	NA	NA	NA	NA	NA	NA	NA
THAR02_05359	13	JOKZ01000146.1	KKP02546.1	126	hypothetical protein THAR02_05359	NA	NA	NA	NA	NA	NA	NA	NA	NA
THAR02_05420	13	JOKZ01000149.1	KKP02465.1	393	hypothetical protein THAR02_05420	NA	NA	NA	NA	NA	NA	NA	NA	NA
THAR02_05511	13	JOKZ01000152.1	KKP02399.1	206	hypothetical protein THAR02_05511	NA	NA	NA	NA	NA	NA	NA	NA	NA
THAR02_05517	13	JOKZ01000153.1	KKP02365.1	1433	hypothetical protein THAR02_05517	NA	NA	NA	NA	NA	NA	NA	NA	NA
THAR02_05565	13	JOKZ01000155.1	KKP02315.1	1093	hypothetical protein THAR02_05565	NA	NA	NA	NA	NA	NA	NA	NA	NA
THAR02_05572	13	JOKZ01000155.1	KKP02322.1	1097	hypothetical protein THAR02_05572	NA	NA	NA	NA	NA	NA	NA	NA	NA
THAR02_05699	13	JOKZ01000161.1	KKP02192.1	942	hypothetical protein THAR02_05699	NA	NA	NA	NA	NA	NA	NA	NA	NA
THAR02_05794	13	JOKZ01000165.1	KKP02116.1	494	ubiquinone biosynthesis monooxygenase COQ6	NA	NA	NA	NA	NA	NA	NA	NA	NA
THAR02_05809	13	JOKZ01000166.1	KKP02083.1	306	CutC family protein	NA	NA	NA	NA	NA	NA	NA	NA	NA
THAR02_05815	13	JOKZ01000166.1	KKP02089.1	1189	ubiquitin thiolesterase	NA	NA	NA	NA	NA	NA	NA	NA	NA
THAR02_05819	13	JOKZ01000166.1	KKP02093.1	476	hypothetical protein THAR02_05819	NA	NA	NA	NA	NA	NA	NA	NA	NA
THAR02_05822	13	JOKZ01000166.1	KKP02096.1	209	calcineurin subunit B, partial	NA	NA	NA	NA	NA	NA	NA	NA	NA
THAR02_05919	13	JOKZ01000170.1	KKP01992.1	105	NADH dehydrogenase (ubiquinone) Fe-S protein 5	NA	NA	NA	NA	NA	NA	NA	NA	NA
THAR02_05969	13	JOKZ01000172.1	KKP01941.1	234	hypothetical protein THAR02_05969	NA	NA	NA	NA	NA	NA	NA	NA	NA
[truncated: 4,543 more rows]

## Sheet: Cluster classification Tr
GENE	CLUSTER	Replicon.Accession	Protein.product	Length	Protein.name	Annotation_Cazy	GH.family	CBM	Genome.annotation	Blast2go_Annotation	Pfam_Annotation	Enzyme.Codes.list	Gi	secretome detection
THAR02_01494	0	JOKZ01000026.1	KKP06443.1	614	hypothetical protein THAR02_01494	CEF74605.1	AA1		hypothetical protein THAR02_01494	Laccase-1 ame: Full	ADH_N	EC:1.10.3.2	818167055	NA
THAR02_10840	0	JOKZ01000652.1	KKO97052.1	308	hypothetical protein THAR02_10840	CED85556.1	AA3		hypothetical protein THAR02_10840	Phytanoyl- dioxygenase domain-containing 1	Glyco_hydro_cc	-	818155428	NA
THAR02_07080	0	JOKZ01000228.1	KKP00825.1	157	SUMO-conjugating enzyme ubc9	BAC83070.1	GH17	CBM43	SUMO-conjugating enzyme ubc9	SUMO-conjugating enzyme ubc9 ame: Full	Pro_isomerase	EC:6.3.2	818160609	NA
THAR02_05389	0	JOKZ01000147.1	KKP02527.1	400	glycosylhydrolase family 18-1	CAC07216.1	GH18	CBM1	glycosylhydrolase family 18-1	Endochitinase 2 ame: Full	BNR_2	-	818162628	NA
THAR02_03661	0	JOKZ01000083.1	KKP04252.1	237	orotate phosphoribosyltransferase	CBX90714.1	GH47		orotate phosphoribosyltransferase	Orotate phosphoribosyltransferase Short	4HBT_3	EC:2.4.2.10	818164608	NA
THAR02_08644	0	JOKZ01000343.1	KKO99244.1	1089	AP-1 complex subunit gamma-1	EAA55228.1	GH47		AP-1 complex subunit gamma-1	AP-1 complex subunit gamma-1 ame: Full	EF-hand_8	-	818158625	NA
THAR02_01120	0	JOKZ01000019.1	KKP06735.1	867	glycosyl hydrolase family 81	CCT70774.1	GH81		glycosyl hydrolase family 81	Probable endo-1,3(4)-beta-glucanase ARB_01444 Short	Glyco_hydro_81	EC:3.2.1.58; EC:3.2.1.39	818167379	NA
THAR02_08662	0	JOKZ01000344.1	KKO99233.1	549	alpha-1,2-mannosyltransferase alg-11	CEF88436.1	GT4		alpha-1,2-mannosyltransferase alg-11	GDP-Man:Man(3) c(2)-PP-Dol alpha-1,2-mannosyltransferase ame: Full	Alpha_adaptinC2	EC:2.4.1.131	818158611	NA
THAR02_10438	0	JOKZ01000564.1	KKO97459.1	259	2-deoxy-D-gluconate 3-dehydrogenase	AID32530.1	GT51		2-deoxy-D-gluconate 3-dehydrogenase	2-dehydro-3-deoxy-D-gluconate 5-dehydrogenase ame: Full	Glyco_hydro_49	EC:1.1.1.69; EC:1.1.1	818156113	NA
THAR02_03060	0	JOKZ01000066.1	KKP04802.1	588	alpha-1,3-glucosyltransferase	CCT71207.1	GT57		alpha-1,3-glucosyltransferase	Probable dolichyl pyrophosphate Man9 c2 alpha-1,3-glucosyltransferase ame: Full	UQ_con	EC:2.4.1	818165231	NA
THAR02_00106	0	JOKZ01000002.1	KKP07717.1	458	cytochrome P450	NA	NA	NA	NA	NA	NA	NA	NA	NA
THAR02_00131	0	JOKZ01000002.1	KKP07743.1	472	30S ribosomal protein S2	NA	NA	NA	NA	NA	NA	NA	NA	NA
THAR02_00177	0	JOKZ01000002.1	KKP07789.1	479	hypothetical protein THAR02_00177	NA	NA	NA	NA	NA	NA	NA	NA	NA
THAR02_00196	0	JOKZ01000003.1	KKP07660.1	272	protein AF-9	NA	NA	NA	NA	NA	NA	NA	NA	NA
THAR02_00214	0	JOKZ01000003.1	KKP07678.1	543	ATP-dependent RNA helicase DBP8	NA	NA	NA	NA	NA	NA	NA	NA	NA
THAR02_00271	0	JOKZ01000004.1	KKP07596.1	212	ribosome biogenesis protein RLP24	NA	NA	NA	NA	NA	NA	NA	NA	NA
THAR02_00300	0	JOKZ01000004.1	KKP07625.1	670	transcription initiation factor TFIIF subunit alpha	NA	NA	NA	NA	NA	NA	NA	NA	NA
THAR02_00307	0	JOKZ01000004.1	KKP07632.1	200	hypothetical protein THAR02_00307	NA	NA	NA	NA	NA	NA	NA	NA	NA
THAR02_00399	0	JOKZ01000006.1	KKP07478.1	336	hypothetical protein THAR02_00399	NA	NA	NA	NA	NA	NA	NA	NA	NA
THAR02_00466	0	JOKZ01000007.1	KKP07404.1	1254	hypothetical protein THAR02_00466	NA	NA	NA	NA	NA	NA	NA	NA	NA
THAR02_00578	0	JOKZ01000008.1	KKP07381.1	270	STIP1 likey and U-box containing protein 1	NA	NA	NA	NA	NA	NA	NA	NA	NA
THAR02_00602	0	JOKZ01000009.1	KKP07278.1	130	profilin	NA	NA	NA	NA	NA	NA	NA	NA	NA
THAR02_00641	0	JOKZ01000010.1	KKP07211.1	474	UDP-N-acetylglucosamine-dolichyl-phosphate N-acetylglucosaminephosphotransferase	NA	NA	NA	NA	NA	NA	NA	NA	NA
THAR02_00667	0	JOKZ01000010.1	KKP07237.1	1520	hypothetical protein THAR02_00667	NA	NA	NA	NA	NA	NA	NA	NA	NA
THAR02_00681	0	JOKZ01000010.1	KKP07251.1	416	hypothetical protein THAR02_00681	NA	NA	NA	NA	NA	NA	NA	NA	NA
THAR02_00964	0	JOKZ01000016.1	KKP06883.1	128	thioredoxin 1	NA	NA	NA	NA	NA	NA	NA	NA	NA
THAR02_01034	0	JOKZ01000017.1	KKP06837.1	334	GMP synthase (glutamine-hydrolysing)	NA	NA	NA	NA	NA	NA	NA	NA	NA
THAR02_01108	0	JOKZ01000018.1	KKP06816.1	316	hypothetical protein THAR02_01108	NA	NA	NA	NA	NA	NA	NA	NA	NA
THAR02_01142	0	JOKZ01000019.1	KKP06757.1	437	BSD domain-containing protein	NA	NA	NA	NA	NA	NA	NA	NA	NA
THAR02_01364	0	JOKZ01000023.1	KKP06573.1	77	hypothetical protein THAR02_01364	NA	NA	NA	NA	NA	NA	NA	NA	NA
THAR02_01365	0	JOKZ01000023.1	KKP06574.1	1669	hypothetical protein THAR02_01365	NA	NA	NA	NA	NA	NA	NA	NA	NA
THAR02_01389	0	JOKZ01000024.1	KKP06515.1	342	elongation of fatty acids protein 2	NA	NA	NA	NA	NA	NA	NA	NA	NA
THAR02_01403	0	JOKZ01000024.1	KKP06529.1	887	hypothetical protein THAR02_01403	NA	NA	NA	NA	NA	NA	NA	NA	NA
THAR02_01603	0	JOKZ01000029.1	KKP06265.1	626	peptidylprolyl isomerase	NA	NA	NA	NA	NA	NA	NA	NA	NA
THAR02_01633	0	JOKZ01000029.1	KKP06295.1	590	hypothetical protein THAR02_01633	NA	NA	NA	NA	NA	NA	NA	NA	NA
THAR02_01791	0	JOKZ01000033.1	KKP06095.1	84	mitochondrial import inner membrane translocase subunit TIM13	NA	NA	NA	NA	NA	NA	NA	NA	NA
THAR02_02051	0	JOKZ01000039.1	KKP05854.1	217	hypothetical protein THAR02_02051	NA	NA	NA	NA	NA	NA	NA	NA	NA
THAR02_02264	0	JOKZ01000044.1	KKP05623.1	193	hypothetical protein THAR02_02264	NA	NA	NA	NA	NA	NA	NA	NA	NA
THAR02_02287	0	JOKZ01000044.1	KKP05646.1	553	hypothetical protein THAR02_02287	NA	NA	NA	NA	NA	NA	NA	NA	NA
THAR02_02555	0	JOKZ01000051.1	KKP05366.1	667	hypothetical protein THAR02_02555	NA	NA	NA	NA	NA	NA	NA	NA	NA
THAR02_02647	0	JOKZ01000054.1	KKP05257.1	799	hypothetical protein THAR02_02647	NA	NA	NA	NA	NA	NA	NA	NA	NA
THAR02_02691	0	JOKZ01000055.1	KKP05239.1	156	DNA-directed RNA polymerase I and III subunit RPAC2	NA	NA	NA	NA	NA	NA	NA	NA	NA
THAR02_02726	0	JOKZ01000057.1	KKP05131.1	701	acetolactate synthase	NA	NA	NA	NA	NA	NA	NA	NA	NA
THAR02_02741	0	JOKZ01000057.1	KKP05146.1	277	PUA domain-containing protein	NA	NA	NA	NA	NA	NA	NA	NA	NA
THAR02_02871	0	JOKZ01000061.1	KKP05007.1	828	hypothetical protein THAR02_02871	NA	NA	NA	NA	NA	NA	NA	NA	NA
THAR02_03090	0	JOKZ01000066.1	KKP04832.1	334	D-isomer specific 2-hydroxyacid dehydrogenase	NA	NA	NA	NA	NA	NA	NA	NA	NA
THAR02_03139	0	JOKZ01000068.1	KKP04727.1	502	hypothetical protein THAR02_03139	NA	NA	NA	NA	NA	NA	NA	NA	NA
THAR02_03311	0	JOKZ01000072.1	KKP04621.1	795	hypothetical protein THAR02_03311	NA	NA	NA	NA	NA	NA	NA	NA	NA
THAR02_03339	0	JOKZ01000073.1	KKP04579.1	1217	hypothetical protein THAR02_03339	NA	NA	NA	NA	NA	NA	NA	NA	NA
THAR02_03506	0	JOKZ01000079.1	KKP04364.1	306	hypothetical protein THAR02_03506	NA	NA	NA	NA	NA	NA	NA	NA	NA
THAR02_03639	0	JOKZ01000082.1	KKP04288.1	1325	hypothetical protein THAR02_03639	NA	NA	NA	NA	NA	NA	NA	NA	NA
THAR02_03648	0	JOKZ01000083.1	KKP04239.1	309	hypothetical protein THAR02_03648	NA	NA	NA	NA	NA	NA	NA	NA	NA
THAR02_03735	0	JOKZ01000086.1	KKP04143.1	183	U3 small nucleolar ribonucleoprotein IMP3	NA	NA	NA	NA	NA	NA	NA	NA	NA
THAR02_03736	0	JOKZ01000086.1	KKP04144.1	215	hypothetical protein THAR02_03736	NA	NA	NA	NA	NA	NA	NA	NA	NA
THAR02_03803	0	JOKZ01000088.1	KKP04077.1	930	hypothetical protein THAR02_03803	NA	NA	NA	NA	NA	NA	NA	NA	NA
THAR02_03922	0	JOKZ01000091.1	KKP04007.1	228	hypothetical protein THAR02_03922	NA	NA	NA	NA	NA	NA	NA	NA	NA
THAR02_03949	0	JOKZ01000092.1	KKP03967.1	564	hypothetical protein THAR02_03949	NA	NA	NA	NA	NA	NA	NA	NA	NA
THAR02_03962	0	JOKZ01000093.1	KKP03925.1	571	ATP-dependent Clp protease ATP-binding subunit ClpX	NA	NA	NA	NA	NA	NA	NA	NA	NA
THAR02_03995	0	JOKZ01000094.1	KKP03907.1	164	hypothetical protein THAR02_03995	NA	NA	NA	NA	NA	NA	NA	NA	NA
THAR02_03997	0	JOKZ01000094.1	KKP03909.1	616	hypothetical protein THAR02_03997	NA	NA	NA	NA	NA	NA	NA	NA	NA
THAR02_04024	0	JOKZ01000095.1	KKP03875.1	87	hypothetical protein THAR02_04024	NA	NA	NA	NA	NA	NA	NA	NA	NA
THAR02_04065	0	JOKZ01000096.1	KKP03853.1	134	hypothetical protein THAR02_04065, partial	NA	NA	NA	NA	NA	NA	NA	NA	NA
THAR02_04106	0	JOKZ01000098.1	KKP03776.1	769	hypothetical protein THAR02_04106	NA	NA	NA	NA	NA	NA	NA	NA	NA
THAR02_04107	0	JOKZ01000098.1	KKP03777.1	269	hypothetical protein THAR02_04107	NA	NA	NA	NA	NA	NA	NA	NA	NA
THAR02_04187	0	JOKZ01000100.1	KKP03735.1	277	hypothetical protein THAR02_04187	NA	NA	NA	NA	NA	NA	NA	NA	NA
THAR02_04195	0	JOKZ01000101.1	KKP03679.1	117	hypothetical protein THAR02_04195	NA	NA	NA	NA	NA	NA	NA	NA	NA
THAR02_04218	0	JOKZ01000101.1	KKP03702.1	361	hypothetical protein THAR02_04218	NA	NA	NA	NA	NA	NA	NA	NA	NA
THAR02_04246	0	JOKZ01000102.1	KKP03671.1	410	hypothetical protein THAR02_04246	NA	NA	NA	NA	NA	NA	NA	NA	NA
THAR02_04327	0	JOKZ01000105.1	KKP03584.1	375	hypothetical protein THAR02_04327	NA	NA	NA	NA	NA	NA	NA	NA	NA
THAR02_04517	0	JOKZ01000112.1	KKP03374.1	733	hypothetical protein THAR02_04517	NA	NA	NA	NA	NA	NA	NA	NA	NA
THAR02_04642	0	JOKZ01000117.1	KKP03260.1	225	hypothetical protein THAR02_04642	NA	NA	NA	NA	NA	NA	NA	NA	NA
THAR02_04686	0	JOKZ01000119.1	KKP03212.1	547	alcohol dehydrogenase (NADP+)	NA	NA	NA	NA	NA	NA	NA	NA	NA
THAR02_04736	0	JOKZ01000121.1	KKP03166.1	451	hypothetical protein THAR02_04736	NA	NA	NA	NA	NA	NA	NA	NA	NA
THAR02_04739	0	JOKZ01000121.1	KKP03169.1	343	hypothetical protein THAR02_04739	NA	NA	NA	NA	NA	NA	NA	NA	NA
THAR02_04784	0	JOKZ01000123.1	KKP03116.1	375	hypothetical protein THAR02_04784	NA	NA	NA	NA	NA	NA	NA	NA	NA
THAR02_04884	0	JOKZ01000127.1	KKP03005.1	411	hypothetical protein THAR02_04884	NA	NA	NA	NA	NA	NA	NA	NA	NA
THAR02_05205	0	JOKZ01000139.1	KKP02703.1	702	hypothetical protein THAR02_05205	NA	NA	NA	NA	NA	NA	NA	NA	NA
THAR02_05215	0	JOKZ01000140.1	KKP02672.1	1114	hypothetical protein THAR02_05215	NA	NA	NA	NA	NA	NA	NA	NA	NA
THAR02_05296	0	JOKZ01000143.1	KKP02608.1	437	hypothetical protein THAR02_05296	NA	NA	NA	NA	NA	NA	NA	NA	NA
THAR02_05321	0	JOKZ01000144.1	KKP02589.1	320	hypothetical protein THAR02_05321	NA	NA	NA	NA	NA	NA	NA	NA	NA
THAR02_05380	0	JOKZ01000147.1	KKP02518.1	229	hypothetical protein THAR02_05380	NA	NA	NA	NA	NA	NA	NA	NA	NA
THAR02_05431	0	JOKZ01000149.1	KKP02476.1	233	hypothetical protein THAR02_05431	NA	NA	NA	NA	NA	NA	NA	NA	NA
THAR02_05511	0	JOKZ01000152.1	KKP02399.1	206	hypothetical protein THAR02_05511	NA	NA	NA	NA	NA	NA	NA	NA	NA
THAR02_05583	0	JOKZ01000155.1	KKP02333.1	297	hypothetical protein THAR02_05583, partial	NA	NA	NA	NA	NA	NA	NA	NA	NA
THAR02_05608	0	JOKZ01000157.1	KKP02279.1	699	hypothetical protein THAR02_05608	NA	NA	NA	NA	NA	NA	NA	NA	NA
THAR02_05634	0	JOKZ01000158.1	KKP02270.1	462	hypothetical protein THAR02_05634	NA	NA	NA	NA	NA	NA	NA	NA	NA
THAR02_05760	0	JOKZ01000164.1	KKP02129.1	645	hypothetical protein THAR02_05760	NA	NA	NA	NA	NA	NA	NA	NA	NA
THAR02_05763	0	JOKZ01000164.1	KKP02132.1	370	hypothetical protein THAR02_05763	NA	NA	NA	NA	NA	NA	NA	NA	NA
THAR02_05771	0	JOKZ01000164.1	KKP02140.1	192	NADH-ubiquinone oxidoreductase 21 kDa subunit	NA	NA	NA	NA	NA	NA	NA	NA	NA
THAR02_05814	0	JOKZ01000166.1	KKP02088.1	422	serine/threonine protein kinase	NA	NA	NA	NA	NA	NA	NA	NA	NA
THAR02_05815	0	JOKZ01000166.1	KKP02089.1	1189	ubiquitin thiolesterase	NA	NA	NA	NA	NA	NA	NA	NA	NA
THAR02_05878	0	JOKZ01000169.1	KKP01998.1	166	hypothetical protein THAR02_05878	NA	NA	NA	NA	NA	NA	NA	NA	NA
THAR02_05898	0	JOKZ01000169.1	KKP02018.1	457	ethanolamine-phosphate cytidylyltransferase	NA	NA	NA	NA	NA	NA	NA	NA	NA
THAR02_05931	0	JOKZ01000171.1	KKP01954.1	401	methionyl aminopeptidase	NA	NA	NA	NA	NA	NA	NA	NA	NA
THAR02_05970	0	JOKZ01000172.1	KKP01942.1	439	hypothetical protein THAR02_05970	NA	NA	NA	NA	NA	NA	NA	NA	NA
THAR02_06065	0	JOKZ01000176.1	KKP01853.1	723	hypothetical protein THAR02_06065	NA	NA	NA	NA	NA	NA	NA	NA	NA
THAR02_06073	0	JOKZ01000177.1	KKP01817.1	488	hypothetical protein THAR02_06073	NA	NA	NA	NA	NA	NA	NA	NA	NA
THAR02_06122	0	JOKZ01000179.1	KKP01783.1	558	hypothetical protein THAR02_06122	NA	NA	NA	NA	NA	NA	NA	NA	NA
THAR02_06193	0	JOKZ01000183.1	KKP01687.1	450	hypothetical protein THAR02_06193	NA	NA	NA	NA	NA	NA	NA	NA	NA
THAR02_06274	0	JOKZ01000186.1	KKP01637.1	995	DNA ligase 4	NA	NA	NA	NA	NA	NA	NA	NA	NA
THAR02_06305	0	JOKZ01000188.1	KKP01597.1	535	hypothetical protein THAR02_06305, partial	NA	NA	NA	NA	NA	NA	NA	NA	NA
THAR02_06326	0	JOKZ01000189.1	KKP01578.1	816	hypothetical protein THAR02_06326	NA	NA	NA	NA	NA	NA	NA	NA	NA
THAR02_06427	0	JOKZ01000194.1	KKP01476.1	177	peptidyl-prolyl cis-trans isomerase ssp-1	NA	NA	NA	NA	NA	NA	NA	NA	NA
THAR02_06487	0	JOKZ01000197.1	KKP01409.1	702	hypothetical protein THAR02_06487	NA	NA	NA	NA	NA	NA	NA	NA	NA
THAR02_06503	0	JOKZ01000198.1	KKP01388.1	507	protein farnesyltransferase/geranylgeranyltransferase type I alpha subunit	NA	NA	NA	NA	NA	NA	NA	NA	NA
THAR02_06546	0	JOKZ01000200.1	KKP01346.1	466	WD domain-containing protein	NA	NA	NA	NA	NA	NA	NA	NA	NA
THAR02_06652	0	JOKZ01000205.1	KKP01255.1	190	hypothetical protein THAR02_06652	NA	NA	NA	NA	NA	NA	NA	NA	NA
THAR02_06718	0	JOKZ01000208.1	KKP01192.1	494	hydroxyacid-oxoacid transhydrogenase	NA	NA	NA	NA	NA	NA	NA	NA	NA
THAR02_06751	0	JOKZ01000210.1	KKP01153.1	1494	hypothetical protein THAR02_06751	NA	NA	NA	NA	NA	NA	NA	NA	NA
THAR02_06875	0	JOKZ01000217.1	KKP01011.1	433	hypothetical protein THAR02_06875	NA	NA	NA	NA	NA	NA	NA	NA	NA
THAR02_06882	0	JOKZ01000217.1	KKP01018.1	1564	hypothetical protein THAR02_06882	NA	NA	NA	NA	NA	NA	NA	NA	NA
THAR02_07010	0	JOKZ01000224.1	KKP00897.1	146	hypothetical protein THAR02_07010	NA	NA	NA	NA	NA	NA	NA	NA	NA
THAR02_07039	0	JOKZ01000226.1	KKP00861.1	1015	hypothetical protein THAR02_07039	NA	NA	NA	NA	NA	NA	NA	NA	NA
THAR02_07050	0	JOKZ01000227.1	KKP00835.1	857	AdoMet-dependent rRNA methyltransferase spb1	NA	NA	NA	NA	NA	NA	NA	NA	NA
THAR02_07143	0	JOKZ01000232.1	KKP00756.1	525	hypothetical protein THAR02_07143	NA	NA	NA	NA	NA	NA	NA	NA	NA
THAR02_07388	0	JOKZ01000248.1	KKP00511.1	234	iron-sulfur cluster assembly accessory protein	NA	NA	NA	NA	NA	NA	NA	NA	NA
THAR02_07433	0	JOKZ01000251.1	KKP00461.1	130	hypothetical protein THAR02_07433	NA	NA	NA	NA	NA	NA	NA	NA	NA
THAR02_07486	0	JOKZ01000254.1	KKP00417.1	93	Tim10/DDP family zinc finger	NA	NA	NA	NA	NA	NA	NA	NA	NA
THAR02_07527	0	JOKZ01000257.1	KKP00368.1	822	hypothetical protein THAR02_07527	NA	NA	NA	NA	NA	NA	NA	NA	NA
THAR02_07638	0	JOKZ01000265.1	KKP00255.1	377	hypothetical protein THAR02_07638	NA	NA	NA	NA	NA	NA	NA	NA	NA
THAR02_07726	0	JOKZ01000271.1	KKP00173.1	224	hypothetical protein THAR02_07726	NA	NA	NA	NA	NA	NA	NA	NA	NA
THAR02_07847	0	JOKZ01000279.1	KKP00061.1	638	hypothetical protein THAR02_07847	NA	NA	NA	NA	NA	NA	NA	NA	NA
THAR02_08026	0	JOKZ01000293.1	KKO99862.1	554	sulfite oxidase, partial	NA	NA	NA	NA	NA	NA	NA	NA	NA
THAR02_08220	0	JOKZ01000308.1	KKO99668.1	833	hypothetical protein THAR02_08220	NA	NA	NA	NA	NA	NA	NA	NA	NA
THAR02_08265	0	JOKZ01000310.1	KKO99646.1	387	hypothetical protein THAR02_08265	NA	NA	NA	NA	NA	NA	NA	NA	NA
THAR02_08345	0	JOKZ01000316.1	KKO99560.1	168	tRNA (Adenine-N(1)-)-methyltransferase non-catalytic subunit, partial	NA	NA	NA	NA	NA	NA	NA	NA	NA
THAR02_08355	0	JOKZ01000317.1	KKO99546.1	291	hypothetical protein THAR02_08355	NA	NA	NA	NA	NA	NA	NA	NA	NA
THAR02_08386	0	JOKZ01000321.1	KKO99496.1	772	hypothetical protein THAR02_08386	NA	NA	NA	NA	NA	NA	NA	NA	NA
THAR02_08438	0	JOKZ01000325.1	KKO99459.1	693	hypothetical protein THAR02_08438	NA	NA	NA	NA	NA	NA	NA	NA	NA
THAR02_08503	0	JOKZ01000330.1	KKO99398.1	471	protein farnesyltransferase subunit beta	NA	NA	NA	NA	NA	NA	NA	NA	NA
THAR02_08688	0	JOKZ01000346.1	KKO99210.1	71	hypothetical protein THAR02_08688	NA	NA	NA	NA	NA	NA	NA	NA	NA
THAR02_08708	0	JOKZ01000348.1	KKO99175.1	221	hypothetical protein THAR02_08708	NA	NA	NA	NA	NA	NA	NA	NA	NA
THAR02_08729	0	JOKZ01000349.1	KKO99172.1	292	20S proteasome subunit alpha 7	NA	NA	NA	NA	NA	NA	NA	NA	NA
THAR02_08825	0	JOKZ01000358.1	KKO99074.1	173	hypothetical protein THAR02_08825	NA	NA	NA	NA	NA	NA	NA	NA	NA
THAR02_08960	0	JOKZ01000370.1	KKO98946.1	275	hypothetical protein THAR02_08960	NA	NA	NA	NA	NA	NA	NA	NA	NA
THAR02_09149	0	JOKZ01000389.1	KKO98738.1	295	hypothetical protein THAR02_09149	NA	NA	NA	NA	NA	NA	NA	NA	NA
THAR02_09260	0	JOKZ01000401.1	KKO98630.1	936	xylan degradation regulator-1	NA	NA	NA	NA	NA	NA	NA	NA	NA
THAR02_09440	0	JOKZ01000418.1	KKO98448.1	318	hypothetical protein THAR02_09440	NA	NA	NA	NA	NA	NA	NA	NA	NA
THAR02_09473	0	JOKZ01000421.1	KKO98430.1	320	hypothetical protein THAR02_09473	NA	NA	NA	NA	NA	NA	NA	NA	NA
THAR02_09497	0	JOKZ01000425.1	KKO98389.1	344	casein kinase II subunit beta-1	NA	NA	NA	NA	NA	NA	NA	NA	NA
THAR02_09522	0	JOKZ01000427.1	KKO98381.1	214	FAS1 domain-containing protein precursor	NA	NA	NA	NA	NA	NA	NA	NA	NA
THAR02_09589	0	JOKZ01000435.1	KKO98305.1	315	hypothetical protein THAR02_09589	NA	NA	NA	NA	NA	NA	NA	NA	NA
THAR02_09631	0	JOKZ01000440.1	KKO98261.1	126	SCP-2 sterol transfer family protein	NA	NA	NA	NA	NA	NA	NA	NA	NA
THAR02_09731	0	JOKZ01000451.1	KKO98170.1	240	hypothetical protein THAR02_09731, partial	NA	NA	NA	NA	NA	NA	NA	NA	NA
THAR02_09771	0	JOKZ01000456.1	KKO98124.1	836	urease	NA	NA	NA	NA	NA	NA	NA	NA	NA
THAR02_09838	0	JOKZ01000467.1	KKO98052.1	733	kinetochore protein NDC80	NA	NA	NA	NA	NA	NA	NA	NA	NA
THAR02_09850	0	JOKZ01000468.1	KKO98047.1	301	hypothetical protein THAR02_09850	NA	NA	NA	NA	NA	NA	NA	NA	NA
THAR02_09851	0	JOKZ01000468.1	KKO98048.1	321	hypothetical protein THAR02_09851	NA	NA	NA	NA	NA	NA	NA	NA	NA
THAR02_09927	0	JOKZ01000480.1	KKO97960.1	94	splicing factor U2AF 23 kDa subunit, partial	NA	NA	NA	NA	NA	NA	NA	NA	NA
THAR02_09990	0	JOKZ01000489.1	KKO97902.1	1161	hypothetical protein THAR02_09990	NA	NA	NA	NA	NA	NA	NA	NA	NA
THAR02_09991	0	JOKZ01000489.1	KKO97903.1	140	hypothetical protein THAR02_09991	NA	NA	NA	NA	NA	NA	NA	NA	NA
THAR02_10127	0	JOKZ01000507.1	KKO97765.1	252	hypothetical protein THAR02_10127	NA	NA	NA	NA	NA	NA	NA	NA	NA
THAR02_10210	0	JOKZ01000520.1	KKO97681.1	176	hypothetical protein THAR02_10210	NA	NA	NA	NA	NA	NA	NA	NA	NA
THAR02_10307	0	JOKZ01000536.1	KKO97589.1	620	hypothetical protein THAR02_10307	NA	NA	NA	NA	NA	NA	NA	NA	NA
THAR02_10363	0	JOKZ01000547.1	KKO97535.1	640	DNA-directed RNA polymerase III subunit RPC3	NA	NA	NA	NA	NA	NA	NA	NA	NA
THAR02_10398	0	JOKZ01000555.1	KKO97497.1	753	hypothetical protein THAR02_10398	NA	NA	NA	NA	NA	NA	NA	NA	NA
THAR02_10425	0	JOKZ01000561.1	KKO97474.1	198	hypothetical protein THAR02_10425	NA	NA	NA	NA	NA	NA	NA	NA	NA
THAR02_10518	0	JOKZ01000578.1	KKO97373.1	514	hypothetical protein THAR02_10518	NA	NA	NA	NA	NA	NA	NA	NA	NA
THAR02_10519	0	JOKZ01000578.1	KKO97374.1	633	phospholipid:diacylglycerol acyltransferase	NA	NA	NA	NA	NA	NA	NA	NA	NA
THAR02_10525	0	JOKZ01000579.1	KKO97370.1	428	hypothetical protein THAR02_10525	NA	NA	NA	NA	NA	NA	NA	NA	NA
THAR02_10534	0	JOKZ01000581.1	KKO97365.1	635	hypothetical protein THAR02_10534	NA	NA	NA	NA	NA	NA	NA	NA	NA
THAR02_10672	0	JOKZ01000607.1	KKO97227.1	251	proteasome subunit alpha type-4	NA	NA	NA	NA	NA	NA	NA	NA	NA
THAR02_10695	0	JOKZ01000613.1	KKO97202.1	413	DHHC zinc finger protein	NA	NA	NA	NA	NA	NA	NA	NA	NA
THAR02_10744	0	JOKZ01000628.1	KKO97152.1	355	hypothetical protein THAR02_10744	NA	NA	NA	NA	NA	NA	NA	NA	NA
THAR02_10842	0	JOKZ01000652.1	KKO97054.1	253	20S proteasome subunit alpha 1	NA	NA	NA	NA	NA	NA	NA	NA	NA
THAR02_10872	0	JOKZ01000661.1	KKO97025.1	260	galactokinase, partial	NA	NA	NA	NA	NA	NA	NA	NA	NA
THAR02_10907	0	JOKZ01000671.1	KKO96992.1	255	nucleolar essential protein	NA	NA	NA	NA	NA	NA	NA	NA	NA
THAR02_11039	0	JOKZ01000707.1	KKO96859.1	166	peroxiredoxin type-2	NA	NA	NA	NA	NA	NA	NA	NA	NA
THAR02_11053	0	JOKZ01000712.1	KKO96840.1	744	hypothetical protein THAR02_11053	NA	NA	NA	NA	NA	NA	NA	NA	NA
THAR02_11107	0	JOKZ01000733.1	KKO96788.1	348	protein MYG1	NA	NA	NA	NA	NA	NA	NA	NA	NA
THAR02_11125	0	JOKZ01000738.1	KKO96773.1	298	Fe-Mn family superoxide dismutase	NA	NA	NA	NA	NA	NA	NA	NA	NA
THAR02_11142	0	JOKZ01000744.1	KKO96757.1	421	dihydrolipoyllysine-residue succinyltransferase, E2 component	NA	NA	NA	NA	NA	NA	NA	NA	NA
THAR02_11174	0	JOKZ01000757.1	KKO96722.1	375	hypothetical protein THAR02_11174	NA	NA	NA	NA	NA	NA	NA	NA	NA
THAR02_11365	0	JOKZ01000868.1	KKO96530.1	200	hypothetical protein THAR02_11365, partial	NA	NA	NA	NA	NA	NA	NA	NA	NA
THAR02_11370	0	JOKZ01000872.1	KKO96526.1	1213	hypothetical protein THAR02_11370	NA	NA	NA	NA	NA	NA	NA	NA	NA
THAR02_11417	0	JOKZ01000940.1	KKO96482.1	359	hypothetical protein THAR02_11417	NA	NA	NA	NA	NA	NA	NA	NA	NA
THAR02_11441	0	JOKZ01000987.1	KKO96457.1	377	hypothetical protein THAR02_11441, partial	NA	NA	NA	NA	NA	NA	NA	NA	NA
THAR02_06801	1	JOKZ01000213.1	KKP01100.1	1557	hypothetical protein THAR02_06801	CCT64023.1	GH133		hypothetical protein THAR02_06801	Glycogen debranching enzyme ame: Full	NTP_transferase	EC:2.4.1.25; EC:3.2.1.33	818160938	NA
THAR02_04550	1	JOKZ01000113.1	KKP03348.1	372	sterol-4alpha-carboxylate 3-dehydrogenase (decarboxylating)	XP_361931.1	GH43	CBM66	sterol-4alpha-carboxylate 3-dehydrogenase (decarboxylating)	3-beta-HSD Includes: ame: Full	DAGAT	EC:1.1.1	818163590	NA
THAR02_02927	1	JOKZ01000062.1	KKP04990.1	499	alpha-1,2 mannosyltransferase KTR1	XP_368104.1	GT15		alpha-1,2 mannosyltransferase KTR1	O-glycoside alpha-1,2-mannosyltransferase homolog 4	Pyr_redox	EC:2.4.1	818165438	NA
THAR02_11469	1	JOKZ01001047.1	KKO96430.1	361	hypothetical protein THAR02_11469	AFN02868.1	GT32		hypothetical protein THAR02_11469	Inositol phosphoceramide mannosyltransferase 3 ame: Full	WD40	-	818153598	NA
THAR02_04182	1	JOKZ01000100.1	KKP03730.1	294	nicotinate-nucleotide diphosphorylase	AFM03407	GT4		nicotinate-nucleotide diphosphorylase	Nicotinate-nucleotide pyrophosphorylase [carboxylating] ame: Full	Gly_transf_sug	EC:2.4.2.19	818164022	NA
THAR02_00150	1	JOKZ01000002.1	KKP07762.1	193	hypothetical protein THAR02_00150	NA	NA	NA	NA	NA	NA	NA	NA	NA
THAR02_00197	1	JOKZ01000003.1	KKP07661.1	537	mitochondrial distribution and morphology protein 34	NA	NA	NA	NA	NA	NA	NA	NA	NA
THAR02_00288	1	JOKZ01000004.1	KKP07613.1	1220	hypothetical protein THAR02_00288	NA	NA	NA	NA	NA	NA	NA	NA	NA
THAR02_00338	1	JOKZ01000005.1	KKP07542.1	1065	hypothetical protein THAR02_00338	NA	NA	NA	NA	NA	NA	NA	NA	NA
THAR02_00406	1	JOKZ01000006.1	KKP07485.1	154	mago nashi protein	NA	NA	NA	NA	NA	NA	NA	NA	NA
THAR02_00436	1	JOKZ01000006.1	KKP07515.1	1320	hypothetical protein THAR02_00436	NA	NA	NA	NA	NA	NA	NA	NA	NA
THAR02_00498	1	JOKZ01000007.1	KKP07436.1	1844	hypothetical protein THAR02_00498	NA	NA	NA	NA	NA	NA	NA	NA	NA
THAR02_00526	1	JOKZ01000008.1	KKP07329.1	758	hypothetical protein THAR02_00526	NA	NA	NA	NA	NA	NA	NA	NA	NA
THAR02_00599	1	JOKZ01000009.1	KKP07275.1	1983	activating signal cointegrator 1 complex subunit 3	NA	NA	NA	NA	NA	NA	NA	NA	NA
THAR02_00647	1	JOKZ01000010.1	KKP07217.1	1031	exocyst complex component Sec5	NA	NA	NA	NA	NA	NA	NA	NA	NA
THAR02_00704	1	JOKZ01000011.1	KKP07168.1	869	phosphatidylinositol-glycan biosynthesis class S protein	NA	NA	NA	NA	NA	NA	NA	NA	NA
THAR02_00773	1	JOKZ01000012.1	KKP07123.1	364	ketopantoate hydroxymethyltransferase	NA	NA	NA	NA	NA	NA	NA	NA	NA
THAR02_00851	1	JOKZ01000013.1	KKP07092.1	1551	hypothetical protein THAR02_00851	NA	NA	NA	NA	NA	NA	NA	NA	NA
THAR02_01056	1	JOKZ01000017.1	KKP06859.1	618	ABC1 domain-containing protein	NA	NA	NA	NA	NA	NA	NA	NA	NA
THAR02_01084	1	JOKZ01000018.1	KKP06792.1	1692	hypothetical protein THAR02_01084	NA	NA	NA	NA	NA	NA	NA	NA	NA
THAR02_01106	1	JOKZ01000018.1	KKP06814.1	272	hypothetical protein THAR02_01106	NA	NA	NA	NA	NA	NA	NA	NA	NA
THAR02_01271	1	JOKZ01000021.1	KKP06674.1	218	vesicle transporter SEC22	NA	NA	NA	NA	NA	NA	NA	NA	NA
THAR02_01280	1	JOKZ01000022.1	KKP06582.1	1153	dipeptidyl-peptidase III	NA	NA	NA	NA	NA	NA	NA	NA	NA
THAR02_01299	1	JOKZ01000022.1	KKP06601.1	643	hypothetical protein THAR02_01299	NA	NA	NA	NA	NA	NA	NA	NA	NA
THAR02_01339	1	JOKZ01000023.1	KKP06548.1	203	hypothetical protein THAR02_01339	NA	NA	NA	NA	NA	NA	NA	NA	NA
THAR02_01349	1	JOKZ01000023.1	KKP06558.1	1119	hypothetical protein THAR02_01349	NA	NA	NA	NA	NA	NA	NA	NA	NA
THAR02_01384	1	JOKZ01000024.1	KKP06510.1	1326	hypothetical protein THAR02_01384	NA	NA	NA	NA	NA	NA	NA	NA	NA
THAR02_01623	1	JOKZ01000029.1	KKP06285.1	1010	minichromosome maintenance protein 4 (cell division control protein 54)	NA	NA	NA	NA	NA	NA	NA	NA	NA
THAR02_01672	1	JOKZ01000030.1	KKP06241.1	526	eburicol 14-alpha-demethylase	NA	NA	NA	NA	NA	NA	NA	NA	NA
THAR02_01681	1	JOKZ01000030.1	KKP06250.1	388	hypothetical protein THAR02_01681	NA	NA	NA	NA	NA	NA	NA	NA	NA
THAR02_01729	1	JOKZ01000032.1	KKP06126.1	301	tricarboxylate transport protein	NA	NA	NA	NA	NA	NA	NA	NA	NA
THAR02_01753	1	JOKZ01000032.1	KKP06150.1	118	NADH dehydrogenase	NA	NA	NA	NA	NA	NA	NA	NA	NA
THAR02_01832	1	JOKZ01000034.1	KKP06051.1	807	STE/STE20/PAKA protein kinase	NA	NA	NA	NA	NA	NA	NA	NA	NA
THAR02_01846	1	JOKZ01000034.1	KKP06065.1	459	hypothetical protein THAR02_01846	NA	NA	NA	NA	NA	NA	NA	NA	NA
THAR02_01918	1	JOKZ01000036.1	KKP05962.1	150	RNA polymerase Rpb6	NA	NA	NA	NA	NA	NA	NA	NA	NA
THAR02_01921	1	JOKZ01000036.1	KKP05965.1	831	hypothetical protein THAR02_01921	NA	NA	NA	NA	NA	NA	NA	NA	NA
THAR02_01969	1	JOKZ01000037.1	KKP05930.1	762	hypothetical protein THAR02_01969	NA	NA	NA	NA	NA	NA	NA	NA	NA
THAR02_02007	1	JOKZ01000038.1	KKP05890.1	775	hypothetical protein THAR02_02007	NA	NA	NA	NA	NA	NA	NA	NA	NA
THAR02_02169	1	JOKZ01000042.1	KKP05705.1	1002	H+-transporting ATPase	NA	NA	NA	NA	NA	NA	NA	NA	NA
THAR02_02247	1	JOKZ01000043.1	KKP05693.1	380	actin-like protein	NA	NA	NA	NA	NA	NA	NA	NA	NA
THAR02_02375	1	JOKZ01000046.1	KKP05558.1	1152	hypothetical protein THAR02_02375	NA	NA	NA	NA	NA	NA	NA	NA	NA
THAR02_02378	1	JOKZ01000046.1	KKP05561.1	974	SKG3	NA	NA	NA	NA	NA	NA	NA	NA	NA
THAR02_02382	1	JOKZ01000047.1	KKP05490.1	447	oxalate decarboxylase family bicupin	NA	NA	NA	NA	NA	NA	NA	NA	NA
THAR02_02392	1	JOKZ01000047.1	KKP05500.1	410	hypothetical protein THAR02_02392	NA	NA	NA	NA	NA	NA	NA	NA	NA
THAR02_02421	1	JOKZ01000048.1	KKP05461.1	838	6-phosphofructokinase	NA	NA	NA	NA	NA	NA	NA	NA	NA
THAR02_02560	1	JOKZ01000051.1	KKP05371.1	1115	hypothetical protein THAR02_02560	NA	NA	NA	NA	NA	NA	NA	NA	NA
THAR02_02613	1	JOKZ01000053.1	KKP05282.1	421	26S protease regulatory subunit 6B	NA	NA	NA	NA	NA	NA	NA	NA	NA
THAR02_02646	1	JOKZ01000054.1	KKP05256.1	1193	hypothetical protein THAR02_02646	NA	NA	NA	NA	NA	NA	NA	NA	NA
THAR02_02648	1	JOKZ01000054.1	KKP05258.1	657	hypothetical protein THAR02_02648	NA	NA	NA	NA	NA	NA	NA	NA	NA
THAR02_02650	1	JOKZ01000054.1	KKP05260.1	532	palmitoyltransferase PFA3	NA	NA	NA	NA	NA	NA	NA	NA	NA
THAR02_02761	1	JOKZ01000057.1	KKP05166.1	234	hypothetical protein THAR02_02761	NA	NA	NA	NA	NA	NA	NA	NA	NA
THAR02_02825	1	JOKZ01000060.1	KKP05038.1	143	AP-2 complex subunit sigma	NA	NA	NA	NA	NA	NA	NA	NA	NA
THAR02_02889	1	JOKZ01000061.1	KKP05025.1	279	hypothetical protein THAR02_02889	NA	NA	NA	NA	NA	NA	NA	NA	NA
THAR02_03163	1	JOKZ01000068.1	KKP04751.1	800	heat shock protein 78, mitochondrial	NA	NA	NA	NA	NA	NA	NA	NA	NA
THAR02_03324	1	JOKZ01000073.1	KKP04564.1	974	hypothetical protein THAR02_03324	NA	NA	NA	NA	NA	NA	NA	NA	NA
THAR02_03343	1	JOKZ01000073.1	KKP04583.1	952	DNA excision repair protein ERCC-4	NA	NA	NA	NA	NA	NA	NA	NA	NA
THAR02_03649	1	JOKZ01000083.1	KKP04240.1	647	hypothetical protein THAR02_03649	NA	NA	NA	NA	NA	NA	NA	NA	NA
THAR02_03688	1	JOKZ01000085.1	KKP04170.1	365	hypothetical protein THAR02_03688	NA	NA	NA	NA	NA	NA	NA	NA	NA
THAR02_03691	1	JOKZ01000085.1	KKP04173.1	533	hypothetical protein THAR02_03691	NA	NA	NA	NA	NA	NA	NA	NA	NA
THAR02_03765	1	JOKZ01000087.1	KKP04106.1	110	60S ribosomal protein L30	NA	NA	NA	NA	NA	NA	NA	NA	NA
THAR02_03806	1	JOKZ01000088.1	KKP04080.1	622	hypothetical protein THAR02_03806	NA	NA	NA	NA	NA	NA	NA	NA	NA
THAR02_03830	1	JOKZ01000089.1	KKP04038.1	1199	CAMK/CAMKL/PASK protein kinase	NA	NA	NA	NA	NA	NA	NA	NA	NA
THAR02_03862	1	JOKZ01000090.1	KKP04011.1	1652	hypothetical protein THAR02_03862	NA	NA	NA	NA	NA	NA	NA	NA	NA
THAR02_03914	1	JOKZ01000091.1	KKP03999.1	801	hypothetical protein THAR02_03914	NA	NA	NA	NA	NA	NA	NA	NA	NA
THAR02_03952	1	JOKZ01000092.1	KKP03970.1	867	hypothetical protein THAR02_03952	NA	NA	NA	NA	NA	NA	NA	NA	NA
THAR02_04018	1	JOKZ01000095.1	KKP03869.1	451	hypothetical protein THAR02_04018	NA	NA	NA	NA	NA	NA	NA	NA	NA
THAR02_04109	1	JOKZ01000098.1	KKP03779.1	520	hypothetical protein THAR02_04109	NA	NA	NA	NA	NA	NA	NA	NA	NA
THAR02_04372	1	JOKZ01000107.1	KKP03509.1	605	leukotriene A-4 hydrolase	NA	NA	NA	NA	NA	NA	NA	NA	NA
THAR02_04389	1	JOKZ01000107.1	KKP03526.1	1784	hypothetical protein THAR02_04389	NA	NA	NA	NA	NA	NA	NA	NA	NA
THAR02_04479	1	JOKZ01000111.1	KKP03397.1	1122	hypothetical protein THAR02_04479	NA	NA	NA	NA	NA	NA	NA	NA	NA
THAR02_04496	1	JOKZ01000111.1	KKP03414.1	996	hypothetical protein THAR02_04496	NA	NA	NA	NA	NA	NA	NA	NA	NA
THAR02_04519	1	JOKZ01000112.1	KKP03376.1	1142	SH3 domain-containing protein	NA	NA	NA	NA	NA	NA	NA	NA	NA
THAR02_04586	1	JOKZ01000115.1	KKP03294.1	736	hypothetical protein THAR02_04586	NA	NA	NA	NA	NA	NA	NA	NA	NA
THAR02_04599	1	JOKZ01000115.1	KKP03307.1	740	hypothetical protein THAR02_04599	NA	NA	NA	NA	NA	NA	NA	NA	NA
THAR02_04610	1	JOKZ01000116.1	KKP03277.1	238	Cwf15/Cwc15 cell cycle control protein	NA	NA	NA	NA	NA	NA	NA	NA	NA
THAR02_04632	1	JOKZ01000117.1	KKP03250.1	275	hypothetical protein THAR02_04632, partial	NA	NA	NA	NA	NA	NA	NA	NA	NA
THAR02_04653	1	JOKZ01000118.1	KKP03224.1	714	hypothetical protein THAR02_04653	NA	NA	NA	NA	NA	NA	NA	NA	NA
THAR02_04692	1	JOKZ01000119.1	KKP03218.1	1874	hypothetical protein THAR02_04692	NA	NA	NA	NA	NA	NA	NA	NA	NA
THAR02_04731	1	JOKZ01000121.1	KKP03161.1	435	formate dehydrogenase	NA	NA	NA	NA	NA	NA	NA	NA	NA
THAR02_04956	1	JOKZ01000130.1	KKP02942.1	534	histidyl-tRNA synthetase	NA	NA	NA	NA	NA	NA	NA	NA	NA
THAR02_05092	1	JOKZ01000135.1	KKP02813.1	81	dynein light chain	NA	NA	NA	NA	NA	NA	NA	NA	NA
THAR02_05119	1	JOKZ01000136.1	KKP02791.1	387	tRNA synthetase class I	NA	NA	NA	NA	NA	NA	NA	NA	NA
THAR02_05269	1	JOKZ01000142.1	KKP02635.1	629	ATP-NAD kinase	NA	NA	NA	NA	NA	NA	NA	NA	NA
THAR02_05356	1	JOKZ01000146.1	KKP02543.1	920	hypothetical protein THAR02_05356	NA	NA	NA	NA	NA	NA	NA	NA	NA
THAR02_05358	1	JOKZ01000146.1	KKP02545.1	1079	hypothetical protein THAR02_05358	NA	NA	NA	NA	NA	NA	NA	NA	NA
THAR02_05429	1	JOKZ01000149.1	KKP02474.1	735	hypothetical protein THAR02_05429	NA	NA	NA	NA	NA	NA	NA	NA	NA
THAR02_05493	1	JOKZ01000151.1	KKP02427.1	652	hypothetical protein THAR02_05493	NA	NA	NA	NA	NA	NA	NA	NA	NA
THAR02_05514	1	JOKZ01000152.1	KKP02402.1	1041	hypothetical protein THAR02_05514	NA	NA	NA	NA	NA	NA	NA	NA	NA
THAR02_05615	1	JOKZ01000157.1	KKP02286.1	809	hypothetical protein THAR02_05615	NA	NA	NA	NA	NA	NA	NA	NA	NA
THAR02_05781	1	JOKZ01000165.1	KKP02103.1	834	STE/STE20/YSK protein kinase	NA	NA	NA	NA	NA	NA	NA	NA	NA
THAR02_05909	1	JOKZ01000170.1	KKP01982.1	119	hypothetical protein THAR02_05909	NA	NA	NA	NA	NA	NA	NA	NA	NA
THAR02_05912	1	JOKZ01000170.1	KKP01985.1	256	40S ribosomal protein S1	NA	NA	NA	NA	NA	NA	NA	NA	NA
THAR02_06032	1	JOKZ01000175.1	KKP01867.1	503	cysteine desulfurase	NA	NA	NA	NA	NA	NA	NA	NA	NA
THAR02_06293	1	JOKZ01000188.1	KKP01585.1	214	altered inheritance-mitochondria protein 31, mitochondrial	NA	NA	NA	NA	NA	NA	NA	NA	NA
THAR02_06331	1	JOKZ01000189.1	KKP01583.1	453	PH domain-containing protein	NA	NA	NA	NA	NA	NA	NA	NA	NA
THAR02_06497	1	JOKZ01000198.1	KKP01382.1	1066	adenosinetriphosphatase	NA	NA	NA	NA	NA	NA	NA	NA	NA
THAR02_06609	1	JOKZ01000203.1	KKP01292.1	961	hypothetical protein THAR02_06609	NA	NA	NA	NA	NA	NA	NA	NA	NA
THAR02_06687	1	JOKZ01000207.1	KKP01205.1	231	hypothetical protein THAR02_06687	NA	NA	NA	NA	NA	NA	NA	NA	NA
THAR02_06714	1	JOKZ01000208.1	KKP01188.1	664	hypothetical protein THAR02_06714	NA	NA	NA	NA	NA	NA	NA	NA	NA
THAR02_06723	1	JOKZ01000209.1	KKP01158.1	955	GTPase activating protein	NA	NA	NA	NA	NA	NA	NA	NA	NA
THAR02_06764	1	JOKZ01000211.1	KKP01130.1	625	sterol O-acyltransferase	NA	NA	NA	NA	NA	NA	NA	NA	NA
THAR02_06778	1	JOKZ01000212.1	KKP01109.1	649	hypothetical protein THAR02_06778	NA	NA	NA	NA	NA	NA	NA	NA	NA
THAR02_06820	1	JOKZ01000214.1	KKP01083.1	543	protein BFR2	NA	NA	NA	NA	NA	NA	NA	NA	NA
THAR02_06923	1	JOKZ01000219.1	KKP00985.1	227	hypothetical protein THAR02_06923	NA	NA	NA	NA	NA	NA	NA	NA	NA
THAR02_06960	1	JOKZ01000221.1	KKP00952.1	412	hypothetical protein THAR02_06960	NA	NA	NA	NA	NA	NA	NA	NA	NA
THAR02_07085	1	JOKZ01000229.1	KKP00790.1	416	hypothetical protein THAR02_07085	NA	NA	NA	NA	NA	NA	NA	NA	NA
THAR02_07094	1	JOKZ01000229.1	KKP00799.1	522	hypothetical protein THAR02_07094	NA	NA	NA	NA	NA	NA	NA	NA	NA
THAR02_07124	1	JOKZ01000231.1	KKP00774.1	607	lysyl-tRNA synthetase	NA	NA	NA	NA	NA	NA	NA	NA	NA
THAR02_07177	1	JOKZ01000234.1	KKP00719.1	819	CMGC/DYRK/PRP4 protein kinase	NA	NA	NA	NA	NA	NA	NA	NA	NA
THAR02_07258	1	JOKZ01000240.1	KKP00630.1	643	hypothetical protein THAR02_07258	NA	NA	NA	NA	NA	NA	NA	NA	NA
THAR02_07303	1	JOKZ01000243.1	KKP00578.1	718	hypothetical protein THAR02_07303, partial	NA	NA	NA	NA	NA	NA	NA	NA	NA
THAR02_07325	1	JOKZ01000244.1	KKP00569.1	782	hypothetical protein THAR02_07325	NA	NA	NA	NA	NA	NA	NA	NA	NA
THAR02_07425	1	JOKZ01000250.1	KKP00480.1	502	hypothetical protein THAR02_07425	NA	NA	NA	NA	NA	NA	NA	NA	NA
THAR02_07501	1	JOKZ01000255.1	KKP00401.1	347	hypothetical protein THAR02_07501	NA	NA	NA	NA	NA	NA	NA	NA	NA
THAR02_07534	1	JOKZ01000257.1	KKP00375.1	939	formate-tetrahydrofolate ligase	NA	NA	NA	NA	NA	NA	NA	NA	NA
THAR02_07582	1	JOKZ01000261.1	KKP00314.1	363	hypothetical protein THAR02_07582	NA	NA	NA	NA	NA	NA	NA	NA	NA
THAR02_07605	1	JOKZ01000263.1	KKP00284.1	1450	hypothetical protein THAR02_07605	NA	NA	NA	NA	NA	NA	NA	NA	NA
THAR02_07664	1	JOKZ01000267.1	KKP00224.1	1033	hypothetical protein THAR02_07664	NA	NA	NA	NA	NA	NA	NA	NA	NA
THAR02_07728	1	JOKZ01000271.1	KKP00175.1	689	glutaminase A	NA	NA	NA	NA	NA	NA	NA	NA	NA
THAR02_07834	1	JOKZ01000278.1	KKP00074.1	120	hypothetical protein THAR02_07834	NA	NA	NA	NA	NA	NA	NA	NA	NA
THAR02_07968	1	JOKZ01000289.1	KKO99934.1	652	hsp70-like protein	NA	NA	NA	NA	NA	NA	NA	NA	NA
THAR02_08092	1	JOKZ01000298.1	KKO99792.1	452	hypothetical protein THAR02_08092	NA	NA	NA	NA	NA	NA	NA	NA	NA
THAR02_08119	1	JOKZ01000300.1	KKO99769.1	154	copper/zinc superoxide dismutase	NA	NA	NA	NA	NA	NA	NA	NA	NA
THAR02_08216	1	JOKZ01000307.1	KKO99686.1	318	hypothetical protein THAR02_08216	NA	NA	NA	NA	NA	NA	NA	NA	NA
THAR02_08499	1	JOKZ01000330.1	KKO99394.1	856	acetyltransferase	NA	NA	NA	NA	NA	NA	NA	NA	NA
THAR02_08535	1	JOKZ01000334.1	KKO99350.1	408	hypothetical protein THAR02_08535	NA	NA	NA	NA	NA	NA	NA	NA	NA
THAR02_08660	1	JOKZ01000344.1	KKO99231.1	557	hypothetical protein THAR02_08660	NA	NA	NA	NA	NA	NA	NA	NA	NA
THAR02_08780	1	JOKZ01000354.1	KKO99125.1	177	hypothetical protein THAR02_08780, partial	NA	NA	NA	NA	NA	NA	NA	NA	NA
THAR02_08787	1	JOKZ01000355.1	KKO99109.1	1166	carbamoyl-phosphate synthase arginine-specific large chain	NA	NA	NA	NA	NA	NA	NA	NA	NA
THAR02_08790	1	JOKZ01000355.1	KKO99112.1	668	nuclear protein localization protein 4	NA	NA	NA	NA	NA	NA	NA	NA	NA
THAR02_08889	1	JOKZ01000364.1	KKO99018.1	1146	hypothetical protein THAR02_08889	NA	NA	NA	NA	NA	NA	NA	NA	NA
THAR02_08905	1	JOKZ01000366.1	KKO98992.1	197	hypothetical protein THAR02_08905	NA	NA	NA	NA	NA	NA	NA	NA	NA
THAR02_09022	1	JOKZ01000375.1	KKO98880.1	628	protein phosphatase PP2A regulatory subunit A	NA	NA	NA	NA	NA	NA	NA	NA	NA
THAR02_09025	1	JOKZ01000376.1	KKO98860.1	174	hypothetical protein THAR02_09025	NA	NA	NA	NA	NA	NA	NA	NA	NA
THAR02_09035	1	JOKZ01000376.1	KKO98870.1	886	sulfatase	NA	NA	NA	NA	NA	NA	NA	NA	NA
THAR02_09064	1	JOKZ01000379.1	KKO98836.1	522	hypothetical protein THAR02_09064	NA	NA	NA	NA	NA	NA	NA	NA	NA
THAR02_09145	1	JOKZ01000388.1	KKO98752.1	2241	fatty acid synthase S-acetyltransferase	NA	NA	NA	NA	NA	NA	NA	NA	NA
THAR02_09325	1	JOKZ01000407.1	KKO98568.1	360	hypothetical protein THAR02_09325	NA	NA	NA	NA	NA	NA	NA	NA	NA
THAR02_09689	1	JOKZ01000447.1	KKO98208.1	769	hypothetical protein THAR02_09689	NA	NA	NA	NA	NA	NA	NA	NA	NA
THAR02_09733	1	JOKZ01000452.1	KKO98158.1	2033	DNA topoisomerase II	NA	NA	NA	NA	NA	NA	NA	NA	NA
THAR02_09736	1	JOKZ01000452.1	KKO98161.1	532	major facilitator superfamily transporter	NA	NA	NA	NA	NA	NA	NA	NA	NA
THAR02_09943	1	JOKZ01000482.1	KKO97954.1	1898	DNA polymerase gamma, mitochondrial	NA	NA	NA	NA	NA	NA	NA	NA	NA
THAR02_10055	1	JOKZ01000497.1	KKO97833.1	1151	hypothetical protein THAR02_10055	NA	NA	NA	NA	NA	NA	NA	NA	NA
THAR02_10081	1	JOKZ01000500.1	KKO97813.1	1940	AGC protein kinase	NA	NA	NA	NA	NA	NA	NA	NA	NA
THAR02_10227	1	JOKZ01000522.1	KKO97666.1	384	hypothetical protein THAR02_10227	NA	NA	NA	NA	NA	NA	NA	NA	NA
THAR02_10253	1	JOKZ01000527.1	KKO97641.1	1540	hypothetical protein THAR02_10253	NA	NA	NA	NA	NA	NA	NA	NA	NA
THAR02_10348	1	JOKZ01000545.1	KKO97543.1	867	hypothetical protein THAR02_10348	NA	NA	NA	NA	NA	NA	NA	NA	NA
THAR02_10595	1	JOKZ01000592.1	KKO97301.1	475	hypothetical protein THAR02_10595	NA	NA	NA	NA	NA	NA	NA	NA	NA
THAR02_10658	1	JOKZ01000604.1	KKO97240.1	968	hypothetical protein THAR02_10658	NA	NA	NA	NA	NA	NA	NA	NA	NA
THAR02_10679	1	JOKZ01000609.1	KKO97217.1	979	hypothetical protein THAR02_10679	NA	NA	NA	NA	NA	NA	NA	NA	NA
THAR02_10684	1	JOKZ01000610.1	KKO97215.1	559	hypothetical protein THAR02_10684	NA	NA	NA	NA	NA	NA	NA	NA	NA
THAR02_10754	1	JOKZ01000630.1	KKO97143.1	459	hypothetical protein THAR02_10754	NA	NA	NA	NA	NA	NA	NA	NA	NA
THAR02_10815	1	JOKZ01000646.1	KKO97080.1	187	hypothetical protein THAR02_10815	NA	NA	NA	NA	NA	NA	NA	NA	NA
THAR02_10963	1	JOKZ01000686.1	KKO96929.1	332	3-hydroxyisobutyrate dehydrogenase	NA	NA	NA	NA	NA	NA	NA	NA	NA
THAR02_11027	1	JOKZ01000704.1	KKO96870.1	498	squalene monooxygenase	NA	NA	NA	NA	NA	NA	NA	NA	NA
THAR02_11227	1	JOKZ01000778.1	KKO96671.1	413	RNP domain-containing protein	NA	NA	NA	NA	NA	NA	NA	NA	NA
THAR02_11367	1	JOKZ01000869.1	KKO96528.1	504	hypothetical protein THAR02_11367	NA	NA	NA	NA	NA	NA	NA	NA	NA
THAR02_11447	1	JOKZ01000995.1	KKO96452.1	66	mannose-1-phosphate guanyltransferase, partial	NA	NA	NA	NA	NA	NA	NA	NA	NA
THAR02_09860	2	JOKZ01000470.1	KKO98033.1	543	choline dehydrogenase	CCT64188.1	AA3		choline dehydrogenase	Choline oxidase	Glyco_hydro_63	-	818156988	NA
THAR02_05896	2	JOKZ01000169.1	KKP02016.1	221	glycosylhydrolase 11-2	ACF40831.1	GH11		glycosylhydrolase 11-2	Endo-1,4-beta-xylanase 2 Short	Glyco_transf_15	EC:3.2.1.8	818162032	NA
THAR02_01123	2	JOKZ01000019.1	KKP06738.1	981	hypothetical protein THAR02_01123	BAE65957.1	GH115		hypothetical protein THAR02_01123	---NA---	-	-	818167382	NA
THAR02_05108	2	JOKZ01000136.1	KKP02780.1	524	hypothetical protein THAR02_05108	CCT70783.1	GH125		hypothetical protein THAR02_05108	Meiotically up-regulated gene 157	Pro_isomerase	-	818162926	NA
THAR02_10273	2	JOKZ01000530.1	KKO97625.1	704	murein transglycosylase	CCT69665.1	GH17		murein transglycosylase	Probable glucan endo-1,3-beta-glucosidase btgC ame: Full	ADH_N	EC:3.2.1.39	818156392	NA
THAR02_07232	2	JOKZ01000239.1	KKP00643.1	698	hypothetical protein THAR02_07232	CCT68937.1	GH2		hypothetical protein THAR02_07232	Beta-galactosidase Short	X8	-	818160390	NA
THAR02_10655	2	JOKZ01000604.1	KKO97237.1	440	cellulase	AAP57754.1	GH5		cellulase	Endoglucanase EG-II Short	adh_short_C2	-	818155764	NA
THAR02_04684	2	JOKZ01000119.1	KKP03210.1	776	hypothetical protein THAR02_04684	AAF80600.1	GH55		hypothetical protein THAR02_04684	Glucan 1,3-beta-glucosidase ame: Full	Glyco_trans_2_3	EC:3.2.1.21	818163425	NA
THAR02_04504	2	JOKZ01000112.1	KKP03361.1	399	hypothetical protein THAR02_04504	EAA58455.1	GT1		hypothetical protein THAR02_04504	Diacylglycerol O-acyltransferase 2A ame: Full	SUN	EC:2.3.1.20; EC:2.3.1.22; EC:2.3.1	818163607	NA
THAR02_05957	2	JOKZ01000172.1	KKP01929.1	916	chitin synthase 3	CCT68343.1	GT2		chitin synthase 3	Chitin synthase 3 ame: Full	Pkinase	EC:2.4.1.16	818161932	NA
THAR02_04184	2	JOKZ01000100.1	KKP03732.1	373	glycosyltransferase sugar-binding region containing DXD domain-containing protein	CCT64497.1	GT32		glycosyltransferase sugar-binding region containing DXD domain-containing protein	Initiation-specific alpha-1,6-mannosyltransferase ame: Full	GMC_oxred_C	EC:2.4.1	818164024	NA
THAR02_07061	2	JOKZ01000227.1	KKP00846.1	268	peptidyl-prolyl cis-trans isomerase B	AIF85073.1	GT66		peptidyl-prolyl cis-trans isomerase B	Peptidyl-prolyl cis-trans isomerase B Short	RNA_pol_Rpb2_6	EC:5.2.1.8	818160635	NA
THAR02_11073	2	JOKZ01000717.1	KKO96827.1	421	hypothetical protein THAR02_11073	CCT69815.1	GT69		hypothetical protein THAR02_11073	Alpha-1,3-mannosyltransferase CMT1	Glycos_transf_2	-	818154999	NA
THAR02_00124	2	JOKZ01000002.1	KKP07735.1	734	hypothetical protein THAR02_00124	NA	NA	NA	NA	NA	NA	NA	NA	NA
THAR02_00208	2	JOKZ01000003.1	KKP07672.1	130	40S ribosomal protein S22	NA	NA	NA	NA	NA	NA	NA	NA	NA
THAR02_00238	2	JOKZ01000003.1	KKP07702.1	466	hypothetical protein THAR02_00238	NA	NA	NA	NA	NA	NA	NA	NA	NA
THAR02_00273	2	JOKZ01000004.1	KKP07598.1	439	undecaprenyl diphosphate synthase	NA	NA	NA	NA	NA	NA	NA	NA	NA
THAR02_00312	2	JOKZ01000004.1	KKP07637.1	972	hypothetical protein THAR02_00312	NA	NA	NA	NA	NA	NA	NA	NA	NA
THAR02_00357	2	JOKZ01000005.1	KKP07561.1	935	succinate dehydrogenase (ubiquinone) flavoprotein subunit	NA	NA	NA	NA	NA	NA	NA	NA	NA
THAR02_00506	2	JOKZ01000007.1	KKP07444.1	447	hypothetical protein THAR02_00506	NA	NA	NA	NA	NA	NA	NA	NA	NA
THAR02_00598	2	JOKZ01000009.1	KKP07274.1	307	hypothetical protein THAR02_00598	NA	NA	NA	NA	NA	NA	NA	NA	NA
THAR02_00714	2	JOKZ01000011.1	KKP07178.1	312	hypothetical protein THAR02_00714	NA	NA	NA	NA	NA	NA	NA	NA	NA
THAR02_00723	2	JOKZ01000011.1	KKP07187.1	1211	DNA mismatch repair protein MSH6	NA	NA	NA	NA	NA	NA	NA	NA	NA
THAR02_00749	2	JOKZ01000012.1	KKP07099.1	1218	hypothetical protein THAR02_00749	NA	NA	NA	NA	NA	NA	NA	NA	NA
THAR02_00779	2	JOKZ01000012.1	KKP07129.1	522	hypothetical protein THAR02_00779	NA	NA	NA	NA	NA	NA	NA	NA	NA
THAR02_00789	2	JOKZ01000012.1	KKP07139.1	799	ATP-binding cassette, subfamily F, member 3	NA	NA	NA	NA	NA	NA	NA	NA	NA
THAR02_00837	2	JOKZ01000013.1	KKP07078.1	327	hypothetical protein THAR02_00837	NA	NA	NA	NA	NA	NA	NA	NA	NA
THAR02_00925	2	JOKZ01000015.1	KKP06945.1	621	hypothetical protein THAR02_00925	NA	NA	NA	NA	NA	NA	NA	NA	NA
THAR02_01042	2	JOKZ01000017.1	KKP06845.1	848	hypothetical protein THAR02_01042	NA	NA	NA	NA	NA	NA	NA	NA	NA
THAR02_01077	2	JOKZ01000018.1	KKP06785.1	673	hypothetical protein THAR02_01077	NA	NA	NA	NA	NA	NA	NA	NA	NA
THAR02_01162	2	JOKZ01000019.1	KKP06777.1	677	transketolase	NA	NA	NA	NA	NA	NA	NA	NA	NA
THAR02_01235	2	JOKZ01000021.1	KKP06638.1	799	cysteinyl-tRNA synthetase	NA	NA	NA	NA	NA	NA	NA	NA	NA
THAR02_01263	2	JOKZ01000021.1	KKP06666.1	573	hypothetical protein THAR02_01263	NA	NA	NA	NA	NA	NA	NA	NA	NA
THAR02_01278	2	JOKZ01000022.1	KKP06580.1	311	hypothetical protein THAR02_01278	NA	NA	NA	NA	NA	NA	NA	NA	NA
THAR02_01285	2	JOKZ01000022.1	KKP06587.1	314	protein transport protein SEC13	NA	NA	NA	NA	NA	NA	NA	NA	NA
THAR02_01306	2	JOKZ01000022.1	KKP06608.1	335	hypothetical protein THAR02_01306	NA	NA	NA	NA	NA	NA	NA	NA	NA
THAR02_01395	2	JOKZ01000024.1	KKP06521.1	84	U6 snRNA-associated Sm-like protein LSm5	NA	NA	NA	NA	NA	NA	NA	NA	NA
THAR02_01412	2	JOKZ01000025.1	KKP06454.1	322	hypothetical protein THAR02_01412	NA	NA	NA	NA	NA	NA	NA	NA	NA
THAR02_01451	2	JOKZ01000026.1	KKP06400.1	610	serine carboxypeptidase	NA	NA	NA	NA	NA	NA	NA	NA	NA
THAR02_01612	2	JOKZ01000029.1	KKP06274.1	559	hypothetical protein THAR02_01612	NA	NA	NA	NA	NA	NA	NA	NA	NA
THAR02_01616	2	JOKZ01000029.1	KKP06278.1	128	hypothetical protein THAR02_01616	NA	NA	NA	NA	NA	NA	NA	NA	NA
THAR02_01750	2	JOKZ01000032.1	KKP06147.1	1183	condensin complex subunit 1	NA	NA	NA	NA	NA	NA	NA	NA	NA
THAR02_01795	2	JOKZ01000033.1	KKP06099.1	699	hypothetical protein THAR02_01795	NA	NA	NA	NA	NA	NA	NA	NA	NA
THAR02_01800	2	JOKZ01000033.1	KKP06104.1	181	hypothetical protein THAR02_01800	NA	NA	NA	NA	NA	NA	NA	NA	NA
THAR02_01873	2	JOKZ01000035.1	KKP06001.1	955	hypothetical protein THAR02_01873	NA	NA	NA	NA	NA	NA	NA	NA	NA
THAR02_01899	2	JOKZ01000035.1	KKP06027.1	777	leucine-2	NA	NA	NA	NA	NA	NA	NA	NA	NA
THAR02_02009	2	JOKZ01000038.1	KKP05892.1	306	hypothetical protein THAR02_02009	NA	NA	NA	NA	NA	NA	NA	NA	NA
THAR02_02098	2	JOKZ01000040.1	KKP05814.1	739	palmitoyltransferase AKR1	NA	NA	NA	NA	NA	NA	NA	NA	NA
THAR02_02240	2	JOKZ01000043.1	KKP05686.1	293	hypothetical protein THAR02_02240	NA	NA	NA	NA	NA	NA	NA	NA	NA
THAR02_02241	2	JOKZ01000043.1	KKP05687.1	1060	hypothetical protein THAR02_02241	NA	NA	NA	NA	NA	NA	NA	NA	NA
THAR02_02357	2	JOKZ01000046.1	KKP05540.1	228	hypothetical protein THAR02_02357	NA	NA	NA	NA	NA	NA	NA	NA	NA
THAR02_02394	2	JOKZ01000047.1	KKP05502.1	219	hypothetical protein THAR02_02394	NA	NA	NA	NA	NA	NA	NA	NA	NA
THAR02_02420	2	JOKZ01000048.1	KKP05460.1	515	hypothetical protein THAR02_02420	NA	NA	NA	NA	NA	NA	NA	NA	NA
THAR02_02444	2	JOKZ01000048.1	KKP05484.1	621	hypothetical protein THAR02_02444	NA	NA	NA	NA	NA	NA	NA	NA	NA
THAR02_02449	2	JOKZ01000049.1	KKP05418.1	443	hypothetical protein THAR02_02449	NA	NA	NA	NA	NA	NA	NA	NA	NA
THAR02_02521	2	JOKZ01000051.1	KKP05332.1	838	hypothetical protein THAR02_02521	NA	NA	NA	NA	NA	NA	NA	NA	NA
THAR02_02634	2	JOKZ01000054.1	KKP05244.1	425	hypothetical protein THAR02_02634	NA	NA	NA	NA	NA	NA	NA	NA	NA
THAR02_02702	2	JOKZ01000056.1	KKP05183.1	458	tRNA wybutosine-synthesizing protein 2	NA	NA	NA	NA	NA	NA	NA	NA	NA
THAR02_02716	2	JOKZ01000056.1	KKP05197.1	404	hypothetical protein THAR02_02716	NA	NA	NA	NA	NA	NA	NA	NA	NA
THAR02_02842	2	JOKZ01000060.1	KKP05055.1	1178	hypothetical protein THAR02_02842	NA	NA	NA	NA	NA	NA	NA	NA	NA
THAR02_02879	2	JOKZ01000061.1	KKP05015.1	621	lysyl-tRNA synthetase, class II	NA	NA	NA	NA	NA	NA	NA	NA	NA
THAR02_02893	2	JOKZ01000061.1	KKP05029.1	516	calcineurin-like phosphoesterase	NA	NA	NA	NA	NA	NA	NA	NA	NA
THAR02_02913	2	JOKZ01000062.1	KKP04976.1	294	hypothetical protein THAR02_02913	NA	NA	NA	NA	NA	NA	NA	NA	NA
THAR02_03224	2	JOKZ01000070.1	KKP04681.1	120	small nuclear ribonucleoprotein Sm D1	NA	NA	NA	NA	NA	NA	NA	NA	NA
THAR02_03245	2	JOKZ01000071.1	KKP04632.1	268	hypothetical protein THAR02_03245	NA	NA	NA	NA	NA	NA	NA	NA	NA
THAR02_03320	2	JOKZ01000073.1	KKP04560.1	395	hypothetical protein THAR02_03320	NA	NA	NA	NA	NA	NA	NA	NA	NA
THAR02_03364	2	JOKZ01000074.1	KKP04538.1	490	dTDP-glucose 4,6-dehydratase	NA	NA	NA	NA	NA	NA	NA	NA	NA
THAR02_03652	2	JOKZ01000083.1	KKP04243.1	620	signal recognition particle subunit SRP68	NA	NA	NA	NA	NA	NA	NA	NA	NA
THAR02_03658	2	JOKZ01000083.1	KKP04249.1	516	hypothetical protein THAR02_03658	NA	NA	NA	NA	NA	NA	NA	NA	NA
THAR02_03780	2	JOKZ01000087.1	KKP04121.1	260	NADH-ubiquinone oxidoreductase 24 kDa subunit	NA	NA	NA	NA	NA	NA	NA	NA	NA
THAR02_03793	2	JOKZ01000087.1	KKP04134.1	691	ubiquitin-like modifier-activating enzyme atg-7	NA	NA	NA	NA	NA	NA	NA	NA	NA
THAR02_03798	2	JOKZ01000088.1	KKP04072.1	886	hypothetical protein THAR02_03798, partial	NA	NA	NA	NA	NA	NA	NA	NA	NA
THAR02_03819	2	JOKZ01000088.1	KKP04093.1	1016	hypothetical protein THAR02_03819	NA	NA	NA	NA	NA	NA	NA	NA	NA
THAR02_03954	2	JOKZ01000092.1	KKP03972.1	720	hypothetical protein THAR02_03954	NA	NA	NA	NA	NA	NA	NA	NA	NA
THAR02_04271	2	JOKZ01000103.1	KKP03641.1	609	hypothetical protein THAR02_04271	NA	NA	NA	NA	NA	NA	NA	NA	NA
THAR02_04273	2	JOKZ01000103.1	KKP03643.1	500	4-aminobutyrate aminotransferase	NA	NA	NA	NA	NA	NA	NA	NA	NA
THAR02_04281	2	JOKZ01000104.1	KKP03597.1	356	hypothetical protein THAR02_04281	NA	NA	NA	NA	NA	NA	NA	NA	NA
THAR02_04289	2	JOKZ01000104.1	KKP03605.1	341	hypothetical protein THAR02_04289	NA	NA	NA	NA	NA	NA	NA	NA	NA
THAR02_04293	2	JOKZ01000104.1	KKP03609.1	526	maltose permease	NA	NA	NA	NA	NA	NA	NA	NA	NA
THAR02_04433	2	JOKZ01000109.1	KKP03454.1	630	glutaminyl-tRNA synthetase	NA	NA	NA	NA	NA	NA	NA	NA	NA
THAR02_04452	2	JOKZ01000110.1	KKP03423.1	865	hypothetical protein THAR02_04452	NA	NA	NA	NA	NA	NA	NA	NA	NA
THAR02_04485	2	JOKZ01000111.1	KKP03403.1	639	arginyl-tRNA synthetase	NA	NA	NA	NA	NA	NA	NA	NA	NA
THAR02_04486	2	JOKZ01000111.1	KKP03404.1	359	alternative oxidase, mitochondrial	NA	NA	NA	NA	NA	NA	NA	NA	NA
THAR02_04501	2	JOKZ01000111.1	KKP03419.1	879	hypothetical protein THAR02_04501	NA	NA	NA	NA	NA	NA	NA	NA	NA
THAR02_04505	2	JOKZ01000112.1	KKP03362.1	607	hypothetical protein THAR02_04505	NA	NA	NA	NA	NA	NA	NA	NA	NA
THAR02_04527	2	JOKZ01000112.1	KKP03384.1	1002	5\'-3\' exoribonuclease 2	NA	NA	NA	NA	NA	NA	NA	NA	NA
THAR02_04552	2	JOKZ01000113.1	KKP03350.1	1177	hypothetical protein THAR02_04552	NA	NA	NA	NA	NA	NA	NA	NA	NA
THAR02_04556	2	JOKZ01000113.1	KKP03354.1	450	hypothetical protein THAR02_04556	NA	NA	NA	NA	NA	NA	NA	NA	NA
THAR02_04567	2	JOKZ01000114.1	KKP03316.1	598	replication factor A1	NA	NA	NA	NA	NA	NA	NA	NA	NA
THAR02_04570	2	JOKZ01000114.1	KKP03319.1	221	endoplasmic reticulum vesicle protein 25	NA	NA	NA	NA	NA	NA	NA	NA	NA
THAR02_04573	2	JOKZ01000114.1	KKP03322.1	637	hypothetical protein THAR02_04573	NA	NA	NA	NA	NA	NA	NA	NA	NA
THAR02_04598	2	JOKZ01000115.1	KKP03306.1	668	hypothetical protein THAR02_04598	NA	NA	NA	NA	NA	NA	NA	NA	NA
THAR02_04654	2	JOKZ01000118.1	KKP03225.1	943	hypothetical protein THAR02_04654	NA	NA	NA	NA	NA	NA	NA	NA	NA
THAR02_04658	2	JOKZ01000118.1	KKP03229.1	105	hypothetical protein THAR02_04658	NA	NA	NA	NA	NA	NA	NA	NA	NA
THAR02_04709	2	JOKZ01000120.1	KKP03190.1	608	hypothetical protein THAR02_04709	NA	NA	NA	NA	NA	NA	NA	NA	NA
THAR02_04770	2	JOKZ01000122.1	KKP03148.1	1701	hypothetical protein THAR02_04770	NA	NA	NA	NA	NA	NA	NA	NA	NA
THAR02_04792	2	JOKZ01000123.1	KKP03124.1	209	hypothetical protein THAR02_04792	NA	NA	NA	NA	NA	NA	NA	NA	NA
THAR02_05193	2	JOKZ01000139.1	KKP02691.1	380	hypothetical protein THAR02_05193	NA	NA	NA	NA	NA	NA	NA	NA	NA
THAR02_05295	2	JOKZ01000143.1	KKP02607.1	412	queuine tRNA-ribosyltransferase	NA	NA	NA	NA	NA	NA	NA	NA	NA
THAR02_05351	2	JOKZ01000146.1	KKP02538.1	200	hypothetical protein THAR02_05351	NA	NA	NA	NA	NA	NA	NA	NA	NA
THAR02_05352	2	JOKZ01000146.1	KKP02539.1	555	hypothetical protein THAR02_05352	NA	NA	NA	NA	NA	NA	NA	NA	NA
THAR02_05359	2	JOKZ01000146.1	KKP02546.1	126	hypothetical protein THAR02_05359	NA	NA	NA	NA	NA	NA	NA	NA	NA
THAR02_05363	2	JOKZ01000146.1	KKP02550.1	2185	hypothetical protein THAR02_05363	NA	NA	NA	NA	NA	NA	NA	NA	NA
THAR02_05513	2	JOKZ01000152.1	KKP02401.1	220	histone H1/5	NA	NA	NA	NA	NA	NA	NA	NA	NA
THAR02_05525	2	JOKZ01000153.1	KKP02373.1	1209	CAMKK protein kinase	NA	NA	NA	NA	NA	NA	NA	NA	NA
THAR02_05545	2	JOKZ01000154.1	KKP02345.1	215	ER lumen protein retaining receptor	NA	NA	NA	NA	NA	NA	NA	NA	NA
THAR02_05563	2	JOKZ01000155.1	KKP02313.1	562	translation initiation factor eIF-2B subunit gamma	NA	NA	NA	NA	NA	NA	NA	NA	NA
THAR02_05620	2	JOKZ01000158.1	KKP02256.1	999	hypothetical protein THAR02_05620	NA	NA	NA	NA	NA	NA	NA	NA	NA
THAR02_05656	2	JOKZ01000159.1	KKP02243.1	260	rhomboid protein 2	NA	NA	NA	NA	NA	NA	NA	NA	NA
THAR02_05743	2	JOKZ01000163.1	KKP02157.1	451	hypothetical protein THAR02_05743	NA	NA	NA	NA	NA	NA	NA	NA	NA
THAR02_05872	2	JOKZ01000168.1	KKP02037.1	265	mitotic spindle checkpoint component MAD2	NA	NA	NA	NA	NA	NA	NA	NA	NA
THAR02_05974	2	JOKZ01000172.1	KKP01946.1	243	H/ACA ribonucleoprotein complex subunit 2	NA	NA	NA	NA	NA	NA	NA	NA	NA
THAR02_06076	2	JOKZ01000177.1	KKP01820.1	527	fumarate hydratase, mitochondrial	NA	NA	NA	NA	NA	NA	NA	NA	NA
THAR02_06085	2	JOKZ01000177.1	KKP01829.1	783	hypothetical protein THAR02_06085	NA	NA	NA	NA	NA	NA	NA	NA	NA
THAR02_06135	2	JOKZ01000180.1	KKP01756.1	668	primary-amine oxidase	NA	NA	NA	NA	NA	NA	NA	NA	NA
THAR02_06216	2	JOKZ01000184.1	KKP01670.1	852	hypothetical protein THAR02_06216	NA	NA	NA	NA	NA	NA	NA	NA	NA
THAR02_06278	2	JOKZ01000186.1	KKP01641.1	572	repressible alkaline phosphatase precursor	NA	NA	NA	NA	NA	NA	NA	NA	NA
THAR02_06301	2	JOKZ01000188.1	KKP01593.1	608	hypothetical protein THAR02_06301	NA	NA	NA	NA	NA	NA	NA	NA	NA
THAR02_06445	2	JOKZ01000195.1	KKP01449.1	569	hypothetical protein THAR02_06445	NA	NA	NA	NA	NA	NA	NA	NA	NA
THAR02_06479	2	JOKZ01000197.1	KKP01401.1	378	hypothetical protein THAR02_06479	NA	NA	NA	NA	NA	NA	NA	NA	NA
THAR02_06509	2	JOKZ01000198.1	KKP01394.1	875	hypothetical protein THAR02_06509	NA	NA	NA	NA	NA	NA	NA	NA	NA
THAR02_06529	2	JOKZ01000199.1	KKP01372.1	756	hypothetical protein THAR02_06529	NA	NA	NA	NA	NA	NA	NA	NA	NA
THAR02_06678	2	JOKZ01000206.1	KKP01240.1	1125	other hect domain ubiquitin protein ligase E3	NA	NA	NA	NA	NA	NA	NA	NA	NA
THAR02_06681	2	JOKZ01000207.1	KKP01199.1	514	hypothetical protein THAR02_06681	NA	NA	NA	NA	NA	NA	NA	NA	NA
THAR02_06683	2	JOKZ01000207.1	KKP01201.1	657	hypothetical protein THAR02_06683	NA	NA	NA	NA	NA	NA	NA	NA	NA
THAR02_06699	2	JOKZ01000207.1	KKP01217.1	771	hypothetical protein THAR02_06699	NA	NA	NA	NA	NA	NA	NA	NA	NA
THAR02_06702	2	JOKZ01000208.1	KKP01176.1	644	fimbrin	NA	NA	NA	NA	NA	NA	NA	NA	NA
THAR02_06728	2	JOKZ01000209.1	KKP01163.1	2108	hypothetical protein THAR02_06728	NA	NA	NA	NA	NA	NA	NA	NA	NA
THAR02_06729	2	JOKZ01000209.1	KKP01164.1	465	phosphoglycerate mutase	NA	NA	NA	NA	NA	NA	NA	NA	NA
THAR02_06834	2	JOKZ01000215.1	KKP01055.1	392	hypothetical protein THAR02_06834	NA	NA	NA	NA	NA	NA	NA	NA	NA
THAR02_06962	2	JOKZ01000222.1	KKP00919.1	543	hypothetical protein THAR02_06962	NA	NA	NA	NA	NA	NA	NA	NA	NA
THAR02_07002	2	JOKZ01000224.1	KKP00889.1	214	proteasome subunit beta type-2	NA	NA	NA	NA	NA	NA	NA	NA	NA
THAR02_07121	2	JOKZ01000231.1	KKP00771.1	755	STE/STE20/YSK protein kinase	NA	NA	NA	NA	NA	NA	NA	NA	NA
THAR02_07158	2	JOKZ01000233.1	KKP00732.1	633	cell division cycle 14	NA	NA	NA	NA	NA	NA	NA	NA	NA
THAR02_07163	2	JOKZ01000233.1	KKP00737.1	795	hypothetical protein THAR02_07163, partial	NA	NA	NA	NA	NA	NA	NA	NA	NA
THAR02_07206	2	JOKZ01000236.1	KKP00692.1	183	hypothetical protein THAR02_07206	NA	NA	NA	NA	NA	NA	NA	NA	NA
THAR02_07209	2	JOKZ01000236.1	KKP00695.1	752	exocyst complex component Sec6	NA	NA	NA	NA	NA	NA	NA	NA	NA
THAR02_07315	2	JOKZ01000243.1	KKP00590.1	581	hypothetical protein THAR02_07315	NA	NA	NA	NA	NA	NA	NA	NA	NA
THAR02_07326	2	JOKZ01000244.1	KKP00570.1	751	GTPase-activator protein for Ras-like GTPase	NA	NA	NA	NA	NA	NA	NA	NA	NA
THAR02_07412	2	JOKZ01000249.1	KKP00499.1	444	mannose-6-phosphate isomerase	NA	NA	NA	NA	NA	NA	NA	NA	NA
THAR02_07447	2	JOKZ01000252.1	KKP00450.1	156	hypothetical protein THAR02_07447	NA	NA	NA	NA	NA	NA	NA	NA	NA
THAR02_07479	2	JOKZ01000254.1	KKP00410.1	607	glucose repression regulatory protein TUP1	NA	NA	NA	NA	NA	NA	NA	NA	NA
THAR02_07562	2	JOKZ01000260.1	KKP00322.1	446	hypothetical protein THAR02_07562	NA	NA	NA	NA	NA	NA	NA	NA	NA
THAR02_07580	2	JOKZ01000261.1	KKP00312.1	567	branchpoint-bridging protein	NA	NA	NA	NA	NA	NA	NA	NA	NA
THAR02_07908	2	JOKZ01000285.1	KKO99984.1	487	centromere/microtubule-binding protein cbf5	NA	NA	NA	NA	NA	NA	NA	NA	NA
THAR02_07912	2	JOKZ01000285.1	KKO99988.1	413	hypothetical protein THAR02_07912	NA	NA	NA	NA	NA	NA	NA	NA	NA
THAR02_07963	2	JOKZ01000289.1	KKO99929.1	896	protein SEY1, partial	NA	NA	NA	NA	NA	NA	NA	NA	NA
THAR02_08062	2	JOKZ01000295.1	KKO99840.1	671	hypothetical protein THAR02_08062	NA	NA	NA	NA	NA	NA	NA	NA	NA
THAR02_08101	2	JOKZ01000298.1	KKO99801.1	525	cyclin B	NA	NA	NA	NA	NA	NA	NA	NA	NA
THAR02_08130	2	JOKZ01000301.1	KKO99752.1	510	hypothetical protein THAR02_08130	NA	NA	NA	NA	NA	NA	NA	NA	NA
THAR02_08144	2	JOKZ01000301.1	KKO99766.1	307	5\'-methylthioadenosine phosphorylase	NA	NA	NA	NA	NA	NA	NA	NA	NA
THAR02_08200	2	JOKZ01000306.1	KKO99692.1	692	hypothetical protein THAR02_08200	NA	NA	NA	NA	NA	NA	NA	NA	NA
THAR02_08214	2	JOKZ01000307.1	KKO99684.1	481	IMP-specific 5\'-nucleotidase 1	NA	NA	NA	NA	NA	NA	NA	NA	NA
THAR02_08227	2	JOKZ01000308.1	KKO99675.1	497	hypothetical protein THAR02_08227	NA	NA	NA	NA	NA	NA	NA	NA	NA
THAR02_08314	2	JOKZ01000314.1	KKO99580.1	209	hypothetical protein THAR02_08314	NA	NA	NA	NA	NA	NA	NA	NA	NA
THAR02_08399	2	JOKZ01000321.1	KKO99509.1	713	hypothetical protein THAR02_08399	NA	NA	NA	NA	NA	NA	NA	NA	NA
THAR02_08405	2	JOKZ01000322.1	KKO99490.1	1952	translation factor GUF1, mitochondrial	NA	NA	NA	NA	NA	NA	NA	NA	NA
THAR02_08408	2	JOKZ01000322.1	KKO99493.1	564	hypothetical protein THAR02_08408	NA	NA	NA	NA	NA	NA	NA	NA	NA
THAR02_08465	2	JOKZ01000327.1	KKO99437.1	312	ADP,ATP carrier protein	NA	NA	NA	NA	NA	NA	NA	NA	NA
THAR02_08509	2	JOKZ01000331.1	KKO99384.1	773	hypothetical protein THAR02_08509	NA	NA	NA	NA	NA	NA	NA	NA	NA
THAR02_08744	2	JOKZ01000351.1	KKO99153.1	723	hypothetical protein THAR02_08744	NA	NA	NA	NA	NA	NA	NA	NA	NA
THAR02_08783	2	JOKZ01000355.1	KKO99105.1	171	DNA-directed RNA polymerase II subunit RPB7	NA	NA	NA	NA	NA	NA	NA	NA	NA
THAR02_08824	2	JOKZ01000358.1	KKO99073.1	519	molecular chaperone DnaJ	NA	NA	NA	NA	NA	NA	NA	NA	NA
THAR02_08956	2	JOKZ01000370.1	KKO98942.1	576	pyruvate decarboxylase	NA	NA	NA	NA	NA	NA	NA	NA	NA
THAR02_09074	2	JOKZ01000380.1	KKO98824.1	537	sugar transporter	NA	NA	NA	NA	NA	NA	NA	NA	NA
THAR02_09142	2	JOKZ01000388.1	KKO98749.1	455	hypothetical protein THAR02_09142	NA	NA	NA	NA	NA	NA	NA	NA	NA
THAR02_09173	2	JOKZ01000391.1	KKO98725.1	347	hypothetical protein THAR02_09173	NA	NA	NA	NA	NA	NA	NA	NA	NA
THAR02_09183	2	JOKZ01000393.1	KKO98707.1	474	arginine-tRNA-protein transferase	NA	NA	NA	NA	NA	NA	NA	NA	NA
THAR02_09187	2	JOKZ01000393.1	KKO98711.1	110	GTP-binding protein ypt1	NA	NA	NA	NA	NA	NA	NA	NA	NA
THAR02_09210	2	JOKZ01000395.1	KKO98691.1	1026	hypothetical protein THAR02_09210	NA	NA	NA	NA	NA	NA	NA	NA	NA
THAR02_09305	2	JOKZ01000405.1	KKO98586.1	943	1-phosphatidylinositol-4-phosphate 5-kinase	NA	NA	NA	NA	NA	NA	NA	NA	NA
THAR02_09320	2	JOKZ01000406.1	KKO98582.1	370	hypothetical protein THAR02_09320	NA	NA	NA	NA	NA	NA	NA	NA	NA
THAR02_09337	2	JOKZ01000408.1	KKO98561.1	694	long-chain acyl-CoA synthetase	NA	NA	NA	NA	NA	NA	NA	NA	NA
THAR02_09434	2	JOKZ01000417.1	KKO98464.1	633	glutamyl-tRNA synthetase	NA	NA	NA	NA	NA	NA	NA	NA	NA
THAR02_09511	2	JOKZ01000426.1	KKO98386.1	378	hypothetical protein THAR02_09511	NA	NA	NA	NA	NA	NA	NA	NA	NA
THAR02_09569	2	JOKZ01000433.1	KKO98322.1	1385	hypothetical protein THAR02_09569	NA	NA	NA	NA	NA	NA	NA	NA	NA
THAR02_09590	2	JOKZ01000435.1	KKO98306.1	1011	hypothetical protein THAR02_09590	NA	NA	NA	NA	NA	NA	NA	NA	NA
THAR02_09651	2	JOKZ01000443.1	KKO98237.1	499	hypothetical protein THAR02_09651	NA	NA	NA	NA	NA	NA	NA	NA	NA
THAR02_09815	2	JOKZ01000463.1	KKO98087.1	413	ethanolaminephosphotransferase	NA	NA	NA	NA	NA	NA	NA	NA	NA
THAR02_09833	2	JOKZ01000466.1	KKO98064.1	318	hypothetical protein THAR02_09833	NA	NA	NA	NA	NA	NA	NA	NA	NA
THAR02_09876	2	JOKZ01000472.1	KKO98024.1	1483	hypothetical protein THAR02_09876	NA	NA	NA	NA	NA	NA	NA	NA	NA
THAR02_09882	2	JOKZ01000474.1	KKO98008.1	550	hypothetical protein THAR02_09882	NA	NA	NA	NA	NA	NA	NA	NA	NA
THAR02_09967	2	JOKZ01000486.1	KKO97923.1	675	hypothetical protein THAR02_09967	NA	NA	NA	NA	NA	NA	NA	NA	NA
THAR02_09986	2	JOKZ01000488.1	KKO97909.1	619	hypothetical protein THAR02_09986	NA	NA	NA	NA	NA	NA	NA	NA	NA
THAR02_10106	2	JOKZ01000504.1	KKO97787.1	849	hypothetical protein THAR02_10106	NA	NA	NA	NA	NA	NA	NA	NA	NA
THAR02_10224	2	JOKZ01000521.1	KKO97678.1	433	hypothetical protein THAR02_10224	NA	NA	NA	NA	NA	NA	NA	NA	NA
THAR02_10313	2	JOKZ01000537.1	KKO97584.1	882	hypothetical protein THAR02_10313	NA	NA	NA	NA	NA	NA	NA	NA	NA
THAR02_10372	2	JOKZ01000549.1	KKO97526.1	445	hypothetical protein THAR02_10372	NA	NA	NA	NA	NA	NA	NA	NA	NA
THAR02_10420	2	JOKZ01000561.1	KKO97469.1	53	hypothetical protein THAR02_10420, partial	NA	NA	NA	NA	NA	NA	NA	NA	NA
THAR02_10450	2	JOKZ01000566.1	KKO97444.1	167	hypothetical protein THAR02_10450	NA	NA	NA	NA	NA	NA	NA	NA	NA
THAR02_10502	2	JOKZ01000574.1	KKO97401.1	554	hypothetical protein THAR02_10502	NA	NA	NA	NA	NA	NA	NA	NA	NA
THAR02_10580	2	JOKZ01000589.1	KKO97316.1	704	hypothetical protein THAR02_10580	NA	NA	NA	NA	NA	NA	NA	NA	NA
THAR02_10644	2	JOKZ01000601.1	KKO97255.1	268	hypothetical protein THAR02_10644	NA	NA	NA	NA	NA	NA	NA	NA	NA
THAR02_10715	2	JOKZ01000619.1	KKO97180.1	619	hypothetical protein THAR02_10715	NA	NA	NA	NA	NA	NA	NA	NA	NA
THAR02_10822	2	JOKZ01000648.1	KKO97069.1	555	hypothetical protein THAR02_10822	NA	NA	NA	NA	NA	NA	NA	NA	NA
THAR02_10864	2	JOKZ01000658.1	KKO97033.1	726	hypothetical protein THAR02_10864	NA	NA	NA	NA	NA	NA	NA	NA	NA
THAR02_10923	2	JOKZ01000674.1	KKO96978.1	358	hypothetical protein THAR02_10923	NA	NA	NA	NA	NA	NA	NA	NA	NA
THAR02_10957	2	JOKZ01000682.1	KKO96941.1	354	guanine nucleotide-binding protein alpha-2 subunit	NA	NA	NA	NA	NA	NA	NA	NA	NA
THAR02_10999	2	JOKZ01000697.1	KKO96898.1	710	hypothetical protein THAR02_10999	NA	NA	NA	NA	NA	NA	NA	NA	NA
THAR02_11008	2	JOKZ01000700.1	KKO96885.1	376	hypothetical protein THAR02_11008	NA	NA	NA	NA	NA	NA	NA	NA	NA
THAR02_11040	2	JOKZ01000707.1	KKO96860.1	634	D-lactate dehydrogenase (cytochrome)	NA	NA	NA	NA	NA	NA	NA	NA	NA
THAR02_11059	2	JOKZ01000713.1	KKO96837.1	585	hypothetical protein THAR02_11059	NA	NA	NA	NA	NA	NA	NA	NA	NA
THAR02_11124	2	JOKZ01000738.1	KKO96772.1	365	hypothetical protein THAR02_11124	NA	NA	NA	NA	NA	NA	NA	NA	NA
THAR02_11135	2	JOKZ01000743.1	KKO96760.1	252	calcipressin	NA	NA	NA	NA	NA	NA	NA	NA	NA
THAR02_11141	2	JOKZ01000744.1	KKO96756.1	452	peptidase family C54	NA	NA	NA	NA	NA	NA	NA	NA	NA
THAR02_11192	2	JOKZ01000765.1	KKO96703.1	942	hypothetical protein THAR02_11192	NA	NA	NA	NA	NA	NA	NA	NA	NA
THAR02_11281	2	JOKZ01000800.1	KKO96615.1	513	hypothetical protein THAR02_11281	NA	NA	NA	NA	NA	NA	NA	NA	NA
THAR02_11354	2	JOKZ01000855.1	KKO96543.1	211	ubiquitin-conjugating enzyme E2-16 kDa	NA	NA	NA	NA	NA	NA	NA	NA	NA
THAR02_11394	2	JOKZ01000896.1	KKO96505.1	804	acetate kinase	NA	NA	NA	NA	NA	NA	NA	NA	NA
THAR02_11493	2	JOKZ01001389.1	KKO96406.1	153	translation elongation factor EF-1, partial	NA	NA	NA	NA	NA	NA	NA	NA	NA
THAR02_06458	3	JOKZ01000196.1	KKP01418.1	675	alcohol oxidase	CCT65447.1	AA3		alcohol oxidase	Alcohol oxidase 1 Short	CBM_1	EC:1.1.3.13	818161321	NA
THAR02_06672	3	JOKZ01000206.1	KKP01234.1	658	glucoamylase	CAI67598.1	GH15		glucoamylase	Glucoamylase ame: Full	Lipase_GDSL	EC:3.2.1.3	818161098	NA
THAR02_03244	3	JOKZ01000071.1	KKP04631.1	602	hypothetical protein THAR02_03244	AAB47061.1	GH20		hypothetical protein THAR02_03244	Beta-hexosaminidase ARB_07893 ame: Full	D-aminoacyl_C	EC:3.2.1.52	818165040	NA
THAR02_07531	3	JOKZ01000257.1	KKP00372.1	578	beta-N-acetylhexosaminidase	AAB47060.1	GH20		beta-N-acetylhexosaminidase	Beta-hexosaminidase ARB_07893 ame: Full	Gly_transf_sug	EC:3.2.1.52	818160050	NA
THAR02_00438	3	JOKZ01000006.1	KKP07517.1	462	GTP-dependent nucleic acid-binding protein engD	CCA15473.1	GH72		GTP-dependent nucleic acid-binding protein engD	Obg-like ATPase 1	YchF-GTPase_C	EC:3.6.1.3	818168224	NA
THAR02_01334	3	JOKZ01000023.1	KKP06543.1	1858	chitin synthase	AAL23719.1	GT2		chitin synthase	Chitin synthase 8 ame: Full	Chitin_synth_2	EC:2.4.1.16	818167168	NA
THAR02_07183	3	JOKZ01000234.1	KKP00725.1	243	dolichol-phosphate mannosyltransferase	AAG32629.1	GT2		dolichol-phosphate mannosyltransferase	Dolichol-phosphate mannosyltransferase subunit 1 ame: Full	Glyco_hydro_10	EC:2.4.1.109; EC:2.4.1.83	818160488	NA
THAR02_10072	3	JOKZ01000499.1	KKO97818.1	582	stress-induced-phosphoprotein 1	CCA19356.1	GT2		stress-induced-phosphoprotein 1	Heat shock sti1 homolog	Pkinase	-	818156681	NA
THAR02_09750	3	JOKZ01000454.1	KKO98142.1	771	dolichyl-phosphate-mannose-protein mannosyltransferase	AAP05785.1	GT39		dolichyl-phosphate-mannose-protein mannosyltransferase	Dolichyl-phosphate-mannose-- mannosyltransferase 4 Short	Glyco_hydro_47	EC:2.4.1.109	818157147	NA
THAR02_06896	3	JOKZ01000218.1	KKP00993.1	193	60S ribosomal protein L9	CED85243.1	GT57		60S ribosomal protein L9	60S ribosomal L9-B ame: Full	PhoD	-	818160815	NA
THAR02_06750	3	JOKZ01000210.1	KKP01152.1	676	hypothetical protein THAR02_06750	CCT71692.1	GT90		hypothetical protein THAR02_06750	Beta-1,2-xylosyltransferase 1 Short	Glyco_hydro_114	-	818161001	NA
THAR02_00130	3	JOKZ01000002.1	KKP07742.1	669	hypothetical protein THAR02_00130	NA	NA	NA	NA	NA	NA	NA	NA	NA
THAR02_00168	3	JOKZ01000002.1	KKP07780.1	444	hypothetical protein THAR02_00168, partial	NA	NA	NA	NA	NA	NA	NA	NA	NA
THAR02_00364	3	JOKZ01000005.1	KKP07568.1	318	60S acidic ribosomal protein P0	NA	NA	NA	NA	NA	NA	NA	NA	NA
THAR02_00366	3	JOKZ01000005.1	KKP07570.1	417	DnaJ domain-containing protein	NA	NA	NA	NA	NA	NA	NA	NA	NA
THAR02_00398	3	JOKZ01000006.1	KKP07477.1	434	26S protease regulatory subunit 6A	NA	NA	NA	NA	NA	NA	NA	NA	NA
THAR02_00439	3	JOKZ01000006.1	KKP07518.1	247	hypothetical protein THAR02_00439	NA	NA	NA	NA	NA	NA	NA	NA	NA
THAR02_00476	3	JOKZ01000007.1	KKP07414.1	479	RuvB-like helicase 2	NA	NA	NA	NA	NA	NA	NA	NA	NA
THAR02_00493	3	JOKZ01000007.1	KKP07431.1	733	chaperonin GroL	NA	NA	NA	NA	NA	NA	NA	NA	NA
THAR02_00511	3	JOKZ01000007.1	KKP07449.1	737	hypothetical protein THAR02_00511	NA	NA	NA	NA	NA	NA	NA	NA	NA
THAR02_00741	3	JOKZ01000011.1	KKP07205.1	1151	26S proteasome regulatory subunit N2	NA	NA	NA	NA	NA	NA	NA	NA	NA
THAR02_01022	3	JOKZ01000017.1	KKP06825.1	1027	potassium/sodium efflux P-type ATPase, fungal-type	NA	NA	NA	NA	NA	NA	NA	NA	NA
THAR02_01118	3	JOKZ01000019.1	KKP06733.1	906	hypothetical protein THAR02_01118	NA	NA	NA	NA	NA	NA	NA	NA	NA
THAR02_01143	3	JOKZ01000019.1	KKP06758.1	72	glucose-repressible gene protein	NA	NA	NA	NA	NA	NA	NA	NA	NA
THAR02_01232	3	JOKZ01000021.1	KKP06635.1	901	hypothetical protein THAR02_01232	NA	NA	NA	NA	NA	NA	NA	NA	NA
THAR02_01375	3	JOKZ01000024.1	KKP06501.1	375	actin	NA	NA	NA	NA	NA	NA	NA	NA	NA
THAR02_01597	3	JOKZ01000029.1	KKP06259.1	125	hypothetical protein THAR02_01597	NA	NA	NA	NA	NA	NA	NA	NA	NA
THAR02_01686	3	JOKZ01000030.1	KKP06255.1	183	ADP-ribosylation factor	NA	NA	NA	NA	NA	NA	NA	NA	NA
THAR02_01699	3	JOKZ01000031.1	KKP06186.1	911	hypothetical protein THAR02_01699	NA	NA	NA	NA	NA	NA	NA	NA	NA
THAR02_01788	3	JOKZ01000033.1	KKP06092.1	1212	pre-mRNA-splicing factor RSE1	NA	NA	NA	NA	NA	NA	NA	NA	NA
THAR02_01897	3	JOKZ01000035.1	KKP06025.1	190	calcium-binding protein NCS-1	NA	NA	NA	NA	NA	NA	NA	NA	NA
THAR02_01906	3	JOKZ01000035.1	KKP06034.1	924	hypothetical protein THAR02_01906	NA	NA	NA	NA	NA	NA	NA	NA	NA
THAR02_01914	3	JOKZ01000036.1	KKP05958.1	700	translocation protein SEC63	NA	NA	NA	NA	NA	NA	NA	NA	NA
THAR02_01943	3	JOKZ01000036.1	KKP05987.1	273	hypothetical protein THAR02_01943	NA	NA	NA	NA	NA	NA	NA	NA	NA
THAR02_01985	3	JOKZ01000037.1	KKP05946.1	656	fused signal recognition particle receptor	NA	NA	NA	NA	NA	NA	NA	NA	NA
THAR02_02014	3	JOKZ01000038.1	KKP05897.1	449	aspartate aminotransferase	NA	NA	NA	NA	NA	NA	NA	NA	NA
THAR02_02073	3	JOKZ01000040.1	KKP05789.1	566	phosphoglucomutase	NA	NA	NA	NA	NA	NA	NA	NA	NA
THAR02_02368	3	JOKZ01000046.1	KKP05551.1	356	hypothetical protein THAR02_02368	NA	NA	NA	NA	NA	NA	NA	NA	NA
THAR02_02401	3	JOKZ01000047.1	KKP05509.1	484	hypothetical protein THAR02_02401	NA	NA	NA	NA	NA	NA	NA	NA	NA
THAR02_02465	3	JOKZ01000049.1	KKP05434.1	212	Ras-like protein Rab-11A	NA	NA	NA	NA	NA	NA	NA	NA	NA
THAR02_02470	3	JOKZ01000049.1	KKP05439.1	312	hypothetical protein THAR02_02470	NA	NA	NA	NA	NA	NA	NA	NA	NA
THAR02_02554	3	JOKZ01000051.1	KKP05365.1	229	GTP-binding protein YPT52	NA	NA	NA	NA	NA	NA	NA	NA	NA
THAR02_02703	3	JOKZ01000056.1	KKP05184.1	574	hypothetical protein THAR02_02703	NA	NA	NA	NA	NA	NA	NA	NA	NA
THAR02_02873	3	JOKZ01000061.1	KKP05009.1	748	hypothetical protein THAR02_02873	NA	NA	NA	NA	NA	NA	NA	NA	NA
THAR02_03043	3	JOKZ01000065.1	KKP04865.1	814	hypothetical protein THAR02_03043	NA	NA	NA	NA	NA	NA	NA	NA	NA
THAR02_03125	3	JOKZ01000067.1	KKP04788.1	3887	transformation/transcription domain-associated protein	NA	NA	NA	NA	NA	NA	NA	NA	NA
THAR02_03333	3	JOKZ01000073.1	KKP04573.1	1150	hypothetical protein THAR02_03333	NA	NA	NA	NA	NA	NA	NA	NA	NA
THAR02_03348	3	JOKZ01000074.1	KKP04522.1	624	MFS transporter, DHA1 family, multidrug resistance protein	NA	NA	NA	NA	NA	NA	NA	NA	NA
THAR02_03351	3	JOKZ01000074.1	KKP04525.1	630	agc/rsk/rsk-unclassified protein kinase	NA	NA	NA	NA	NA	NA	NA	NA	NA
THAR02_03443	3	JOKZ01000077.1	KKP04436.1	542	AAT family amino acid transporter	NA	NA	NA	NA	NA	NA	NA	NA	NA
THAR02_03504	3	JOKZ01000078.1	KKP04428.1	529	T-complex protein 1 subunit beta	NA	NA	NA	NA	NA	NA	NA	NA	NA
THAR02_03535	3	JOKZ01000080.1	KKP04332.1	472	hypothetical protein THAR02_03535	NA	NA	NA	NA	NA	NA	NA	NA	NA
THAR02_03662	3	JOKZ01000083.1	KKP04253.1	657	nucleolar GTP-binding protein	NA	NA	NA	NA	NA	NA	NA	NA	NA
THAR02_03868	3	JOKZ01000090.1	KKP04017.1	162	hypothetical protein THAR02_03868	NA	NA	NA	NA	NA	NA	NA	NA	NA
THAR02_03975	3	JOKZ01000093.1	KKP03938.1	388	CK1/CK1/CK1-D protein kinase	NA	NA	NA	NA	NA	NA	NA	NA	NA
THAR02_04026	3	JOKZ01000095.1	KKP03877.1	766	5-methyltetrahydropteroyltriglutamate-homocysteine methyltransferase	NA	NA	NA	NA	NA	NA	NA	NA	NA
THAR02_04037	3	JOKZ01000095.1	KKP03888.1	1068	hypothetical protein THAR02_04037	NA	NA	NA	NA	NA	NA	NA	NA	NA
THAR02_04265	3	JOKZ01000103.1	KKP03635.1	927	ULK/ULK protein kinase	NA	NA	NA	NA	NA	NA	NA	NA	NA
THAR02_04545	3	JOKZ01000113.1	KKP03343.1	394	hypothetical protein THAR02_04545	NA	NA	NA	NA	NA	NA	NA	NA	NA
THAR02_04760	3	JOKZ01000122.1	KKP03138.1	340	casein kinase II subunit alpha	NA	NA	NA	NA	NA	NA	NA	NA	NA
THAR02_04767	3	JOKZ01000122.1	KKP03145.1	557	ferric reductase like transmembrane component	NA	NA	NA	NA	NA	NA	NA	NA	NA
THAR02_04773	3	JOKZ01000123.1	KKP03105.1	300	hypothetical protein THAR02_04773	NA	NA	NA	NA	NA	NA	NA	NA	NA
THAR02_04867	3	JOKZ01000126.1	KKP03041.1	2372	pre-mRNA-splicing factor spp42	NA	NA	NA	NA	NA	NA	NA	NA	NA
THAR02_04872	3	JOKZ01000126.1	KKP03046.1	964	hypothetical protein THAR02_04872	NA	NA	NA	NA	NA	NA	NA	NA	NA
THAR02_04983	3	JOKZ01000131.1	KKP02918.1	785	ATP-dependent RNA helicase MAK5	NA	NA	NA	NA	NA	NA	NA	NA	NA
THAR02_05076	3	JOKZ01000135.1	KKP02797.1	359	sphingolipid long chain base-responsive protein LSP1	NA	NA	NA	NA	NA	NA	NA	NA	NA
THAR02_05188	3	JOKZ01000138.1	KKP02735.1	524	cyclopropane-fatty-acyl-phospholipid synthase	NA	NA	NA	NA	NA	NA	NA	NA	NA
THAR02_05272	3	JOKZ01000142.1	KKP02638.1	216	GTP-binding nuclear protein GSP1/Ran	NA	NA	NA	NA	NA	NA	NA	NA	NA
THAR02_05413	3	JOKZ01000149.1	KKP02458.1	670	transcription factor steA	NA	NA	NA	NA	NA	NA	NA	NA	NA
THAR02_05470	3	JOKZ01000151.1	KKP02404.1	177	40S ribosomal protein S11, partial	NA	NA	NA	NA	NA	NA	NA	NA	NA
THAR02_05630	3	JOKZ01000158.1	KKP02266.1	846	hypothetical protein THAR02_05630, partial	NA	NA	NA	NA	NA	NA	NA	NA	NA
THAR02_05651	3	JOKZ01000159.1	KKP02238.1	137	histone H2B	NA	NA	NA	NA	NA	NA	NA	NA	NA
THAR02_05813	3	JOKZ01000166.1	KKP02087.1	385	hypothetical protein THAR02_05813	NA	NA	NA	NA	NA	NA	NA	NA	NA
THAR02_05822	3	JOKZ01000166.1	KKP02096.1	209	calcineurin subunit B, partial	NA	NA	NA	NA	NA	NA	NA	NA	NA
THAR02_06142	3	JOKZ01000180.1	KKP01763.1	1464	DNA-directed RNA polymerase III subunit RPC1	NA	NA	NA	NA	NA	NA	NA	NA	NA
THAR02_06327	3	JOKZ01000189.1	KKP01579.1	221	hypothetical protein THAR02_06327	NA	NA	NA	NA	NA	NA	NA	NA	NA
THAR02_06488	3	JOKZ01000197.1	KKP01410.1	1131	hypothetical protein THAR02_06488	NA	NA	NA	NA	NA	NA	NA	NA	NA
THAR02_06519	3	JOKZ01000199.1	KKP01362.1	393	translation initiation factor 2 subunit 2	NA	NA	NA	NA	NA	NA	NA	NA	NA
THAR02_06689	3	JOKZ01000207.1	KKP01207.1	233	riboflavin synthase alpha chain	NA	NA	NA	NA	NA	NA	NA	NA	NA
THAR02_06722	3	JOKZ01000208.1	KKP01196.1	1272	hypothetical protein THAR02_06722	NA	NA	NA	NA	NA	NA	NA	NA	NA
THAR02_06725	3	JOKZ01000209.1	KKP01160.1	358	allantoicase-l	NA	NA	NA	NA	NA	NA	NA	NA	NA
THAR02_06747	3	JOKZ01000210.1	KKP01149.1	325	arginase	NA	NA	NA	NA	NA	NA	NA	NA	NA
THAR02_06924	3	JOKZ01000219.1	KKP00986.1	538	hypothetical protein THAR02_06924	NA	NA	NA	NA	NA	NA	NA	NA	NA
THAR02_06950	3	JOKZ01000221.1	KKP00942.1	613	hypothetical protein THAR02_06950	NA	NA	NA	NA	NA	NA	NA	NA	NA
THAR02_07017	3	JOKZ01000225.1	KKP00871.1	517	hypothetical protein THAR02_07017	NA	NA	NA	NA	NA	NA	NA	NA	NA
THAR02_07079	3	JOKZ01000228.1	KKP00824.1	580	asparagine synthetase	NA	NA	NA	NA	NA	NA	NA	NA	NA
THAR02_07235	3	JOKZ01000239.1	KKP00646.1	491	pantothenate transporter liz1	NA	NA	NA	NA	NA	NA	NA	NA	NA
THAR02_07528	3	JOKZ01000257.1	KKP00369.1	101	hypothetical protein THAR02_07528	NA	NA	NA	NA	NA	NA	NA	NA	NA
THAR02_07883	3	JOKZ01000283.1	KKP00002.1	257	enoyl-CoA hydratase	NA	NA	NA	NA	NA	NA	NA	NA	NA
THAR02_08117	3	JOKZ01000300.1	KKO99767.1	1689	hypothetical protein THAR02_08117	NA	NA	NA	NA	NA	NA	NA	NA	NA
THAR02_08121	3	JOKZ01000300.1	KKO99771.1	324	transaldolase	NA	NA	NA	NA	NA	NA	NA	NA	NA
THAR02_08342	3	JOKZ01000316.1	KKO99557.1	743	hypothetical protein THAR02_08342	NA	NA	NA	NA	NA	NA	NA	NA	NA
THAR02_08511	3	JOKZ01000331.1	KKO99386.1	513	phenylalanyl-tRNA synthetase alpha chain	NA	NA	NA	NA	NA	NA	NA	NA	NA
THAR02_08533	3	JOKZ01000333.1	KKO99370.1	476	eukaryotic translation initiation factor 3 subunit L	NA	NA	NA	NA	NA	NA	NA	NA	NA
THAR02_08558	3	JOKZ01000335.1	KKO99348.1	577	Poly(A) polymerase pla1	NA	NA	NA	NA	NA	NA	NA	NA	NA
THAR02_08648	3	JOKZ01000343.1	KKO99248.1	70	hypothetical protein THAR02_08648	NA	NA	NA	NA	NA	NA	NA	NA	NA
THAR02_08691	3	JOKZ01000346.1	KKO99213.1	413	glutathione S-transferase domain-containing protein	NA	NA	NA	NA	NA	NA	NA	NA	NA
THAR02_08692	3	JOKZ01000346.1	KKO99214.1	307	hypothetical protein THAR02_08692	NA	NA	NA	NA	NA	NA	NA	NA	NA
THAR02_08710	3	JOKZ01000348.1	KKO99177.1	331	lactoylglutathione lyase	NA	NA	NA	NA	NA	NA	NA	NA	NA
THAR02_08822	3	JOKZ01000358.1	KKO99071.1	901	ATP-dependent RNA helicase DBP10	NA	NA	NA	NA	NA	NA	NA	NA	NA
THAR02_08908	3	JOKZ01000366.1	KKO98995.1	1123	adenosinetriphosphatase	NA	NA	NA	NA	NA	NA	NA	NA	NA
THAR02_09011	3	JOKZ01000374.1	KKO98895.1	477	hypothetical protein THAR02_09011	NA	NA	NA	NA	NA	NA	NA	NA	NA
THAR02_09019	3	JOKZ01000375.1	KKO98877.1	263	40S ribosomal protein S3	NA	NA	NA	NA	NA	NA	NA	NA	NA
THAR02_09332	3	JOKZ01000408.1	KKO98556.1	298	mannose-1-phosphate guanyltransferase, partial	NA	NA	NA	NA	NA	NA	NA	NA	NA
THAR02_09335	3	JOKZ01000408.1	KKO98559.1	738	hypothetical protein THAR02_09335	NA	NA	NA	NA	NA	NA	NA	NA	NA
THAR02_09340	3	JOKZ01000409.1	KKO98545.1	613	ATP-dependent RNA helicase DBP3	NA	NA	NA	NA	NA	NA	NA	NA	NA
THAR02_09414	3	JOKZ01000415.1	KKO98486.1	440	26S protease regulatory subunit 7	NA	NA	NA	NA	NA	NA	NA	NA	NA
THAR02_09443	3	JOKZ01000418.1	KKO98451.1	604	dihydroxy-acid dehydratase	NA	NA	NA	NA	NA	NA	NA	NA	NA
THAR02_09603	3	JOKZ01000436.1	KKO98300.1	356	integral membrane protein	NA	NA	NA	NA	NA	NA	NA	NA	NA
THAR02_09619	3	JOKZ01000438.1	KKO98280.1	764	hypothetical protein THAR02_09619	NA	NA	NA	NA	NA	NA	NA	NA	NA
THAR02_09897	3	JOKZ01000476.1	KKO97997.1	288	hypothetical protein THAR02_09897	NA	NA	NA	NA	NA	NA	NA	NA	NA
THAR02_10036	3	JOKZ01000494.1	KKO97864.1	103	10 kDa heat shock protein, mitochondrial	NA	NA	NA	NA	NA	NA	NA	NA	NA
THAR02_10306	3	JOKZ01000536.1	KKO97588.1	361	hypothetical protein THAR02_10306	NA	NA	NA	NA	NA	NA	NA	NA	NA
THAR02_10310	3	JOKZ01000537.1	KKO97581.1	1369	hypothetical protein THAR02_10310	NA	NA	NA	NA	NA	NA	NA	NA	NA
THAR02_10386	3	JOKZ01000552.1	KKO97511.1	673	hypothetical protein THAR02_10386	NA	NA	NA	NA	NA	NA	NA	NA	NA
THAR02_10466	3	JOKZ01000568.1	KKO97432.1	161	DAD family protein	NA	NA	NA	NA	NA	NA	NA	NA	NA
THAR02_10843	3	JOKZ01000652.1	KKO97055.1	445	Benomyl resistant	NA	NA	NA	NA	NA	NA	NA	NA	NA
THAR02_10956	3	JOKZ01000682.1	KKO96940.1	293	spermidine synthase	NA	NA	NA	NA	NA	NA	NA	NA	NA
THAR02_10988	3	JOKZ01000694.1	KKO96909.1	1410	plasma membrane ATPase	NA	NA	NA	NA	NA	NA	NA	NA	NA
THAR02_11099	3	JOKZ01000730.1	KKO96794.1	1282	hypothetical protein THAR02_11099	NA	NA	NA	NA	NA	NA	NA	NA	NA
THAR02_11260	3	JOKZ01000792.1	KKO96635.1	308	serine/threonine-protein phosphatase PP1	NA	NA	NA	NA	NA	NA	NA	NA	NA
THAR02_11270	3	JOKZ01000796.1	KKO96625.1	346	hypothetical protein THAR02_11270	NA	NA	NA	NA	NA	NA	NA	NA	NA
THAR02_11334	3	JOKZ01000844.1	KKO96562.1	254	hypothetical protein THAR02_11334, partial	NA	NA	NA	NA	NA	NA	NA	NA	NA
THAR02_11427	3	JOKZ01000960.1	KKO96472.1	276	succinate dehydrogenase (ubiquinone) iron-sulfur subunit, mitochondrial	NA	NA	NA	NA	NA	NA	NA	NA	NA
THAR02_11478	3	JOKZ01001094.1	KKO96421.1	327	mitogen-activated protein kinase sty1	NA	NA	NA	NA	NA	NA	NA	NA	NA
THAR02_10108	4	JOKZ01000504.1	KKO97789.1	357	glucosamine-6-phosphate isomerase	CCG56996.1	CE9		glucosamine-6-phosphate isomerase	Glucosamine-6-phosphate deaminase ame: Full	Amidohydro_1	EC:3.5.99.6	818156636	NA
THAR02_09122	4	JOKZ01000385.1	KKO98782.1	375	late sexual development protein	CCT74042.1	GH0		late sexual development protein	---NA---	-	-	818158022	NA
THAR02_10622	4	JOKZ01000597.1	KKO97271.1	161	hypothetical protein THAR02_10622	BAC83070.1	GH17	CBM43	hypothetical protein THAR02_10622	Ubiquitin-conjugating enzyme E2 14 ame: Full	Cu-oxidase_3	-	818155820	NA
THAR02_01057	4	JOKZ01000017.1	KKP06860.1	411	chitin recognition protein	CAC07216.1	GH18	CBM1	chitin recognition protein	Endochitinase 2 ame: Full	CBM_1	-	818167513	NA
THAR02_09269	4	JOKZ01000402.1	KKO98619.1	267	lysozyme	AEO71812.1	GH24		lysozyme	Lysozyme ame: Full	Glyco_hydro_18	-	818157803	NA
THAR02_01945	4	JOKZ01000036.1	KKP05989.1	529	aspartyl aminopeptidase	EAA58990.1	GH71		aspartyl aminopeptidase	Aspartyl aminopeptidase Short	Glyco_hydro_17	EC:3.4.11	818166552	NA
THAR02_02425	4	JOKZ01000048.1	KKP05465.1	581	hypothetical protein THAR02_02425	CCT70030.1	GH76		hypothetical protein THAR02_02425	6-D-mannanase DCW1 Flags: Precursor	Glyco_hydro_16	-	818165974	NA
THAR02_08373	4	JOKZ01000319.1	KKO99519.1	551	hypothetical protein THAR02_08373	EAA57680.1	GH79		hypothetical protein THAR02_08373	---NA---	Glyco_hydro_12	-	818158980	NA
THAR02_05784	4	JOKZ01000165.1	KKP02106.1	371	DNA-directed RNA polymerase I and III subunit RPAC1	AAD14758.1	GT2		DNA-directed RNA polymerase I and III subunit RPAC1	DNA-directed RNA polymerases I and III subunit RPAC1 Short	Glyco_hydro_20	-	818162139	NA
THAR02_00115	4	JOKZ01000002.1	KKP07726.1	632	hypothetical protein THAR02_00115	NA	NA	NA	NA	NA	NA	NA	NA	NA
THAR02_00126	4	JOKZ01000002.1	KKP07737.1	232	eukaryotic translation initiation factor 3 subunit K	NA	NA	NA	NA	NA	NA	NA	NA	NA
THAR02_00157	4	JOKZ01000002.1	KKP07769.1	761	translation initiation factor eIF-2B subunit epsilon	NA	NA	NA	NA	NA	NA	NA	NA	NA
THAR02_00267	4	JOKZ01000004.1	KKP07592.1	858	endoribonuclease YSH1	NA	NA	NA	NA	NA	NA	NA	NA	NA
THAR02_00340	4	JOKZ01000005.1	KKP07544.1	540	hypothetical protein THAR02_00340	NA	NA	NA	NA	NA	NA	NA	NA	NA
THAR02_00495	4	JOKZ01000007.1	KKP07433.1	994	hypothetical protein THAR02_00495	NA	NA	NA	NA	NA	NA	NA	NA	NA
THAR02_00615	4	JOKZ01000009.1	KKP07291.1	217	cysteine dioxygenase	NA	NA	NA	NA	NA	NA	NA	NA	NA
THAR02_00636	4	JOKZ01000009.1	KKP07312.1	237	hypothetical protein THAR02_00636	NA	NA	NA	NA	NA	NA	NA	NA	NA
THAR02_00650	4	JOKZ01000010.1	KKP07220.1	566	hypothetical protein THAR02_00650	NA	NA	NA	NA	NA	NA	NA	NA	NA
THAR02_00672	4	JOKZ01000010.1	KKP07242.1	693	hypothetical protein THAR02_00672	NA	NA	NA	NA	NA	NA	NA	NA	NA
THAR02_01044	4	JOKZ01000017.1	KKP06847.1	334	hypothetical protein THAR02_01044	NA	NA	NA	NA	NA	NA	NA	NA	NA
THAR02_01160	4	JOKZ01000019.1	KKP06775.1	299	hypothetical protein THAR02_01160	NA	NA	NA	NA	NA	NA	NA	NA	NA
THAR02_01303	4	JOKZ01000022.1	KKP06605.1	369	hypothetical protein THAR02_01303	NA	NA	NA	NA	NA	NA	NA	NA	NA
THAR02_01372	4	JOKZ01000024.1	KKP06498.1	358	hypothetical protein THAR02_01372	NA	NA	NA	NA	NA	NA	NA	NA	NA
THAR02_01671	4	JOKZ01000030.1	KKP06240.1	416	hypothetical protein THAR02_01671	NA	NA	NA	NA	NA	NA	NA	NA	NA
THAR02_01730	4	JOKZ01000032.1	KKP06127.1	116	hypothetical protein THAR02_01730	NA	NA	NA	NA	NA	NA	NA	NA	NA
THAR02_01792	4	JOKZ01000033.1	KKP06096.1	312	hypothetical protein THAR02_01792	NA	NA	NA	NA	NA	NA	NA	NA	NA
THAR02_01904	4	JOKZ01000035.1	KKP06032.1	181	hypothetical protein THAR02_01904	NA	NA	NA	NA	NA	NA	NA	NA	NA
THAR02_01916	4	JOKZ01000036.1	KKP05960.1	514	hypothetical protein THAR02_01916	NA	NA	NA	NA	NA	NA	NA	NA	NA
THAR02_01924	4	JOKZ01000036.1	KKP05968.1	179	hypothetical protein THAR02_01924	NA	NA	NA	NA	NA	NA	NA	NA	NA
THAR02_01998	4	JOKZ01000038.1	KKP05881.1	399	actin cytoskeleton-regulatory complex protein END3	NA	NA	NA	NA	NA	NA	NA	NA	NA
THAR02_02040	4	JOKZ01000039.1	KKP05843.1	359	homoserine kinase	NA	NA	NA	NA	NA	NA	NA	NA	NA
THAR02_02163	4	JOKZ01000042.1	KKP05699.1	687	hypothetical protein THAR02_02163	NA	NA	NA	NA	NA	NA	NA	NA	NA
THAR02_02307	4	JOKZ01000045.1	KKP05581.1	81	hypothetical protein THAR02_02307	NA	NA	NA	NA	NA	NA	NA	NA	NA
THAR02_02356	4	JOKZ01000046.1	KKP05539.1	294	hypothetical protein THAR02_02356	NA	NA	NA	NA	NA	NA	NA	NA	NA
THAR02_02386	4	JOKZ01000047.1	KKP05494.1	513	cytochrome P450	NA	NA	NA	NA	NA	NA	NA	NA	NA
THAR02_02537	4	JOKZ01000051.1	KKP05348.1	428	hypothetical protein THAR02_02537	NA	NA	NA	NA	NA	NA	NA	NA	NA
THAR02_02546	4	JOKZ01000051.1	KKP05357.1	103	histone H4.1	NA	NA	NA	NA	NA	NA	NA	NA	NA
THAR02_02662	4	JOKZ01000055.1	KKP05210.1	640	hypothetical protein THAR02_02662	NA	NA	NA	NA	NA	NA	NA	NA	NA
THAR02_02880	4	JOKZ01000061.1	KKP05016.1	702	ATP-dependent RNA helicase ROK1	NA	NA	NA	NA	NA	NA	NA	NA	NA
THAR02_02899	4	JOKZ01000062.1	KKP04962.1	316	HpcH/HpaI aldolase/citrate lyase family protein	NA	NA	NA	NA	NA	NA	NA	NA	NA
THAR02_03066	4	JOKZ01000066.1	KKP04808.1	217	hypothetical protein THAR02_03066	NA	NA	NA	NA	NA	NA	NA	NA	NA
THAR02_03520	4	JOKZ01000079.1	KKP04378.1	791	hypothetical protein THAR02_03520, partial	NA	NA	NA	NA	NA	NA	NA	NA	NA
THAR02_03521	4	JOKZ01000079.1	KKP04379.1	1499	hypothetical protein THAR02_03521	NA	NA	NA	NA	NA	NA	NA	NA	NA
THAR02_04054	4	JOKZ01000096.1	KKP03842.1	300	GPN-loop GTPase 3 like protein	NA	NA	NA	NA	NA	NA	NA	NA	NA
THAR02_04180	4	JOKZ01000100.1	KKP03728.1	572	TPR domain-containing protein	NA	NA	NA	NA	NA	NA	NA	NA	NA
THAR02_04196	4	JOKZ01000101.1	KKP03680.1	203	hypothetical protein THAR02_04196	NA	NA	NA	NA	NA	NA	NA	NA	NA
THAR02_04231	4	JOKZ01000102.1	KKP03656.1	878	hypothetical protein THAR02_04231	NA	NA	NA	NA	NA	NA	NA	NA	NA
THAR02_04268	4	JOKZ01000103.1	KKP03638.1	438	hypothetical protein THAR02_04268	NA	NA	NA	NA	NA	NA	NA	NA	NA
THAR02_04296	4	JOKZ01000104.1	KKP03612.1	281	hypothetical protein THAR02_04296	NA	NA	NA	NA	NA	NA	NA	NA	NA
THAR02_04535	4	JOKZ01000112.1	KKP03392.1	270	adenylate kinase 1	NA	NA	NA	NA	NA	NA	NA	NA	NA
THAR02_04612	4	JOKZ01000116.1	KKP03279.1	212	ADP-ribosylation factor like protein 1	NA	NA	NA	NA	NA	NA	NA	NA	NA
THAR02_04705	4	JOKZ01000120.1	KKP03186.1	435	choline-phosphate cytidylyltransferase	NA	NA	NA	NA	NA	NA	NA	NA	NA
THAR02_04723	4	JOKZ01000121.1	KKP03153.1	136	hypothetical protein THAR02_04723	NA	NA	NA	NA	NA	NA	NA	NA	NA
THAR02_04750	4	JOKZ01000122.1	KKP03128.1	549	hypothetical protein THAR02_04750	NA	NA	NA	NA	NA	NA	NA	NA	NA
THAR02_04889	4	JOKZ01000127.1	KKP03010.1	916	hypothetical protein THAR02_04889	NA	NA	NA	NA	NA	NA	NA	NA	NA
THAR02_04948	4	JOKZ01000130.1	KKP02934.1	910	DNA topoisomerase I	NA	NA	NA	NA	NA	NA	NA	NA	NA
THAR02_05244	4	JOKZ01000141.1	KKP02660.1	259	proliferating cell nuclear antigen	NA	NA	NA	NA	NA	NA	NA	NA	NA
THAR02_05248	4	JOKZ01000141.1	KKP02664.1	549	hypothetical protein THAR02_05248	NA	NA	NA	NA	NA	NA	NA	NA	NA
THAR02_05423	4	JOKZ01000149.1	KKP02468.1	984	D-lactate dehydrogenase (cytochrome)	NA	NA	NA	NA	NA	NA	NA	NA	NA
THAR02_05475	4	JOKZ01000151.1	KKP02409.1	585	dihydroxyacetone kinase 1	NA	NA	NA	NA	NA	NA	NA	NA	NA
THAR02_05521	4	JOKZ01000153.1	KKP02369.1	277	hypothetical protein THAR02_05521	NA	NA	NA	NA	NA	NA	NA	NA	NA
THAR02_05567	4	JOKZ01000155.1	KKP02317.1	463	acetylornithine aminotransferase, mitochondrial	NA	NA	NA	NA	NA	NA	NA	NA	NA
THAR02_05650	4	JOKZ01000159.1	KKP02237.1	135	histone H2A	NA	NA	NA	NA	NA	NA	NA	NA	NA
THAR02_05879	4	JOKZ01000169.1	KKP01999.1	474	peptidyl-prolyl cis-trans isomerase-like 4	NA	NA	NA	NA	NA	NA	NA	NA	NA
THAR02_06000	4	JOKZ01000174.1	KKP01881.1	635	hypothetical protein THAR02_06000	NA	NA	NA	NA	NA	NA	NA	NA	NA
THAR02_06043	4	JOKZ01000176.1	KKP01831.1	508	NTF2 and RRM domain-containing protein	NA	NA	NA	NA	NA	NA	NA	NA	NA
THAR02_06198	4	JOKZ01000183.1	KKP01692.1	509	hypothetical protein THAR02_06198	NA	NA	NA	NA	NA	NA	NA	NA	NA
THAR02_06221	4	JOKZ01000184.1	KKP01675.1	463	dihydroorotate oxidase	NA	NA	NA	NA	NA	NA	NA	NA	NA
THAR02_06343	4	JOKZ01000190.1	KKP01558.1	397	aldehyde reductase 1	NA	NA	NA	NA	NA	NA	NA	NA	NA
THAR02_06394	4	JOKZ01000193.1	KKP01490.1	951	hypothetical protein THAR02_06394	NA	NA	NA	NA	NA	NA	NA	NA	NA
THAR02_06407	4	JOKZ01000193.1	KKP01503.1	320	hypothetical protein THAR02_06407	NA	NA	NA	NA	NA	NA	NA	NA	NA
THAR02_06429	4	JOKZ01000194.1	KKP01478.1	131	50S ribosomal protein L14	NA	NA	NA	NA	NA	NA	NA	NA	NA
THAR02_06592	4	JOKZ01000202.1	KKP01312.1	142	hypothetical protein THAR02_06592	NA	NA	NA	NA	NA	NA	NA	NA	NA
THAR02_06762	4	JOKZ01000211.1	KKP01128.1	489	hypothetical protein THAR02_06762	NA	NA	NA	NA	NA	NA	NA	NA	NA
THAR02_06916	4	JOKZ01000219.1	KKP00978.1	464	ribose-phosphate pyrophosphokinase II, partial	NA	NA	NA	NA	NA	NA	NA	NA	NA
THAR02_07242	4	JOKZ01000239.1	KKP00653.1	674	hypothetical protein THAR02_07242	NA	NA	NA	NA	NA	NA	NA	NA	NA
THAR02_07483	4	JOKZ01000254.1	KKP00414.1	231	enolase-phosphatase E1	NA	NA	NA	NA	NA	NA	NA	NA	NA
THAR02_07497	4	JOKZ01000255.1	KKP00397.1	509	protein ssh-4	NA	NA	NA	NA	NA	NA	NA	NA	NA
THAR02_07729	4	JOKZ01000271.1	KKP00176.1	547	hypothetical protein THAR02_07729	NA	NA	NA	NA	NA	NA	NA	NA	NA
THAR02_07816	4	JOKZ01000277.1	KKP00083.1	463	xaa-Pro dipeptidase	NA	NA	NA	NA	NA	NA	NA	NA	NA
THAR02_08100	4	JOKZ01000298.1	KKO99800.1	379	50S ribosomal protein L2	NA	NA	NA	NA	NA	NA	NA	NA	NA
THAR02_08217	4	JOKZ01000308.1	KKO99665.1	159	hypothetical protein THAR02_08217	NA	NA	NA	NA	NA	NA	NA	NA	NA
THAR02_08303	4	JOKZ01000313.1	KKO99600.1	425	hypothetical protein THAR02_08303	NA	NA	NA	NA	NA	NA	NA	NA	NA
THAR02_08335	4	JOKZ01000316.1	KKO99550.1	972	hypothetical protein THAR02_08335	NA	NA	NA	NA	NA	NA	NA	NA	NA
THAR02_08337	4	JOKZ01000316.1	KKO99552.1	884	glutamyl aminopeptidase	NA	NA	NA	NA	NA	NA	NA	NA	NA
THAR02_08389	4	JOKZ01000321.1	KKO99499.1	622	hypothetical protein THAR02_08389	NA	NA	NA	NA	NA	NA	NA	NA	NA
THAR02_08504	4	JOKZ01000330.1	KKO99399.1	125	hypothetical protein THAR02_08504	NA	NA	NA	NA	NA	NA	NA	NA	NA
THAR02_08529	4	JOKZ01000333.1	KKO99366.1	508	hypothetical protein THAR02_08529	NA	NA	NA	NA	NA	NA	NA	NA	NA
THAR02_08672	4	JOKZ01000345.1	KKO99218.1	697	hypothetical protein THAR02_08672	NA	NA	NA	NA	NA	NA	NA	NA	NA
THAR02_09086	4	JOKZ01000382.1	KKO98803.1	414	acetyl-CoA acetyltransferase	NA	NA	NA	NA	NA	NA	NA	NA	NA
THAR02_09165	4	JOKZ01000390.1	KKO98733.1	235	hypothetical protein THAR02_09165	NA	NA	NA	NA	NA	NA	NA	NA	NA
THAR02_09186	4	JOKZ01000393.1	KKO98710.1	302	hypothetical protein THAR02_09186	NA	NA	NA	NA	NA	NA	NA	NA	NA
THAR02_09285	4	JOKZ01000403.1	KKO98609.1	355	GPN-loop GTPase	NA	NA	NA	NA	NA	NA	NA	NA	NA
THAR02_09299	4	JOKZ01000404.1	KKO98600.1	493	hypothetical protein THAR02_09299	NA	NA	NA	NA	NA	NA	NA	NA	NA
THAR02_09515	4	JOKZ01000427.1	KKO98374.1	1439	hypothetical protein THAR02_09515	NA	NA	NA	NA	NA	NA	NA	NA	NA
THAR02_09518	4	JOKZ01000427.1	KKO98377.1	282	hypothetical protein THAR02_09518	NA	NA	NA	NA	NA	NA	NA	NA	NA
THAR02_09805	4	JOKZ01000462.1	KKO98093.1	520	hypothetical protein THAR02_09805	NA	NA	NA	NA	NA	NA	NA	NA	NA
THAR02_09845	4	JOKZ01000467.1	KKO98059.1	126	13 kDa ribonucleoprotein-associated protein	NA	NA	NA	NA	NA	NA	NA	NA	NA
THAR02_10626	4	JOKZ01000597.1	KKO97275.1	989	hypothetical protein THAR02_10626, partial	NA	NA	NA	NA	NA	NA	NA	NA	NA
THAR02_10708	4	JOKZ01000618.1	KKO97182.1	337	2,3-dihydroxybenzoic acid decarboxylase	NA	NA	NA	NA	NA	NA	NA	NA	NA
THAR02_10797	4	JOKZ01000642.1	KKO97096.1	585	Ca2+:H+ antiporter	NA	NA	NA	NA	NA	NA	NA	NA	NA
THAR02_10890	4	JOKZ01000667.1	KKO97003.1	349	hypothetical protein THAR02_10890	NA	NA	NA	NA	NA	NA	NA	NA	NA
THAR02_10898	4	JOKZ01000668.1	KKO97002.1	257	hydroxyacylglutathione hydrolase	NA	NA	NA	NA	NA	NA	NA	NA	NA
THAR02_10904	4	JOKZ01000671.1	KKO96989.1	675	hypothetical protein THAR02_10904	NA	NA	NA	NA	NA	NA	NA	NA	NA
THAR02_10935	4	JOKZ01000676.1	KKO96964.1	1099	ubiquitin conjugation factor E4 B	NA	NA	NA	NA	NA	NA	NA	NA	NA
THAR02_10945	4	JOKZ01000679.1	KKO96950.1	571	hypothetical protein THAR02_10945	NA	NA	NA	NA	NA	NA	NA	NA	NA
THAR02_10964	4	JOKZ01000686.1	KKO96930.1	318	hypothetical protein THAR02_10964	NA	NA	NA	NA	NA	NA	NA	NA	NA
THAR02_11110	4	JOKZ01000734.1	KKO96784.1	714	hypothetical protein THAR02_11110	NA	NA	NA	NA	NA	NA	NA	NA	NA
THAR02_11204	4	JOKZ01000771.1	KKO96689.1	84	hypothetical protein THAR02_11204	NA	NA	NA	NA	NA	NA	NA	NA	NA
THAR02_11220	4	JOKZ01000776.1	KKO96677.1	1104	hypothetical protein THAR02_11220	NA	NA	NA	NA	NA	NA	NA	NA	NA
THAR02_11366	4	JOKZ01000868.1	KKO96531.1	504	cyclin	NA	NA	NA	NA	NA	NA	NA	NA	NA
THAR02_11455	4	JOKZ01001010.1	KKO96444.1	546	NAD-dependent histone deacetylase SIR2	NA	NA	NA	NA	NA	NA	NA	NA	NA
THAR02_11480	4	JOKZ01001098.1	KKO96419.1	555	30S ribosomal protein S5	NA	NA	NA	NA	NA	NA	NA	NA	NA
THAR02_05432	5	JOKZ01000149.1	KKP02477.1	465	beta-glucosidase	ABN50090.1	GH1		beta-glucosidase	Beta-glucosidase 1B ame: Full	AAA_17	EC:3.2.1.58; EC:3.2.1.88; EC:3.2.1.23; EC:3.2.1.39; EC:3.2.1.38	818162571	NA
THAR02_03302	5	JOKZ01000072.1	KKP04612.1	283	endo-1,3(4)-beta-glucanase	CCT69058.1	GH16		endo-1,3(4)-beta-glucanase	Glucan endo-1,3-beta-glucosidase A1 ame: Full	Glyco_hydro_3	-	818165017	NA
THAR02_06347	5	JOKZ01000190.1	KKP01562.1	475	cell wall glucanase	XP_325541.1	GH16	CBM18	cell wall glucanase	Probable glycosidase crf2 ame: Full	Mannosyl_trans	-	818161489	NA
THAR02_02705	5	JOKZ01000056.1	KKP05186.1	585	hypothetical protein THAR02_02705	CEF73349.1	GH17		hypothetical protein THAR02_02705	Probable beta-glucosidase btgE ame: Full	-	EC:3.2.1.21	818165661	NA
THAR02_09359	5	JOKZ01000410.1	KKO98539.1	759	glucan endo-1,3-beta-glucosidase	BAD67019.1	GH55		glucan endo-1,3-beta-glucosidase	Glucan endo-1,3-beta-glucosidase ame: Full	COesterase	EC:3.2.1.21	818157697	NA
THAR02_11445	5	JOKZ01000991.1	KKO96455.1	372	mannan polymerase complexes MNN9 subunit	CCT66023.1	GT62		mannan polymerase complexes MNN9 subunit	Mannan polymerase complexes subunit MNN9 Short	Gly_transf_sug	EC:2.4.1	818153792	NA
THAR02_00283	5	JOKZ01000004.1	KKP07608.1	690	NADH dehydrogenase	NA	NA	NA	NA	NA	NA	NA	NA	NA
THAR02_00330	5	JOKZ01000005.1	KKP07534.1	821	minichromosome maintenance protein 7 (cell division control protein 47)	NA	NA	NA	NA	NA	NA	NA	NA	NA
THAR02_00354	5	JOKZ01000005.1	KKP07558.1	971	hypothetical protein THAR02_00354	NA	NA	NA	NA	NA	NA	NA	NA	NA
THAR02_00444	5	JOKZ01000006.1	KKP07523.1	154	hypothetical protein THAR02_00444	NA	NA	NA	NA	NA	NA	NA	NA	NA
THAR02_00452	5	JOKZ01000007.1	KKP07390.1	647	SOK1	NA	NA	NA	NA	NA	NA	NA	NA	NA
THAR02_00618	5	JOKZ01000009.1	KKP07294.1	338	hypothetical protein THAR02_00618	NA	NA	NA	NA	NA	NA	NA	NA	NA
THAR02_00654	5	JOKZ01000010.1	KKP07224.1	597	methylenetetrahydrofolate reductase (NADPH)	NA	NA	NA	NA	NA	NA	NA	NA	NA
THAR02_00671	5	JOKZ01000010.1	KKP07241.1	4374	dynein heavy chain	NA	NA	NA	NA	NA	NA	NA	NA	NA
THAR02_00715	5	JOKZ01000011.1	KKP07179.1	447	fasciclin domain-containing protein	NA	NA	NA	NA	NA	NA	NA	NA	NA
THAR02_00747	5	JOKZ01000012.1	KKP07097.1	395	cell differentiation family protein	NA	NA	NA	NA	NA	NA	NA	NA	NA
THAR02_00772	5	JOKZ01000012.1	KKP07122.1	201	ubiquitin-conjugating enzyme E2 H	NA	NA	NA	NA	NA	NA	NA	NA	NA
THAR02_01021	5	JOKZ01000017.1	KKP06824.1	1321	hypothetical protein THAR02_01021	NA	NA	NA	NA	NA	NA	NA	NA	NA
THAR02_01024	5	JOKZ01000017.1	KKP06827.1	388	hypothetical protein THAR02_01024	NA	NA	NA	NA	NA	NA	NA	NA	NA
THAR02_01088	5	JOKZ01000018.1	KKP06796.1	489	ATP-dependent RNA helicase DBP5	NA	NA	NA	NA	NA	NA	NA	NA	NA
THAR02_01097	5	JOKZ01000018.1	KKP06805.1	1345	CMGC/DYRK/DYRK2 protein kinase	NA	NA	NA	NA	NA	NA	NA	NA	NA
THAR02_01117	5	JOKZ01000019.1	KKP06732.1	467	cytochrome c oxidase assembly protein subunit 15	NA	NA	NA	NA	NA	NA	NA	NA	NA
THAR02_01161	5	JOKZ01000019.1	KKP06776.1	220	microsomal cytochrome b5	NA	NA	NA	NA	NA	NA	NA	NA	NA
THAR02_01243	5	JOKZ01000021.1	KKP06646.1	246	nucleoside diphosphate kinase	NA	NA	NA	NA	NA	NA	NA	NA	NA
THAR02_01318	5	JOKZ01000022.1	KKP06620.1	780	hypothetical protein THAR02_01318	NA	NA	NA	NA	NA	NA	NA	NA	NA
THAR02_01325	5	JOKZ01000023.1	KKP06534.1	817	hypothetical protein THAR02_01325	NA	NA	NA	NA	NA	NA	NA	NA	NA
THAR02_01326	5	JOKZ01000023.1	KKP06535.1	402	hypothetical protein THAR02_01326	NA	NA	NA	NA	NA	NA	NA	NA	NA
THAR02_01332	5	JOKZ01000023.1	KKP06541.1	432	hypothetical protein THAR02_01332	NA	NA	NA	NA	NA	NA	NA	NA	NA
THAR02_01347	5	JOKZ01000023.1	KKP06556.1	716	heat shock 70kDa protein 4	NA	NA	NA	NA	NA	NA	NA	NA	NA
THAR02_01397	5	JOKZ01000024.1	KKP06523.1	897	AFG3 family protein	NA	NA	NA	NA	NA	NA	NA	NA	NA
THAR02_01435	5	JOKZ01000025.1	KKP06477.1	282	hypothetical protein THAR02_01435	NA	NA	NA	NA	NA	NA	NA	NA	NA
THAR02_01452	5	JOKZ01000026.1	KKP06401.1	103	hypothetical protein THAR02_01452	NA	NA	NA	NA	NA	NA	NA	NA	NA
THAR02_01532	5	JOKZ01000027.1	KKP06384.1	244	pre-mRNA-splicing factor ISY1	NA	NA	NA	NA	NA	NA	NA	NA	NA
THAR02_01600	5	JOKZ01000029.1	KKP06262.1	574	cytosolic Fe-S cluster assembly factor NAR1	NA	NA	NA	NA	NA	NA	NA	NA	NA
THAR02_01602	5	JOKZ01000029.1	KKP06264.1	373	phospho-2-dehydro-3-deoxyheptonate aldolase	NA	NA	NA	NA	NA	NA	NA	NA	NA
THAR02_01670	5	JOKZ01000030.1	KKP06239.1	450	nucleolin	NA	NA	NA	NA	NA	NA	NA	NA	NA
THAR02_01748	5	JOKZ01000032.1	KKP06145.1	149	60S ribosomal protein L27a	NA	NA	NA	NA	NA	NA	NA	NA	NA
THAR02_01770	5	JOKZ01000032.1	KKP06167.1	420	hypothetical protein THAR02_01770	NA	NA	NA	NA	NA	NA	NA	NA	NA
THAR02_01931	5	JOKZ01000036.1	KKP05975.1	721	hypothetical protein THAR02_01931	NA	NA	NA	NA	NA	NA	NA	NA	NA
THAR02_01934	5	JOKZ01000036.1	KKP05978.1	305	hypothetical protein THAR02_01934	NA	NA	NA	NA	NA	NA	NA	NA	NA
THAR02_01973	5	JOKZ01000037.1	KKP05934.1	365	hypothetical protein THAR02_01973	NA	NA	NA	NA	NA	NA	NA	NA	NA
THAR02_01983	5	JOKZ01000037.1	KKP05944.1	309	hypothetical protein THAR02_01983	NA	NA	NA	NA	NA	NA	NA	NA	NA
THAR02_02000	5	JOKZ01000038.1	KKP05883.1	270	acetyltransferase	NA	NA	NA	NA	NA	NA	NA	NA	NA
THAR02_02061	5	JOKZ01000039.1	KKP05864.1	177	hypothetical protein THAR02_02061	NA	NA	NA	NA	NA	NA	NA	NA	NA
THAR02_02062	5	JOKZ01000039.1	KKP05865.1	259	hypothetical protein THAR02_02062	NA	NA	NA	NA	NA	NA	NA	NA	NA
THAR02_02085	5	JOKZ01000040.1	KKP05801.1	214	hypothetical protein THAR02_02085	NA	NA	NA	NA	NA	NA	NA	NA	NA
THAR02_02239	5	JOKZ01000043.1	KKP05685.1	852	hypothetical protein THAR02_02239	NA	NA	NA	NA	NA	NA	NA	NA	NA
THAR02_02348	5	JOKZ01000046.1	KKP05531.1	432	hypothetical protein THAR02_02348	NA	NA	NA	NA	NA	NA	NA	NA	NA
THAR02_02354	5	JOKZ01000046.1	KKP05537.1	83	U6 snRNA-associated Sm-like protein LSm6	NA	NA	NA	NA	NA	NA	NA	NA	NA
THAR02_02397	5	JOKZ01000047.1	KKP05505.1	87	40S ribosomal protein S21	NA	NA	NA	NA	NA	NA	NA	NA	NA
THAR02_02411	5	JOKZ01000048.1	KKP05451.1	509	hypothetical protein THAR02_02411	NA	NA	NA	NA	NA	NA	NA	NA	NA
THAR02_02466	5	JOKZ01000049.1	KKP05435.1	279	hypothetical protein THAR02_02466	NA	NA	NA	NA	NA	NA	NA	NA	NA
THAR02_02523	5	JOKZ01000051.1	KKP05334.1	192	hypothetical protein THAR02_02523	NA	NA	NA	NA	NA	NA	NA	NA	NA
THAR02_02606	5	JOKZ01000053.1	KKP05275.1	363	hypothetical protein THAR02_02606	NA	NA	NA	NA	NA	NA	NA	NA	NA
THAR02_02672	5	JOKZ01000055.1	KKP05220.1	340	hypothetical protein THAR02_02672	NA	NA	NA	NA	NA	NA	NA	NA	NA
THAR02_02707	5	JOKZ01000056.1	KKP05188.1	988	threonyl-tRNA synthetase	NA	NA	NA	NA	NA	NA	NA	NA	NA
THAR02_02827	5	JOKZ01000060.1	KKP05040.1	324	hypothetical protein THAR02_02827	NA	NA	NA	NA	NA	NA	NA	NA	NA
THAR02_03061	5	JOKZ01000066.1	KKP04803.1	110	60S acidic ribosomal protein P2	NA	NA	NA	NA	NA	NA	NA	NA	NA
THAR02_03063	5	JOKZ01000066.1	KKP04805.1	632	hypothetical protein THAR02_03063	NA	NA	NA	NA	NA	NA	NA	NA	NA
THAR02_03070	5	JOKZ01000066.1	KKP04812.1	390	hypothetical protein THAR02_03070	NA	NA	NA	NA	NA	NA	NA	NA	NA
THAR02_03092	5	JOKZ01000066.1	KKP04834.1	359	translation initiation factor 3 subunit H	NA	NA	NA	NA	NA	NA	NA	NA	NA
THAR02_03316	5	JOKZ01000073.1	KKP04556.1	696	thioredoxin	NA	NA	NA	NA	NA	NA	NA	NA	NA
THAR02_03394	5	JOKZ01000075.1	KKP04509.1	547	T-complex protein 1 subunit theta	NA	NA	NA	NA	NA	NA	NA	NA	NA
THAR02_03398	5	JOKZ01000075.1	KKP04513.1	92	hypothetical protein THAR02_03398	NA	NA	NA	NA	NA	NA	NA	NA	NA
THAR02_03516	5	JOKZ01000079.1	KKP04374.1	526	hypothetical protein THAR02_03516	NA	NA	NA	NA	NA	NA	NA	NA	NA
THAR02_03534	5	JOKZ01000080.1	KKP04331.1	450	UPF0271 protein	NA	NA	NA	NA	NA	NA	NA	NA	NA
THAR02_03634	5	JOKZ01000082.1	KKP04283.1	171	hypothetical protein THAR02_03634	NA	NA	NA	NA	NA	NA	NA	NA	NA
THAR02_03659	5	JOKZ01000083.1	KKP04250.1	445	hypothetical protein THAR02_03659	NA	NA	NA	NA	NA	NA	NA	NA	NA
THAR02_03776	5	JOKZ01000087.1	KKP04117.1	295	allergen Asp F7	NA	NA	NA	NA	NA	NA	NA	NA	NA
THAR02_03779	5	JOKZ01000087.1	KKP04120.1	582	hypothetical protein THAR02_03779	NA	NA	NA	NA	NA	NA	NA	NA	NA
THAR02_04060	5	JOKZ01000096.1	KKP03848.1	309	peroxisomal multifunctional enzyme	NA	NA	NA	NA	NA	NA	NA	NA	NA
THAR02_04113	5	JOKZ01000098.1	KKP03783.1	851	coatomer subunit beta	NA	NA	NA	NA	NA	NA	NA	NA	NA
THAR02_04208	5	JOKZ01000101.1	KKP03692.1	512	hypothetical protein THAR02_04208	NA	NA	NA	NA	NA	NA	NA	NA	NA
THAR02_04233	5	JOKZ01000102.1	KKP03658.1	564	hypothetical protein THAR02_04233	NA	NA	NA	NA	NA	NA	NA	NA	NA
THAR02_04279	5	JOKZ01000104.1	KKP03595.1	2487	1-phosphatidylinositol-3-phosphate 5-kinase	NA	NA	NA	NA	NA	NA	NA	NA	NA
THAR02_04608	5	JOKZ01000116.1	KKP03275.1	515	hypothetical protein THAR02_04608	NA	NA	NA	NA	NA	NA	NA	NA	NA
THAR02_04613	5	JOKZ01000116.1	KKP03280.1	656	CPA1 family monovalent cation:H+ antiporter	NA	NA	NA	NA	NA	NA	NA	NA	NA
THAR02_04680	5	JOKZ01000119.1	KKP03206.1	749	F-box and WD-40 domain-containing protein MET30	NA	NA	NA	NA	NA	NA	NA	NA	NA
THAR02_04685	5	JOKZ01000119.1	KKP03211.1	696	hypothetical protein THAR02_04685	NA	NA	NA	NA	NA	NA	NA	NA	NA
THAR02_04689	5	JOKZ01000119.1	KKP03215.1	364	hypothetical protein THAR02_04689	NA	NA	NA	NA	NA	NA	NA	NA	NA
THAR02_04691	5	JOKZ01000119.1	KKP03217.1	771	hypothetical protein THAR02_04691	NA	NA	NA	NA	NA	NA	NA	NA	NA
THAR02_04720	5	JOKZ01000121.1	KKP03150.1	211	hypothetical protein THAR02_04720	NA	NA	NA	NA	NA	NA	NA	NA	NA
THAR02_04854	5	JOKZ01000126.1	KKP03028.1	868	eukaryotic translation initiation factor 3 subunit C	NA	NA	NA	NA	NA	NA	NA	NA	NA
THAR02_04857	5	JOKZ01000126.1	KKP03031.1	149	40S ribosomal protein S14	NA	NA	NA	NA	NA	NA	NA	NA	NA
THAR02_04991	5	JOKZ01000131.1	KKP02926.1	289	hypothetical protein THAR02_04991	NA	NA	NA	NA	NA	NA	NA	NA	NA
THAR02_05052	5	JOKZ01000134.1	KKP02822.1	1515	brefeldin A resistance protein	NA	NA	NA	NA	NA	NA	NA	NA	NA
THAR02_05057	5	JOKZ01000134.1	KKP02827.1	1836	hypothetical protein THAR02_05057	NA	NA	NA	NA	NA	NA	NA	NA	NA
THAR02_05245	5	JOKZ01000141.1	KKP02661.1	622	hypothetical protein THAR02_05245	NA	NA	NA	NA	NA	NA	NA	NA	NA
THAR02_05285	5	JOKZ01000143.1	KKP02597.1	486	hypothetical protein THAR02_05285	NA	NA	NA	NA	NA	NA	NA	NA	NA
THAR02_05297	5	JOKZ01000143.1	KKP02609.1	144	40S ribosomal protein S17	NA	NA	NA	NA	NA	NA	NA	NA	NA
THAR02_05354	5	JOKZ01000146.1	KKP02541.1	298	hypothetical protein THAR02_05354	NA	NA	NA	NA	NA	NA	NA	NA	NA
THAR02_05407	5	JOKZ01000148.1	KKP02498.1	2992	hypothetical protein THAR02_05407	NA	NA	NA	NA	NA	NA	NA	NA	NA
THAR02_05453	5	JOKZ01000150.1	KKP02442.1	398	leucyl aminopeptidase	NA	NA	NA	NA	NA	NA	NA	NA	NA
THAR02_05473	5	JOKZ01000151.1	KKP02407.1	333	hypothetical protein THAR02_05473	NA	NA	NA	NA	NA	NA	NA	NA	NA
THAR02_05613	5	JOKZ01000157.1	KKP02284.1	863	hypothetical protein THAR02_05613	NA	NA	NA	NA	NA	NA	NA	NA	NA
THAR02_05622	5	JOKZ01000158.1	KKP02258.1	499	hypothetical protein THAR02_05622	NA	NA	NA	NA	NA	NA	NA	NA	NA
THAR02_05641	5	JOKZ01000159.1	KKP02228.1	304	hypothetical protein THAR02_05641	NA	NA	NA	NA	NA	NA	NA	NA	NA
THAR02_05812	5	JOKZ01000166.1	KKP02086.1	900	periodic tryptophan protein 2	NA	NA	NA	NA	NA	NA	NA	NA	NA
THAR02_05817	5	JOKZ01000166.1	KKP02091.1	533	CMGC/CDK protein kinase	NA	NA	NA	NA	NA	NA	NA	NA	NA
THAR02_05874	5	JOKZ01000168.1	KKP02039.1	186	iron sulfur cluster assembly protein 1	NA	NA	NA	NA	NA	NA	NA	NA	NA
THAR02_06024	5	JOKZ01000175.1	KKP01859.1	339	arsenical pump-driving ATPase	NA	NA	NA	NA	NA	NA	NA	NA	NA
THAR02_06129	5	JOKZ01000180.1	KKP01750.1	382	hypothetical protein THAR02_06129	NA	NA	NA	NA	NA	NA	NA	NA	NA
THAR02_06194	5	JOKZ01000183.1	KKP01688.1	108	60S acidic ribosomal protein P1	NA	NA	NA	NA	NA	NA	NA	NA	NA
THAR02_06275	5	JOKZ01000186.1	KKP01638.1	540	hypothetical protein THAR02_06275	NA	NA	NA	NA	NA	NA	NA	NA	NA
THAR02_06434	5	JOKZ01000194.1	KKP01483.1	896	hypothetical protein THAR02_06434	NA	NA	NA	NA	NA	NA	NA	NA	NA
THAR02_06441	5	JOKZ01000195.1	KKP01445.1	282	hypothetical protein THAR02_06441	NA	NA	NA	NA	NA	NA	NA	NA	NA
THAR02_06534	5	JOKZ01000199.1	KKP01377.1	903	hypothetical protein THAR02_06534	NA	NA	NA	NA	NA	NA	NA	NA	NA
THAR02_06555	5	JOKZ01000200.1	KKP01355.1	530	embden-meyerhof pathway-6	NA	NA	NA	NA	NA	NA	NA	NA	NA
THAR02_06738	5	JOKZ01000209.1	KKP01173.1	468	hypothetical protein THAR02_06738	NA	NA	NA	NA	NA	NA	NA	NA	NA
THAR02_06775	5	JOKZ01000212.1	KKP01106.1	415	cystathionine gamma-lyase	NA	NA	NA	NA	NA	NA	NA	NA	NA
THAR02_06777	5	JOKZ01000212.1	KKP01108.1	317	valyl-tRNA synthetase	NA	NA	NA	NA	NA	NA	NA	NA	NA
THAR02_06997	5	JOKZ01000224.1	KKP00884.1	519	hypothetical protein THAR02_06997	NA	NA	NA	NA	NA	NA	NA	NA	NA
THAR02_07019	5	JOKZ01000225.1	KKP00873.1	396	branched-chain-amino-acid aminotransferase	NA	NA	NA	NA	NA	NA	NA	NA	NA
THAR02_07040	5	JOKZ01000226.1	KKP00862.1	203	60S ribosomal protein L15	NA	NA	NA	NA	NA	NA	NA	NA	NA
THAR02_07064	5	JOKZ01000227.1	KKP00849.1	847	hypothetical protein THAR02_07064	NA	NA	NA	NA	NA	NA	NA	NA	NA
THAR02_07090	5	JOKZ01000229.1	KKP00795.1	715	hypothetical protein THAR02_07090	NA	NA	NA	NA	NA	NA	NA	NA	NA
THAR02_07099	5	JOKZ01000229.1	KKP00804.1	264	14-3-3 family protein	NA	NA	NA	NA	NA	NA	NA	NA	NA
THAR02_07184	5	JOKZ01000234.1	KKP00726.1	271	hypothetical protein THAR02_07184	NA	NA	NA	NA	NA	NA	NA	NA	NA
THAR02_07257	5	JOKZ01000240.1	KKP00629.1	1395	DNA-directed RNA polymerase, mitochondrial	NA	NA	NA	NA	NA	NA	NA	NA	NA
THAR02_07319	5	JOKZ01000243.1	KKP00594.1	94	40S ribosomal protein S25	NA	NA	NA	NA	NA	NA	NA	NA	NA
THAR02_07324	5	JOKZ01000244.1	KKP00568.1	275	histone chaperone ASF1	NA	NA	NA	NA	NA	NA	NA	NA	NA
THAR02_07657	5	JOKZ01000266.1	KKP00244.1	382	hypothetical protein THAR02_07657	NA	NA	NA	NA	NA	NA	NA	NA	NA
THAR02_07702	5	JOKZ01000270.1	KKP00178.1	275	hypothetical protein THAR02_07702	NA	NA	NA	NA	NA	NA	NA	NA	NA
THAR02_07877	5	JOKZ01000282.1	KKP00019.1	69	hypothetical protein THAR02_07877	NA	NA	NA	NA	NA	NA	NA	NA	NA
THAR02_07903	5	JOKZ01000284.1	KKP00001.1	452	acyl-CoA-dependent ceramide synthase	NA	NA	NA	NA	NA	NA	NA	NA	NA
THAR02_08001	5	JOKZ01000291.1	KKO99899.1	373	(acyl-carrier-protein) S-malonyltransferase	NA	NA	NA	NA	NA	NA	NA	NA	NA
THAR02_08142	5	JOKZ01000301.1	KKO99764.1	232	hypothetical protein THAR02_08142	NA	NA	NA	NA	NA	NA	NA	NA	NA
THAR02_08390	5	JOKZ01000321.1	KKO99500.1	76	hypothetical protein THAR02_08390	NA	NA	NA	NA	NA	NA	NA	NA	NA
THAR02_08393	5	JOKZ01000321.1	KKO99503.1	332	hypothetical protein THAR02_08393	NA	NA	NA	NA	NA	NA	NA	NA	NA
THAR02_08448	5	JOKZ01000326.1	KKO99448.1	256	hypothetical protein THAR02_08448	NA	NA	NA	NA	NA	NA	NA	NA	NA
THAR02_08553	5	JOKZ01000335.1	KKO99343.1	294	hypothetical protein THAR02_08553	NA	NA	NA	NA	NA	NA	NA	NA	NA
THAR02_08587	5	JOKZ01000338.1	KKO99296.1	548	carboxypeptidase Y precursor	NA	NA	NA	NA	NA	NA	NA	NA	NA
THAR02_08821	5	JOKZ01000358.1	KKO99070.1	1190	hypothetical protein THAR02_08821	NA	NA	NA	NA	NA	NA	NA	NA	NA
THAR02_08885	5	JOKZ01000364.1	KKO99014.1	309	acetolactate synthase small subunit, mitochondrial	NA	NA	NA	NA	NA	NA	NA	NA	NA
THAR02_08907	5	JOKZ01000366.1	KKO98994.1	244	hypothetical protein THAR02_08907	NA	NA	NA	NA	NA	NA	NA	NA	NA
THAR02_08932	5	JOKZ01000368.1	KKO98968.1	391	hypothetical protein THAR02_08932	NA	NA	NA	NA	NA	NA	NA	NA	NA
THAR02_08953	5	JOKZ01000370.1	KKO98939.1	278	oxidation resistance protein 1	NA	NA	NA	NA	NA	NA	NA	NA	NA
THAR02_09016	5	JOKZ01000375.1	KKO98874.1	510	hypothetical protein THAR02_09016	NA	NA	NA	NA	NA	NA	NA	NA	NA
THAR02_09097	5	JOKZ01000383.1	KKO98796.1	1257	hypothetical protein THAR02_09097	NA	NA	NA	NA	NA	NA	NA	NA	NA
THAR02_09169	5	JOKZ01000391.1	KKO98721.1	369	hypothetical protein THAR02_09169	NA	NA	NA	NA	NA	NA	NA	NA	NA
THAR02_09204	5	JOKZ01000395.1	KKO98685.1	490	FAD binding domain-containing protein	NA	NA	NA	NA	NA	NA	NA	NA	NA
THAR02_09229	5	JOKZ01000397.1	KKO98668.1	72	hypothetical protein THAR02_09229	NA	NA	NA	NA	NA	NA	NA	NA	NA
THAR02_09294	5	JOKZ01000404.1	KKO98595.1	545	hypothetical protein THAR02_09294	NA	NA	NA	NA	NA	NA	NA	NA	NA
THAR02_09411	5	JOKZ01000415.1	KKO98483.1	74	cytochrome c oxidase assembly protein subunit 17	NA	NA	NA	NA	NA	NA	NA	NA	NA
THAR02_09453	5	JOKZ01000419.1	KKO98442.1	384	hypothetical protein THAR02_09453	NA	NA	NA	NA	NA	NA	NA	NA	NA
THAR02_09587	5	JOKZ01000435.1	KKO98303.1	1477	hypothetical protein THAR02_09587	NA	NA	NA	NA	NA	NA	NA	NA	NA
THAR02_09794	5	JOKZ01000460.1	KKO98099.1	949	hypothetical protein THAR02_09794	NA	NA	NA	NA	NA	NA	NA	NA	NA
THAR02_09803	5	JOKZ01000462.1	KKO98091.1	344	hypothetical protein THAR02_09803	NA	NA	NA	NA	NA	NA	NA	NA	NA
THAR02_09848	5	JOKZ01000468.1	KKO98045.1	830	RING-9 protein	NA	NA	NA	NA	NA	NA	NA	NA	NA
THAR02_09881	5	JOKZ01000473.1	KKO98018.1	1645	hypothetical protein THAR02_09881	NA	NA	NA	NA	NA	NA	NA	NA	NA
THAR02_10195	5	JOKZ01000517.1	KKO97703.1	399	glutamine amidotransferase	NA	NA	NA	NA	NA	NA	NA	NA	NA
THAR02_10258	5	JOKZ01000528.1	KKO97635.1	1580	hypothetical protein THAR02_10258	NA	NA	NA	NA	NA	NA	NA	NA	NA
THAR02_10336	5	JOKZ01000543.1	KKO97553.1	470	hypothetical protein THAR02_10336	NA	NA	NA	NA	NA	NA	NA	NA	NA
THAR02_10439	5	JOKZ01000564.1	KKO97460.1	187	glucosamine 6-phosphate N-acetyltransferase	NA	NA	NA	NA	NA	NA	NA	NA	NA
THAR02_10484	5	JOKZ01000572.1	KKO97408.1	248	molecular chaperone GrpE	NA	NA	NA	NA	NA	NA	NA	NA	NA
THAR02_10489	5	JOKZ01000572.1	KKO97413.1	664	acetate-CoA ligase	NA	NA	NA	NA	NA	NA	NA	NA	NA
THAR02_10575	5	JOKZ01000588.1	KKO97324.1	245	hypothetical protein THAR02_10575	NA	NA	NA	NA	NA	NA	NA	NA	NA
THAR02_10576	5	JOKZ01000588.1	KKO97325.1	260	hypothetical protein THAR02_10576	NA	NA	NA	NA	NA	NA	NA	NA	NA
THAR02_10686	5	JOKZ01000611.1	KKO97210.1	510	hypothetical protein THAR02_10686	NA	NA	NA	NA	NA	NA	NA	NA	NA
THAR02_10784	5	JOKZ01000638.1	KKO97109.1	1004	hypothetical protein THAR02_10784	NA	NA	NA	NA	NA	NA	NA	NA	NA
THAR02_10828	5	JOKZ01000649.1	KKO97068.1	828	hypothetical protein THAR02_10828	NA	NA	NA	NA	NA	NA	NA	NA	NA
THAR02_10881	5	JOKZ01000664.1	KKO97015.1	613	hypothetical protein THAR02_10881	NA	NA	NA	NA	NA	NA	NA	NA	NA
THAR02_10894	5	JOKZ01000668.1	KKO96998.1	584	kinesin family member 1/13/14	NA	NA	NA	NA	NA	NA	NA	NA	NA
THAR02_10900	5	JOKZ01000669.1	KKO96996.1	422	hypothetical protein THAR02_10900	NA	NA	NA	NA	NA	NA	NA	NA	NA
THAR02_10921	5	JOKZ01000674.1	KKO96976.1	414	4-hydroxyphenylpyruvate dioxygenase	NA	NA	NA	NA	NA	NA	NA	NA	NA
THAR02_11067	5	JOKZ01000716.1	KKO96828.1	57	hypothetical protein THAR02_11067	NA	NA	NA	NA	NA	NA	NA	NA	NA
THAR02_11109	5	JOKZ01000733.1	KKO96790.1	1256	hypothetical protein THAR02_11109	NA	NA	NA	NA	NA	NA	NA	NA	NA
THAR02_11202	5	JOKZ01000769.1	KKO96694.1	219	hypothetical protein THAR02_11202	NA	NA	NA	NA	NA	NA	NA	NA	NA
THAR02_11225	5	JOKZ01000778.1	KKO96669.1	516	DnaJ like subfamily C member 3	NA	NA	NA	NA	NA	NA	NA	NA	NA
THAR02_11395	5	JOKZ01000897.1	KKO96504.1	84	hypothetical protein THAR02_11395	NA	NA	NA	NA	NA	NA	NA	NA	NA
THAR02_11418	5	JOKZ01000941.1	KKO96481.1	613	hypothetical protein THAR02_11418	NA	NA	NA	NA	NA	NA	NA	NA	NA
THAR02_00539	5	JOKZ01000008.1	KKP07342.1	761	hypothetical protein THAR02_00539	EAA66229.1	PL1		hypothetical protein THAR02_00539	Dimethylaniline monooxygenase	NAD_binding_9	EC:1.14.13	818168037	NA
THAR02_01920	6	JOKZ01000036.1	KKP05964.1	286	S-formylglutathione hydrolase	ACY34152.1	CE0		S-formylglutathione hydrolase	S-formylglutathione hydrolase Short	Glyco_hydro_16	EC:3.1.2.12; EC:3.1.2.6; EC:3.1.1.1	818166527	NA
THAR02_03166	6	JOKZ01000068.1	KKP04754.1	230	gluconokinase	ADX71897.1	GH3		gluconokinase	Probable gluconokinase ame: Full	Ribosomal_L29	EC:2.7.1.12	818165174	NA
THAR02_06252	6	JOKZ01000185.1	KKP01663.1	576	murein transglycosylase	AAF27911.1	GH71	CBM24	murein transglycosylase	Mutanase Pc12g07500 ame: Full	Cutinase	-	818161615	NA
THAR02_00143	6	JOKZ01000002.1	KKP07755.1	739	kinesin family member 22	NA	NA	NA	NA	NA	NA	NA	NA	NA
THAR02_00286	6	JOKZ01000004.1	KKP07611.1	255	hypothetical protein THAR02_00286, partial	NA	NA	NA	NA	NA	NA	NA	NA	NA
THAR02_00334	6	JOKZ01000005.1	KKP07538.1	327	geranylgeranyl transferase type-2 subunit beta	NA	NA	NA	NA	NA	NA	NA	NA	NA
THAR02_00410	6	JOKZ01000006.1	KKP07489.1	358	hypothetical protein THAR02_00410	NA	NA	NA	NA	NA	NA	NA	NA	NA
THAR02_00583	6	JOKZ01000009.1	KKP07259.1	457	hypothetical protein THAR02_00583	NA	NA	NA	NA	NA	NA	NA	NA	NA
THAR02_00651	6	JOKZ01000010.1	KKP07221.1	3289	hypothetical protein THAR02_00651	NA	NA	NA	NA	NA	NA	NA	NA	NA
THAR02_01081	6	JOKZ01000018.1	KKP06789.1	292	hypothetical protein THAR02_01081	NA	NA	NA	NA	NA	NA	NA	NA	NA
THAR02_01354	6	JOKZ01000023.1	KKP06563.1	476	hypothetical protein THAR02_01354	NA	NA	NA	NA	NA	NA	NA	NA	NA
THAR02_01518	6	JOKZ01000027.1	KKP06370.1	427	hypothetical protein THAR02_01518	NA	NA	NA	NA	NA	NA	NA	NA	NA
THAR02_01720	6	JOKZ01000031.1	KKP06207.1	371	integral membrane protein	NA	NA	NA	NA	NA	NA	NA	NA	NA
THAR02_01895	6	JOKZ01000035.1	KKP06023.1	655	hypothetical protein THAR02_01895, partial	NA	NA	NA	NA	NA	NA	NA	NA	NA
THAR02_02814	6	JOKZ01000059.1	KKP05103.1	1473	hypothetical protein THAR02_02814	NA	NA	NA	NA	NA	NA	NA	NA	NA
THAR02_02843	6	JOKZ01000060.1	KKP05056.1	752	ATP-dependent RNA helicase DBP7	NA	NA	NA	NA	NA	NA	NA	NA	NA
THAR02_02881	6	JOKZ01000061.1	KKP05017.1	237	hypothetical protein THAR02_02881	NA	NA	NA	NA	NA	NA	NA	NA	NA
THAR02_03030	6	JOKZ01000065.1	KKP04852.1	652	hypothetical protein THAR02_03030	NA	NA	NA	NA	NA	NA	NA	NA	NA
THAR02_03500	6	JOKZ01000078.1	KKP04424.1	248	hypothetical protein THAR02_03500	NA	NA	NA	NA	NA	NA	NA	NA	NA
THAR02_03921	6	JOKZ01000091.1	KKP04006.1	428	hypothetical protein THAR02_03921	NA	NA	NA	NA	NA	NA	NA	NA	NA
THAR02_03998	6	JOKZ01000094.1	KKP03910.1	346	hypothetical protein THAR02_03998	NA	NA	NA	NA	NA	NA	NA	NA	NA
THAR02_04057	6	JOKZ01000096.1	KKP03845.1	211	hypothetical protein THAR02_04057	NA	NA	NA	NA	NA	NA	NA	NA	NA
THAR02_04227	6	JOKZ01000102.1	KKP03652.1	272	hypothetical protein THAR02_04227	NA	NA	NA	NA	NA	NA	NA	NA	NA
THAR02_04262	6	JOKZ01000103.1	KKP03632.1	901	hypothetical protein THAR02_04262	NA	NA	NA	NA	NA	NA	NA	NA	NA
THAR02_04299	6	JOKZ01000104.1	KKP03615.1	335	hypothetical protein THAR02_04299	NA	NA	NA	NA	NA	NA	NA	NA	NA
THAR02_04575	6	JOKZ01000114.1	KKP03324.1	343	Fe-S cluster assembly protein DRE2	NA	NA	NA	NA	NA	NA	NA	NA	NA
THAR02_05246	6	JOKZ01000141.1	KKP02662.1	679	hypothetical protein THAR02_05246	NA	NA	NA	NA	NA	NA	NA	NA	NA
THAR02_05382	6	JOKZ01000147.1	KKP02520.1	564	serine carboxypeptidase S28	NA	NA	NA	NA	NA	NA	NA	NA	NA
THAR02_05421	6	JOKZ01000149.1	KKP02466.1	299	hypothetical protein THAR02_05421	NA	NA	NA	NA	NA	NA	NA	NA	NA
THAR02_05428	6	JOKZ01000149.1	KKP02473.1	938	hypothetical protein THAR02_05428	NA	NA	NA	NA	NA	NA	NA	NA	NA
THAR02_05794	6	JOKZ01000165.1	KKP02116.1	494	ubiquinone biosynthesis monooxygenase COQ6	NA	NA	NA	NA	NA	NA	NA	NA	NA
THAR02_06586	6	JOKZ01000202.1	KKP01306.1	171	glutathione peroxidase	NA	NA	NA	NA	NA	NA	NA	NA	NA
THAR02_06644	6	JOKZ01000205.1	KKP01247.1	1536	hypothetical protein THAR02_06644	NA	NA	NA	NA	NA	NA	NA	NA	NA
THAR02_06676	6	JOKZ01000206.1	KKP01238.1	720	hypothetical protein THAR02_06676	NA	NA	NA	NA	NA	NA	NA	NA	NA
THAR02_06708	6	JOKZ01000208.1	KKP01182.1	316	hypothetical protein THAR02_06708	NA	NA	NA	NA	NA	NA	NA	NA	NA
THAR02_06846	6	JOKZ01000215.1	KKP01067.1	399	hypothetical protein THAR02_06846	NA	NA	NA	NA	NA	NA	NA	NA	NA
THAR02_06964	6	JOKZ01000222.1	KKP00921.1	896	hypothetical protein THAR02_06964	NA	NA	NA	NA	NA	NA	NA	NA	NA
THAR02_07074	6	JOKZ01000228.1	KKP00819.1	332	hypothetical protein THAR02_07074	NA	NA	NA	NA	NA	NA	NA	NA	NA
THAR02_07494	6	JOKZ01000255.1	KKP00394.1	1155	hypothetical protein THAR02_07494	NA	NA	NA	NA	NA	NA	NA	NA	NA
THAR02_07588	6	JOKZ01000261.1	KKP00320.1	193	hypothetical protein THAR02_07588	NA	NA	NA	NA	NA	NA	NA	NA	+
THAR02_07608	6	JOKZ01000263.1	KKP00287.1	539	hypothetical protein THAR02_07608	NA	NA	NA	NA	NA	NA	NA	NA	NA
THAR02_08074	6	JOKZ01000296.1	KKO99824.1	1474	hypothetical protein THAR02_08074	NA	NA	NA	NA	NA	NA	NA	NA	NA
THAR02_08137	6	JOKZ01000301.1	KKO99759.1	331	hypothetical protein THAR02_08137	NA	NA	NA	NA	NA	NA	NA	NA	NA
THAR02_08372	6	JOKZ01000319.1	KKO99518.1	996	hypothetical protein THAR02_08372	NA	NA	NA	NA	NA	NA	NA	NA	NA
THAR02_08725	6	JOKZ01000349.1	KKO99168.1	2636	hypothetical protein THAR02_08725	NA	NA	NA	NA	NA	NA	NA	NA	NA
THAR02_09050	6	JOKZ01000378.1	KKO98842.1	522	hypothetical protein THAR02_09050	NA	NA	NA	NA	NA	NA	NA	NA	NA
THAR02_09309	6	JOKZ01000405.1	KKO98590.1	506	vacuolar protein sorting-associated protein 4	NA	NA	NA	NA	NA	NA	NA	NA	NA
THAR02_09437	6	JOKZ01000417.1	KKO98467.1	613	hypothetical protein THAR02_09437	NA	NA	NA	NA	NA	NA	NA	NA	NA
THAR02_09516	6	JOKZ01000427.1	KKO98375.1	593	hypothetical protein THAR02_09516	NA	NA	NA	NA	NA	NA	NA	NA	NA
THAR02_09567	6	JOKZ01000432.1	KKO98333.1	361	hypothetical protein THAR02_09567	NA	NA	NA	NA	NA	NA	NA	NA	NA
THAR02_09657	6	JOKZ01000443.1	KKO98243.1	923	hsp98-like protein	NA	NA	NA	NA	NA	NA	NA	NA	NA
THAR02_09669	6	JOKZ01000445.1	KKO98223.1	955	hypothetical protein THAR02_09669	NA	NA	NA	NA	NA	NA	NA	NA	NA
THAR02_09712	6	JOKZ01000449.1	KKO98189.1	383	aryl-alcohol dehydrogenase AAD14	NA	NA	NA	NA	NA	NA	NA	NA	NA
THAR02_09770	6	JOKZ01000456.1	KKO98123.1	638	hypothetical protein THAR02_09770	NA	NA	NA	NA	NA	NA	NA	NA	NA
THAR02_09863	6	JOKZ01000471.1	KKO98025.1	593	osmolarity two-component system protein sln1, partial	NA	NA	NA	NA	NA	NA	NA	NA	NA
THAR02_10469	6	JOKZ01000568.1	KKO97435.1	118	prefoldin subunit 2	NA	NA	NA	NA	NA	NA	NA	NA	NA
THAR02_10523	6	JOKZ01000578.1	KKO97378.1	1274	hypothetical protein THAR02_10523	NA	NA	NA	NA	NA	NA	NA	NA	NA
THAR02_10949	6	JOKZ01000680.1	KKO96948.1	1096	CAMK/CAMKL/KIN4 protein kinase	NA	NA	NA	NA	NA	NA	NA	NA	NA
THAR02_11000	6	JOKZ01000697.1	KKO96899.1	676	hypothetical protein THAR02_11000	NA	NA	NA	NA	NA	NA	NA	NA	NA
THAR02_11283	6	JOKZ01000802.1	KKO96614.1	532	hypothetical protein THAR02_11283	NA	NA	NA	NA	NA	NA	NA	NA	NA
THAR02_11307	6	JOKZ01000819.1	KKO96591.1	335	hypothetical protein THAR02_11307	NA	NA	NA	NA	NA	NA	NA	NA	NA
THAR02_11351	6	JOKZ01000853.1	KKO96548.1	213	hypothetical protein THAR02_11351	NA	NA	NA	NA	NA	NA	NA	NA	NA
THAR02_08129	7	JOKZ01000301.1	KKO99751.1	397	endochitinase 1 precursor	AAT37496.1	GH18		endochitinase 1 precursor	Endochitinase B1 ame: Full	CAP59_mtransfer	EC:3.2.1.14	818159273	NA
THAR02_08952	7	JOKZ01000370.1	KKO98938.1	356	mitogen-activated protein kinase	CBX99002.1	GH18		mitogen-activated protein kinase	Mitogen-activated kinase ame: Full	CBM_1	EC:2.7.11; EC:2.7.11.23	818158232	NA
THAR02_09576	7	JOKZ01000434.1	KKO98312.1	310	hypothetical protein THAR02_09576	XP_367690.1	GH20		hypothetical protein THAR02_09576	Mitochondrial phosphate carrier ame: Full	COesterase	-	818157391	NA
THAR02_10190	7	JOKZ01000516.1	KKO97705.1	835	beta-glucosidase	AAP57756.1	GH3		beta-glucosidase	Probable beta-glucosidase I ame: Full	Cyt_b561 superfamily	-	818156516	NA
THAR02_01244	7	JOKZ01000021.1	KKP06647.1	962	alpha 1,3-glucosidase	AAU87580.1	GH31		alpha 1,3-glucosidase	Glucosidase 2 subunit alpha ame: Full	Gal_mutarotas_2	EC:3.2.1.20; EC:3.2.1.84	818167282	NA
THAR02_03422	7	JOKZ01000076.1	KKP04478.1	496	endoglucanase E1	XP_368714.1	GH5		endoglucanase E1	Endoglucanase ame: Full	tRNA-synt_2b	-	818164866	NA
THAR02_04798	7	JOKZ01000124.1	KKP03082.1	1079	acid trehalase	CAP93857.1	GH65		acid trehalase	Acid trehalase ame: Full	ADH_zinc_N	EC:3.2.1.28	818163278	NA
THAR02_04021	7	JOKZ01000095.1	KKP03872.1	486	hypothetical protein THAR02_04021	CCT67518.1	GH72		hypothetical protein THAR02_04021	1,3-beta-glucanosyltransferase gel2 ame: Full	Ferric_reduct	-	818164184	NA
THAR02_05224	7	JOKZ01000140.1	KKP02681.1	903	26S proteasome regulatory subunit rpn-1	EAA65303.1	GT0		26S proteasome regulatory subunit rpn-1	26S proteasome regulatory subunit rpn-1	Glyco_hydro_72	-	818162810	NA
THAR02_00133	7	JOKZ01000002.1	KKP07745.1	556	T-complex protein 1 subunit eta	NA	NA	NA	NA	NA	NA	NA	NA	NA
THAR02_00153	7	JOKZ01000002.1	KKP07765.1	589	hypothetical protein THAR02_00153	NA	NA	NA	NA	NA	NA	NA	NA	NA
THAR02_00166	7	JOKZ01000002.1	KKP07778.1	1040	translation initiation factor IF-2	NA	NA	NA	NA	NA	NA	NA	NA	NA
THAR02_00209	7	JOKZ01000003.1	KKP07673.1	147	40S ribosomal protein S12	NA	NA	NA	NA	NA	NA	NA	NA	NA
THAR02_00236	7	JOKZ01000003.1	KKP07700.1	482	hypothetical protein THAR02_00236	NA	NA	NA	NA	NA	NA	NA	NA	NA
THAR02_00311	7	JOKZ01000004.1	KKP07636.1	959	hypothetical protein THAR02_00311	NA	NA	NA	NA	NA	NA	NA	NA	NA
THAR02_00337	7	JOKZ01000005.1	KKP07541.1	268	phosphomannomutase	NA	NA	NA	NA	NA	NA	NA	NA	NA
THAR02_00343	7	JOKZ01000005.1	KKP07547.1	302	UMP-CMP kinase	NA	NA	NA	NA	NA	NA	NA	NA	NA
THAR02_00414	7	JOKZ01000006.1	KKP07493.1	407	hypothetical protein THAR02_00414	NA	NA	NA	NA	NA	NA	NA	NA	NA
THAR02_00472	7	JOKZ01000007.1	KKP07410.1	165	hypothetical protein THAR02_00472	NA	NA	NA	NA	NA	NA	NA	NA	NA
THAR02_00652	7	JOKZ01000010.1	KKP07222.1	844	elongation factor 2	NA	NA	NA	NA	NA	NA	NA	NA	NA
THAR02_00666	7	JOKZ01000010.1	KKP07236.1	578	CTP synthase	NA	NA	NA	NA	NA	NA	NA	NA	NA
THAR02_00716	7	JOKZ01000011.1	KKP07180.1	365	hypothetical protein THAR02_00716	NA	NA	NA	NA	NA	NA	NA	NA	NA
THAR02_00788	7	JOKZ01000012.1	KKP07138.1	446	tubulin beta chain	NA	NA	NA	NA	NA	NA	NA	NA	NA
THAR02_00823	7	JOKZ01000013.1	KKP07064.1	118	autophagy-like protein 8	NA	NA	NA	NA	NA	NA	NA	NA	NA
THAR02_00838	7	JOKZ01000013.1	KKP07079.1	745	AGC/PDK1 protein kinase	NA	NA	NA	NA	NA	NA	NA	NA	NA
THAR02_00859	7	JOKZ01000014.1	KKP06980.1	454	eukaryotic aspartyl protease	NA	NA	NA	NA	NA	NA	NA	NA	NA
THAR02_01075	7	JOKZ01000018.1	KKP06783.1	547	imidazole glycerol phosphate synthase hisHF	NA	NA	NA	NA	NA	NA	NA	NA	NA
THAR02_01086	7	JOKZ01000018.1	KKP06794.1	124	50S ribosomal protein L22e	NA	NA	NA	NA	NA	NA	NA	NA	NA
THAR02_01137	7	JOKZ01000019.1	KKP06752.1	587	hypothetical protein THAR02_01137	NA	NA	NA	NA	NA	NA	NA	NA	NA
THAR02_01269	7	JOKZ01000021.1	KKP06672.1	788	hypothetical protein THAR02_01269, partial	NA	NA	NA	NA	NA	NA	NA	NA	NA
THAR02_01279	7	JOKZ01000022.1	KKP06581.1	1135	CAMK/CAMKL/KIN1 protein kinase	NA	NA	NA	NA	NA	NA	NA	NA	NA
THAR02_01288	7	JOKZ01000022.1	KKP06590.1	376	hypothetical protein THAR02_01288	NA	NA	NA	NA	NA	NA	NA	NA	NA
THAR02_01338	7	JOKZ01000023.1	KKP06547.1	538	C-22 sterol desaturase	NA	NA	NA	NA	NA	NA	NA	NA	NA
THAR02_01369	7	JOKZ01000024.1	KKP06495.1	521	elongator complex protein 2	NA	NA	NA	NA	NA	NA	NA	NA	NA
THAR02_01370	7	JOKZ01000024.1	KKP06496.1	354	mitochondrial import receptor subunit tom-40	NA	NA	NA	NA	NA	NA	NA	NA	NA
THAR02_01378	7	JOKZ01000024.1	KKP06504.1	826	elongator complex protein 2	NA	NA	NA	NA	NA	NA	NA	NA	NA
THAR02_01611	7	JOKZ01000029.1	KKP06273.1	571	methylmalonate-semialdehyde dehydrogenase (acylating)	NA	NA	NA	NA	NA	NA	NA	NA	NA
THAR02_01617	7	JOKZ01000029.1	KKP06279.1	413	inorganic pyrophosphatase	NA	NA	NA	NA	NA	NA	NA	NA	NA
THAR02_01620	7	JOKZ01000029.1	KKP06282.1	486	hexokinase	NA	NA	NA	NA	NA	NA	NA	NA	NA
THAR02_01651	7	JOKZ01000030.1	KKP06220.1	629	hypothetical protein THAR02_01651	NA	NA	NA	NA	NA	NA	NA	NA	NA
THAR02_01728	7	JOKZ01000032.1	KKP06125.1	609	MFS transporter, SIT family, siderophore-iron:H+ symporter	NA	NA	NA	NA	NA	NA	NA	NA	NA
THAR02_01831	7	JOKZ01000034.1	KKP06050.1	1272	hypothetical protein THAR02_01831	NA	NA	NA	NA	NA	NA	NA	NA	NA
THAR02_01863	7	JOKZ01000035.1	KKP05991.1	206	HET-C2 protein	NA	NA	NA	NA	NA	NA	NA	NA	NA
THAR02_01874	7	JOKZ01000035.1	KKP06002.1	289	hypothetical protein THAR02_01874	NA	NA	NA	NA	NA	NA	NA	NA	NA
THAR02_02055	7	JOKZ01000039.1	KKP05858.1	514	acyl-CoA dehydrogenase	NA	NA	NA	NA	NA	NA	NA	NA	NA
THAR02_02077	7	JOKZ01000040.1	KKP05793.1	1411	hypothetical protein THAR02_02077	NA	NA	NA	NA	NA	NA	NA	NA	NA
THAR02_02219	7	JOKZ01000043.1	KKP05665.1	249	dienelactone hydrolase	NA	NA	NA	NA	NA	NA	NA	NA	NA
THAR02_02261	7	JOKZ01000044.1	KKP05620.1	707	DNA polymerase sigma subunit	NA	NA	NA	NA	NA	NA	NA	NA	NA
THAR02_02309	7	JOKZ01000045.1	KKP05583.1	496	hypothetical protein THAR02_02309	NA	NA	NA	NA	NA	NA	NA	NA	NA
THAR02_02339	7	JOKZ01000046.1	KKP05522.1	508	vacuolar ATP synthase subunit B	NA	NA	NA	NA	NA	NA	NA	NA	NA
THAR02_02350	7	JOKZ01000046.1	KKP05533.1	583	hypothetical protein THAR02_02350	NA	NA	NA	NA	NA	NA	NA	NA	NA
THAR02_02553	7	JOKZ01000051.1	KKP05364.1	937	hypothetical protein THAR02_02553	NA	NA	NA	NA	NA	NA	NA	NA	NA
THAR02_02678	7	JOKZ01000055.1	KKP05226.1	217	60S ribosomal protein L10a	NA	NA	NA	NA	NA	NA	NA	NA	NA
THAR02_02684	7	JOKZ01000055.1	KKP05232.1	595	hypothetical protein THAR02_02684	NA	NA	NA	NA	NA	NA	NA	NA	NA
THAR02_02685	7	JOKZ01000055.1	KKP05233.1	254	60S ribosomal protein L2	NA	NA	NA	NA	NA	NA	NA	NA	NA
THAR02_02788	7	JOKZ01000059.1	KKP05077.1	453	hypothetical protein THAR02_02788	NA	NA	NA	NA	NA	NA	NA	NA	NA
THAR02_02794	7	JOKZ01000059.1	KKP05083.1	1139	transcriptional activator SPT7	NA	NA	NA	NA	NA	NA	NA	NA	NA
THAR02_02809	7	JOKZ01000059.1	KKP05098.1	349	hypothetical protein THAR02_02809	NA	NA	NA	NA	NA	NA	NA	NA	NA
THAR02_02854	7	JOKZ01000060.1	KKP05067.1	631	hypothetical protein THAR02_02854	NA	NA	NA	NA	NA	NA	NA	NA	NA
THAR02_02897	7	JOKZ01000062.1	KKP04960.1	487	hypothetical protein THAR02_02897	NA	NA	NA	NA	NA	NA	NA	NA	NA
THAR02_03040	7	JOKZ01000065.1	KKP04862.1	112	protein transporter SEC61 subunit beta	NA	NA	NA	NA	NA	NA	NA	NA	NA
THAR02_03083	7	JOKZ01000066.1	KKP04825.1	112	hypothetical protein THAR02_03083	NA	NA	NA	NA	NA	NA	NA	NA	NA
THAR02_03167	7	JOKZ01000068.1	KKP04755.1	495	2-oxoisovalerate dehydrogenase E2 component (dihydrolipoyl transacylase)	NA	NA	NA	NA	NA	NA	NA	NA	NA
THAR02_03501	7	JOKZ01000078.1	KKP04425.1	831	hypothetical protein THAR02_03501	NA	NA	NA	NA	NA	NA	NA	NA	NA
THAR02_03503	7	JOKZ01000078.1	KKP04427.1	749	eukaryotic translation initiation factor 3 subunit B	NA	NA	NA	NA	NA	NA	NA	NA	NA
THAR02_03514	7	JOKZ01000079.1	KKP04372.1	258	peptidase M76 family protein	NA	NA	NA	NA	NA	NA	NA	NA	NA
THAR02_03518	7	JOKZ01000079.1	KKP04376.1	1135	hypothetical protein THAR02_03518	NA	NA	NA	NA	NA	NA	NA	NA	NA
THAR02_03654	7	JOKZ01000083.1	KKP04245.1	923	hypothetical protein THAR02_03654	NA	NA	NA	NA	NA	NA	NA	NA	NA
THAR02_03668	7	JOKZ01000084.1	KKP04212.1	213	adenine phosphoribosyltransferase	NA	NA	NA	NA	NA	NA	NA	NA	NA
THAR02_03730	7	JOKZ01000086.1	KKP04138.1	911	hypothetical protein THAR02_03730	NA	NA	NA	NA	NA	NA	NA	NA	NA
THAR02_03861	7	JOKZ01000090.1	KKP04010.1	669	malic enzyme	NA	NA	NA	NA	NA	NA	NA	NA	NA
THAR02_03871	7	JOKZ01000090.1	KKP04020.1	365	protein disulfide-isomerase erp38	NA	NA	NA	NA	NA	NA	NA	NA	NA
THAR02_03881	7	JOKZ01000090.1	KKP04030.1	686	hypothetical protein THAR02_03881	NA	NA	NA	NA	NA	NA	NA	NA	NA
THAR02_03887	7	JOKZ01000090.1	KKP04036.1	746	hypothetical protein THAR02_03887	NA	NA	NA	NA	NA	NA	NA	NA	NA
THAR02_03969	7	JOKZ01000093.1	KKP03932.1	1040	2-oxoglutarate dehydrogenase, mitochondrial	NA	NA	NA	NA	NA	NA	NA	NA	NA
THAR02_04023	7	JOKZ01000095.1	KKP03874.1	653	ATP-citrate synthase subunit 1	NA	NA	NA	NA	NA	NA	NA	NA	NA
THAR02_04034	7	JOKZ01000095.1	KKP03885.1	770	pre-mRNA-splicing factor ATP-dependent RNA helicase prp43	NA	NA	NA	NA	NA	NA	NA	NA	NA
THAR02_04162	7	JOKZ01000100.1	KKP03710.1	100	protein transporter Sec61 subunit gamma	NA	NA	NA	NA	NA	NA	NA	NA	NA
THAR02_04248	7	JOKZ01000102.1	KKP03673.1	337	26S proteasome regulatory subunit rpn11	NA	NA	NA	NA	NA	NA	NA	NA	NA
THAR02_04252	7	JOKZ01000103.1	KKP03622.1	353	guanine nucleotide-binding protein subunit alpha	NA	NA	NA	NA	NA	NA	NA	NA	NA
THAR02_04491	7	JOKZ01000111.1	KKP03409.1	468	pre-mRNA-splicing factor prp46	NA	NA	NA	NA	NA	NA	NA	NA	NA
THAR02_04636	7	JOKZ01000117.1	KKP03254.1	261	protein hob3	NA	NA	NA	NA	NA	NA	NA	NA	NA
THAR02_04661	7	JOKZ01000118.1	KKP03232.1	998	Ca2+ transporting ATPase, sarcoplasmic/endoplasmic reticulum	NA	NA	NA	NA	NA	NA	NA	NA	NA
THAR02_04663	7	JOKZ01000118.1	KKP03234.1	114	hypothetical protein THAR02_04663	NA	NA	NA	NA	NA	NA	NA	NA	NA
THAR02_04728	7	JOKZ01000121.1	KKP03158.1	464	hypothetical protein THAR02_04728	NA	NA	NA	NA	NA	NA	NA	NA	NA
THAR02_04949	7	JOKZ01000130.1	KKP02935.1	300	F-type H+-transporting ATPase subunit gamma	NA	NA	NA	NA	NA	NA	NA	NA	NA
THAR02_04951	7	JOKZ01000130.1	KKP02937.1	660	lysine-specific histone demethylase 1	NA	NA	NA	NA	NA	NA	NA	NA	NA
THAR02_05202	7	JOKZ01000139.1	KKP02700.1	818	ATP-dependent metalloprotease	NA	NA	NA	NA	NA	NA	NA	NA	NA
THAR02_05225	7	JOKZ01000140.1	KKP02682.1	1067	hypothetical protein THAR02_05225	NA	NA	NA	NA	NA	NA	NA	NA	NA
THAR02_05236	7	JOKZ01000141.1	KKP02652.1	484	FK506-binding protein 4	NA	NA	NA	NA	NA	NA	NA	NA	NA
THAR02_05253	7	JOKZ01000142.1	KKP02619.1	149	40S ribosomal protein S19	NA	NA	NA	NA	NA	NA	NA	NA	NA
THAR02_05261	7	JOKZ01000142.1	KKP02627.1	551	ATP synthase subunit alpha, mitochondrial	NA	NA	NA	NA	NA	NA	NA	NA	NA
THAR02_05361	7	JOKZ01000146.1	KKP02548.1	568	hypothetical protein THAR02_05361	NA	NA	NA	NA	NA	NA	NA	NA	NA
THAR02_05424	7	JOKZ01000149.1	KKP02469.1	269	proteasome component PRE6	NA	NA	NA	NA	NA	NA	NA	NA	NA
THAR02_05460	7	JOKZ01000150.1	KKP02449.1	233	cytochrome b-c1 complex subunit Rieske	NA	NA	NA	NA	NA	NA	NA	NA	NA
THAR02_05476	7	JOKZ01000151.1	KKP02410.1	329	dihydrodipicolinate synthetase	NA	NA	NA	NA	NA	NA	NA	NA	NA
THAR02_05643	7	JOKZ01000159.1	KKP02230.1	500	dihydrolipoyl dehydrogenase	NA	NA	NA	NA	NA	NA	NA	NA	NA
THAR02_05740	7	JOKZ01000163.1	KKP02154.1	851	hypothetical protein THAR02_05740	NA	NA	NA	NA	NA	NA	NA	NA	NA
THAR02_05786	7	JOKZ01000165.1	KKP02108.1	271	proteasome component PUP1	NA	NA	NA	NA	NA	NA	NA	NA	NA
THAR02_05907	7	JOKZ01000170.1	KKP01980.1	931	GTP-binding protein rhb1	NA	NA	NA	NA	NA	NA	NA	NA	NA
THAR02_05910	7	JOKZ01000170.1	KKP01983.1	246	uracil phosphoribosyltransferase	NA	NA	NA	NA	NA	NA	NA	NA	NA
THAR02_05927	7	JOKZ01000171.1	KKP01950.1	787	elongation factor G, mitochondrial	NA	NA	NA	NA	NA	NA	NA	NA	NA
THAR02_05933	7	JOKZ01000171.1	KKP01956.1	138	hypothetical protein THAR02_05933	NA	NA	NA	NA	NA	NA	NA	NA	NA
THAR02_06106	7	JOKZ01000178.1	KKP01808.1	371	GTP cyclohydrolase II	NA	NA	NA	NA	NA	NA	NA	NA	NA
THAR02_06158	7	JOKZ01000181.1	KKP01742.1	421	nitric oxide dioxygenase	NA	NA	NA	NA	NA	NA	NA	NA	NA
THAR02_06303	7	JOKZ01000188.1	KKP01595.1	464	squalene synthase	NA	NA	NA	NA	NA	NA	NA	NA	NA
THAR02_06348	7	JOKZ01000190.1	KKP01563.1	613	ATP-dependent RNA helicase DBP9	NA	NA	NA	NA	NA	NA	NA	NA	NA
THAR02_06439	7	JOKZ01000195.1	KKP01443.1	520	endonuclease/exonuclease/phosphatase family	NA	NA	NA	NA	NA	NA	NA	NA	NA
THAR02_06449	7	JOKZ01000195.1	KKP01453.1	337	aquaglyceroporin like protein, other eukaryote	NA	NA	NA	NA	NA	NA	NA	NA	NA
THAR02_06450	7	JOKZ01000195.1	KKP01454.1	511	glycerol kinase	NA	NA	NA	NA	NA	NA	NA	NA	NA
THAR02_06514	7	JOKZ01000198.1	KKP01399.1	595	hypothetical protein THAR02_06514	NA	NA	NA	NA	NA	NA	NA	NA	NA
THAR02_06567	7	JOKZ01000201.1	KKP01325.1	199	rRNA-processing protein FCF1	NA	NA	NA	NA	NA	NA	NA	NA	NA
THAR02_06843	7	JOKZ01000215.1	KKP01064.1	476	hypothetical protein THAR02_06843	NA	NA	NA	NA	NA	NA	NA	NA	NA
THAR02_06898	7	JOKZ01000218.1	KKP00995.1	1193	hypothetical protein THAR02_06898	NA	NA	NA	NA	NA	NA	NA	NA	NA
THAR02_06958	7	JOKZ01000221.1	KKP00950.1	285	Yip1 domain-containing protein	NA	NA	NA	NA	NA	NA	NA	NA	NA
THAR02_07003	7	JOKZ01000224.1	KKP00890.1	618	hypothetical protein THAR02_07003	NA	NA	NA	NA	NA	NA	NA	NA	NA
THAR02_07009	7	JOKZ01000224.1	KKP00896.1	619	hypothetical protein THAR02_07009	NA	NA	NA	NA	NA	NA	NA	NA	NA
THAR02_07178	7	JOKZ01000234.1	KKP00720.1	68	hypothetical protein THAR02_07178	NA	NA	NA	NA	NA	NA	NA	NA	NA
THAR02_07204	7	JOKZ01000236.1	KKP00690.1	451	hypothetical protein THAR02_07204, partial	NA	NA	NA	NA	NA	NA	NA	NA	NA
THAR02_07273	7	JOKZ01000241.1	KKP00617.1	916	hypothetical protein THAR02_07273	NA	NA	NA	NA	NA	NA	NA	NA	NA
THAR02_07348	7	JOKZ01000246.1	KKP00544.1	419	ribonucleoside-diphosphate reductase small subunit	NA	NA	NA	NA	NA	NA	NA	NA	NA
THAR02_07380	7	JOKZ01000248.1	KKP00503.1	784	hypothetical protein THAR02_07380	NA	NA	NA	NA	NA	NA	NA	NA	NA
THAR02_07411	7	JOKZ01000249.1	KKP00498.1	579	aspartyl-tRNA synthetase	NA	NA	NA	NA	NA	NA	NA	NA	NA
THAR02_07499	7	JOKZ01000255.1	KKP00399.1	737	hypothetical protein THAR02_07499	NA	NA	NA	NA	NA	NA	NA	NA	NA
THAR02_07533	7	JOKZ01000257.1	KKP00374.1	338	eukaryotic translation initiation factor 3 subunit I	NA	NA	NA	NA	NA	NA	NA	NA	NA
THAR02_07581	7	JOKZ01000261.1	KKP00313.1	647	lysophospholipase	NA	NA	NA	NA	NA	NA	NA	NA	NA
THAR02_07604	7	JOKZ01000263.1	KKP00283.1	396	acetyl-CoA acetyltransferase IB	NA	NA	NA	NA	NA	NA	NA	NA	NA
THAR02_07612	7	JOKZ01000263.1	KKP00291.1	436	hypothetical protein THAR02_07612	NA	NA	NA	NA	NA	NA	NA	NA	NA
THAR02_07781	7	JOKZ01000274.1	KKP00129.1	318	NmrA-like family protein	NA	NA	NA	NA	NA	NA	NA	NA	NA
THAR02_07882	7	JOKZ01000282.1	KKP00024.1	632	NDT80/PhoG like DNA-binding family protein	NA	NA	NA	NA	NA	NA	NA	NA	NA
THAR02_07915	7	JOKZ01000285.1	KKO99991.1	814	hypothetical protein THAR02_07915	NA	NA	NA	NA	NA	NA	NA	NA	NA
THAR02_07920	7	JOKZ01000286.1	KKO99976.1	1796	hypothetical protein THAR02_07920	NA	NA	NA	NA	NA	NA	NA	NA	NA
THAR02_08226	7	JOKZ01000308.1	KKO99674.1	954	alanyl-tRNA synthetase	NA	NA	NA	NA	NA	NA	NA	NA	NA
THAR02_08271	7	JOKZ01000311.1	KKO99625.1	525	hypothetical protein THAR02_08271	NA	NA	NA	NA	NA	NA	NA	NA	NA
THAR02_08396	7	JOKZ01000321.1	KKO99506.1	1009	ankyrin repeat protein nuc-2	NA	NA	NA	NA	NA	NA	NA	NA	NA
THAR02_08431	7	JOKZ01000324.1	KKO99470.1	469	citrate synthase	NA	NA	NA	NA	NA	NA	NA	NA	NA
THAR02_08468	7	JOKZ01000327.1	KKO99440.1	1048	aminopeptidase 2	NA	NA	NA	NA	NA	NA	NA	NA	NA
THAR02_08495	7	JOKZ01000329.1	KKO99414.1	580	hypothetical protein THAR02_08495	NA	NA	NA	NA	NA	NA	NA	NA	NA
THAR02_08659	7	JOKZ01000344.1	KKO99230.1	701	hypothetical protein THAR02_08659	NA	NA	NA	NA	NA	NA	NA	NA	NA
THAR02_08730	7	JOKZ01000349.1	KKO99173.1	270	hypothetical protein THAR02_08730	NA	NA	NA	NA	NA	NA	NA	NA	NA
THAR02_08935	7	JOKZ01000368.1	KKO98971.1	180	hypothetical protein THAR02_08935	NA	NA	NA	NA	NA	NA	NA	NA	NA
THAR02_08937	7	JOKZ01000369.1	KKO98947.1	414	hypothetical protein THAR02_08937	NA	NA	NA	NA	NA	NA	NA	NA	NA
THAR02_09028	7	JOKZ01000376.1	KKO98863.1	556	hypothetical protein THAR02_09028	NA	NA	NA	NA	NA	NA	NA	NA	NA
THAR02_09073	7	JOKZ01000380.1	KKO98823.1	264	hypothetical protein THAR02_09073	NA	NA	NA	NA	NA	NA	NA	NA	NA
THAR02_09078	7	JOKZ01000380.1	KKO98828.1	340	elongation factor 1-alpha, partial	NA	NA	NA	NA	NA	NA	NA	NA	NA
THAR02_09087	7	JOKZ01000382.1	KKO98804.1	763	hypothetical protein THAR02_09087	NA	NA	NA	NA	NA	NA	NA	NA	NA
THAR02_09147	7	JOKZ01000388.1	KKO98754.1	154	Bys1 family protein	NA	NA	NA	NA	NA	NA	NA	NA	NA
THAR02_09255	7	JOKZ01000400.1	KKO98639.1	386	syntaxin 1B/2/3	NA	NA	NA	NA	NA	NA	NA	NA	NA
THAR02_09286	7	JOKZ01000403.1	KKO98610.1	1528	lysophospholipase NTE1	NA	NA	NA	NA	NA	NA	NA	NA	NA
THAR02_09357	7	JOKZ01000410.1	KKO98537.1	238	hypothetical protein THAR02_09357	NA	NA	NA	NA	NA	NA	NA	NA	NA
THAR02_09435	7	JOKZ01000417.1	KKO98465.1	300	hypothetical protein THAR02_09435	NA	NA	NA	NA	NA	NA	NA	NA	NA
THAR02_09469	7	JOKZ01000421.1	KKO98426.1	868	DNA ligase 1	NA	NA	NA	NA	NA	NA	NA	NA	NA
THAR02_09470	7	JOKZ01000421.1	KKO98427.1	418	pyruvate dehydrogenase E1 component subunit alpha	NA	NA	NA	NA	NA	NA	NA	NA	NA
THAR02_09493	7	JOKZ01000424.1	KKO98402.1	498	hypothetical protein THAR02_09493	NA	NA	NA	NA	NA	NA	NA	NA	NA
THAR02_09504	7	JOKZ01000425.1	KKO98396.1	511	allantoate permease	NA	NA	NA	NA	NA	NA	NA	NA	NA
THAR02_09507	7	JOKZ01000426.1	KKO98382.1	876	hypothetical protein THAR02_09507	NA	NA	NA	NA	NA	NA	NA	NA	NA
THAR02_09509	7	JOKZ01000426.1	KKO98384.1	422	hypothetical protein THAR02_09509	NA	NA	NA	NA	NA	NA	NA	NA	NA
THAR02_09620	7	JOKZ01000438.1	KKO98281.1	438	hypothetical protein THAR02_09620	NA	NA	NA	NA	NA	NA	NA	NA	NA
THAR02_09626	7	JOKZ01000439.1	KKO98272.1	451	hypothetical protein THAR02_09626	NA	NA	NA	NA	NA	NA	NA	NA	NA
THAR02_09671	7	JOKZ01000445.1	KKO98225.1	384	C4-hydroxylase	NA	NA	NA	NA	NA	NA	NA	NA	NA
THAR02_09677	7	JOKZ01000446.1	KKO98212.1	1266	hypothetical protein THAR02_09677	NA	NA	NA	NA	NA	NA	NA	NA	NA
THAR02_09817	7	JOKZ01000464.1	KKO98073.1	1779	cytokinesis protein sepA	NA	NA	NA	NA	NA	NA	NA	NA	NA
THAR02_09834	7	JOKZ01000466.1	KKO98065.1	291	40S ribosomal protein S0	NA	NA	NA	NA	NA	NA	NA	NA	NA
THAR02_09904	7	JOKZ01000477.1	KKO97988.1	165	monothiol glutaredoxin-5	NA	NA	NA	NA	NA	NA	NA	NA	NA
THAR02_09929	7	JOKZ01000480.1	KKO97962.1	1115	hypothetical protein THAR02_09929	NA	NA	NA	NA	NA	NA	NA	NA	NA
THAR02_09937	7	JOKZ01000481.1	KKO97956.1	528	hypothetical protein THAR02_09937	NA	NA	NA	NA	NA	NA	NA	NA	NA
THAR02_09939	7	JOKZ01000481.1	KKO97958.1	494	L-lactate dehydrogenase (cytochrome)	NA	NA	NA	NA	NA	NA	NA	NA	NA
THAR02_09956	7	JOKZ01000484.1	KKO97945.1	309	pyridoxine biosynthesis protein PDX1	NA	NA	NA	NA	NA	NA	NA	NA	NA
THAR02_10082	7	JOKZ01000500.1	KKO97814.1	661	hypothetical protein THAR02_10082	NA	NA	NA	NA	NA	NA	NA	NA	NA
THAR02_10094	7	JOKZ01000502.1	KKO97797.1	539	ATP-dependent RNA helicase DBP2	NA	NA	NA	NA	NA	NA	NA	NA	NA
THAR02_10133	7	JOKZ01000508.1	KKO97757.1	1410	transcription elongation factor SPT6	NA	NA	NA	NA	NA	NA	NA	NA	NA
THAR02_10134	7	JOKZ01000508.1	KKO97758.1	501	STE/STE7/MEK1 protein kinase	NA	NA	NA	NA	NA	NA	NA	NA	NA
THAR02_10323	7	JOKZ01000540.1	KKO97570.1	1058	hypothetical protein THAR02_10323	NA	NA	NA	NA	NA	NA	NA	NA	NA
THAR02_10347	7	JOKZ01000544.1	KKO97552.1	470	hypothetical protein THAR02_10347	NA	NA	NA	NA	NA	NA	NA	NA	NA
THAR02_10421	7	JOKZ01000561.1	KKO97470.1	626	ATP-dependent rRNA helicase SPB4	NA	NA	NA	NA	NA	NA	NA	NA	NA
THAR02_10479	7	JOKZ01000571.1	KKO97415.1	214	hypothetical protein THAR02_10479	NA	NA	NA	NA	NA	NA	NA	NA	NA
THAR02_10635	7	JOKZ01000599.1	KKO97264.1	220	GTP-binding protein ypt5	NA	NA	NA	NA	NA	NA	NA	NA	NA
THAR02_10723	7	JOKZ01000621.1	KKO97173.1	1184	response regulator receiver domain-containing protein	NA	NA	NA	NA	NA	NA	NA	NA	NA
THAR02_10777	7	JOKZ01000636.1	KKO97120.1	452	hypothetical protein THAR02_10777	NA	NA	NA	NA	NA	NA	NA	NA	NA
THAR02_10781	7	JOKZ01000637.1	KKO97116.1	152	ribosomal protein S12	NA	NA	NA	NA	NA	NA	NA	NA	NA
THAR02_10837	7	JOKZ01000651.1	KKO97060.1	826	hypothetical protein THAR02_10837	NA	NA	NA	NA	NA	NA	NA	NA	NA
THAR02_10891	7	JOKZ01000667.1	KKO97004.1	173	NADH-ubiquinone oxidoreductase 20.8 kDa subunit	NA	NA	NA	NA	NA	NA	NA	NA	NA
THAR02_10967	7	JOKZ01000686.1	KKO96933.1	462	kinetochore protein NUF2	NA	NA	NA	NA	NA	NA	NA	NA	NA
THAR02_11036	7	JOKZ01000707.1	KKO96856.1	331	nascent polypeptide-associated complex beta subunit	NA	NA	NA	NA	NA	NA	NA	NA	NA
THAR02_11106	7	JOKZ01000733.1	KKO96787.1	164	hypothetical protein THAR02_11106	NA	NA	NA	NA	NA	NA	NA	NA	NA
THAR02_11190	7	JOKZ01000763.1	KKO96707.1	480	aminotransferase class I and II	NA	NA	NA	NA	NA	NA	NA	NA	NA
THAR02_11194	7	JOKZ01000766.1	KKO96700.1	577	eukaryotic translation initiation factor 3 subunit D	NA	NA	NA	NA	NA	NA	NA	NA	NA
THAR02_11263	7	JOKZ01000793.1	KKO96632.1	156	hypothetical protein THAR02_11263	NA	NA	NA	NA	NA	NA	NA	NA	NA
THAR02_11313	7	JOKZ01000823.1	KKO96585.1	572	pseudouridylate synthase	NA	NA	NA	NA	NA	NA	NA	NA	NA
THAR02_11358	7	JOKZ01000860.1	KKO96536.1	347	farnesyl-pyrophosphate synthetase	NA	NA	NA	NA	NA	NA	NA	NA	NA
THAR02_11459	7	JOKZ01001026.1	KKO96440.1	458	dihydrolipoamide acetyltransferase component pyruvate dehydrogenase complex	NA	NA	NA	NA	NA	NA	NA	NA	NA
THAR02_07093	8	JOKZ01000229.1	KKP00798.1	396	ATP-dependent RNA helicase eIF4A	CAL53384.1	CE11		ATP-dependent RNA helicase eIF4A	ATP-dependent RNA helicase eIF4A ame: Full	UQ_con	-	818160578	NA
THAR02_00503	8	JOKZ01000007.1	KKP07441.1	321	glycosylhydrolase family 18-1	CAA56315.1	GH18		glycosylhydrolase family 18-1	Endochitinase 33 ame: Full	Glyco_hydro_18	-	818168141	NA
THAR02_00832	8	JOKZ01000013.1	KKP07073.1	430	chitinase 1	BAB40590.1	GH18		chitinase 1	Endochitinase 46 ame: Full	Glyco_hydro_18	EC:3.2.1.14	818167744	NA
THAR02_09692	8	JOKZ01000448.1	KKO98192.1	929	beta-N-acetylhexosaminidase	ACH72647.1	GH3		beta-N-acetylhexosaminidase	Beta-hexosaminidase ame: Full	Alpha-amylase	-	818157226	NA
THAR02_01079	8	JOKZ01000018.1	KKP06787.1	457	1,3-beta-glucanosyltransferase gel1 precursor	CEF75293.1	GH72		1,3-beta-glucanosyltransferase gel1 precursor	1,3-beta-glucanosyltransferase gel1 ame: Full	Glyco_hydro_72	-	818167435	NA
THAR02_08645	8	JOKZ01000343.1	KKO99245.1	149	calmodulin	ACJ72161.1	GT1		calmodulin	Calmodulin Short	Glyco_transf_8	-	818158626	NA
THAR02_10918	8	JOKZ01000674.1	KKO96973.1	323	hypothetical protein THAR02_10918	EAA61879.1	GT32		hypothetical protein THAR02_10918	Probable sugar phosphate phosphate translocator At3g17430	Glyco_hydro_32N	-	818155280	NA
THAR02_10771	8	JOKZ01000634.1	KKO97127.1	207	GTP-binding protein rho3	CEF62298.1	GT4		GTP-binding protein rho3	GTP-binding RHO3 Flags: Precursor	Alginate_lyase2	-	818155560	NA
THAR02_04224	8	JOKZ01000102.1	KKP03649.1	1934	1,3-beta-glucan synthase component FKS1	CCT67470.1	GT48		1,3-beta-glucan synthase component FKS1	1,3-beta-glucan synthase component FKS1 ame: Full	Pro_isomerase	EC:2.4.1.34	818163933	NA
THAR02_00129	8	JOKZ01000002.1	KKP07741.1	482	hypothetical protein THAR02_00129	NA	NA	NA	NA	NA	NA	NA	NA	NA
THAR02_00268	8	JOKZ01000004.1	KKP07593.1	858	vacuolar ATP synthase 98 kDa subunit	NA	NA	NA	NA	NA	NA	NA	NA	NA
THAR02_00275	8	JOKZ01000004.1	KKP07600.1	225	ATP synthase F1, delta subunit	NA	NA	NA	NA	NA	NA	NA	NA	NA
THAR02_00677	8	JOKZ01000010.1	KKP07247.1	653	hypothetical protein THAR02_00677	NA	NA	NA	NA	NA	NA	NA	NA	NA
THAR02_00777	8	JOKZ01000012.1	KKP07127.1	488	helix-loop-helix DNA-binding domain-containing protein	NA	NA	NA	NA	NA	NA	NA	NA	NA
THAR02_00815	8	JOKZ01000013.1	KKP07056.1	504	hypothetical protein THAR02_00815	NA	NA	NA	NA	NA	NA	NA	NA	NA
THAR02_00817	8	JOKZ01000013.1	KKP07058.1	720	tryptophan synthase	NA	NA	NA	NA	NA	NA	NA	NA	NA
THAR02_00979	8	JOKZ01000016.1	KKP06898.1	185	60S ribosome subunit biogenesis protein nip7	NA	NA	NA	NA	NA	NA	NA	NA	NA
THAR02_01104	8	JOKZ01000018.1	KKP06812.1	492	indoleamine 2,3-dioxygenase family protein	NA	NA	NA	NA	NA	NA	NA	NA	NA
THAR02_01222	8	JOKZ01000021.1	KKP06625.1	1351	hypothetical protein THAR02_01222	NA	NA	NA	NA	NA	NA	NA	NA	NA
THAR02_01267	8	JOKZ01000021.1	KKP06670.1	267	20S proteasome subunit alpha 6	NA	NA	NA	NA	NA	NA	NA	NA	NA
THAR02_01316	8	JOKZ01000022.1	KKP06618.1	765	RNA recognition domain-containing protein	NA	NA	NA	NA	NA	NA	NA	NA	NA
THAR02_01323	8	JOKZ01000023.1	KKP06532.1	91	hypothetical protein THAR02_01323	NA	NA	NA	NA	NA	NA	NA	NA	NA
THAR02_01356	8	JOKZ01000023.1	KKP06565.1	635	carnitine O-acetyltransferase	NA	NA	NA	NA	NA	NA	NA	NA	NA
THAR02_01388	8	JOKZ01000024.1	KKP06514.1	152	cytochrome c oxidase subunit Va	NA	NA	NA	NA	NA	NA	NA	NA	NA
THAR02_01466	8	JOKZ01000026.1	KKP06415.1	80	hypothetical protein THAR02_01466	NA	NA	NA	NA	NA	NA	NA	NA	NA
THAR02_01592	8	JOKZ01000028.1	KKP06347.1	696	acetoacetate-CoA ligase	NA	NA	NA	NA	NA	NA	NA	NA	NA
THAR02_01701	8	JOKZ01000031.1	KKP06188.1	1234	hypothetical protein THAR02_01701	NA	NA	NA	NA	NA	NA	NA	NA	NA
THAR02_01892	8	JOKZ01000035.1	KKP06020.1	1181	hypothetical protein THAR02_01892	NA	NA	NA	NA	NA	NA	NA	NA	NA
THAR02_01953	8	JOKZ01000037.1	KKP05914.1	147	60S ribosomal protein L14-B	NA	NA	NA	NA	NA	NA	NA	NA	NA
THAR02_01954	8	JOKZ01000037.1	KKP05915.1	216	nascent polypeptide-associated complex subunit alpha	NA	NA	NA	NA	NA	NA	NA	NA	NA
THAR02_02058	8	JOKZ01000039.1	KKP05861.1	122	hypothetical protein THAR02_02058	NA	NA	NA	NA	NA	NA	NA	NA	NA
THAR02_02419	8	JOKZ01000048.1	KKP05459.1	876	hypothetical protein THAR02_02419	NA	NA	NA	NA	NA	NA	NA	NA	NA
THAR02_02472	8	JOKZ01000049.1	KKP05441.1	603	hypothetical protein THAR02_02472	NA	NA	NA	NA	NA	NA	NA	NA	NA
THAR02_02532	8	JOKZ01000051.1	KKP05343.1	315	class II aldolase/adducin domain-containing protein	NA	NA	NA	NA	NA	NA	NA	NA	NA
THAR02_02655	8	JOKZ01000054.1	KKP05265.1	532	hypothetical protein THAR02_02655	NA	NA	NA	NA	NA	NA	NA	NA	NA
THAR02_02659	8	JOKZ01000055.1	KKP05207.1	2054	hypothetical protein THAR02_02659	NA	NA	NA	NA	NA	NA	NA	NA	NA
THAR02_02675	8	JOKZ01000055.1	KKP05223.1	57	hypothetical protein THAR02_02675, partial	NA	NA	NA	NA	NA	NA	NA	NA	NA
THAR02_02682	8	JOKZ01000055.1	KKP05230.1	467	eukaryotic peptide chain release factor subunit 1	NA	NA	NA	NA	NA	NA	NA	NA	NA
THAR02_02710	8	JOKZ01000056.1	KKP05191.1	415	oxidoreductase	NA	NA	NA	NA	NA	NA	NA	NA	NA
THAR02_02869	8	JOKZ01000061.1	KKP05005.1	501	UTP-glucose-1-phosphate uridylyltransferase	NA	NA	NA	NA	NA	NA	NA	NA	NA
THAR02_02876	8	JOKZ01000061.1	KKP05012.1	474	mitochondrial-processing peptidase subunit beta	NA	NA	NA	NA	NA	NA	NA	NA	NA
THAR02_02878	8	JOKZ01000061.1	KKP05014.1	467	actin-like protein 4	NA	NA	NA	NA	NA	NA	NA	NA	NA
THAR02_03041	8	JOKZ01000065.1	KKP04863.1	496	hypothetical protein THAR02_03041	NA	NA	NA	NA	NA	NA	NA	NA	NA
THAR02_03161	8	JOKZ01000068.1	KKP04749.1	1291	pre-mRNA-processing ATP-dependent RNA helicase PRP5	NA	NA	NA	NA	NA	NA	NA	NA	NA
THAR02_03515	8	JOKZ01000079.1	KKP04373.1	1079	glycyl-tRNA synthetase	NA	NA	NA	NA	NA	NA	NA	NA	NA
THAR02_03655	8	JOKZ01000083.1	KKP04246.1	254	proteasome component PUP2	NA	NA	NA	NA	NA	NA	NA	NA	NA
THAR02_03669	8	JOKZ01000084.1	KKP04213.1	95	mitochondrial import inner membrane translocase subunit TIM10	NA	NA	NA	NA	NA	NA	NA	NA	NA
THAR02_03865	8	JOKZ01000090.1	KKP04014.1	472	hypothetical protein THAR02_03865	NA	NA	NA	NA	NA	NA	NA	NA	NA
THAR02_04019	8	JOKZ01000095.1	KKP03870.1	337	hypothetical protein THAR02_04019	NA	NA	NA	NA	NA	NA	NA	NA	NA
THAR02_04036	8	JOKZ01000095.1	KKP03887.1	384	hypothetical protein THAR02_04036	NA	NA	NA	NA	NA	NA	NA	NA	NA
THAR02_04219	8	JOKZ01000101.1	KKP03703.1	1351	hypothetical protein THAR02_04219, partial	NA	NA	NA	NA	NA	NA	NA	NA	NA
THAR02_04220	8	JOKZ01000101.1	KKP03704.1	1013	hypothetical protein THAR02_04220	NA	NA	NA	NA	NA	NA	NA	NA	NA
THAR02_04287	8	JOKZ01000104.1	KKP03603.1	579	threonine dehydratase	NA	NA	NA	NA	NA	NA	NA	NA	NA
THAR02_04313	8	JOKZ01000105.1	KKP03570.1	371	DnaJ like subfamily B member 4	NA	NA	NA	NA	NA	NA	NA	NA	NA
THAR02_04647	8	JOKZ01000117.1	KKP03265.1	202	60S ribosomal protein L16	NA	NA	NA	NA	NA	NA	NA	NA	NA
THAR02_04651	8	JOKZ01000117.1	KKP03269.1	437	AP-2 complex subunit mu-1	NA	NA	NA	NA	NA	NA	NA	NA	NA
THAR02_04715	8	JOKZ01000120.1	KKP03196.1	258	RNA recognition domain-containing protein	NA	NA	NA	NA	NA	NA	NA	NA	NA
THAR02_04716	8	JOKZ01000120.1	KKP03197.1	214	hypothetical protein THAR02_04716	NA	NA	NA	NA	NA	NA	NA	NA	NA
THAR02_04780	8	JOKZ01000123.1	KKP03112.1	871	hypothetical protein THAR02_04780	NA	NA	NA	NA	NA	NA	NA	NA	NA
THAR02_04856	8	JOKZ01000126.1	KKP03030.1	308	60S ribosomal protein L7	NA	NA	NA	NA	NA	NA	NA	NA	NA
THAR02_05221	8	JOKZ01000140.1	KKP02678.1	694	NADPH-cytochrome P450 reductase	NA	NA	NA	NA	NA	NA	NA	NA	NA
THAR02_05312	8	JOKZ01000144.1	KKP02580.1	1135	hypothetical protein THAR02_05312	NA	NA	NA	NA	NA	NA	NA	NA	NA
THAR02_05345	8	JOKZ01000146.1	KKP02532.1	266	60S ribosomal protein L8	NA	NA	NA	NA	NA	NA	NA	NA	NA
THAR02_05609	8	JOKZ01000157.1	KKP02280.1	486	ATP-dependent RNA helicase SUB2	NA	NA	NA	NA	NA	NA	NA	NA	NA
THAR02_05687	8	JOKZ01000160.1	KKP02225.1	763	hypothetical protein THAR02_05687	NA	NA	NA	NA	NA	NA	NA	NA	NA
THAR02_05702	8	JOKZ01000161.1	KKP02195.1	373	hypothetical protein THAR02_05702	NA	NA	NA	NA	NA	NA	NA	NA	NA
THAR02_05795	8	JOKZ01000165.1	KKP02117.1	471	NADH dehydrogenase iron-sulfur protein 2	NA	NA	NA	NA	NA	NA	NA	NA	NA
THAR02_05889	8	JOKZ01000169.1	KKP02009.1	186	ADP-ribosylation factor 6	NA	NA	NA	NA	NA	NA	NA	NA	NA
THAR02_06047	8	JOKZ01000176.1	KKP01835.1	248	triosephosphate isomerase	NA	NA	NA	NA	NA	NA	NA	NA	NA
THAR02_06075	8	JOKZ01000177.1	KKP01819.1	403	hypothetical protein THAR02_06075	NA	NA	NA	NA	NA	NA	NA	NA	NA
THAR02_06120	8	JOKZ01000179.1	KKP01781.1	1470	hypothetical protein THAR02_06120	NA	NA	NA	NA	NA	NA	NA	NA	NA
THAR02_06212	8	JOKZ01000184.1	KKP01666.1	981	AGC/PKC protein kinase	NA	NA	NA	NA	NA	NA	NA	NA	NA
THAR02_06506	8	JOKZ01000198.1	KKP01391.1	75	hypothetical protein THAR02_06506	NA	NA	NA	NA	NA	NA	NA	NA	NA
THAR02_06554	8	JOKZ01000200.1	KKP01354.1	1015	frequency clock protein	NA	NA	NA	NA	NA	NA	NA	NA	NA
THAR02_06684	8	JOKZ01000207.1	KKP01202.1	581	hypothetical protein THAR02_06684	NA	NA	NA	NA	NA	NA	NA	NA	NA
THAR02_06744	8	JOKZ01000210.1	KKP01146.1	363	hypothetical protein THAR02_06744	NA	NA	NA	NA	NA	NA	NA	NA	NA
THAR02_06921	8	JOKZ01000219.1	KKP00983.1	436	cytochrome c oxidase assembly protein subunit 11	NA	NA	NA	NA	NA	NA	NA	NA	NA
THAR02_07001	8	JOKZ01000224.1	KKP00888.1	669	ATP-dependent RNA helicase DED1	NA	NA	NA	NA	NA	NA	NA	NA	NA
THAR02_07042	8	JOKZ01000226.1	KKP00864.1	899	hypothetical protein THAR02_07042	NA	NA	NA	NA	NA	NA	NA	NA	NA
THAR02_07045	8	JOKZ01000227.1	KKP00830.1	826	protein transport protein SEC23	NA	NA	NA	NA	NA	NA	NA	NA	NA
THAR02_07067	8	JOKZ01000228.1	KKP00812.1	882	hypothetical protein THAR02_07067	NA	NA	NA	NA	NA	NA	NA	NA	NA
THAR02_07092	8	JOKZ01000229.1	KKP00797.1	648	succinate dehydrogenase flavoprotein subunit	NA	NA	NA	NA	NA	NA	NA	NA	NA
THAR02_07095	8	JOKZ01000229.1	KKP00800.1	508	eukaryotic translation initiation factor 2 subunit gamma	NA	NA	NA	NA	NA	NA	NA	NA	NA
THAR02_07207	8	JOKZ01000236.1	KKP00693.1	964	hypothetical protein THAR02_07207	NA	NA	NA	NA	NA	NA	NA	NA	NA
THAR02_07214	8	JOKZ01000237.1	KKP00680.1	663	glucose-regulated protein	NA	NA	NA	NA	NA	NA	NA	NA	NA
THAR02_07218	8	JOKZ01000237.1	KKP00684.1	637	hypothetical protein THAR02_07218, partial	NA	NA	NA	NA	NA	NA	NA	NA	NA
THAR02_07331	8	JOKZ01000244.1	KKP00575.1	290	hypothetical protein THAR02_07331	NA	NA	NA	NA	NA	NA	NA	NA	NA
THAR02_07390	8	JOKZ01000248.1	KKP00513.1	447	succinyl-CoA ligase beta-chain	NA	NA	NA	NA	NA	NA	NA	NA	NA
THAR02_07475	8	JOKZ01000254.1	KKP00406.1	330	malate dehydrogenase	NA	NA	NA	NA	NA	NA	NA	NA	NA
THAR02_07671	8	JOKZ01000267.1	KKP00231.1	538	cerevisin precursor	NA	NA	NA	NA	NA	NA	NA	NA	NA
THAR02_07835	8	JOKZ01000279.1	KKP00049.1	612	FAD binding domain-containing protein	NA	NA	NA	NA	NA	NA	NA	NA	NA
THAR02_07875	8	JOKZ01000282.1	KKP00017.1	591	ATP-NAD kinase	NA	NA	NA	NA	NA	NA	NA	NA	NA
THAR02_08229	8	JOKZ01000308.1	KKO99677.1	306	transcription elongation factor S-II	NA	NA	NA	NA	NA	NA	NA	NA	NA
THAR02_08238	8	JOKZ01000309.1	KKO99654.1	361	glutamine synthetase	NA	NA	NA	NA	NA	NA	NA	NA	NA
THAR02_08540	8	JOKZ01000334.1	KKO99355.1	419	hypothetical protein THAR02_08540	NA	NA	NA	NA	NA	NA	NA	NA	NA
THAR02_08590	8	JOKZ01000338.1	KKO99299.1	156	40S ribosomal protein S18	NA	NA	NA	NA	NA	NA	NA	NA	NA
THAR02_08733	8	JOKZ01000350.1	KKO99158.1	564	hypothetical protein THAR02_08733	NA	NA	NA	NA	NA	NA	NA	NA	NA
THAR02_08864	8	JOKZ01000362.1	KKO99039.1	620	hypothetical protein THAR02_08864	NA	NA	NA	NA	NA	NA	NA	NA	NA
THAR02_08999	8	JOKZ01000374.1	KKO98883.1	1080	hypothetical protein THAR02_08999	NA	NA	NA	NA	NA	NA	NA	NA	NA
THAR02_09206	8	JOKZ01000395.1	KKO98687.1	497	aldehyde dehydrogenase	NA	NA	NA	NA	NA	NA	NA	NA	NA
THAR02_09302	8	JOKZ01000405.1	KKO98583.1	419	glutaryl-CoA dehydrogenase	NA	NA	NA	NA	NA	NA	NA	NA	NA
THAR02_09417	8	JOKZ01000415.1	KKO98489.1	348	cytochrome c1	NA	NA	NA	NA	NA	NA	NA	NA	NA
THAR02_09447	8	JOKZ01000418.1	KKO98455.1	619	ABC transporter ATP-binding protein ARB1	NA	NA	NA	NA	NA	NA	NA	NA	NA
THAR02_09448	8	JOKZ01000418.1	KKO98456.1	1254	hypothetical protein THAR02_09448	NA	NA	NA	NA	NA	NA	NA	NA	NA
THAR02_09500	8	JOKZ01000425.1	KKO98392.1	725	hypothetical protein THAR02_09500	NA	NA	NA	NA	NA	NA	NA	NA	NA
THAR02_09629	8	JOKZ01000440.1	KKO98259.1	349	voltage-gated potassium channel subunit beta-2	NA	NA	NA	NA	NA	NA	NA	NA	NA
THAR02_09889	8	JOKZ01000475.1	KKO98002.1	785	hypothetical protein THAR02_09889	NA	NA	NA	NA	NA	NA	NA	NA	NA
THAR02_09900	8	JOKZ01000476.1	KKO98000.1	69	40S ribosomal protein S28	NA	NA	NA	NA	NA	NA	NA	NA	NA
THAR02_09966	8	JOKZ01000486.1	KKO97922.1	446	adaptor complexes medium subunit family protein	NA	NA	NA	NA	NA	NA	NA	NA	NA
THAR02_10183	8	JOKZ01000515.1	KKO97709.1	383	hypothetical protein THAR02_10183	NA	NA	NA	NA	NA	NA	NA	NA	NA
THAR02_10349	8	JOKZ01000545.1	KKO97544.1	391	60S ribosomal protein L3	NA	NA	NA	NA	NA	NA	NA	NA	NA
THAR02_10531	8	JOKZ01000581.1	KKO97362.1	564	septin	NA	NA	NA	NA	NA	NA	NA	NA	NA
THAR02_10532	8	JOKZ01000581.1	KKO97363.1	423	ferrochelatase	NA	NA	NA	NA	NA	NA	NA	NA	NA
THAR02_10586	8	JOKZ01000591.1	KKO97304.1	482	26S proteasome regulatory subunit N5	NA	NA	NA	NA	NA	NA	NA	NA	NA
THAR02_10732	8	JOKZ01000624.1	KKO97165.1	482	26S protease regulatory subunit 8	NA	NA	NA	NA	NA	NA	NA	NA	NA
THAR02_10804	8	JOKZ01000643.1	KKO97095.1	1070	glycine dehydrogenase	NA	NA	NA	NA	NA	NA	NA	NA	NA
THAR02_10814	8	JOKZ01000646.1	KKO97079.1	440	methionyl aminopeptidase	NA	NA	NA	NA	NA	NA	NA	NA	NA
THAR02_11005	8	JOKZ01000699.1	KKO96889.1	119	60S ribosomal protein L33-A	NA	NA	NA	NA	NA	NA	NA	NA	NA
THAR02_11006	8	JOKZ01000699.1	KKO96890.1	504	glucose-6-phosphate 1-dehydrogenase	NA	NA	NA	NA	NA	NA	NA	NA	NA
THAR02_11047	8	JOKZ01000710.1	KKO96850.1	844	hypothetical protein THAR02_11047	NA	NA	NA	NA	NA	NA	NA	NA	NA
THAR02_11152	8	JOKZ01000749.1	KKO96743.1	1636	hypothetical protein THAR02_11152	NA	NA	NA	NA	NA	NA	NA	NA	NA
THAR02_11236	8	JOKZ01000782.1	KKO96661.1	1019	hypothetical protein THAR02_11236	NA	NA	NA	NA	NA	NA	NA	NA	NA
THAR02_11353	8	JOKZ01000855.1	KKO96542.1	560	hypothetical protein THAR02_11353	NA	NA	NA	NA	NA	NA	NA	NA	NA
THAR02_11426	8	JOKZ01000959.1	KKO96474.1	208	hypothetical protein THAR02_11426	NA	NA	NA	NA	NA	NA	NA	NA	NA
THAR02_11451	8	JOKZ01001002.1	KKO96447.1	317	hypothetical protein THAR02_11451	NA	NA	NA	NA	NA	NA	NA	NA	NA
THAR02_11502	8	JOKZ01000002.1	KKP07739.1	546	T-complex protein 1 subunit zeta	NA	NA	NA	NA	NA	NA	NA	NA	NA
THAR02_01434	9	JOKZ01000025.1	KKP06476.1	292	hypothetical protein THAR02_01434	AFC93434.1	GH16		hypothetical protein THAR02_01434	Glucan endo-1,3-beta-glucosidase A1 ame: Full	CBM_1	-	818167093	NA
THAR02_02979	9	JOKZ01000063.1	KKP04958.1	250	PHB depolymerase family esterase	CAA83846.1	GH45	CBM1	PHB depolymerase family esterase	Endoglucanase-5 ame: Full	Glyco_transf_15	EC:3.2.1.91; EC:3.2.1.8; EC:3.2.1.4	818165402	NA
THAR02_10337	9	JOKZ01000543.1	KKO97554.1	515	glycosyl hydrolase family 47	EGR51573.1	GH47		glycosyl hydrolase family 47	Mannosyl-oligosaccharide alpha-1,2-mannosidase 1B ame: Full	Mannosyl_trans2	EC:3.2.1	818156278	NA
THAR02_08655	9	JOKZ01000344.1	KKO99226.1	379	alcohol dehydrogenase 1	EAA63396.1	GH76		alcohol dehydrogenase 1	Alcohol dehydrogenase 1 ame: Full	Glycos_transf_1	EC:1.1.1.78; EC:1.1.1.284; EC:1.1.1.1	818158604	NA
THAR02_00559	9	JOKZ01000008.1	KKP07362.1	246	short-chain dehydrogenase	AID32530.1	GT51		short-chain dehydrogenase	Tetrahydroxynaphthalene reductase ame: Full	adh_short_C2	EC:1.1	818168057	NA
THAR02_00180	9	JOKZ01000002.1	KKP07792.1	435	caspase domain-containing protein	NA	NA	NA	NA	NA	NA	NA	NA	NA
THAR02_00284	9	JOKZ01000004.1	KKP07609.1	515	hypothetical protein THAR02_00284	NA	NA	NA	NA	NA	NA	NA	NA	NA
THAR02_00308	9	JOKZ01000004.1	KKP07633.1	342	hypothetical protein THAR02_00308	NA	NA	NA	NA	NA	NA	NA	NA	NA
THAR02_00387	9	JOKZ01000006.1	KKP07466.1	520	major facilitator superfamily transporter	NA	NA	NA	NA	NA	NA	NA	NA	NA
THAR02_00589	9	JOKZ01000009.1	KKP07265.1	404	histidinol-phosphate aminotransferase	NA	NA	NA	NA	NA	NA	NA	NA	NA
THAR02_00637	9	JOKZ01000009.1	KKP07313.1	336	hypothetical protein THAR02_00637	NA	NA	NA	NA	NA	NA	NA	NA	NA
THAR02_00648	9	JOKZ01000010.1	KKP07218.1	743	hypothetical protein THAR02_00648	NA	NA	NA	NA	NA	NA	NA	NA	NA
THAR02_01029	9	JOKZ01000017.1	KKP06832.1	175	hypothetical protein THAR02_01029	NA	NA	NA	NA	NA	NA	NA	NA	NA
THAR02_01138	9	JOKZ01000019.1	KKP06753.1	1253	hypothetical protein THAR02_01138	NA	NA	NA	NA	NA	NA	NA	NA	NA
THAR02_01141	9	JOKZ01000019.1	KKP06756.1	211	hypothetical protein THAR02_01141	NA	NA	NA	NA	NA	NA	NA	NA	NA
THAR02_01224	9	JOKZ01000021.1	KKP06627.1	224	hypothetical protein THAR02_01224	NA	NA	NA	NA	NA	NA	NA	NA	NA
THAR02_01266	9	JOKZ01000021.1	KKP06669.1	420	phosphoserine aminotransferase	NA	NA	NA	NA	NA	NA	NA	NA	NA
THAR02_01317	9	JOKZ01000022.1	KKP06619.1	285	NADH-ubiquinone oxidoreductase 30.4 kDa subunit, mitochondrial	NA	NA	NA	NA	NA	NA	NA	NA	NA
THAR02_01351	9	JOKZ01000023.1	KKP06560.1	439	cystathionine beta-lyase	NA	NA	NA	NA	NA	NA	NA	NA	NA
THAR02_01373	9	JOKZ01000024.1	KKP06499.1	216	hypothetical protein THAR02_01373	NA	NA	NA	NA	NA	NA	NA	NA	NA
THAR02_01598	9	JOKZ01000029.1	KKP06260.1	511	AGC/AKT protein kinase	NA	NA	NA	NA	NA	NA	NA	NA	NA
THAR02_01700	9	JOKZ01000031.1	KKP06187.1	790	hypothetical protein THAR02_01700	NA	NA	NA	NA	NA	NA	NA	NA	NA
THAR02_01731	9	JOKZ01000032.1	KKP06128.1	333	hypothetical protein THAR02_01731	NA	NA	NA	NA	NA	NA	NA	NA	NA
THAR02_01807	9	JOKZ01000033.1	KKP06111.1	551	hypothetical protein THAR02_01807	NA	NA	NA	NA	NA	NA	NA	NA	NA
THAR02_02428	9	JOKZ01000048.1	KKP05468.1	529	N-acetyl-gamma-glutamyl-phosphate reductase	NA	NA	NA	NA	NA	NA	NA	NA	NA
THAR02_02455	9	JOKZ01000049.1	KKP05424.1	959	hypothetical protein THAR02_02455, partial	NA	NA	NA	NA	NA	NA	NA	NA	NA
THAR02_02686	9	JOKZ01000055.1	KKP05234.1	348	adenosine kinase	NA	NA	NA	NA	NA	NA	NA	NA	NA
THAR02_02689	9	JOKZ01000055.1	KKP05237.1	148	cell cycle control protein cwf14	NA	NA	NA	NA	NA	NA	NA	NA	NA
THAR02_02720	9	JOKZ01000056.1	KKP05201.1	1767	phospholipase D	NA	NA	NA	NA	NA	NA	NA	NA	NA
THAR02_02756	9	JOKZ01000057.1	KKP05161.1	280	GTP-binding protein EsdC	NA	NA	NA	NA	NA	NA	NA	NA	NA
THAR02_03114	9	JOKZ01000067.1	KKP04777.1	454	hypothetical protein THAR02_03114	NA	NA	NA	NA	NA	NA	NA	NA	NA
THAR02_03341	9	JOKZ01000073.1	KKP04581.1	155	translation initiation factor 1A	NA	NA	NA	NA	NA	NA	NA	NA	NA
THAR02_03681	9	JOKZ01000084.1	KKP04225.1	605	hypothetical protein THAR02_03681	NA	NA	NA	NA	NA	NA	NA	NA	NA
THAR02_03766	9	JOKZ01000087.1	KKP04107.1	645	hypothetical protein THAR02_03766	NA	NA	NA	NA	NA	NA	NA	NA	NA
THAR02_03769	9	JOKZ01000087.1	KKP04110.1	928	hypothetical protein THAR02_03769	NA	NA	NA	NA	NA	NA	NA	NA	NA
THAR02_03804	9	JOKZ01000088.1	KKP04078.1	188	hypothetical protein THAR02_03804	NA	NA	NA	NA	NA	NA	NA	NA	NA
THAR02_03817	9	JOKZ01000088.1	KKP04091.1	513	hypothetical protein THAR02_03817	NA	NA	NA	NA	NA	NA	NA	NA	NA
THAR02_03849	9	JOKZ01000089.1	KKP04057.1	610	hypothetical protein THAR02_03849	NA	NA	NA	NA	NA	NA	NA	NA	NA
THAR02_03950	9	JOKZ01000092.1	KKP03968.1	428	hypothetical protein THAR02_03950	NA	NA	NA	NA	NA	NA	NA	NA	NA
THAR02_03985	9	JOKZ01000094.1	KKP03897.1	544	hypothetical protein THAR02_03985	NA	NA	NA	NA	NA	NA	NA	NA	NA
THAR02_04487	9	JOKZ01000111.1	KKP03405.1	655	hypothetical protein THAR02_04487	NA	NA	NA	NA	NA	NA	NA	NA	NA
THAR02_04543	9	JOKZ01000113.1	KKP03341.1	2224	E3 ubiquitin-protein ligase UBR1	NA	NA	NA	NA	NA	NA	NA	NA	NA
THAR02_04646	9	JOKZ01000117.1	KKP03264.1	433	hypothetical protein THAR02_04646	NA	NA	NA	NA	NA	NA	NA	NA	NA
THAR02_04814	9	JOKZ01000124.1	KKP03098.1	1283	enterobactin synthetase component F	NA	NA	NA	NA	NA	NA	NA	NA	NA
THAR02_05053	9	JOKZ01000134.1	KKP02823.1	335	hypothetical protein THAR02_05053	NA	NA	NA	NA	NA	NA	NA	NA	NA
THAR02_05089	9	JOKZ01000135.1	KKP02810.1	843	hypothetical protein THAR02_05089	NA	NA	NA	NA	NA	NA	NA	NA	NA
THAR02_05097	9	JOKZ01000135.1	KKP02818.1	79	DNA-directed RNA polymerase I, II, and III subunit RPABC5	NA	NA	NA	NA	NA	NA	NA	NA	NA
THAR02_05166	9	JOKZ01000138.1	KKP02713.1	966	hypothetical protein THAR02_05166	NA	NA	NA	NA	NA	NA	NA	NA	NA
THAR02_05196	9	JOKZ01000139.1	KKP02694.1	396	protein phosphatase	NA	NA	NA	NA	NA	NA	NA	NA	NA
THAR02_05271	9	JOKZ01000142.1	KKP02637.1	575	hypothetical protein THAR02_05271	NA	NA	NA	NA	NA	NA	NA	NA	NA
THAR02_05637	9	JOKZ01000158.1	KKP02273.1	368	hypothetical protein THAR02_05637	NA	NA	NA	NA	NA	NA	NA	NA	NA
THAR02_05667	9	JOKZ01000159.1	KKP02254.1	1004	hypothetical protein THAR02_05667	NA	NA	NA	NA	NA	NA	NA	NA	NA
THAR02_05712	9	JOKZ01000161.1	KKP02205.1	1424	PH domain-containing protein	NA	NA	NA	NA	NA	NA	NA	NA	NA
THAR02_05828	9	JOKZ01000167.1	KKP02048.1	642	hypothetical protein THAR02_05828	NA	NA	NA	NA	NA	NA	NA	NA	NA
THAR02_05834	9	JOKZ01000167.1	KKP02054.1	572	elongator complex protein 3	NA	NA	NA	NA	NA	NA	NA	NA	NA
THAR02_05923	9	JOKZ01000170.1	KKP01996.1	374	hypothetical protein THAR02_05923	NA	NA	NA	NA	NA	NA	NA	NA	NA
THAR02_06195	9	JOKZ01000183.1	KKP01689.1	332	hypothetical protein THAR02_06195	NA	NA	NA	NA	NA	NA	NA	NA	NA
THAR02_06271	9	JOKZ01000186.1	KKP01634.1	226	hypothetical protein THAR02_06271	NA	NA	NA	NA	NA	NA	NA	NA	NA
THAR02_06294	9	JOKZ01000188.1	KKP01586.1	1007	hypothetical protein THAR02_06294	NA	NA	NA	NA	NA	NA	NA	NA	NA
THAR02_06318	9	JOKZ01000189.1	KKP01570.1	155	hypothetical protein THAR02_06318	NA	NA	NA	NA	NA	NA	NA	NA	NA
THAR02_06398	9	JOKZ01000193.1	KKP01494.1	160	50S ribosomal protein L21e	NA	NA	NA	NA	NA	NA	NA	NA	NA
THAR02_06566	9	JOKZ01000201.1	KKP01324.1	363	replication factor C subunit 4	NA	NA	NA	NA	NA	NA	NA	NA	NA
THAR02_06767	9	JOKZ01000211.1	KKP01133.1	563	hypothetical protein THAR02_06767	NA	NA	NA	NA	NA	NA	NA	NA	NA
THAR02_06922	9	JOKZ01000219.1	KKP00984.1	568	hypothetical protein THAR02_06922	NA	NA	NA	NA	NA	NA	NA	NA	NA
THAR02_07000	9	JOKZ01000224.1	KKP00887.1	562	hypothetical protein THAR02_07000	NA	NA	NA	NA	NA	NA	NA	NA	NA
THAR02_07073	9	JOKZ01000228.1	KKP00818.1	612	mitochondrial import receptor subunit tom-70	NA	NA	NA	NA	NA	NA	NA	NA	NA
THAR02_07371	9	JOKZ01000247.1	KKP00531.1	461	hypothetical protein THAR02_07371	NA	NA	NA	NA	NA	NA	NA	NA	NA
THAR02_07561	9	JOKZ01000260.1	KKP00321.1	152	hypothetical protein THAR02_07561	NA	NA	NA	NA	NA	NA	NA	NA	NA
THAR02_07639	9	JOKZ01000265.1	KKP00256.1	571	hypothetical protein THAR02_07639	NA	NA	NA	NA	NA	NA	NA	NA	NA
THAR02_07684	9	JOKZ01000268.1	KKP00222.1	197	hypothetical protein THAR02_07684	NA	NA	NA	NA	NA	NA	NA	NA	NA
THAR02_07828	9	JOKZ01000278.1	KKP00068.1	265	hypothetical protein THAR02_07828	NA	NA	NA	NA	NA	NA	NA	NA	NA
THAR02_07896	9	JOKZ01000284.1	KKO99993.1	1685	hypothetical protein THAR02_07896	NA	NA	NA	NA	NA	NA	NA	NA	NA
THAR02_08145	9	JOKZ01000302.1	KKO99739.1	196	hypothetical protein THAR02_08145	NA	NA	NA	NA	NA	NA	NA	NA	NA
THAR02_08269	9	JOKZ01000311.1	KKO99623.1	397	hypothetical protein THAR02_08269	NA	NA	NA	NA	NA	NA	NA	NA	NA
THAR02_08367	9	JOKZ01000318.1	KKO99533.1	905	hypothetical protein THAR02_08367	NA	NA	NA	NA	NA	NA	NA	NA	NA
THAR02_08532	9	JOKZ01000333.1	KKO99369.1	1062	elongation factor 2	NA	NA	NA	NA	NA	NA	NA	NA	NA
THAR02_08671	9	JOKZ01000345.1	KKO99217.1	365	guanine nucleotide-binding protein alpha-3 subunit	NA	NA	NA	NA	NA	NA	NA	NA	NA
THAR02_08881	9	JOKZ01000364.1	KKO99010.1	293	alcohol dehydrogenase	NA	NA	NA	NA	NA	NA	NA	NA	NA
THAR02_09062	9	JOKZ01000379.1	KKO98834.1	236	hypothetical protein THAR02_09062	NA	NA	NA	NA	NA	NA	NA	NA	NA
THAR02_09144	9	JOKZ01000388.1	KKO98751.1	253	hypothetical protein THAR02_09144	NA	NA	NA	NA	NA	NA	NA	NA	NA
THAR02_09239	9	JOKZ01000398.1	KKO98654.1	545	hypothetical protein THAR02_09239	NA	NA	NA	NA	NA	NA	NA	NA	NA
THAR02_09259	9	JOKZ01000401.1	KKO98629.1	272	hypothetical protein THAR02_09259	NA	NA	NA	NA	NA	NA	NA	NA	NA
THAR02_09265	9	JOKZ01000401.1	KKO98635.1	132	hypothetical protein THAR02_09265	NA	NA	NA	NA	NA	NA	NA	NA	NA
THAR02_09319	9	JOKZ01000406.1	KKO98581.1	283	hypothetical protein THAR02_09319	NA	NA	NA	NA	NA	NA	NA	NA	NA
THAR02_09477	9	JOKZ01000422.1	KKO98420.1	868	E3 ubiquitin-protein ligase synoviolin	NA	NA	NA	NA	NA	NA	NA	NA	NA
THAR02_09637	9	JOKZ01000441.1	KKO98253.1	428	hypothetical protein THAR02_09637	NA	NA	NA	NA	NA	NA	NA	NA	NA
THAR02_09656	9	JOKZ01000443.1	KKO98242.1	603	hypothetical protein THAR02_09656	NA	NA	NA	NA	NA	NA	NA	NA	NA
THAR02_09693	9	JOKZ01000448.1	KKO98193.1	485	ATPase	NA	NA	NA	NA	NA	NA	NA	NA	NA
THAR02_09772	9	JOKZ01000456.1	KKO98125.1	335	hypothetical protein THAR02_09772	NA	NA	NA	NA	NA	NA	NA	NA	NA
THAR02_09832	9	JOKZ01000466.1	KKO98063.1	363	vacuolar ATP synthase subunit D	NA	NA	NA	NA	NA	NA	NA	NA	NA
THAR02_10353	9	JOKZ01000545.1	KKO97548.1	463	hypothetical protein THAR02_10353	NA	NA	NA	NA	NA	NA	NA	NA	NA
THAR02_10849	9	JOKZ01000653.1	KKO97049.1	906	hypothetical protein THAR02_10849	NA	NA	NA	NA	NA	NA	NA	NA	NA
THAR02_10899	9	JOKZ01000669.1	KKO96995.1	684	hypothetical protein THAR02_10899	NA	NA	NA	NA	NA	NA	NA	NA	NA
THAR02_11285	9	JOKZ01000807.1	KKO96610.1	280	hypothetical protein THAR02_11285	NA	NA	NA	NA	NA	NA	NA	NA	NA
THAR02_02730	10	JOKZ01000057.1	KKP05135.1	298	hypothetical protein THAR02_02730	AAP57757.1	CE5		hypothetical protein THAR02_02730	Acetylxylan esterase 2 ame: Full	Glyco_hydro_12	EC:3.1.1.1	818165606	NA
THAR02_03543	10	JOKZ01000080.1	KKP04340.1	891	hypothetical protein THAR02_03543	ACN62417.1	GH2		hypothetical protein THAR02_03543	Exo-beta-D-glucosaminidase Flags: Precursor	Gal_mutarotas_2	EC:3.2.1.165	818164708	NA
THAR02_04300	10	JOKZ01000104.1	KKP03616.1	853	glycosyl hydrolase family 2	AEO69937.1	GH2		glycosyl hydrolase family 2	Beta-mannosidase B ame: Full	Glyco_transf_22	EC:3.2.1.25	818163893	NA
THAR02_09356	10	JOKZ01000410.1	KKO98536.1	942	beta-mannosidase	AID21733.1	GH2		beta-mannosidase	Beta-mannosidase A ame: Full	Pectate_lyase_3	EC:3.2.1.25	818157694	NA
THAR02_00117	10	JOKZ01000002.1	KKP07728.1	767	hypothetical protein THAR02_00117	CCT67355.1	GH5		hypothetical protein THAR02_00117	Uncharacterized glycosyl hydrolase YIR007W	Cellulase	-	818168459	NA
THAR02_03851	10	JOKZ01000089.1	KKP04059.1	430	mannanase	ALG64172.1	GH5	,CBM1	mannanase	Probable mannan endo-1,4-beta-mannosidase A ame: Full	Pectinesterase	EC:3.2.1.78	818164392	NA
THAR02_04668	10	JOKZ01000118.1	KKP03239.1	1211	chitin synthase 4	CCT62022.1	GT2		chitin synthase 4	Chitin synthase 4 ame: Full	Glyco_hydro_47	EC:2.4.1.16	818163457	NA
THAR02_07265	10	JOKZ01000240.1	KKP00637.1	362	UDP-glucose 4-epimerase	ADN17640.1	GT2		UDP-glucose 4-epimerase	Bifunctional GAL10 Includes: ame: Full	Glyco_hydro_2_N	EC:5.1.3.7; EC:5.1.3.3; EC:5.1.3.2	818160380	NA
THAR02_06951	10	JOKZ01000221.1	KKP00943.1	530	ceramide glucosyltransferase	AEO56570.1	GT21		ceramide glucosyltransferase	Ceramide glucosyltransferase ame: Full	Ribosomal_L6	-	818160754	NA
THAR02_08388	10	JOKZ01000321.1	KKO99498.1	740	dolichyl-phosphate-mannose-protein mannosyltransferase	CCT61767.1	GT39		dolichyl-phosphate-mannose-protein mannosyltransferase	Dolichyl-phosphate-mannose-- mannosyltransferase 2 Short	AAA_16	EC:2.4.1.109	818158952	NA
THAR02_07822	10	JOKZ01000278.1	KKP00062.1	204	Ras-like C3 botulinum toxin substrate 1	CEF62298.1	GT4		Ras-like C3 botulinum toxin substrate 1	Rho-related rac1C Flags: Precursor	Cellulase	EC:2.3.1.48	818159660	NA
THAR02_05916	10	JOKZ01000170.1	KKP01989.1	1564	hypothetical protein THAR02_05916	CEF74120.1	GT41		hypothetical protein THAR02_05916	Probable UDP-N-acetylglucosamine--peptide N-acetylglucosaminyltransferase SEC ame: Full	Glyco_hydro_11	EC:2.3.1	818162001	NA
THAR02_01767	10	JOKZ01000032.1	KKP06164.1	356	hypothetical protein THAR02_01767	CCT74021.1	GT64		hypothetical protein THAR02_01767	Exostosin-like 2 ame: Full	DUF2427	EC:2.4.1.17; EC:2.4.1	818166747	NA
THAR02_00045	10	JOKZ01000001.1	KKP07837.1	607	hypothetical protein THAR02_00045	NA	NA	NA	NA	NA	NA	NA	NA	NA
THAR02_00135	10	JOKZ01000002.1	KKP07747.1	812	phosphoketolase	NA	NA	NA	NA	NA	NA	NA	NA	NA
THAR02_00142	10	JOKZ01000002.1	KKP07754.1	379	altered inheritance-mitochondria protein 24, mitochondrial	NA	NA	NA	NA	NA	NA	NA	NA	NA
THAR02_00149	10	JOKZ01000002.1	KKP07761.1	925	DNA mismatch repair protein msh-2	NA	NA	NA	NA	NA	NA	NA	NA	NA
THAR02_00159	10	JOKZ01000002.1	KKP07771.1	811	hypothetical protein THAR02_00159	NA	NA	NA	NA	NA	NA	NA	NA	NA
THAR02_00269	10	JOKZ01000004.1	KKP07594.1	610	hypothetical protein THAR02_00269	NA	NA	NA	NA	NA	NA	NA	NA	NA
THAR02_00341	10	JOKZ01000005.1	KKP07545.1	1330	hypothetical protein THAR02_00341	NA	NA	NA	NA	NA	NA	NA	NA	NA
THAR02_00345	10	JOKZ01000005.1	KKP07549.1	379	CAMK/RAD53 protein kinase	NA	NA	NA	NA	NA	NA	NA	NA	NA
THAR02_00346	10	JOKZ01000005.1	KKP07550.1	1106	hypothetical protein THAR02_00346	NA	NA	NA	NA	NA	NA	NA	NA	NA
THAR02_00527	10	JOKZ01000008.1	KKP07330.1	1500	ubiquitin-activating enzyme E1 1	NA	NA	NA	NA	NA	NA	NA	NA	NA
THAR02_00754	10	JOKZ01000012.1	KKP07104.1	442	hypothetical protein THAR02_00754	NA	NA	NA	NA	NA	NA	NA	NA	NA
THAR02_00835	10	JOKZ01000013.1	KKP07076.1	1319	hypothetical protein THAR02_00835	NA	NA	NA	NA	NA	NA	NA	NA	NA
THAR02_00921	10	JOKZ01000015.1	KKP06941.1	900	hypothetical protein THAR02_00921	NA	NA	NA	NA	NA	NA	NA	NA	NA
THAR02_00950	10	JOKZ01000015.1	KKP06970.1	444	anhydro-N-acetylmuramic acid kinase	NA	NA	NA	NA	NA	NA	NA	NA	NA
THAR02_00952	10	JOKZ01000015.1	KKP06972.1	11801	hypothetical protein THAR02_00952	NA	NA	NA	NA	NA	NA	NA	NA	NA
THAR02_00970	10	JOKZ01000016.1	KKP06889.1	409	hypothetical protein THAR02_00970	NA	NA	NA	NA	NA	NA	NA	NA	NA
THAR02_01116	10	JOKZ01000019.1	KKP06731.1	702	hypothetical protein THAR02_01116	NA	NA	NA	NA	NA	NA	NA	NA	NA
THAR02_01144	10	JOKZ01000019.1	KKP06759.1	585	hypothetical protein THAR02_01144	NA	NA	NA	NA	NA	NA	NA	NA	NA
THAR02_01314	10	JOKZ01000022.1	KKP06616.1	486	NADH-ubiquinone oxidoreductase 51 kDa subunit, mitochondrial	NA	NA	NA	NA	NA	NA	NA	NA	NA
THAR02_01407	10	JOKZ01000025.1	KKP06449.1	731	hypothetical protein THAR02_01407	NA	NA	NA	NA	NA	NA	NA	NA	NA
THAR02_01771	10	JOKZ01000032.1	KKP06168.1	466	hypothetical protein THAR02_01771	NA	NA	NA	NA	NA	NA	NA	NA	NA
THAR02_01787	10	JOKZ01000033.1	KKP06091.1	504	hypothetical protein THAR02_01787	NA	NA	NA	NA	NA	NA	NA	NA	NA
THAR02_01959	10	JOKZ01000037.1	KKP05920.1	337	hypothetical protein THAR02_01959	NA	NA	NA	NA	NA	NA	NA	NA	NA
THAR02_02019	10	JOKZ01000038.1	KKP05902.1	567	asparaginyl-tRNA synthetase	NA	NA	NA	NA	NA	NA	NA	NA	NA
THAR02_02068	10	JOKZ01000039.1	KKP05871.1	441	hypothetical protein THAR02_02068	NA	NA	NA	NA	NA	NA	NA	NA	NA
THAR02_02094	10	JOKZ01000040.1	KKP05810.1	627	hypothetical protein THAR02_02094	NA	NA	NA	NA	NA	NA	NA	NA	NA
THAR02_02256	10	JOKZ01000044.1	KKP05615.1	501	hypothetical protein THAR02_02256	NA	NA	NA	NA	NA	NA	NA	NA	NA
THAR02_02412	10	JOKZ01000048.1	KKP05452.1	866	hypothetical protein THAR02_02412	NA	NA	NA	NA	NA	NA	NA	NA	NA
THAR02_02539	10	JOKZ01000051.1	KKP05350.1	647	calcineurin-like phosphoesterase	NA	NA	NA	NA	NA	NA	NA	NA	NA
THAR02_02542	10	JOKZ01000051.1	KKP05353.1	884	hypothetical protein THAR02_02542	NA	NA	NA	NA	NA	NA	NA	NA	NA
THAR02_02640	10	JOKZ01000054.1	KKP05250.1	1353	hypothetical protein THAR02_02640	NA	NA	NA	NA	NA	NA	NA	NA	NA
THAR02_02665	10	JOKZ01000055.1	KKP05213.1	163	lactobacillus shifted protein	NA	NA	NA	NA	NA	NA	NA	NA	NA
THAR02_02701	10	JOKZ01000056.1	KKP05182.1	329	hypothetical protein THAR02_02701	NA	NA	NA	NA	NA	NA	NA	NA	NA
THAR02_02750	10	JOKZ01000057.1	KKP05155.1	367	hypothetical protein THAR02_02750	NA	NA	NA	NA	NA	NA	NA	NA	NA
THAR02_03024	10	JOKZ01000065.1	KKP04846.1	360	hypothetical protein THAR02_03024	NA	NA	NA	NA	NA	NA	NA	NA	NA
THAR02_03149	10	JOKZ01000068.1	KKP04737.1	529	hypothetical protein THAR02_03149	NA	NA	NA	NA	NA	NA	NA	NA	NA
THAR02_03223	10	JOKZ01000070.1	KKP04680.1	854	Cullin 3	NA	NA	NA	NA	NA	NA	NA	NA	NA
THAR02_03396	10	JOKZ01000075.1	KKP04511.1	525	sporulation protein RMD1	NA	NA	NA	NA	NA	NA	NA	NA	NA
THAR02_03401	10	JOKZ01000075.1	KKP04516.1	1199	structural maintenance-chromosome 3 (chondroitin sulfate proteoglycan 6)	NA	NA	NA	NA	NA	NA	NA	NA	NA
THAR02_03524	10	JOKZ01000079.1	KKP04382.1	620	sorting nexin-41	NA	NA	NA	NA	NA	NA	NA	NA	NA
THAR02_03529	10	JOKZ01000079.1	KKP04387.1	1459	hypothetical protein THAR02_03529	NA	NA	NA	NA	NA	NA	NA	NA	NA
THAR02_03547	10	JOKZ01000080.1	KKP04344.1	721	hypothetical protein THAR02_03547	NA	NA	NA	NA	NA	NA	NA	NA	NA
THAR02_03622	10	JOKZ01000082.1	KKP04271.1	268	hypothetical protein THAR02_03622	NA	NA	NA	NA	NA	NA	NA	NA	NA
THAR02_03623	10	JOKZ01000082.1	KKP04272.1	605	phosphatidylinositol glycan, class T	NA	NA	NA	NA	NA	NA	NA	NA	NA
THAR02_03633	10	JOKZ01000082.1	KKP04282.1	1098	hypothetical protein THAR02_03633	NA	NA	NA	NA	NA	NA	NA	NA	NA
THAR02_03643	10	JOKZ01000083.1	KKP04234.1	576	hypothetical protein THAR02_03643	NA	NA	NA	NA	NA	NA	NA	NA	NA
THAR02_03800	10	JOKZ01000088.1	KKP04074.1	543	hypothetical protein THAR02_03800	NA	NA	NA	NA	NA	NA	NA	NA	NA
THAR02_03874	10	JOKZ01000090.1	KKP04023.1	509	hypothetical protein THAR02_03874	NA	NA	NA	NA	NA	NA	NA	NA	NA
THAR02_03892	10	JOKZ01000091.1	KKP03977.1	788	hypothetical protein THAR02_03892	NA	NA	NA	NA	NA	NA	NA	NA	NA
THAR02_03953	10	JOKZ01000092.1	KKP03971.1	616	hypothetical protein THAR02_03953	NA	NA	NA	NA	NA	NA	NA	NA	NA
THAR02_03988	10	JOKZ01000094.1	KKP03900.1	418	hypothetical protein THAR02_03988	NA	NA	NA	NA	NA	NA	NA	NA	NA
THAR02_04015	10	JOKZ01000095.1	KKP03866.1	670	ubiquitin-like 1-activating enzyme E1 B	NA	NA	NA	NA	NA	NA	NA	NA	NA
THAR02_04068	10	JOKZ01000096.1	KKP03856.1	1224	serine/threonine protein kinase	NA	NA	NA	NA	NA	NA	NA	NA	NA
THAR02_04282	10	JOKZ01000104.1	KKP03598.1	785	hypothetical protein THAR02_04282	NA	NA	NA	NA	NA	NA	NA	NA	NA
THAR02_04319	10	JOKZ01000105.1	KKP03576.1	371	TGS domain-containing protein	NA	NA	NA	NA	NA	NA	NA	NA	NA
THAR02_04533	10	JOKZ01000112.1	KKP03390.1	145	40S ribosomal protein S23	NA	NA	NA	NA	NA	NA	NA	NA	NA
THAR02_04652	10	JOKZ01000118.1	KKP03223.1	893	hypothetical protein THAR02_04652	NA	NA	NA	NA	NA	NA	NA	NA	NA
THAR02_04703	10	JOKZ01000120.1	KKP03184.1	1175	hypothetical protein THAR02_04703	NA	NA	NA	NA	NA	NA	NA	NA	NA
THAR02_05002	10	JOKZ01000132.1	KKP02880.1	249	hypothetical protein THAR02_05002	NA	NA	NA	NA	NA	NA	NA	NA	NA
THAR02_05299	10	JOKZ01000143.1	KKP02611.1	1201	hypothetical protein THAR02_05299	NA	NA	NA	NA	NA	NA	NA	NA	NA
THAR02_05350	10	JOKZ01000146.1	KKP02537.1	1950	hypothetical protein THAR02_05350	NA	NA	NA	NA	NA	NA	NA	NA	NA
THAR02_05483	10	JOKZ01000151.1	KKP02417.1	253	RNA polymerase II subunit A domain phosphatase SSU72	NA	NA	NA	NA	NA	NA	NA	NA	NA
THAR02_05484	10	JOKZ01000151.1	KKP02418.1	505	hypothetical protein THAR02_05484	NA	NA	NA	NA	NA	NA	NA	NA	NA
THAR02_05612	10	JOKZ01000157.1	KKP02283.1	269	hypothetical protein THAR02_05612	NA	NA	NA	NA	NA	NA	NA	NA	NA
THAR02_05633	10	JOKZ01000158.1	KKP02269.1	253	TATA-box-binding protein	NA	NA	NA	NA	NA	NA	NA	NA	NA
THAR02_05734	10	JOKZ01000163.1	KKP02148.1	457	CCCH zinc finger DNA binding protein	NA	NA	NA	NA	NA	NA	NA	NA	NA
THAR02_05751	10	JOKZ01000163.1	KKP02165.1	380	hypothetical protein THAR02_05751	NA	NA	NA	NA	NA	NA	NA	NA	NA
THAR02_05764	10	JOKZ01000164.1	KKP02133.1	378	hypothetical protein THAR02_05764	NA	NA	NA	NA	NA	NA	NA	NA	NA
THAR02_05776	10	JOKZ01000165.1	KKP02098.1	603	ARP2/3 complex 34 kDa subunit	NA	NA	NA	NA	NA	NA	NA	NA	NA
THAR02_05914	10	JOKZ01000170.1	KKP01987.1	471	D-3-phosphoglycerate dehydrogenase 2	NA	NA	NA	NA	NA	NA	NA	NA	NA
THAR02_05924	10	JOKZ01000170.1	KKP01997.1	597	cell division cycle 20-like protein 1, cofactor-APC complex	NA	NA	NA	NA	NA	NA	NA	NA	NA
THAR02_05969	10	JOKZ01000172.1	KKP01941.1	234	hypothetical protein THAR02_05969	NA	NA	NA	NA	NA	NA	NA	NA	NA
THAR02_06023	10	JOKZ01000175.1	KKP01858.1	669	hypothetical protein THAR02_06023	NA	NA	NA	NA	NA	NA	NA	NA	NA
THAR02_06048	10	JOKZ01000176.1	KKP01836.1	595	hypothetical protein THAR02_06048	NA	NA	NA	NA	NA	NA	NA	NA	NA
THAR02_06117	10	JOKZ01000179.1	KKP01778.1	833	acetyltransferase	NA	NA	NA	NA	NA	NA	NA	NA	NA
THAR02_06276	10	JOKZ01000186.1	KKP01639.1	539	hypothetical protein THAR02_06276	NA	NA	NA	NA	NA	NA	NA	NA	NA
THAR02_06396	10	JOKZ01000193.1	KKP01492.1	464	pre-mRNA-splicing factor SLU7	NA	NA	NA	NA	NA	NA	NA	NA	NA
THAR02_06399	10	JOKZ01000193.1	KKP01495.1	1078	hypothetical protein THAR02_06399	NA	NA	NA	NA	NA	NA	NA	NA	NA
THAR02_06619	10	JOKZ01000204.1	KKP01261.1	680	hypothetical protein THAR02_06619	NA	NA	NA	NA	NA	NA	NA	NA	NA
THAR02_06739	10	JOKZ01000210.1	KKP01141.1	388	hypothetical protein THAR02_06739	NA	NA	NA	NA	NA	NA	NA	NA	NA
THAR02_06972	10	JOKZ01000222.1	KKP00929.1	584	hypothetical protein THAR02_06972	NA	NA	NA	NA	NA	NA	NA	NA	NA
THAR02_07053	10	JOKZ01000227.1	KKP00838.1	192	hypothetical protein THAR02_07053	NA	NA	NA	NA	NA	NA	NA	NA	NA
THAR02_07101	10	JOKZ01000229.1	KKP00806.1	158	hypothetical protein THAR02_07101	NA	NA	NA	NA	NA	NA	NA	NA	NA
THAR02_07210	10	JOKZ01000236.1	KKP00696.1	1264	hypothetical protein THAR02_07210	NA	NA	NA	NA	NA	NA	NA	NA	NA
THAR02_07215	10	JOKZ01000237.1	KKP00681.1	822	hypothetical protein THAR02_07215	NA	NA	NA	NA	NA	NA	NA	NA	NA
THAR02_07335	10	JOKZ01000245.1	KKP00557.1	1962	proteasome activator subunit 4	NA	NA	NA	NA	NA	NA	NA	NA	NA
THAR02_07429	10	JOKZ01000251.1	KKP00457.1	455	hypothetical protein THAR02_07429	NA	NA	NA	NA	NA	NA	NA	NA	NA
THAR02_07521	10	JOKZ01000257.1	KKP00362.1	800	hypothetical protein THAR02_07521	NA	NA	NA	NA	NA	NA	NA	NA	NA
THAR02_07572	10	JOKZ01000260.1	KKP00332.1	1138	hypothetical protein THAR02_07572	NA	NA	NA	NA	NA	NA	NA	NA	NA
THAR02_07610	10	JOKZ01000263.1	KKP00289.1	238	hypothetical protein THAR02_07610	NA	NA	NA	NA	NA	NA	NA	NA	NA
THAR02_07718	10	JOKZ01000270.1	KKP00194.1	803	hypothetical protein THAR02_07718	NA	NA	NA	NA	NA	NA	NA	NA	NA
THAR02_07802	10	JOKZ01000276.1	KKP00095.1	1328	hypothetical protein THAR02_07802	NA	NA	NA	NA	NA	NA	NA	NA	NA
THAR02_08126	10	JOKZ01000300.1	KKO99776.1	2418	myosin heavy chain	NA	NA	NA	NA	NA	NA	NA	NA	NA
THAR02_08150	10	JOKZ01000302.1	KKO99744.1	212	V-type proton ATPase subunit E	NA	NA	NA	NA	NA	NA	NA	NA	NA
THAR02_08170	10	JOKZ01000304.1	KKO99718.1	1041	hypothetical protein THAR02_08170	NA	NA	NA	NA	NA	NA	NA	NA	NA
THAR02_08171	10	JOKZ01000304.1	KKO99719.1	810	methyltransferase	NA	NA	NA	NA	NA	NA	NA	NA	NA
THAR02_08306	10	JOKZ01000313.1	KKO99603.1	171	succinate dehydrogenase (ubiquinone) membrane anchor subunit	NA	NA	NA	NA	NA	NA	NA	NA	NA
THAR02_08379	10	JOKZ01000320.1	KKO99510.1	1377	hypothetical protein THAR02_08379	NA	NA	NA	NA	NA	NA	NA	NA	NA
THAR02_08397	10	JOKZ01000321.1	KKO99507.1	398	hypothetical protein THAR02_08397	NA	NA	NA	NA	NA	NA	NA	NA	NA
THAR02_08502	10	JOKZ01000330.1	KKO99397.1	833	hypothetical protein THAR02_08502	NA	NA	NA	NA	NA	NA	NA	NA	NA
THAR02_08771	10	JOKZ01000354.1	KKO99116.1	401	BRCA1 C Terminus domain-containing protein	NA	NA	NA	NA	NA	NA	NA	NA	NA
THAR02_08836	10	JOKZ01000359.1	KKO99067.1	4029	E3 ubiquitin-protein ligase HUWE1	NA	NA	NA	NA	NA	NA	NA	NA	NA
THAR02_08844	10	JOKZ01000360.1	KKO99056.1	675	hypothetical protein THAR02_08844	NA	NA	NA	NA	NA	NA	NA	NA	NA
THAR02_09240	10	JOKZ01000398.1	KKO98655.1	559	vacuolar protein 8	NA	NA	NA	NA	NA	NA	NA	NA	NA
THAR02_09413	10	JOKZ01000415.1	KKO98485.1	533	T-complex protein 1 subunit delta	NA	NA	NA	NA	NA	NA	NA	NA	NA
THAR02_09524	10	JOKZ01000428.1	KKO98368.1	1756	DNA-directed RNA polymerase II subunit RPB1	NA	NA	NA	NA	NA	NA	NA	NA	NA
THAR02_09740	10	JOKZ01000453.1	KKO98150.1	627	AGC/NDR/NDR protein kinase	NA	NA	NA	NA	NA	NA	NA	NA	NA
THAR02_09751	10	JOKZ01000454.1	KKO98143.1	125	endoribonuclease L-PSP	NA	NA	NA	NA	NA	NA	NA	NA	NA
THAR02_09837	10	JOKZ01000467.1	KKO98051.1	368	hypothetical protein THAR02_09837	NA	NA	NA	NA	NA	NA	NA	NA	NA
THAR02_09874	10	JOKZ01000472.1	KKO98022.1	424	aminotransferase class I and II	NA	NA	NA	NA	NA	NA	NA	NA	NA
THAR02_09899	10	JOKZ01000476.1	KKO97999.1	779	hypothetical protein THAR02_09899	NA	NA	NA	NA	NA	NA	NA	NA	NA
THAR02_09916	10	JOKZ01000478.1	KKO97983.1	460	phosphatidate cytidylyltransferase	NA	NA	NA	NA	NA	NA	NA	NA	NA
THAR02_09931	10	JOKZ01000480.1	KKO97964.1	248	hypothetical protein THAR02_09931	NA	NA	NA	NA	NA	NA	NA	NA	NA
THAR02_09944	10	JOKZ01000483.1	KKO97946.1	1080	hypothetical protein THAR02_09944	NA	NA	NA	NA	NA	NA	NA	NA	NA
THAR02_09979	10	JOKZ01000487.1	KKO97918.1	553	hypothetical protein THAR02_09979, partial	NA	NA	NA	NA	NA	NA	NA	NA	NA
THAR02_10024	10	JOKZ01000493.1	KKO97868.1	382	galactose-1-phosphate uridylyltransferase	NA	NA	NA	NA	NA	NA	NA	NA	NA
THAR02_10124	10	JOKZ01000506.1	KKO97777.1	907	hypothetical protein THAR02_10124	NA	NA	NA	NA	NA	NA	NA	NA	NA
THAR02_10174	10	JOKZ01000514.1	KKO97717.1	690	hypothetical protein THAR02_10174	NA	NA	NA	NA	NA	NA	NA	NA	NA
THAR02_10254	10	JOKZ01000527.1	KKO97642.1	244	U2 small nuclear ribonucleoprotein A\'	NA	NA	NA	NA	NA	NA	NA	NA	NA
THAR02_10295	10	JOKZ01000534.1	KKO97603.1	259	40S ribosomal protein S4	NA	NA	NA	NA	NA	NA	NA	NA	NA
THAR02_10311	10	JOKZ01000537.1	KKO97582.1	613	protein phosphatase 2C	NA	NA	NA	NA	NA	NA	NA	NA	NA
THAR02_10315	10	JOKZ01000537.1	KKO97586.1	151	mitochondrial import receptor subunit tom-22	NA	NA	NA	NA	NA	NA	NA	NA	NA
THAR02_10435	10	JOKZ01000564.1	KKO97456.1	321	hypothetical protein THAR02_10435	NA	NA	NA	NA	NA	NA	NA	NA	NA
THAR02_10568	10	JOKZ01000587.1	KKO97333.1	250	hypothetical protein THAR02_10568	NA	NA	NA	NA	NA	NA	NA	NA	NA
THAR02_10571	10	JOKZ01000588.1	KKO97320.1	282	hypothetical protein THAR02_10571	NA	NA	NA	NA	NA	NA	NA	NA	NA
THAR02_10638	10	JOKZ01000600.1	KKO97257.1	429	hypothetical protein THAR02_10638	NA	NA	NA	NA	NA	NA	NA	NA	NA
THAR02_10652	10	JOKZ01000603.1	KKO97245.1	602	hypothetical protein THAR02_10652	NA	NA	NA	NA	NA	NA	NA	NA	NA
THAR02_10704	10	JOKZ01000615.1	KKO97194.1	202	hypothetical protein THAR02_10704	NA	NA	NA	NA	NA	NA	NA	NA	NA
THAR02_10756	10	JOKZ01000631.1	KKO97138.1	657	6-phosphofructo-2-kinase	NA	NA	NA	NA	NA	NA	NA	NA	NA
THAR02_10860	10	JOKZ01000657.1	KKO97037.1	644	hypothetical protein THAR02_10860	NA	NA	NA	NA	NA	NA	NA	NA	NA
THAR02_10874	10	JOKZ01000662.1	KKO97021.1	252	transcription initiation factor TFIID/TFIIF subunit	NA	NA	NA	NA	NA	NA	NA	NA	NA
THAR02_11083	10	JOKZ01000724.1	KKO96813.1	435	high-affinity iron transporter	NA	NA	NA	NA	NA	NA	NA	NA	NA
THAR02_11121	10	JOKZ01000737.1	KKO96775.1	871	hypothetical protein THAR02_11121	NA	NA	NA	NA	NA	NA	NA	NA	NA
THAR02_11123	10	JOKZ01000738.1	KKO96771.1	559	hypothetical protein THAR02_11123	NA	NA	NA	NA	NA	NA	NA	NA	NA
[truncated: 1,274 more rows]

## Sheet: Cluster classification Ta
GENE	CLUSTER	Replicon.Accession	Protein.product	Length	Protein.name	Annotation_Cazy	GH.family	CBM	Genome.annotation	Blast2go_Annotation	Pfam_Annotation	Enzyme.Codes.list	Gi	secretome detection
[truncated: 2,601 more rows]
