# Supplementary material for: Network of proteins, enzymes and genes linked to biomass degradation shared by Trichoderma species
Source: Sci Rep. 2018 Jan 22;8:1341. doi: 10.1038/s41598-018-19671-w (PMC5778038; doi:10.1038/s41598-018-19671-w)
Supplement: Supplementary file 6 — Supplementary Information 6 [file 41598_2018_19671_MOESM6_ESM.xlsx]

## Sheet: README
Supplementary Information 6: Mapping statistics from tanscriptome analysis and RNA-Seq differencial expression analysis
The biological triplicate was mapped against different references genomes and the differencial expression between treatments (cellulose and glucose growth conditions) were measured.
Sheet name in this file	Description
Mapping Statistics	mapping statistics according to reference genome
RNA-seq Ta x T.harzianum T6776	Differencial expression of Ta agaist T. harzianum T6776 public genome
RNA-seq Th x T.harzianum T6776	Differencial expression of Th agaist T. harzianum T6776 public genome
RNA-seq Tr X T.harzianum T6776	Differencial expression of Tr agaist T. harzianum T6776 public genome
RNA-seq Ta x TatrovirideJCN9410	Differencial expression of Ta agaist T. atroviride JCN9410 public genome
RNA-seq Tr x Treeseiv2.0 JGI	Differencial expression of Tr agaist T. reesei JCN9410 public genome

## Sheet: Mapping Statistics
Mapping statistics according to reference genome
Strain	Genome Reference	Number of mapped base pairs	% bp mapped	% bp not mapped
Th	T. harzianum T6776	44,870,511	78.22	21.78
Tr	T. harzianum T6776	45,429,739	72.77	27.23
Ta	T. harzianum T6776	53,095,201	71.43	28.57
Ta	T. atroviride JCM 9410	57,773,162	77.72	22.28
Tr	T. reesei v2.0 JGI	55,623,305	83.57	16.43

## Sheet: RNA-seq Ta x T.harzianum T6776
Feature ID	Experiment - Range (original values)	Experiment - IQR (original values)	Experiment - Difference (original values)	Experiment - Fold Change (original values)	Experiment - Range (transformed values)	Experiment - IQR (transformed values)	Experiment - Difference (transformed values)	Experiment - Fold Change (Transformed values)	Experiment - Range (normalized values)	Experiment - IQR (normalized values)	Experiment - Difference (normalized values)	Experiment - Fold Change (normalized values)	Kal's Z-test: celulose vs glicose original values - Proportions difference	Kal's Z-test: celulose vs glicose original values - Proportions fold change	Kal's Z-test: celulose vs glicose original values - Test statistic	Kal's Z-test: celulose vs glicose original values - P-value	Kal's Z-test: celulose vs glicose original values - Bonferroni	glicose - 0020_G1_trimmed RNA-Seq - Expression values	glicose - 0020_G1_trimmed RNA-Seq - Normalized expression values	glicose - 0020_G1_trimmed RNA-Seq - Transformed values	glicose - 0020_G1_trimmed RNA-Seq - Unique gene reads	glicose - 0020_G1_trimmed RNA-Seq - Total gene reads	glicose - 0020_G1_trimmed RNA-Seq - RPKM	glicose - 0020_G1_trimmed RNA-Seq - Chromosome	glicose - 0020_G1_trimmed RNA-Seq - Chromosome region start	glicose - 0020_G1_trimmed RNA-Seq - Chromosome region end	glicose - Normalized means	glicose - Transformed means	glicose - Means	celulose - 0020_C1_trimmed RNA-Seq-1 - Expression values	celulose - 0020_C1_trimmed RNA-Seq-1 - Normalized expression values	celulose - 0020_C1_trimmed RNA-Seq-1 - Transformed values	celulose - 0020_C1_trimmed RNA-Seq-1 - Unique gene reads	celulose - 0020_C1_trimmed RNA-Seq-1 - Total gene reads	celulose - 0020_C1_trimmed RNA-Seq-1 - RPKM	celulose - 0020_C1_trimmed RNA-Seq-1 - Chromosome	celulose - 0020_C1_trimmed RNA-Seq-1 - Chromosome region start	celulose - 0020_C1_trimmed RNA-Seq-1 - Chromosome region end	celulose - Normalized means	celulose - Transformed means	celulose - Means
THAR02_00001	0	0	0	1	NaN	0	NaN	NaN	NaN	0	NaN	NaN	0	1	0	1	1	0	-1.79769e+308	-1.79769e+308	0	0	0	JOKZ01000001	130	1830	-1.79769e+308	-1.79769e+308	0	0	-1.79769e+308	-1.79769e+308	0	0	0	JOKZ01000001	130	1830	-1.79769e+308	-1.79769e+308	0
THAR02_00002	0	0	0	1	NaN	0	NaN	NaN	NaN	0	NaN	NaN	0	1	0	1	1	0	-1.79769e+308	-1.79769e+308	0	0	0	JOKZ01000001	5338	7280	-1.79769e+308	-1.79769e+308	0	0	-1.79769e+308	-1.79769e+308	0	0	0	JOKZ01000001	5338	7280	-1.79769e+308	-1.79769e+308	0
THAR02_00003	7.63194	7.63194	7.63194	2.42511	1.27805	1.27805	1.27805	1.5279	0.649425	0.649425	0.649425	1.22604	1.17418e-05	3.26779	2.44287	0.0145711	1	5.35535	2.87301	2.42098	1	1	5.35535	JOKZ01000001	8993	12476	2.87301	2.42098	5.35535	12.9873	3.52244	3.69903	7	7	12.9873	JOKZ01000001	8993	12476	3.52244	3.69903	12.9873
THAR02_00004	0	0	0	1	NaN	0	NaN	NaN	NaN	0	NaN	NaN	0	1	0	1	1	0	-1.79769e+308	-1.79769e+308	0	0	0	JOKZ01000001	13121	16792	-1.79769e+308	-1.79769e+308	0	0	-1.79769e+308	-1.79769e+308	0	0	0	JOKZ01000001	13121	16792	-1.79769e+308	-1.79769e+308	0
THAR02_00005	15.7274	15.7274	15.7274	1.79769e+308	1.79769e+308	0	1.79769e+308	0	1.79769e+308	0	1.79769e+308	0	2.04892e-05	1.79769e+308	4.60354	4.15374e-06	0.0477597	0	-1.79769e+308	-1.79769e+308	0	0	0	JOKZ01000001	17334	18155	-1.79769e+308	-1.79769e+308	0	15.7274	3.82239	3.97521	2	2	15.7274	JOKZ01000001	17334	18155	3.82239	3.97521	15.7274
THAR02_00006	14.1755	14.1755	-14.1755	-1.85856	0.894186	0.894186	-0.894186	-1.22104	1.10529	1.10529	-1.10529	-1.28333	-8.1583e-06	-1.37928	-1.05814	0.289994	1	30.6862	5.00638	4.93952	4	4	30.6862	JOKZ01000001	18828	21176	5.00638	4.93952	30.6862	16.5107	3.90108	4.04533	6	6	16.5107	JOKZ01000001	18828	21176	3.90108	4.04533	16.5107
THAR02_00007	0	0	0	1	NaN	0	NaN	NaN	NaN	0	NaN	NaN	0	1	0	1	1	0	-1.79769e+308	-1.79769e+308	0	0	0	JOKZ01000001	21946	22812	-1.79769e+308	-1.79769e+308	0	0	-1.79769e+308	-1.79769e+308	0	0	0	JOKZ01000001	21946	22812	-1.79769e+308	-1.79769e+308	0
THAR02_00008	1.36688	1.36688	1.36688	1.79769e+308	1.79769e+308	0	1.79769e+308	0	NaN	0	NaN	NaN	1.78073e-06	1.79769e+308	1.35714	0.174735	1	0	-1.79769e+308	-1.79769e+308	0	0	0	JOKZ01000001	26337	31065	-1.79769e+308	-1.79769e+308	0	1.36688	-1.79769e+308	0.450882	1	1	1.36688	JOKZ01000001	26337	31065	-1.79769e+308	0.450882	1.36688
THAR02_00009	0	0	0	1	NaN	0	NaN	NaN	NaN	0	NaN	NaN	0	1	0	1	1	0	-1.79769e+308	-1.79769e+308	0	0	0	JOKZ01000001	31769	32746	-1.79769e+308	-1.79769e+308	0	0	-1.79769e+308	-1.79769e+308	0	0	0	JOKZ01000001	31769	32746	-1.79769e+308	-1.79769e+308	0
THAR02_00010	0	0	0	1	NaN	0	NaN	NaN	NaN	0	NaN	NaN	0	1	0	1	1	0	-1.79769e+308	-1.79769e+308	0	0	0	JOKZ01000001	33380	34154	-1.79769e+308	-1.79769e+308	0	0	-1.79769e+308	-1.79769e+308	0	0	0	JOKZ01000001	33380	34154	-1.79769e+308	-1.79769e+308	0
THAR02_00011	42.3302	42.3302	42.3302	2.83686	1.50429	1.50429	1.50429	1.33234	1.42531	1.42531	1.42531	1.30842	6.28886e-05	3.82262	5.95937	2.53214e-09	2.91145e-05	23.0449	4.62136	4.52637	2	2	23.0449	JOKZ01000001	34565	36146	4.62136	4.52637	23.0449	65.375	6.04667	6.03067	16	16	65.375	JOKZ01000001	34565	36146	6.04667	6.03067	65.375
THAR02_00012	14.4207	14.4207	-14.4207	-2.07197	1.051	1.051	-1.051	-1.28028	1.29989	1.29989	-1.29989	-1.36302	-9.42284e-06	-1.53766	-1.30608	0.191526	1	27.8733	4.88068	4.80081	1	1	27.8733	JOKZ01000001	38113	39073	4.88068	4.80081	27.8733	13.4526	3.58079	3.74981	2	2	13.4526	JOKZ01000001	38113	39073	3.58079	3.74981	13.4526
THAR02_00013	0	0	0	1	NaN	0	NaN	NaN	NaN	0	NaN	NaN	0	1	0	1	1	0	-1.79769e+308	-1.79769e+308	0	0	0	JOKZ01000001	39558	40054	-1.79769e+308	-1.79769e+308	0	0	-1.79769e+308	-1.79769e+308	0	0	0	JOKZ01000001	39558	40054	-1.79769e+308	-1.79769e+308	0
THAR02_00014	0	0	0	1	NaN	0	NaN	NaN	NaN	0	NaN	NaN	0	1	0	1	1	0	-1.79769e+308	-1.79769e+308	0	0	0	JOKZ01000001	40732	42115	-1.79769e+308	-1.79769e+308	0	0	-1.79769e+308	-1.79769e+308	0	0	0	JOKZ01000001	40732	42115	-1.79769e+308	-1.79769e+308	0
THAR02_00015	0	0	0	1	NaN	0	NaN	NaN	NaN	0	NaN	NaN	0	1	0	1	1	0	-1.79769e+308	-1.79769e+308	0	0	0	JOKZ01000001	44107	45279	-1.79769e+308	-1.79769e+308	0	0	-1.79769e+308	-1.79769e+308	0	0	0	JOKZ01000001	44107	45279	-1.79769e+308	-1.79769e+308	0
THAR02_00016	0	0	0	1	NaN	0	NaN	NaN	NaN	0	NaN	NaN	0	1	0	1	1	0	-1.79769e+308	-1.79769e+308	0	0	0	JOKZ01000001	46852	47848	-1.79769e+308	-1.79769e+308	0	0	-1.79769e+308	-1.79769e+308	0	0	0	JOKZ01000001	46852	47848	-1.79769e+308	-1.79769e+308	0
THAR02_00017	0	0	0	1	NaN	0	NaN	NaN	NaN	0	NaN	NaN	0	1	0	1	1	0	-1.79769e+308	-1.79769e+308	0	0	0	JOKZ01000001	48611	49963	-1.79769e+308	-1.79769e+308	0	0	-1.79769e+308	-1.79769e+308	0	0	0	JOKZ01000001	48611	49963	-1.79769e+308	-1.79769e+308	0
THAR02_00018	0	0	0	1	NaN	0	NaN	NaN	NaN	0	NaN	NaN	0	1	0	1	1	0	-1.79769e+308	-1.79769e+308	0	0	0	JOKZ01000001	51517	52533	-1.79769e+308	-1.79769e+308	0	0	-1.79769e+308	-1.79769e+308	0	0	0	JOKZ01000001	51517	52533	-1.79769e+308	-1.79769e+308	0
THAR02_00019	24.2323	24.2323	24.2323	1.79769e+308	1.79769e+308	0	1.79769e+308	0	1.79769e+308	0	1.79769e+308	0	3.15691e-05	1.79769e+308	5.71428	1.1017e-08	0.000126674	0	-1.79769e+308	-1.79769e+308	0	0	0	JOKZ01000001	52917	53983	-1.79769e+308	-1.79769e+308	0	24.2323	4.49232	4.59886	4	4	24.2323	JOKZ01000001	52917	53983	4.49232	4.59886	24.2323
THAR02_00020	6.02887	6.02887	6.02887	1.79769e+308	1.79769e+308	0	1.79769e+308	0	NaN	0	NaN	NaN	7.85425e-06	1.79769e+308	2.85023	0.00436873	1	0	-1.79769e+308	-1.79769e+308	0	0	0	JOKZ01000001	55537	61969	-1.79769e+308	-1.79769e+308	0	6.02887	-1.79769e+308	2.59189	6	6	6.02887	JOKZ01000001	55537	61969	-1.79769e+308	2.59189	6.02887
THAR02_00021	0	0	0	1	NaN	0	NaN	NaN	NaN	0	NaN	NaN	0	1	0	1	1	0	-1.79769e+308	-1.79769e+308	0	0	0	JOKZ01000001	63389	65002	-1.79769e+308	-1.79769e+308	0	0	-1.79769e+308	-1.79769e+308	0	0	0	JOKZ01000001	63389	65002	-1.79769e+308	-1.79769e+308	0
THAR02_00022	67.7711	67.7711	-67.7711	-16.7057	4.06227	4.06227	-4.06227	-2.92581	1.79769e+308	0	-1.79769e+308	0	-6.40728e-05	-12.3977	-6.53169	6.50312e-11	7.47729e-07	72.0862	6.14225	6.17165	5	5	72.0862	JOKZ01000001	65185	66682	6.14225	6.17165	72.0862	4.31506	-1.79769e+308	2.10938	1	1	4.31506	JOKZ01000001	65185	66682	-1.79769e+308	2.10938	4.31506
THAR02_00023	4.70791	4.70791	4.70791	1.79769e+308	1.79769e+308	0	1.79769e+308	0	NaN	0	NaN	NaN	6.13333e-06	1.79769e+308	2.5187	0.011779	1	0	-1.79769e+308	-1.79769e+308	0	0	0	JOKZ01000001	67257	68629	-1.79769e+308	-1.79769e+308	0	4.70791	-1.79769e+308	2.23509	1	1	4.70791	JOKZ01000001	67257	68629	-1.79769e+308	2.23509	4.70791
THAR02_00024	5.96857	5.96857	5.96857	1.79769e+308	1.79769e+308	0	1.79769e+308	0	NaN	0	NaN	NaN	7.77568e-06	1.79769e+308	2.83594	0.00456909	1	0	-1.79769e+308	-1.79769e+308	0	0	0	JOKZ01000001	69853	70935	-1.79769e+308	-1.79769e+308	0	5.96857	-1.79769e+308	2.57738	1	1	5.96857	JOKZ01000001	69853	70935	-1.79769e+308	2.57738	5.96857
THAR02_00025	7.76296	7.76296	7.76296	1.79769e+308	1.79769e+308	0	1.79769e+308	0	NaN	0	NaN	NaN	1.01134e-05	1.79769e+308	3.23427	0.00121955	1	0	-1.79769e+308	-1.79769e+308	0	0	0	JOKZ01000001	71985	74482	-1.79769e+308	-1.79769e+308	0	7.76296	-1.79769e+308	2.95661	3	3	7.76296	JOKZ01000001	71985	74482	-1.79769e+308	2.95661	7.76296
THAR02_00026	311.133	311.133	-311.133	-2.31314	1.20985	1.20985	-1.20985	-1.15337	0.905486	0.905486	-0.905486	-1.11315	-0.00022121	-1.71664	-7.03647	1.97176e-12	2.26713e-08	548.071	8.90818	9.09822	25	25	548.071	JOKZ01000001	77076	77948	8.90818	9.09822	548.071	236.938	8.0027	7.88836	32	32	236.938	JOKZ01000001	77076	77948	8.0027	7.88836	236.938
THAR02_00027	2.03014	2.03014	2.03014	1.79769e+308	1.79769e+308	0	1.79769e+308	0	NaN	0	NaN	NaN	2.64481e-06	1.79769e+308	1.65396	0.0981361	1	0	-1.79769e+308	-1.79769e+308	0	0	0	JOKZ01000001	81776	84959	-1.79769e+308	-1.79769e+308	0	2.03014	-1.79769e+308	1.02158	1	1	2.03014	JOKZ01000001	81776	84959	-1.79769e+308	1.02158	2.03014
THAR02_00028	0	0	0	1	NaN	0	NaN	NaN	NaN	0	NaN	NaN	0	1	0	1	1	0	-1.79769e+308	-1.79769e+308	0	0	0	JOKZ01000001	85584	86128	-1.79769e+308	-1.79769e+308	0	0	-1.79769e+308	-1.79769e+308	0	0	0	JOKZ01000001	85584	86128	-1.79769e+308	-1.79769e+308	0
THAR02_00029	0	0	0	1	NaN	0	NaN	NaN	NaN	0	NaN	NaN	0	1	0	1	1	0	-1.79769e+308	-1.79769e+308	0	0	0	JOKZ01000001	90116	90858	-1.79769e+308	-1.79769e+308	0	0	-1.79769e+308	-1.79769e+308	0	0	0	JOKZ01000001	90116	90858	-1.79769e+308	-1.79769e+308	0
THAR02_00030	0	0	0	1	NaN	0	NaN	NaN	NaN	0	NaN	NaN	0	1	0	1	1	0	-1.79769e+308	-1.79769e+308	0	0	0	JOKZ01000001	92882	93942	-1.79769e+308	-1.79769e+308	0	0	-1.79769e+308	-1.79769e+308	0	0	0	JOKZ01000001	92882	93942	-1.79769e+308	-1.79769e+308	0
THAR02_00031	0	0	0	1	NaN	0	NaN	NaN	NaN	0	NaN	NaN	0	1	0	1	1	0	-1.79769e+308	-1.79769e+308	0	0	0	JOKZ01000001	94707	95540	-1.79769e+308	-1.79769e+308	0	0	-1.79769e+308	-1.79769e+308	0	0	0	JOKZ01000001	94707	95540	-1.79769e+308	-1.79769e+308	0
THAR02_00032	0	0	0	1	NaN	0	NaN	NaN	NaN	0	NaN	NaN	0	1	0	1	1	0	-1.79769e+308	-1.79769e+308	0	0	0	JOKZ01000001	96130	97307	-1.79769e+308	-1.79769e+308	0	0	-1.79769e+308	-1.79769e+308	0	0	0	JOKZ01000001	96130	97307	-1.79769e+308	-1.79769e+308	0
THAR02_00033	0	0	0	1	NaN	0	NaN	NaN	NaN	0	NaN	NaN	0	1	0	1	1	0	-1.79769e+308	-1.79769e+308	0	0	0	JOKZ01000001	98001	100816	-1.79769e+308	-1.79769e+308	0	0	-1.79769e+308	-1.79769e+308	0	0	0	JOKZ01000001	98001	100816	-1.79769e+308	-1.79769e+308	0
THAR02_00034	0	0	0	1	NaN	0	NaN	NaN	NaN	0	NaN	NaN	0	1	0	1	1	0	-1.79769e+308	-1.79769e+308	0	0	0	JOKZ01000001	103069	103836	-1.79769e+308	-1.79769e+308	0	0	-1.79769e+308	-1.79769e+308	0	0	0	JOKZ01000001	103069	103836	-1.79769e+308	-1.79769e+308	0
THAR02_00035	0	0	0	1	NaN	0	NaN	NaN	NaN	0	NaN	NaN	0	1	0	1	1	0	-1.79769e+308	-1.79769e+308	0	0	0	JOKZ01000001	104777	105775	-1.79769e+308	-1.79769e+308	0	0	-1.79769e+308	-1.79769e+308	0	0	0	JOKZ01000001	104777	105775	-1.79769e+308	-1.79769e+308	0
THAR02_00036	0	0	0	1	NaN	0	NaN	NaN	NaN	0	NaN	NaN	0	1	0	1	1	0	-1.79769e+308	-1.79769e+308	0	0	0	JOKZ01000001	106977	108668	-1.79769e+308	-1.79769e+308	0	0	-1.79769e+308	-1.79769e+308	0	0	0	JOKZ01000001	106977	108668	-1.79769e+308	-1.79769e+308	0
THAR02_00037	12.5905	12.5905	12.5905	1.79769e+308	1.79769e+308	0	1.79769e+308	0	1.79769e+308	0	1.79769e+308	0	1.64025e-05	1.79769e+308	4.11893	3.80637e-05	0.437657	0	-1.79769e+308	-1.79769e+308	0	0	0	JOKZ01000001	109638	112204	-1.79769e+308	-1.79769e+308	0	12.5905	3.45597	3.65426	5	5	12.5905	JOKZ01000001	109638	112204	3.45597	3.65426	12.5905
THAR02_00038	0	0	0	1	NaN	0	NaN	NaN	NaN	0	NaN	NaN	0	1	0	1	1	0	-1.79769e+308	-1.79769e+308	0	0	0	JOKZ01000001	115154	115414	-1.79769e+308	-1.79769e+308	0	0	-1.79769e+308	-1.79769e+308	0	0	0	JOKZ01000001	115154	115414	-1.79769e+308	-1.79769e+308	0
THAR02_00039	0	0	0	1	NaN	0	NaN	NaN	NaN	0	NaN	NaN	0	1	0	1	1	0	-1.79769e+308	-1.79769e+308	0	0	0	JOKZ01000001	116474	117615	-1.79769e+308	-1.79769e+308	0	0	-1.79769e+308	-1.79769e+308	0	0	0	JOKZ01000001	116474	117615	-1.79769e+308	-1.79769e+308	0
THAR02_00040	0	0	0	1	NaN	0	NaN	NaN	NaN	0	NaN	NaN	0	1	0	1	1	0	-1.79769e+308	-1.79769e+308	0	0	0	JOKZ01000001	117860	121368	-1.79769e+308	-1.79769e+308	0	0	-1.79769e+308	-1.79769e+308	0	0	0	JOKZ01000001	117860	121368	-1.79769e+308	-1.79769e+308	0
THAR02_00041	13.7677	13.7677	13.7677	1.79769e+308	1.79769e+308	0	1.79769e+308	0	1.79769e+308	0	1.79769e+308	0	1.79362e-05	1.79769e+308	4.3072	1.65337e-05	0.190105	0	-1.79769e+308	-1.79769e+308	0	0	0	JOKZ01000001	122695	123633	-1.79769e+308	-1.79769e+308	0	13.7677	3.62331	3.78322	2	2	13.7677	JOKZ01000001	122695	123633	3.62331	3.78322	13.7677
THAR02_00042	12.9668	12.9668	12.9668	1.79769e+308	1.79769e+308	0	1.79769e+308	0	1.79769e+308	0	1.79769e+308	0	1.68928e-05	1.79769e+308	4.18003	2.91467e-05	0.335128	0	-1.79769e+308	-1.79769e+308	0	0	0	JOKZ01000001	125520	126516	-1.79769e+308	-1.79769e+308	0	12.9668	3.51969	3.69675	2	2	12.9668	JOKZ01000001	125520	126516	3.51969	3.69675	12.9668
THAR02_00043	13.394	13.394	13.394	1.79769e+308	1.79769e+308	0	1.79769e+308	0	1.79769e+308	0	1.79769e+308	0	1.74494e-05	1.79769e+308	4.24833	2.15366e-05	0.247628	0	-1.79769e+308	-1.79769e+308	0	0	0	JOKZ01000001	126764	129176	-1.79769e+308	-1.79769e+308	0	13.394	3.57242	3.74352	5	5	13.394	JOKZ01000001	126764	129176	3.57242	3.74352	13.394
THAR02_00044	21.7335	21.7335	-21.7335	-1.90571	0.930328	0.930328	-0.930328	-1.20292	1.08278	1.08278	-1.08278	-1.24182	-1.29508e-05	-1.41427	-1.38198	0.166977	1	45.7297	5.56035	5.51506	5	5	45.7297	JOKZ01000001	132775	134929	5.56035	5.51506	45.7297	23.9961	4.47756	4.58473	8	8	23.9961	JOKZ01000001	132775	134929	4.47756	4.58473	23.9961
THAR02_00045	56.4579	56.4579	56.4579	3.93218	1.97533	1.97533	1.97533	1.46292	1.90114	1.90114	1.90114	1.43422	8.00205e-05	5.29854	7.31676	2.54019e-13	2.92071e-09	19.2546	4.37833	4.26713	2	2	19.2546	JOKZ01000001	136237	138285	4.37833	4.26713	19.2546	75.7125	6.27947	6.24246	24	24	75.7125	JOKZ01000001	136237	138285	6.27947	6.24246	75.7125
THAR02_00046	0	0	0	1	NaN	0	NaN	NaN	NaN	0	NaN	NaN	0	1	0	1	1	0	-1.79769e+308	-1.79769e+308	0	0	0	JOKZ01000001	138723	139832	-1.79769e+308	-1.79769e+308	0	0	-1.79769e+308	-1.79769e+308	0	0	0	JOKZ01000001	138723	139832	-1.79769e+308	-1.79769e+308	0
THAR02_00047	3.91162	3.91162	3.91162	1.79769e+308	1.79769e+308	0	1.79769e+308	0	NaN	0	NaN	NaN	5.09595e-06	1.79769e+308	2.29583	0.0216854	1	0	-1.79769e+308	-1.79769e+308	0	0	0	JOKZ01000001	140706	144010	-1.79769e+308	-1.79769e+308	0	3.91162	-1.79769e+308	1.96777	2	2	3.91162	JOKZ01000001	140706	144010	-1.79769e+308	1.96777	3.91162
THAR02_00048	0	0	0	1	NaN	0	NaN	NaN	NaN	0	NaN	NaN	0	1	0	1	1	0	-1.79769e+308	-1.79769e+308	0	0	0	JOKZ01000001	146125	147018	-1.79769e+308	-1.79769e+308	0	0	-1.79769e+308	-1.79769e+308	0	0	0	JOKZ01000001	146125	147018	-1.79769e+308	-1.79769e+308	0
THAR02_00049	0	0	0	1	NaN	0	NaN	NaN	NaN	0	NaN	NaN	0	1	0	1	1	0	-1.79769e+308	-1.79769e+308	0	0	0	JOKZ01000001	150818	151564	-1.79769e+308	-1.79769e+308	0	0	-1.79769e+308	-1.79769e+308	0	0	0	JOKZ01000001	150818	151564	-1.79769e+308	-1.79769e+308	0
THAR02_00050	0	0	0	1	NaN	0	NaN	NaN	NaN	0	NaN	NaN	0	1	0	1	1	0	-1.79769e+308	-1.79769e+308	0	0	0	JOKZ01000001	152675	155202	-1.79769e+308	-1.79769e+308	0	0	-1.79769e+308	-1.79769e+308	0	0	0	JOKZ01000001	152675	155202	-1.79769e+308	-1.79769e+308	0
THAR02_00051	0	0	0	1	NaN	0	NaN	NaN	NaN	0	NaN	NaN	0	1	0	1	1	0	-1.79769e+308	-1.79769e+308	0	0	0	JOKZ01000001	155699	157312	-1.79769e+308	-1.79769e+308	0	0	-1.79769e+308	-1.79769e+308	0	0	0	JOKZ01000001	155699	157312	-1.79769e+308	-1.79769e+308	0
THAR02_00052	0	0	0	1	NaN	0	NaN	NaN	NaN	0	NaN	NaN	0	1	0	1	1	0	-1.79769e+308	-1.79769e+308	0	0	0	JOKZ01000001	157622	158649	-1.79769e+308	-1.79769e+308	0	0	-1.79769e+308	-1.79769e+308	0	0	0	JOKZ01000001	157622	158649	-1.79769e+308	-1.79769e+308	0
THAR02_00053	0	0	0	1	NaN	0	NaN	NaN	NaN	0	NaN	NaN	0	1	0	1	1	0	-1.79769e+308	-1.79769e+308	0	0	0	JOKZ01000001	159535	160723	-1.79769e+308	-1.79769e+308	0	0	-1.79769e+308	-1.79769e+308	0	0	0	JOKZ01000001	159535	160723	-1.79769e+308	-1.79769e+308	0
THAR02_00054	3.38933	3.38933	3.38933	1.28836	0.365536	0.365536	0.365536	1.10282	0.0574499	0.0574499	0.0574499	1.0155	8.36425e-06	1.73604	1.43705	0.150704	1	11.7538	3.70618	3.55506	2	2	11.7538	JOKZ01000001	161262	164249	3.70618	3.55506	11.7538	15.1431	3.76363	3.92059	7	7	15.1431	JOKZ01000001	161262	164249	3.76363	3.92059	15.1431
THAR02_00055	0	0	0	1	NaN	0	NaN	NaN	NaN	0	NaN	NaN	0	1	0	1	1	0	-1.79769e+308	-1.79769e+308	0	0	0	JOKZ01000001	166096	166935	-1.79769e+308	-1.79769e+308	0	0	-1.79769e+308	-1.79769e+308	0	0	0	JOKZ01000001	166096	166935	-1.79769e+308	-1.79769e+308	0
THAR02_00056	0	0	0	1	NaN	0	NaN	NaN	NaN	0	NaN	NaN	0	1	0	1	1	0	-1.79769e+308	-1.79769e+308	0	0	0	JOKZ01000001	167640	169670	-1.79769e+308	-1.79769e+308	0	0	-1.79769e+308	-1.79769e+308	0	0	0	JOKZ01000001	167640	169670	-1.79769e+308	-1.79769e+308	0
THAR02_00057	25.1219	25.1219	-25.1219	-1.79769e+308	1.79769e+308	0	-1.79769e+308	0	1.79769e+308	0	-1.79769e+308	0	-2.42883e-05	-1.79769e+308	-4.31785	1.57557e-05	0.181159	25.1219	4.73825	4.65087	2	2	25.1219	JOKZ01000001	170447	172193	4.73825	4.65087	25.1219	0	-1.79769e+308	-1.79769e+308	0	0	0	JOKZ01000001	170447	172193	-1.79769e+308	-1.79769e+308	0
THAR02_00058	0	0	0	1	NaN	0	NaN	NaN	NaN	0	NaN	NaN	0	1	0	1	1	0	-1.79769e+308	-1.79769e+308	0	0	0	JOKZ01000001	172702	174009	-1.79769e+308	-1.79769e+308	0	0	-1.79769e+308	-1.79769e+308	0	0	0	JOKZ01000001	172702	174009	-1.79769e+308	-1.79769e+308	0
THAR02_00059	0	0	0	1	NaN	0	NaN	NaN	NaN	0	NaN	NaN	0	1	0	1	1	0	-1.79769e+308	-1.79769e+308	0	0	0	JOKZ01000001	175011	175543	-1.79769e+308	-1.79769e+308	0	0	-1.79769e+308	-1.79769e+308	0	0	0	JOKZ01000001	175011	175543	-1.79769e+308	-1.79769e+308	0
THAR02_00060	0	0	0	1	NaN	0	NaN	NaN	NaN	0	NaN	NaN	0	1	0	1	1	0	-1.79769e+308	-1.79769e+308	0	0	0	JOKZ01000001	176659	178251	-1.79769e+308	-1.79769e+308	0	0	-1.79769e+308	-1.79769e+308	0	0	0	JOKZ01000001	176659	178251	-1.79769e+308	-1.79769e+308	0
THAR02_00061	0	0	0	1	NaN	0	NaN	NaN	NaN	0	NaN	NaN	0	1	0	1	1	0	-1.79769e+308	-1.79769e+308	0	0	0	JOKZ01000001	178353	179646	-1.79769e+308	-1.79769e+308	0	0	-1.79769e+308	-1.79769e+308	0	0	0	JOKZ01000001	178353	179646	-1.79769e+308	-1.79769e+308	0
THAR02_00062	0	0	0	1	NaN	0	NaN	NaN	NaN	0	NaN	NaN	0	1	0	1	1	0	-1.79769e+308	-1.79769e+308	0	0	0	JOKZ01000001	179951	181753	-1.79769e+308	-1.79769e+308	0	0	-1.79769e+308	-1.79769e+308	0	0	0	JOKZ01000001	179951	181753	-1.79769e+308	-1.79769e+308	0
THAR02_00063	0	0	0	1	NaN	0	NaN	NaN	NaN	0	NaN	NaN	0	1	0	1	1	0	-1.79769e+308	-1.79769e+308	0	0	0	JOKZ01000001	182577	184391	-1.79769e+308	-1.79769e+308	0	0	-1.79769e+308	-1.79769e+308	0	0	0	JOKZ01000001	182577	184391	-1.79769e+308	-1.79769e+308	0
THAR02_00064	0	0	0	1	NaN	0	NaN	NaN	NaN	0	NaN	NaN	0	1	0	1	1	0	-1.79769e+308	-1.79769e+308	0	0	0	JOKZ01000001	185230	187007	-1.79769e+308	-1.79769e+308	0	0	-1.79769e+308	-1.79769e+308	0	0	0	JOKZ01000001	185230	187007	-1.79769e+308	-1.79769e+308	0
THAR02_00065	0	0	0	1	NaN	0	NaN	NaN	NaN	0	NaN	NaN	0	1	0	1	1	0	-1.79769e+308	-1.79769e+308	0	0	0	JOKZ01000001	187411	188271	-1.79769e+308	-1.79769e+308	0	0	-1.79769e+308	-1.79769e+308	0	0	0	JOKZ01000001	187411	188271	-1.79769e+308	-1.79769e+308	0
THAR02_00066	0	0	0	1	NaN	0	NaN	NaN	NaN	0	NaN	NaN	0	1	0	1	1	0	-1.79769e+308	-1.79769e+308	0	0	0	JOKZ01000001	191106	193098	-1.79769e+308	-1.79769e+308	0	0	-1.79769e+308	-1.79769e+308	0	0	0	JOKZ01000001	191106	193098	-1.79769e+308	-1.79769e+308	0
THAR02_00067	13.4666	13.4666	13.4666	1.79769e+308	1.79769e+308	0	1.79769e+308	0	1.79769e+308	0	1.79769e+308	0	1.75439e-05	1.79769e+308	4.25982	2.04587e-05	0.235234	0	-1.79769e+308	-1.79769e+308	0	0	0	JOKZ01000001	193744	194703	-1.79769e+308	-1.79769e+308	0	13.4666	3.58285	3.75131	2	2	13.4666	JOKZ01000001	193744	194703	3.58285	3.75131	13.4666
THAR02_00068	0	0	0	1	NaN	0	NaN	NaN	NaN	0	NaN	NaN	0	1	0	1	1	0	-1.79769e+308	-1.79769e+308	0	0	0	JOKZ01000001	195956	197389	-1.79769e+308	-1.79769e+308	0	0	-1.79769e+308	-1.79769e+308	0	0	0	JOKZ01000001	195956	197389	-1.79769e+308	-1.79769e+308	0
THAR02_00069	0	0	0	1	NaN	0	NaN	NaN	NaN	0	NaN	NaN	0	1	0	1	1	0	-1.79769e+308	-1.79769e+308	0	0	0	JOKZ01000001	199078	199790	-1.79769e+308	-1.79769e+308	0	0	-1.79769e+308	-1.79769e+308	0	0	0	JOKZ01000001	199078	199790	-1.79769e+308	-1.79769e+308	0
THAR02_00070	0	0	0	1	NaN	0	NaN	NaN	NaN	0	NaN	NaN	0	1	0	1	1	0	-1.79769e+308	-1.79769e+308	0	0	0	JOKZ01000001	203861	204710	-1.79769e+308	-1.79769e+308	0	0	-1.79769e+308	-1.79769e+308	0	0	0	JOKZ01000001	203861	204710	-1.79769e+308	-1.79769e+308	0
THAR02_00071	0	0	0	1	NaN	0	NaN	NaN	NaN	0	NaN	NaN	0	1	0	1	1	0	-1.79769e+308	-1.79769e+308	0	0	0	JOKZ01000001	205153	205694	-1.79769e+308	-1.79769e+308	0	0	-1.79769e+308	-1.79769e+308	0	0	0	JOKZ01000001	205153	205694	-1.79769e+308	-1.79769e+308	0
THAR02_00072	0	0	0	1	NaN	0	NaN	NaN	NaN	0	NaN	NaN	0	1	0	1	1	0	-1.79769e+308	-1.79769e+308	0	0	0	JOKZ01000001	207440	208255	-1.79769e+308	-1.79769e+308	0	0	-1.79769e+308	-1.79769e+308	0	0	0	JOKZ01000001	207440	208255	-1.79769e+308	-1.79769e+308	0
THAR02_00073	0	0	0	1	NaN	0	NaN	NaN	NaN	0	NaN	NaN	0	1	0	1	1	0	-1.79769e+308	-1.79769e+308	0	0	0	JOKZ01000001	209590	210717	-1.79769e+308	-1.79769e+308	0	0	-1.79769e+308	-1.79769e+308	0	0	0	JOKZ01000001	209590	210717	-1.79769e+308	-1.79769e+308	0
THAR02_00074	0	0	0	1	NaN	0	NaN	NaN	NaN	0	NaN	NaN	0	1	0	1	1	0	-1.79769e+308	-1.79769e+308	0	0	0	JOKZ01000001	212517	214255	-1.79769e+308	-1.79769e+308	0	0	-1.79769e+308	-1.79769e+308	0	0	0	JOKZ01000001	212517	214255	-1.79769e+308	-1.79769e+308	0
THAR02_00075	0	0	0	1	NaN	0	NaN	NaN	NaN	0	NaN	NaN	0	1	0	1	1	0	-1.79769e+308	-1.79769e+308	0	0	0	JOKZ01000001	214565	215749	-1.79769e+308	-1.79769e+308	0	0	-1.79769e+308	-1.79769e+308	0	0	0	JOKZ01000001	214565	215749	-1.79769e+308	-1.79769e+308	0
THAR02_00076	0	0	0	1	NaN	0	NaN	NaN	NaN	0	NaN	NaN	0	1	0	1	1	0	-1.79769e+308	-1.79769e+308	0	0	0	JOKZ01000001	216166	217939	-1.79769e+308	-1.79769e+308	0	0	-1.79769e+308	-1.79769e+308	0	0	0	JOKZ01000001	216166	217939	-1.79769e+308	-1.79769e+308	0
THAR02_00077	0	0	0	1	NaN	0	NaN	NaN	NaN	0	NaN	NaN	0	1	0	1	1	0	-1.79769e+308	-1.79769e+308	0	0	0	JOKZ01000001	218165	223640	-1.79769e+308	-1.79769e+308	0	0	-1.79769e+308	-1.79769e+308	0	0	0	JOKZ01000001	218165	223640	-1.79769e+308	-1.79769e+308	0
THAR02_00078	0	0	0	1	NaN	0	NaN	NaN	NaN	0	NaN	NaN	0	1	0	1	1	0	-1.79769e+308	-1.79769e+308	0	0	0	JOKZ01000001	230330	231026	-1.79769e+308	-1.79769e+308	0	0	-1.79769e+308	-1.79769e+308	0	0	0	JOKZ01000001	230330	231026	-1.79769e+308	-1.79769e+308	0
THAR02_00079	0	0	0	1	NaN	0	NaN	NaN	NaN	0	NaN	NaN	0	1	0	1	1	0	-1.79769e+308	-1.79769e+308	0	0	0	JOKZ01000001	232933	233649	-1.79769e+308	-1.79769e+308	0	0	-1.79769e+308	-1.79769e+308	0	0	0	JOKZ01000001	232933	233649	-1.79769e+308	-1.79769e+308	0
THAR02_00080	0	0	0	1	NaN	0	NaN	NaN	NaN	0	NaN	NaN	0	1	0	1	1	0	-1.79769e+308	-1.79769e+308	0	0	0	JOKZ01000001	235222	236188	-1.79769e+308	-1.79769e+308	0	0	-1.79769e+308	-1.79769e+308	0	0	0	JOKZ01000001	235222	236188	-1.79769e+308	-1.79769e+308	0
THAR02_00081	0	0	0	1	NaN	0	NaN	NaN	NaN	0	NaN	NaN	0	1	0	1	1	0	-1.79769e+308	-1.79769e+308	0	0	0	JOKZ01000001	236803	238026	-1.79769e+308	-1.79769e+308	0	0	-1.79769e+308	-1.79769e+308	0	0	0	JOKZ01000001	236803	238026	-1.79769e+308	-1.79769e+308	0
THAR02_00082	33.3527	33.3527	-33.3527	-1.79769e+308	1.79769e+308	0	-1.79769e+308	0	1.79769e+308	0	-1.79769e+308	0	-3.2246e-05	-1.79769e+308	-4.97517	6.51905e-07	0.0074956	33.3527	5.11746	5.05973	2	2	33.3527	JOKZ01000001	238201	239495	5.11746	5.05973	33.3527	0	-1.79769e+308	-1.79769e+308	0	0	0	JOKZ01000001	238201	239495	-1.79769e+308	-1.79769e+308	0
THAR02_00083	7.83587	7.83587	-7.83587	-1.79769e+308	1.79769e+308	0	-1.79769e+308	0	1.79769e+308	0	-1.79769e+308	0	-7.57588e-06	-1.79769e+308	-2.41148	0.0158881	1	7.83587	3.24822	2.97009	1	1	7.83587	JOKZ01000001	239841	242499	3.24822	2.97009	7.83587	0	-1.79769e+308	-1.79769e+308	0	0	0	JOKZ01000001	239841	242499	-1.79769e+308	-1.79769e+308	0
THAR02_00084	3.74288	3.74288	3.74288	1.79769e+308	1.79769e+308	0	1.79769e+308	0	NaN	0	NaN	NaN	4.87612e-06	1.79769e+308	2.24577	0.0247188	1	0	-1.79769e+308	-1.79769e+308	0	0	0	JOKZ01000001	242957	244683	-1.79769e+308	-1.79769e+308	0	3.74288	-1.79769e+308	1.90415	1	1	3.74288	JOKZ01000001	242957	244683	-1.79769e+308	1.90415	3.74288
THAR02_00085	0	0	0	1	NaN	0	NaN	NaN	NaN	0	NaN	NaN	0	1	0	1	1	0	-1.79769e+308	-1.79769e+308	0	0	0	JOKZ01000001	245528	249141	-1.79769e+308	-1.79769e+308	0	0	-1.79769e+308	-1.79769e+308	0	0	0	JOKZ01000001	245528	249141	-1.79769e+308	-1.79769e+308	0
THAR02_00086	0	0	0	1	NaN	0	NaN	NaN	NaN	0	NaN	NaN	0	1	0	1	1	0	-1.79769e+308	-1.79769e+308	0	0	0	JOKZ01000001	252414	253274	-1.79769e+308	-1.79769e+308	0	0	-1.79769e+308	-1.79769e+308	0	0	0	JOKZ01000001	252414	253274	-1.79769e+308	-1.79769e+308	0
THAR02_00087	0	0	0	1	NaN	0	NaN	NaN	NaN	0	NaN	NaN	0	1	0	1	1	0	-1.79769e+308	-1.79769e+308	0	0	0	JOKZ01000001	254093	256966	-1.79769e+308	-1.79769e+308	0	0	-1.79769e+308	-1.79769e+308	0	0	0	JOKZ01000001	254093	256966	-1.79769e+308	-1.79769e+308	0
THAR02_00088	0	0	0	1	NaN	0	NaN	NaN	NaN	0	NaN	NaN	0	1	0	1	1	0	-1.79769e+308	-1.79769e+308	0	0	0	JOKZ01000001	257812	259473	-1.79769e+308	-1.79769e+308	0	0	-1.79769e+308	-1.79769e+308	0	0	0	JOKZ01000001	257812	259473	-1.79769e+308	-1.79769e+308	0
THAR02_00089	3.68737	3.68737	3.68737	1.79769e+308	1.79769e+308	0	1.79769e+308	0	NaN	0	NaN	NaN	4.8038e-06	1.79769e+308	2.22905	0.0258104	1	0	-1.79769e+308	-1.79769e+308	0	0	0	JOKZ01000001	264978	266730	-1.79769e+308	-1.79769e+308	0	3.68737	-1.79769e+308	1.88259	1	1	3.68737	JOKZ01000001	264978	266730	-1.79769e+308	1.88259	3.68737
THAR02_00090	0	0	0	1	NaN	0	NaN	NaN	NaN	0	NaN	NaN	0	1	0	1	1	0	-1.79769e+308	-1.79769e+308	0	0	0	JOKZ01000001	267179	268700	-1.79769e+308	-1.79769e+308	0	0	-1.79769e+308	-1.79769e+308	0	0	0	JOKZ01000001	267179	268700	-1.79769e+308	-1.79769e+308	0
THAR02_00091	0	0	0	1	NaN	0	NaN	NaN	NaN	0	NaN	NaN	0	1	0	1	1	0	-1.79769e+308	-1.79769e+308	0	0	0	JOKZ01000001	269496	270495	-1.79769e+308	-1.79769e+308	0	0	-1.79769e+308	-1.79769e+308	0	0	0	JOKZ01000001	269496	270495	-1.79769e+308	-1.79769e+308	0
THAR02_00092	0	0	0	1	NaN	0	NaN	NaN	NaN	0	NaN	NaN	0	1	0	1	1	0	-1.79769e+308	-1.79769e+308	0	0	0	JOKZ01000001	270692	273904	-1.79769e+308	-1.79769e+308	0	0	-1.79769e+308	-1.79769e+308	0	0	0	JOKZ01000001	270692	273904	-1.79769e+308	-1.79769e+308	0
THAR02_00093	0	0	0	1	NaN	0	NaN	NaN	NaN	0	NaN	NaN	0	1	0	1	1	0	-1.79769e+308	-1.79769e+308	0	0	0	JOKZ01000001	274334	275419	-1.79769e+308	-1.79769e+308	0	0	-1.79769e+308	-1.79769e+308	0	0	0	JOKZ01000001	274334	275419	-1.79769e+308	-1.79769e+308	0
THAR02_00094	0	0	0	1	NaN	0	NaN	NaN	NaN	0	NaN	NaN	0	1	0	1	1	0	-1.79769e+308	-1.79769e+308	0	0	0	JOKZ01000001	276454	276919	-1.79769e+308	-1.79769e+308	0	0	-1.79769e+308	-1.79769e+308	0	0	0	JOKZ01000001	276454	276919	-1.79769e+308	-1.79769e+308	0
THAR02_00095	0	0	0	1	NaN	0	NaN	NaN	NaN	0	NaN	NaN	0	1	0	1	1	0	-1.79769e+308	-1.79769e+308	0	0	0	JOKZ01000001	278214	279476	-1.79769e+308	-1.79769e+308	0	0	-1.79769e+308	-1.79769e+308	0	0	0	JOKZ01000001	278214	279476	-1.79769e+308	-1.79769e+308	0
THAR02_00096	0	0	0	1	NaN	0	NaN	NaN	NaN	0	NaN	NaN	0	1	0	1	1	0	-1.79769e+308	-1.79769e+308	0	0	0	JOKZ01000001	279908	282515	-1.79769e+308	-1.79769e+308	0	0	-1.79769e+308	-1.79769e+308	0	0	0	JOKZ01000001	279908	282515	-1.79769e+308	-1.79769e+308	0
THAR02_00097	0	0	0	1	NaN	0	NaN	NaN	NaN	0	NaN	NaN	0	1	0	1	1	0	-1.79769e+308	-1.79769e+308	0	0	0	JOKZ01000001	282962	285908	-1.79769e+308	-1.79769e+308	0	0	-1.79769e+308	-1.79769e+308	0	0	0	JOKZ01000001	282962	285908	-1.79769e+308	-1.79769e+308	0
THAR02_00098	0	0	0	1	NaN	0	NaN	NaN	NaN	0	NaN	NaN	0	1	0	1	1	0	-1.79769e+308	-1.79769e+308	0	0	0	JOKZ01000001	286796	288547	-1.79769e+308	-1.79769e+308	0	0	-1.79769e+308	-1.79769e+308	0	0	0	JOKZ01000001	286796	288547	-1.79769e+308	-1.79769e+308	0
THAR02_00099	0	0	0	1	NaN	0	NaN	NaN	NaN	0	NaN	NaN	0	1	0	1	1	0	-1.79769e+308	-1.79769e+308	0	0	0	JOKZ01000001	292657	292959	-1.79769e+308	-1.79769e+308	0	0	-1.79769e+308	-1.79769e+308	0	0	0	JOKZ01000001	292657	292959	-1.79769e+308	-1.79769e+308	0
THAR02_00100	0	0	0	1	NaN	0	NaN	NaN	NaN	0	NaN	NaN	0	1	0	1	1	0	-1.79769e+308	-1.79769e+308	0	0	0	JOKZ01000001	297615	298595	-1.79769e+308	-1.79769e+308	0	0	-1.79769e+308	-1.79769e+308	0	0	0	JOKZ01000001	297615	298595	-1.79769e+308	-1.79769e+308	0
THAR02_00101	0	0	0	1	NaN	0	NaN	NaN	NaN	0	NaN	NaN	0	1	0	1	1	0	-1.79769e+308	-1.79769e+308	0	0	0	JOKZ01000001	299741	300745	-1.79769e+308	-1.79769e+308	0	0	-1.79769e+308	-1.79769e+308	0	0	0	JOKZ01000001	299741	300745	-1.79769e+308	-1.79769e+308	0
THAR02_00102	0	0	0	1	NaN	0	NaN	NaN	NaN	0	NaN	NaN	0	1	0	1	1	0	-1.79769e+308	-1.79769e+308	0	0	0	JOKZ01000001	301291	309852	-1.79769e+308	-1.79769e+308	0	0	-1.79769e+308	-1.79769e+308	0	0	0	JOKZ01000001	301291	309852	-1.79769e+308	-1.79769e+308	0
THAR02_00103	0	0	0	1	NaN	0	NaN	NaN	NaN	0	NaN	NaN	0	1	0	1	1	0	-1.79769e+308	-1.79769e+308	0	0	0	JOKZ01000001	310943	315512	-1.79769e+308	-1.79769e+308	0	0	-1.79769e+308	-1.79769e+308	0	0	0	JOKZ01000001	310943	315512	-1.79769e+308	-1.79769e+308	0
THAR02_00104	0	0	0	1	NaN	0	NaN	NaN	NaN	0	NaN	NaN	0	1	0	1	1	0	-1.79769e+308	-1.79769e+308	0	0	0	JOKZ01000001	317670	330456	-1.79769e+308	-1.79769e+308	0	0	-1.79769e+308	-1.79769e+308	0	0	0	JOKZ01000001	317670	330456	-1.79769e+308	-1.79769e+308	0
THAR02_00105	0	0	0	1	NaN	0	NaN	NaN	NaN	0	NaN	NaN	0	1	0	1	1	0	-1.79769e+308	-1.79769e+308	0	0	0	JOKZ01000002	1	460	-1.79769e+308	-1.79769e+308	0	0	-1.79769e+308	-1.79769e+308	0	0	0	JOKZ01000002	1	460	-1.79769e+308	-1.79769e+308	0
THAR02_00106	82.4623	82.4623	82.4623	4.23318	2.08174	2.08174	2.08174	1.44551	2.08729	2.08729	2.08729	1.43874	0.000115998	5.70414	8.94673	0	0	25.505	4.7575	4.67271	2	2	25.505	JOKZ01000002	630	2006	4.7575	4.67271	25.505	107.967	6.84478	6.75445	23	23	107.967	JOKZ01000002	630	2006	6.84478	6.75445	107.967
THAR02_00107	83.3534	83.3534	-83.3534	-2.96006	1.56562	1.56562	-1.56562	-1.28938	1.53411	1.53411	-1.53411	-1.28645	-6.6301e-05	-2.19673	-4.55256	5.29978e-06	0.0609369	125.879	6.88962	6.9759	2	2	125.879	JOKZ01000002	3468	3923	6.88962	6.9759	125.879	42.526	5.35551	5.41027	3	3	42.526	JOKZ01000002	3468	3923	5.35551	5.41027	42.526
THAR02_00108	6.4575	6.4575	6.4575	1.79769e+308	1.79769e+308	0	1.79769e+308	0	NaN	0	NaN	NaN	8.41265e-06	1.79769e+308	2.94981	0.00317966	1	0	-1.79769e+308	-1.79769e+308	0	0	0	JOKZ01000002	4170	6171	-1.79769e+308	-1.79769e+308	0	6.4575	-1.79769e+308	2.69098	2	2	6.4575	JOKZ01000002	4170	6171	-1.79769e+308	2.69098	6.4575
THAR02_00109	24.2879	24.2879	-24.2879	-1.79769e+308	1.79769e+308	0	-1.79769e+308	0	1.79769e+308	0	-1.79769e+308	0	-2.34821e-05	-1.79769e+308	-4.24558	2.1803e-05	0.250691	24.2879	4.69061	4.60217	1	1	24.2879	JOKZ01000002	6838	7560	4.69061	4.60217	24.2879	0	-1.79769e+308	-1.79769e+308	0	0	0	JOKZ01000002	6838	7560	-1.79769e+308	-1.79769e+308	0
THAR02_00110	200.507	200.507	200.507	4.47686	2.16249	2.16249	2.16249	1.36967	2.27199	2.27199	2.27199	1.38803	0.000280589	6.03249	14.069	0	0	57.6689	5.85513	5.84972	2	2	57.6689	JOKZ01000002	7831	8506	5.85513	5.84972	57.6689	258.176	8.12712	8.01221	27	27	258.176	JOKZ01000002	7831	8506	8.12712	8.01221	258.176
THAR02_00111	0	0	0	1	NaN	0	NaN	NaN	NaN	0	NaN	NaN	0	1	0	1	1	0	-1.79769e+308	-1.79769e+308	0	0	0	JOKZ01000002	12319	13013	-1.79769e+308	-1.79769e+308	0	0	-1.79769e+308	-1.79769e+308	0	0	0	JOKZ01000002	12319	13013	-1.79769e+308	-1.79769e+308	0
THAR02_00112	0	0	0	1	NaN	0	NaN	NaN	NaN	0	NaN	NaN	0	1	0	1	1	0	-1.79769e+308	-1.79769e+308	0	0	0	JOKZ01000002	13341	14977	-1.79769e+308	-1.79769e+308	0	0	-1.79769e+308	-1.79769e+308	0	0	0	JOKZ01000002	13341	14977	-1.79769e+308	-1.79769e+308	0
THAR02_00113	0	0	0	1	NaN	0	NaN	NaN	NaN	0	NaN	NaN	0	1	0	1	1	0	-1.79769e+308	-1.79769e+308	0	0	0	JOKZ01000002	17141	20881	-1.79769e+308	-1.79769e+308	0	0	-1.79769e+308	-1.79769e+308	0	0	0	JOKZ01000002	17141	20881	-1.79769e+308	-1.79769e+308	0
THAR02_00114	0	0	0	1	NaN	0	NaN	NaN	NaN	0	NaN	NaN	0	1	0	1	1	0	-1.79769e+308	-1.79769e+308	0	0	0	JOKZ01000002	21306	21803	-1.79769e+308	-1.79769e+308	0	0	-1.79769e+308	-1.79769e+308	0	0	0	JOKZ01000002	21306	21803	-1.79769e+308	-1.79769e+308	0
THAR02_00115	49.4943	49.4943	49.4943	1.79769e+308	1.79769e+308	0	1.79769e+308	0	1.79769e+308	0	1.79769e+308	0	6.44798e-05	1.79769e+308	8.16667	4.44089e-16	5.10614e-12	0	-1.79769e+308	-1.79769e+308	0	0	0	JOKZ01000002	23614	25572	-1.79769e+308	-1.79769e+308	0	49.4943	5.58779	5.62919	15	15	49.4943	JOKZ01000002	23614	25572	5.58779	5.62919	49.4943
THAR02_00116	3.11066	3.11066	3.11066	1.79769e+308	1.79769e+308	0	1.79769e+308	0	NaN	0	NaN	NaN	4.05249e-06	1.79769e+308	2.04733	0.0406255	1	0	-1.79769e+308	-1.79769e+308	0	0	0	JOKZ01000002	27875	29952	-1.79769e+308	-1.79769e+308	0	3.11066	-1.79769e+308	1.63722	0	1	3.11066	JOKZ01000002	27875	29952	-1.79769e+308	1.63722	3.11066
THAR02_00117	12.0632	12.0632	-12.0632	-1.35832	0.441819	0.441819	-0.441819	-1.08709	0.555151	0.555151	-0.555151	-1.11091	-3.52624e-07	-1.00804	-0.0352626	0.97187	1	45.7297	5.56059	5.51506	6	6	45.7297	JOKZ01000002	30576	32879	5.56059	5.51506	45.7297	33.6664	5.00543	5.07324	12	12	33.6664	JOKZ01000002	30576	32879	5.00543	5.07324	33.6664
THAR02_00118	0	0	0	1	NaN	0	NaN	NaN	NaN	0	NaN	NaN	0	1	0	1	1	0	-1.79769e+308	-1.79769e+308	0	0	0	JOKZ01000002	33615	36399	-1.79769e+308	-1.79769e+308	0	0	-1.79769e+308	-1.79769e+308	0	0	0	JOKZ01000002	33615	36399	-1.79769e+308	-1.79769e+308	0
THAR02_00119	14.9714	14.9714	-14.9714	-11.0219	3.4623	3.4623	-3.4623	-6.97927	1.79769e+308	0	-1.79769e+308	0	-1.39728e-05	-8.17963	-2.93789	0.00330459	1	16.4652	4.1832	4.04135	4	4	16.4652	JOKZ01000002	37932	42258	4.1832	4.04135	16.4652	1.49387	-1.79769e+308	0.57905	1	1	1.49387	JOKZ01000002	37932	42258	-1.79769e+308	0.57905	1.49387
THAR02_00120	0	0	0	1	NaN	0	NaN	NaN	NaN	0	NaN	NaN	0	1	0	1	1	0	-1.79769e+308	-1.79769e+308	0	0	0	JOKZ01000002	42475	43212	-1.79769e+308	-1.79769e+308	0	0	-1.79769e+308	-1.79769e+308	0	0	0	JOKZ01000002	42475	43212	-1.79769e+308	-1.79769e+308	0
THAR02_00121	32.5804	32.5804	32.5804	1.79769e+308	1.79769e+308	0	1.79769e+308	0	1.79769e+308	0	1.79769e+308	0	4.24449e-05	1.79769e+308	6.62588	3.45177e-11	3.96885e-07	0	-1.79769e+308	-1.79769e+308	0	0	0	JOKZ01000002	43556	44547	-1.79769e+308	-1.79769e+308	0	32.5804	4.95218	5.02593	5	5	32.5804	JOKZ01000002	43556	44547	4.95218	5.02593	32.5804
THAR02_00122	17.3607	17.3607	17.3607	1.79769e+308	1.79769e+308	0	1.79769e+308	0	1.79769e+308	0	1.79769e+308	0	2.2617e-05	1.79769e+308	4.83667	1.32029e-06	0.0151807	0	-1.79769e+308	-1.79769e+308	0	0	0	JOKZ01000002	44609	45725	-1.79769e+308	-1.79769e+308	0	17.3607	3.97315	4.11775	3	3	17.3607	JOKZ01000002	44609	45725	3.97315	4.11775	17.3607
THAR02_00123	55.7466	55.7466	-55.7466	-1.79769e+308	1.79769e+308	0	-1.79769e+308	0	1.79769e+308	0	-1.79769e+308	0	-5.38969e-05	-1.79769e+308	-6.43213	1.25832e-10	1.44681e-06	55.7466	5.81081	5.80081	1	1	55.7466	JOKZ01000002	46247	46623	5.81081	5.80081	55.7466	0	-1.79769e+308	-1.79769e+308	0	0	0	JOKZ01000002	46247	46623	-1.79769e+308	-1.79769e+308	0
THAR02_00124	160.753	160.753	-160.753	-3.05667	1.61196	1.61196	-1.61196	-1.25634	1.44652	1.44652	-1.44652	-1.22905	-0.00012916	-2.26843	-6.46366	1.022e-10	1.17509e-06	238.914	7.76185	7.90035	30	30	238.914	JOKZ01000002	47096	49576	7.76185	7.90035	238.914	78.1615	6.31533	6.28839	30	30	78.1615	JOKZ01000002	47096	49576	6.31533	6.28839	78.1615
THAR02_00125	4.70277	4.70277	4.70277	1.79769e+308	1.79769e+308	0	1.79769e+308	0	NaN	0	NaN	NaN	6.12664e-06	1.79769e+308	2.51732	0.011825	1	0	-1.79769e+308	-1.79769e+308	0	0	0	JOKZ01000002	51053	53801	-1.79769e+308	-1.79769e+308	0	4.70277	-1.79769e+308	2.23351	2	2	4.70277	JOKZ01000002	51053	53801	-1.79769e+308	2.23351	4.70277
THAR02_00126	99.6738	99.6738	99.6738	2.32254	1.2157	1.2157	1.2157	1.19495	1.38283	1.38283	1.38283	1.22315	0.000155172	3.12958	8.73804	0	0	75.3656	6.19679	6.23583	3	3	75.3656	JOKZ01000002	54218	55251	6.19679	6.23583	75.3656	175.039	7.57962	7.45154	26	28	175.039	JOKZ01000002	54218	55251	7.57962	7.45154	175.039
THAR02_00127	14.0707	14.0707	-14.0707	-1.79769e+308	1.79769e+308	0	-1.79769e+308	0	1.79769e+308	0	-1.79769e+308	0	-1.36038e-05	-1.79769e+308	-3.23145	0.00123164	1	14.0707	3.95752	3.81462	1	1	14.0707	JOKZ01000002	55645	56980	3.95752	3.81462	14.0707	0	-1.79769e+308	-1.79769e+308	0	0	0	JOKZ01000002	55645	56980	-1.79769e+308	-1.79769e+308	0
THAR02_00128	0	0	0	1	NaN	0	NaN	NaN	NaN	0	NaN	NaN	0	1	0	1	1	0	-1.79769e+308	-1.79769e+308	0	0	0	JOKZ01000002	59811	63527	-1.79769e+308	-1.79769e+308	0	0	-1.79769e+308	-1.79769e+308	0	0	0	JOKZ01000002	59811	63527	-1.79769e+308	-1.79769e+308	0
THAR02_00129	111.524	111.524	111.524	1.79769e+308	1.79769e+308	0	1.79769e+308	0	1.79769e+308	0	1.79769e+308	0	0.000145291	1.79769e+308	12.2591	0	0	0	-1.79769e+308	-1.79769e+308	0	0	0	JOKZ01000002	64511	65959	-1.79769e+308	-1.79769e+308	0	111.524	6.88635	6.80122	25	25	111.524	JOKZ01000002	64511	65959	6.88635	6.80122	111.524
THAR02_00130	359.964	359.964	359.964	2.47153	1.3054	1.3054	1.3054	1.16452	1.72648	1.72648	1.72648	1.22156	0.000551132	3.33034	16.8556	0	0	244.62	7.79236	7.9344	28	28	244.62	JOKZ01000002	68751	71038	7.79236	7.9344	244.62	604.583	9.51885	9.2398	214	214	604.583	JOKZ01000002	68751	71038	9.51885	9.2398	604.583
THAR02_00131	37.6027	37.6027	37.6027	2.01286	1.00925	1.00925	1.00925	1.19355	0.985674	0.985674	0.985674	1.18696	6.146e-05	2.7123	5.17816	2.24084e-07	0.00257652	37.1251	5.27212	5.21432	3	3	37.1251	JOKZ01000002	71572	73128	5.27212	5.21432	37.1251	74.7278	6.2578	6.22357	18	18	74.7278	JOKZ01000002	71572	73128	6.2578	6.22357	74.7278
THAR02_00132	9.24707	9.24707	-9.24707	-1.79769e+308	1.79769e+308	0	-1.79769e+308	0	1.79769e+308	0	-1.79769e+308	0	-8.94025e-06	-1.79769e+308	-2.61964	0.00880225	1	9.24707	3.42172	3.209	1	1	9.24707	JOKZ01000002	74526	76424	3.42172	3.209	9.24707	0	-1.79769e+308	-1.79769e+308	0	0	0	JOKZ01000002	74526	76424	-1.79769e+308	-1.79769e+308	0
THAR02_00133	134.632	134.632	-134.632	-2.78216	1.4762	1.4762	-1.4762	-1.2366	1.31232	1.31232	-1.31232	-1.20911	-0.000104785	-2.06471	-5.52404	3.31287e-08	0.000380914	210.176	7.588	7.71545	20	20	210.176	JOKZ01000002	76943	78910	7.588	7.71545	210.176	75.5442	6.27568	6.23925	23	23	75.5442	JOKZ01000002	76943	78910	6.27568	6.23925	75.5442
THAR02_00134	225.852	225.852	-225.852	-6.61664	2.7261	2.7261	-2.7261	-1.51151	2.65994	2.65994	-2.65994	-1.50469	-0.000204849	-4.91038	-10.4306	0	0	266.063	7.93035	8.05563	7	7	266.063	JOKZ01000002	79478	80120	7.93035	8.05563	266.063	40.2112	5.2704	5.32953	4	4	40.2112	JOKZ01000002	79478	80120	5.2704	5.32953	40.2112
THAR02_00135	1377.19	1377.19	1377.19	1.19322	0.254854	0.254854	0.254854	1.01991	0.548838	0.548838	0.548838	1.04357	0.00418875	1.60784	29.9815	0	0	7127.75	12.5979	12.7992	990	990	7127.75	JOKZ01000002	83175	85733	12.5979	12.7992	7127.75	8504.94	13.1468	13.0541	3367	3367	8504.94	JOKZ01000002	83175	85733	13.1468	13.0541	8504.94
THAR02_00136	0	0	0	1	NaN	0	NaN	NaN	NaN	0	NaN	NaN	0	1	0	1	1	0	-1.79769e+308	-1.79769e+308	0	0	0	JOKZ01000002	86340	88445	-1.79769e+308	-1.79769e+308	0	0	-1.79769e+308	-1.79769e+308	0	0	0	JOKZ01000002	86340	88445	-1.79769e+308	-1.79769e+308	0
THAR02_00137	32.7704	32.7704	32.7704	1.79769e+308	1.79769e+308	0	1.79769e+308	0	1.79769e+308	0	1.79769e+308	0	4.26923e-05	1.79769e+308	6.64517	3.02864e-11	3.48233e-07	0	-1.79769e+308	-1.79769e+308	0	0	0	JOKZ01000002	89262	90050	-1.79769e+308	-1.79769e+308	0	32.7704	4.9655	5.03432	4	4	32.7704	JOKZ01000002	89262	90050	4.9655	5.03432	32.7704
THAR02_00138	0	0	0	1	NaN	0	NaN	NaN	NaN	0	NaN	NaN	0	1	0	1	1	0	-1.79769e+308	-1.79769e+308	0	0	0	JOKZ01000002	92831	93685	-1.79769e+308	-1.79769e+308	0	0	-1.79769e+308	-1.79769e+308	0	0	0	JOKZ01000002	92831	93685	-1.79769e+308	-1.79769e+308	0
THAR02_00139	0	0	0	1	NaN	0	NaN	NaN	NaN	0	NaN	NaN	0	1	0	1	1	0	-1.79769e+308	-1.79769e+308	0	0	0	JOKZ01000002	94827	97283	-1.79769e+308	-1.79769e+308	0	0	-1.79769e+308	-1.79769e+308	0	0	0	JOKZ01000002	94827	97283	-1.79769e+308	-1.79769e+308	0
THAR02_00140	0	0	0	1	NaN	0	NaN	NaN	NaN	0	NaN	NaN	0	1	0	1	1	0	-1.79769e+308	-1.79769e+308	0	0	0	JOKZ01000002	99508	103513	-1.79769e+308	-1.79769e+308	0	0	-1.79769e+308	-1.79769e+308	0	0	0	JOKZ01000002	99508	103513	-1.79769e+308	-1.79769e+308	0
THAR02_00141	0	0	0	1	NaN	0	NaN	NaN	NaN	0	NaN	NaN	0	1	0	1	1	0	-1.79769e+308	-1.79769e+308	0	0	0	JOKZ01000002	104494	105955	-1.79769e+308	-1.79769e+308	0	0	-1.79769e+308	-1.79769e+308	0	0	0	JOKZ01000002	104494	105955	-1.79769e+308	-1.79769e+308	0
THAR02_00142	30.732	30.732	30.732	1.79769e+308	1.79769e+308	0	1.79769e+308	0	1.79769e+308	0	1.79769e+308	0	4.00368e-05	1.79769e+308	6.43518	1.23331e-10	1.41806e-06	0	-1.79769e+308	-1.79769e+308	0	0	0	JOKZ01000002	106856	108117	-1.79769e+308	-1.79769e+308	0	30.732	4.85595	4.94167	6	6	30.732	JOKZ01000002	106856	108117	4.85595	4.94167	30.732
THAR02_00143	23.73	23.73	-23.73	-1.79769e+308	1.79769e+308	0	-1.79769e+308	0	1.79769e+308	0	-1.79769e+308	0	-2.29426e-05	-1.79769e+308	-4.19653	2.71039e-05	0.31164	23.73	4.65998	4.56864	3	3	23.73	JOKZ01000002	108531	110829	4.65998	4.56864	23.73	0	-1.79769e+308	-1.79769e+308	0	0	0	JOKZ01000002	108531	110829	-1.79769e+308	-1.79769e+308	0
THAR02_00144	1600.54	1600.54	-1600.54	-1.79769e+308	1.79769e+308	0	-1.79769e+308	0	1.79769e+308	0	-1.79769e+308	0	-0.00154743	-1.79769e+308	-34.4798	0	0	1600.54	10.3193	10.6443	35	35	1600.54	JOKZ01000002	113229	113612	10.3193	10.6443	1600.54	0	-1.79769e+308	-1.79769e+308	0	0	0	JOKZ01000002	113229	113612	-1.79769e+308	-1.79769e+308	0
THAR02_00145	2.18229	2.18229	2.18229	1.79769e+308	1.79769e+308	0	1.79769e+308	0	NaN	0	NaN	NaN	2.84303e-06	1.79769e+308	1.71482	0.0863783	1	0	-1.79769e+308	-1.79769e+308	0	0	0	JOKZ01000002	117407	120368	-1.79769e+308	-1.79769e+308	0	2.18229	-1.79769e+308	1.12585	1	1	2.18229	JOKZ01000002	117407	120368	-1.79769e+308	1.12585	2.18229
THAR02_00146	6.65016	6.65016	6.65016	1.79769e+308	1.79769e+308	0	1.79769e+308	0	NaN	0	NaN	NaN	8.66365e-06	1.79769e+308	2.99349	0.00275803	1	0	-1.79769e+308	-1.79769e+308	0	0	0	JOKZ01000002	120608	122551	-1.79769e+308	-1.79769e+308	0	6.65016	-1.79769e+308	2.73339	2	2	6.65016	JOKZ01000002	120608	122551	-1.79769e+308	2.73339	6.65016
THAR02_00147	0	0	0	1	NaN	0	NaN	NaN	NaN	0	NaN	NaN	0	1	0	1	1	0	-1.79769e+308	-1.79769e+308	0	0	0	JOKZ01000002	123282	125207	-1.79769e+308	-1.79769e+308	0	0	-1.79769e+308	-1.79769e+308	0	0	0	JOKZ01000002	123282	125207	-1.79769e+308	-1.79769e+308	0
THAR02_00148	0	0	0	1	NaN	0	NaN	NaN	NaN	0	NaN	NaN	0	1	0	1	1	0	-1.79769e+308	-1.79769e+308	0	0	0	JOKZ01000002	125299	126390	-1.79769e+308	-1.79769e+308	0	0	-1.79769e+308	-1.79769e+308	0	0	0	JOKZ01000002	125299	126390	-1.79769e+308	-1.79769e+308	0
THAR02_00149	36.1925	36.1925	36.1925	3.86281	1.94965	1.94965	1.94965	1.53266	1.75	1.75	1.75	1.45902	5.13978e-05	5.20506	5.84101	5.1884e-09	5.96562e-05	12.6423	3.81245	3.66019	2	2	12.6423	JOKZ01000002	126813	129724	3.81245	3.66019	12.6423	48.8348	5.56245	5.60984	22	22	48.8348	JOKZ01000002	126813	129724	5.56245	5.60984	48.8348
THAR02_00150	339.197	339.197	339.197	12.2421	3.61377	3.61377	3.61377	1.73523	3.72411	3.72411	3.72411	1.74714	0.000452033	16.4959	20.1526	0	0	30.1721	4.98449	4.91515	1	1	30.1721	JOKZ01000002	130390	131229	4.98449	4.91515	30.1721	369.369	8.7086	8.52892	48	48	369.369	JOKZ01000002	130390	131229	8.7086	8.52892	369.369
THAR02_00151	21.1447	21.1447	-21.1447	-1.55236	0.634464	0.634464	-0.634464	-1.12065	0.699524	0.699524	-0.699524	-1.13437	-7.58265e-06	-1.15205	-0.683542	0.494264	1	59.4253	5.90535	5.89301	4	4	59.4253	JOKZ01000002	131832	133013	5.90535	5.89301	59.4253	38.2806	5.20583	5.25854	7	7	38.2806	JOKZ01000002	131832	133013	5.20583	5.25854	38.2806
THAR02_00152	26.5109	26.5109	-26.5109	-2.44532	1.29002	1.29002	-1.29002	-1.30736	1.4724	1.4724	-1.4724	-1.36259	-1.9469e-05	-1.81473	-2.18222	0.0290931	1	44.8536	5.5332	5.48715	4	4	44.8536	JOKZ01000002	133153	134914	5.5332	5.48715	44.8536	18.3427	4.0608	4.19713	5	5	18.3427	JOKZ01000002	133153	134914	4.0608	4.19713	18.3427
THAR02_00153	4.17897	4.17897	-4.17897	-1.0755	0.105014	0.105014	-0.105014	-1.01814	0.132718	0.132718	-0.132718	-1.02298	1.45537e-05	1.25288	1.20996	0.226295	1	59.5261	5.90802	5.89545	6	6	59.5261	JOKZ01000002	137660	139878	5.90802	5.89545	59.5261	55.3471	5.7753	5.79044	19	19	55.3471	JOKZ01000002	137660	139878	5.7753	5.79044	55.3471
THAR02_00154	0	0	0	1	NaN	0	NaN	NaN	NaN	0	NaN	NaN	0	1	0	1	1	0	-1.79769e+308	-1.79769e+308	0	0	0	JOKZ01000002	143510	144304	-1.79769e+308	-1.79769e+308	0	0	-1.79769e+308	-1.79769e+308	0	0	0	JOKZ01000002	143510	144304	-1.79769e+308	-1.79769e+308	0
THAR02_00155	0	0	0	1	NaN	0	NaN	NaN	NaN	0	NaN	NaN	0	1	0	1	1	0	-1.79769e+308	-1.79769e+308	0	0	0	JOKZ01000002	144573	144938	-1.79769e+308	-1.79769e+308	0	0	-1.79769e+308	-1.79769e+308	0	0	0	JOKZ01000002	144573	144938	-1.79769e+308	-1.79769e+308	0
THAR02_00156	34.218	34.218	34.218	2.54915	1.35001	1.35001	1.35001	1.30234	1.23145	1.23145	1.23145	1.26968	5.19988e-05	3.43493	5.23303	1.66755e-07	0.00191735	22.0883	4.56633	4.46521	2	2	22.0883	JOKZ01000002	145889	147610	4.56633	4.46521	22.0883	56.3062	5.79779	5.81522	15	15	56.3062	JOKZ01000002	145889	147610	5.79779	5.81522	56.3062
THAR02_00157	0	0	0	1	NaN	0	NaN	NaN	NaN	0	NaN	NaN	0	1	0	1	1	0	-1.79769e+308	-1.79769e+308	0	0	0	JOKZ01000002	148139	150557	-1.79769e+308	-1.79769e+308	0	0	-1.79769e+308	-1.79769e+308	0	0	0	JOKZ01000002	148139	150557	-1.79769e+308	-1.79769e+308	0
THAR02_00158	0	0	0	1	NaN	0	NaN	NaN	NaN	0	NaN	NaN	0	1	0	1	1	0	-1.79769e+308	-1.79769e+308	0	0	0	JOKZ01000002	151186	152988	-1.79769e+308	-1.79769e+308	0	0	-1.79769e+308	-1.79769e+308	0	0	0	JOKZ01000002	151186	152988	-1.79769e+308	-1.79769e+308	0
THAR02_00159	2.31849	2.31849	2.31849	1.79769e+308	1.79769e+308	0	1.79769e+308	0	NaN	0	NaN	NaN	3.02047e-06	1.79769e+308	1.76752	0.077141	1	0	-1.79769e+308	-1.79769e+308	0	0	0	JOKZ01000002	157460	160247	-1.79769e+308	-1.79769e+308	0	2.31849	-1.79769e+308	1.21319	1	1	2.31849	JOKZ01000002	157460	160247	-1.79769e+308	1.21319	2.31849
THAR02_00160	0	0	0	1	NaN	0	NaN	NaN	NaN	0	NaN	NaN	0	1	0	1	1	0	-1.79769e+308	-1.79769e+308	0	0	0	JOKZ01000002	165534	166803	-1.79769e+308	-1.79769e+308	0	0	-1.79769e+308	-1.79769e+308	0	0	0	JOKZ01000002	165534	166803	-1.79769e+308	-1.79769e+308	0
THAR02_00161	25.9969	25.9969	25.9969	1.13401	0.181436	0.181436	0.181436	1.02387	0.444488	0.444488	0.444488	1.05952	9.9039e-05	1.52806	4.33773	1.43963e-05	0.165528	193.989	7.46743	7.59983	23	23	193.989	JOKZ01000002	168387	170531	7.46743	7.59983	193.989	219.985	7.91192	7.78126	73	73	219.985	JOKZ01000002	168387	170531	7.91192	7.78126	219.985
THAR02_00162	6.59955	6.59955	6.59955	1.47241	0.558181	0.558181	0.558181	1.14673	0.288813	0.288813	0.288813	1.07319	1.32909e-05	1.98405	2.0151	0.0438946	1	13.9699	3.9463	3.80425	1	1	13.9699	JOKZ01000002	172234	173490	3.9463	3.80425	13.9699	20.5695	4.23511	4.36243	4	4	20.5695	JOKZ01000002	172234	173490	4.23511	4.36243	20.5695
THAR02_00163	6.20341	6.20341	6.20341	1.79769e+308	1.79769e+308	0	1.79769e+308	0	NaN	0	NaN	NaN	8.08164e-06	1.79769e+308	2.8912	0.00383778	1	0	-1.79769e+308	-1.79769e+308	0	0	0	JOKZ01000002	177476	179559	-1.79769e+308	-1.79769e+308	0	6.20341	-1.79769e+308	2.63306	2	2	6.20341	JOKZ01000002	177476	179559	-1.79769e+308	2.63306	6.20341
THAR02_00164	58.7903	58.7903	-58.7903	-3.44544	1.78469	1.78469	-1.78469	-1.38904	1.86802	1.86802	-1.86802	-1.41695	-4.87631e-05	-2.55695	-4.20306	2.63332e-05	0.302779	82.8311	6.3482	6.3721	9	9	82.8311	JOKZ01000002	180568	182718	6.3482	6.3721	82.8311	24.0408	4.48018	4.58741	8	8	24.0408	JOKZ01000002	180568	182718	4.48018	4.58741	24.0408
THAR02_00165	20.8179	20.8179	20.8179	1.79769e+308	1.79769e+308	0	1.79769e+308	0	1.79769e+308	0	1.79769e+308	0	2.7121e-05	1.79769e+308	5.29642	1.18095e-07	0.00135785	0	-1.79769e+308	-1.79769e+308	0	0	0	JOKZ01000002	183668	184909	-1.79769e+308	-1.79769e+308	0	20.8179	4.2534	4.37975	4	4	20.8179	JOKZ01000002	183668	184909	4.2534	4.37975	20.8179
THAR02_00166	43.9626	43.9626	43.9626	8.81855	3.14054	3.14054	3.14054	2.2606	2.67281	2.67281	2.67281	1.91606	5.91622e-05	11.8828	7.09483	1.29496e-12	1.48895e-08	5.62286	2.91774	2.4913	1	1	5.62286	JOKZ01000002	185156	188414	2.91774	2.4913	5.62286	49.5854	5.59056	5.63184	25	25	49.5854	JOKZ01000002	185156	188414	5.59056	5.63184	49.5854
THAR02_00167	0	0	0	1	NaN	0	NaN	NaN	NaN	0	NaN	NaN	0	1	0	1	1	0	-1.79769e+308	-1.79769e+308	0	0	0	JOKZ01000002	189216	190253	-1.79769e+308	-1.79769e+308	0	0	-1.79769e+308	-1.79769e+308	0	0	0	JOKZ01000002	189216	190253	-1.79769e+308	-1.79769e+308	0
THAR02_00168	147.785	147.785	147.785	3.80881	1.92934	1.92934	1.92934	1.33745	2.04143	2.04143	2.04143	1.35546	0.000210206	5.1323	11.776	0	0	52.6148	5.74299	5.7174	4	4	52.6148	JOKZ01000002	192847	194362	5.74299	5.7174	52.6148	200.4	7.78442	7.64674	47	47	200.4	JOKZ01000002	192847	194362	7.78442	7.64674	200.4
THAR02_00169	19.9505	19.9505	19.9505	1.79769e+308	1.79769e+308	0	1.79769e+308	0	1.79769e+308	0	1.79769e+308	0	2.59909e-05	1.79769e+308	5.1849	2.16127e-07	0.00248503	0	-1.79769e+308	-1.79769e+308	0	0	0	JOKZ01000002	195614	197557	-1.79769e+308	-1.79769e+308	0	19.9505	4.17681	4.31835	6	6	19.9505	JOKZ01000002	195614	197557	4.17681	4.31835	19.9505
THAR02_00170	105.295	105.295	105.295	5.44319	2.44445	2.44445	2.44445	1.53528	2.45995	2.45995	2.45995	1.5281	0.000145136	7.3346	10.466	0	0	23.698	4.65814	4.56669	1	1	23.698	JOKZ01000002	198273	199174	4.65814	4.56669	23.698	128.992	7.11809	7.01114	18	18	128.992	JOKZ01000002	198273	199174	7.11809	7.01114	128.992
THAR02_00171	0	0	0	1	NaN	0	NaN	NaN	NaN	0	NaN	NaN	0	1	0	1	1	0	-1.79769e+308	-1.79769e+308	0	0	0	JOKZ01000002	200476	202005	-1.79769e+308	-1.79769e+308	0	0	-1.79769e+308	-1.79769e+308	0	0	0	JOKZ01000002	200476	202005	-1.79769e+308	-1.79769e+308	0
THAR02_00172	2.97557	2.97557	-2.97557	-1.04609	0.0650034	0.0650034	-0.0650034	-1.01081	0.0272551	0.0272551	-0.0272551	-1.00452	1.88135e-05	1.28812	1.45855	0.144689	1	67.5392	6.05935	6.07765	6	6	67.5392	JOKZ01000002	202619	204320	6.05935	6.07765	67.5392	64.5636	6.03209	6.01265	17	17	64.5636	JOKZ01000002	202619	204320	6.03209	6.01265	64.5636
THAR02_00173	0	0	0	1	NaN	0	NaN	NaN	NaN	0	NaN	NaN	0	1	0	1	1	0	-1.79769e+308	-1.79769e+308	0	0	0	JOKZ01000002	206182	206640	-1.79769e+308	-1.79769e+308	0	0	-1.79769e+308	-1.79769e+308	0	0	0	JOKZ01000002	206182	206640	-1.79769e+308	-1.79769e+308	0
THAR02_00174	0	0	0	1	NaN	0	NaN	NaN	NaN	0	NaN	NaN	0	1	0	1	1	0	-1.79769e+308	-1.79769e+308	0	0	0	JOKZ01000002	207353	208547	-1.79769e+308	-1.79769e+308	0	0	-1.79769e+308	-1.79769e+308	0	0	0	JOKZ01000002	207353	208547	-1.79769e+308	-1.79769e+308	0
THAR02_00175	10.2188	10.2188	-10.2188	-2.76533	1.46745	1.46745	-1.46745	-1.57928	1.79769e+308	0	-1.79769e+308	0	-7.93508e-06	-2.05222	-1.51446	0.129909	1	16.0075	4.14409	4.00067	3	3	16.0075	JOKZ01000002	210013	213362	4.14409	4.00067	16.0075	5.78862	-1.79769e+308	2.53322	3	3	5.78862	JOKZ01000002	210013	213362	-1.79769e+308	2.53322	5.78862
THAR02_00176	2.29015	2.29015	2.29015	1.2461	0.317417	0.317417	0.317417	1.09863	0.160043	0.160043	-0.160043	-1.04894	6.10988e-06	1.67909	1.19079	0.233736	1	9.30588	3.43046	3.21814	2	2	9.30588	JOKZ01000002	213770	217671	3.43046	3.21814	9.30588	11.596	3.27042	3.53556	7	7	11.596	JOKZ01000002	213770	217671	3.27042	3.53556	11.596
THAR02_00177	0	0	0	1	NaN	0	NaN	NaN	NaN	0	NaN	NaN	0	1	0	1	1	0	-1.79769e+308	-1.79769e+308	0	0	0	JOKZ01000002	218910	220677	-1.79769e+308	-1.79769e+308	0	0	-1.79769e+308	-1.79769e+308	0	0	0	JOKZ01000002	218910	220677	-1.79769e+308	-1.79769e+308	0
THAR02_00178	24.8256	24.8256	24.8256	1.79769e+308	1.79769e+308	0	1.79769e+308	0	1.79769e+308	0	1.79769e+308	0	3.23421e-05	1.79769e+308	5.78381	7.3027e-09	8.39665e-05	0	-1.79769e+308	-1.79769e+308	0	0	0	JOKZ01000002	221128	223210	-1.79769e+308	-1.79769e+308	0	24.8256	4.52803	4.63375	8	8	24.8256	JOKZ01000002	221128	223210	4.52803	4.63375	24.8256
THAR02_00179	4.72811	4.72811	-4.72811	-1.79769e+308	1.79769e+308	0	-1.79769e+308	0	1.79769e+308	0	-1.79769e+308	0	-4.57123e-06	-1.79769e+308	-1.87319	0.0610416	1	4.72811	2.77096	2.24126	1	1	4.72811	JOKZ01000002	224697	228410	2.77096	2.24126	4.72811	0	-1.79769e+308	-1.79769e+308	0	0	0	JOKZ01000002	224697	228410	-1.79769e+308	-1.79769e+308	0
THAR02_00180	148.115	148.115	148.115	1.25657	0.329494	0.329494	0.329494	1.03592	0.852568	0.852568	0.852568	1.09505	0.000386901	1.69321	9.55498	0	0	577.284	8.96955	9.17314	43	43	577.284	JOKZ01000002	229389	231188	8.96955	9.17314	577.284	725.4	9.82212	9.50263	202	202	725.4	JOKZ01000002	229389	231188	9.82212	9.50263	725.4
THAR02_00181	3.21348	3.21348	3.21348	1.10431	0.143144	0.143144	0.143144	1.02895	0.0109842	0.0109842	0.0109842	1.00219	1.45362e-05	1.48804	1.60868	0.107685	1	30.8073	5.0096	4.9452	2	2	30.8073	JOKZ01000003	1035	2174	5.0096	4.9452	30.8073	34.0208	5.02058	5.08835	6	6	34.0208	JOKZ01000003	1035	2174	5.02058	5.08835	34.0208
THAR02_00182	0	0	0	1	NaN	0	NaN	NaN	NaN	0	NaN	NaN	0	1	0	1	1	0	-1.79769e+308	-1.79769e+308	0	0	0	JOKZ01000003	3181	3773	-1.79769e+308	-1.79769e+308	0	0	-1.79769e+308	-1.79769e+308	0	0	0	JOKZ01000003	3181	3773	-1.79769e+308	-1.79769e+308	0
THAR02_00183	4.59012	4.59012	-4.59012	-1.51412	0.598479	0.598479	-0.598479	-1.18949	1.79769e+308	0	-1.79769e+308	0	-1.43839e-06	-1.12367	-0.270521	0.78676	1	13.5182	3.90016	3.75683	1	1	13.5182	JOKZ01000003	4113	5560	3.90016	3.75683	13.5182	8.92812	-1.79769e+308	3.15836	2	2	8.92812	JOKZ01000003	4113	5560	-1.79769e+308	3.15836	8.92812
THAR02_00184	17.3447	17.3447	-17.3447	-5.67431	2.50444	2.50444	-2.50444	-2.32393	1.79769e+308	0	-1.79769e+308	0	-1.55226e-05	-4.21104	-2.77928	0.0054479	1	21.0554	4.50012	4.39612	2	2	21.0554	JOKZ01000003	6355	8096	4.50012	4.39612	21.0554	3.71065	-1.79769e+308	1.89167	1	1	3.71065	JOKZ01000003	6355	8096	-1.79769e+308	1.89167	3.71065
THAR02_00185	21.0091	21.0091	-21.0091	-2.14407	1.10035	1.10035	-1.10035	-1.26206	1.28898	1.28898	-1.28898	-1.31728	-1.41427e-05	-1.59117	-1.65848	0.0972209	1	39.3726	5.35154	5.29912	3	3	39.3726	JOKZ01000003	9161	10568	5.35154	5.29912	39.3726	18.3635	4.06256	4.19877	4	4	18.3635	JOKZ01000003	9161	10568	4.06256	4.19877	18.3635
THAR02_00186	50.3719	50.3719	50.3719	1.19104	0.252227	0.252227	0.252227	1.03136	0.54634	0.54634	0.54634	1.06908	0.000154203	1.60491	5.71743	1.08144e-08	0.000124344	263.666	7.90934	8.04257	5	5	263.666	JOKZ01000003	11000	11493	7.90934	8.04257	263.666	314.038	8.45568	8.2948	24	24	314.038	JOKZ01000003	11000	11493	8.45568	8.2948	314.038
THAR02_00187	170.067	170.067	-170.067	-30.783	4.94406	4.94406	-4.94406	-2.96697	1.79769e+308	0	-1.79769e+308	0	-0.000162506	-22.8449	-10.7488	0	0	175.778	7.33851	7.45761	10	10	175.778	JOKZ01000003	11905	13036	7.33851	7.45761	175.778	5.71021	-1.79769e+308	2.51354	1	1	5.71021	JOKZ01000003	11905	13036	-1.79769e+308	2.51354	5.71021
THAR02_00188	0	0	0	1	NaN	0	NaN	NaN	NaN	0	NaN	NaN	0	1	0	1	1	0	-1.79769e+308	-1.79769e+308	0	0	0	JOKZ01000003	14415	15461	-1.79769e+308	-1.79769e+308	0	0	-1.79769e+308	-1.79769e+308	0	0	0	JOKZ01000003	14415	15461	-1.79769e+308	-1.79769e+308	0
THAR02_00189	35.3222	35.3222	35.3222	1.79769e+308	1.79769e+308	0	1.79769e+308	0	1.79769e+308	0	1.79769e+308	0	4.60168e-05	1.79769e+308	6.89905	5.23492e-12	6.01912e-08	0	-1.79769e+308	-1.79769e+308	0	0	0	JOKZ01000003	15993	16541	-1.79769e+308	-1.79769e+308	0	35.3222	5.07886	5.1425	3	3	35.3222	JOKZ01000003	15993	16541	5.07886	5.1425	35.3222
THAR02_00190	5.23579	5.23579	-5.23579	-1.11143	0.152415	0.152415	-0.152415	-1.02744	0.225003	0.225003	-0.225003	-1.04085	1.07236e-05	1.21239	0.959324	0.337396	1	52.2236	5.73336	5.70663	12	12	52.2236	JOKZ01000003	17604	21730	5.73336	5.70663	52.2236	46.9878	5.50835	5.55421	30	30	46.9878	JOKZ01000003	17604	21730	5.50835	5.55421	46.9878
THAR02_00191	0	0	0	1	NaN	0	NaN	NaN	NaN	0	NaN	NaN	0	1	0	1	1	0	-1.79769e+308	-1.79769e+308	0	0	0	JOKZ01000003	25265	29222	-1.79769e+308	-1.79769e+308	0	0	-1.79769e+308	-1.79769e+308	0	0	0	JOKZ01000003	25265	29222	-1.79769e+308	-1.79769e+308	0
THAR02_00192	30.5061	30.5061	-30.5061	-3.17801	1.66812	1.66812	-1.66812	-1.43806	1.87137	1.87137	-1.87137	-1.51226	-2.47884e-05	-2.35848	-2.88736	0.00388491	1	44.5125	5.5245	5.47614	2	2	44.5125	JOKZ01000003	32469	33391	5.5245	5.47614	44.5125	14.0064	3.65313	3.80802	2	2	14.0064	JOKZ01000003	32469	33391	3.65313	3.80802	14.0064
THAR02_00193	0	0	0	1	NaN	0	NaN	NaN	NaN	0	NaN	NaN	0	1	0	1	1	0	-1.79769e+308	-1.79769e+308	0	0	0	JOKZ01000003	40739	42436	-1.79769e+308	-1.79769e+308	0	0	-1.79769e+308	-1.79769e+308	0	0	0	JOKZ01000003	40739	42436	-1.79769e+308	-1.79769e+308	0
THAR02_00194	33.3538	33.3538	33.3538	1.79769e+308	1.79769e+308	0	1.79769e+308	0	1.79769e+308	0	1.79769e+308	0	4.34523e-05	1.79769e+308	6.70406	2.02709e-11	2.33075e-07	0	-1.79769e+308	-1.79769e+308	0	0	0	JOKZ01000003	42945	43913	-1.79769e+308	-1.79769e+308	0	33.3538	4.99119	5.05978	5	5	33.3538	JOKZ01000003	42945	43913	4.99119	5.05978	33.3538
THAR02_00195	13.1248	13.1248	13.1248	1.79769e+308	1.79769e+308	0	1.79769e+308	0	1.79769e+308	0	1.79769e+308	0	1.70986e-05	1.79769e+308	4.20542	2.606e-05	0.299638	0	-1.79769e+308	-1.79769e+308	0	0	0	JOKZ01000003	44086	45070	-1.79769e+308	-1.79769e+308	0	13.1248	3.54359	3.71422	2	2	13.1248	JOKZ01000003	44086	45070	3.54359	3.71422	13.1248
THAR02_00196	13.3684	13.3684	-13.3684	-1.26236	0.336123	0.336123	-0.336123	-1.05927	0.361281	0.361281	-0.361281	-1.06409	4.19349e-06	1.06743	0.348024	0.727822	1	64.323	5.99794	6.00726	3	3	64.323	JOKZ01000003	45475	46362	5.99794	6.00726	64.323	50.9546	5.63665	5.67114	7	7	50.9546	JOKZ01000003	45475	46362	5.63665	5.67114	50.9546
THAR02_00197	56.7441	56.7441	-56.7441	-1.35277	0.435914	0.435914	-0.435914	-1.05947	0.169195	0.169195	-0.169195	-1.02268	-8.21952e-07	-1.00392	-0.0376512	0.969966	1	217.598	7.63011	7.76552	20	20	217.598	JOKZ01000003	48780	50949	7.63011	7.76552	217.598	160.854	7.46092	7.32961	54	54	160.854	JOKZ01000003	48780	50949	7.46092	7.32961	160.854
THAR02_00198	1.41635	1.41635	-1.41635	-1.0473	0.0666809	0.0666809	-0.0666809	-1.0136	0.218778	0.218778	-0.218778	-1.0454	8.68945e-06	1.28662	0.988934	0.322696	1	31.3575	5.03766	4.97074	3	3	31.3575	JOKZ01000003	54868	56810	5.03766	4.97074	31.3575	29.9411	4.81888	4.90406	9	9	29.9411	JOKZ01000003	54868	56810	4.81888	4.90406	29.9411
THAR02_00199	34.5119	34.5119	-34.5119	-8.65096	3.11286	3.11286	-3.11286	-2.43227	1.79769e+308	0	-1.79769e+308	0	-3.18513e-05	-6.42009	-4.30145	1.69688e-05	0.195107	39.0226	5.33883	5.28624	3	3	39.0226	JOKZ01000003	57504	58936	5.33883	5.28624	39.0226	4.51079	-1.79769e+308	2.17338	1	1	4.51079	JOKZ01000003	57504	58936	-1.79769e+308	2.17338	4.51079
THAR02_00200	5.18031	5.18031	-5.18031	-2.71663	1.44182	1.44182	-1.44182	-1.90484	1.79769e+308	0	-1.79769e+308	0	-3.99462e-06	-2.01608	-1.06281	0.287868	1	8.19803	3.29248	3.03528	1	1	8.19803	JOKZ01000003	60327	62468	3.29248	3.03528	8.19803	3.01772	-1.79769e+308	1.59346	1	1	3.01772	JOKZ01000003	60327	62468	-1.79769e+308	1.59346	3.01772
THAR02_00201	0	0	0	1	NaN	0	NaN	NaN	NaN	0	NaN	NaN	0	1	0	1	1	0	-1.79769e+308	-1.79769e+308	0	0	0	JOKZ01000003	64044	66390	-1.79769e+308	-1.79769e+308	0	0	-1.79769e+308	-1.79769e+308	0	0	0	JOKZ01000003	64044	66390	-1.79769e+308	-1.79769e+308	0
THAR02_00202	0	0	0	1	NaN	0	NaN	NaN	NaN	0	NaN	NaN	0	1	0	1	1	0	-1.79769e+308	-1.79769e+308	0	0	0	JOKZ01000003	66519	69205	-1.79769e+308	-1.79769e+308	0	0	-1.79769e+308	-1.79769e+308	0	0	0	JOKZ01000003	66519	69205	-1.79769e+308	-1.79769e+308	0
THAR02_00203	0	0	0	1	NaN	0	NaN	NaN	NaN	0	NaN	NaN	0	1	0	1	1	0	-1.79769e+308	-1.79769e+308	0	0	0	JOKZ01000003	70432	72485	-1.79769e+308	-1.79769e+308	0	0	-1.79769e+308	-1.79769e+308	0	0	0	JOKZ01000003	70432	72485	-1.79769e+308	-1.79769e+308	0
THAR02_00204	0	0	0	1	NaN	0	NaN	NaN	NaN	0	NaN	NaN	0	1	0	1	1	0	-1.79769e+308	-1.79769e+308	0	0	0	JOKZ01000003	72900	74523	-1.79769e+308	-1.79769e+308	0	0	-1.79769e+308	-1.79769e+308	0	0	0	JOKZ01000003	72900	74523	-1.79769e+308	-1.79769e+308	0
THAR02_00205	58.8631	58.8631	-58.8631	-1.37815	0.462736	0.462736	-0.462736	-1.06354	0.201234	0.201234	-0.201234	-1.02716	-4.61583e-06	-1.02276	-0.213787	0.830714	1	214.522	7.61125	7.74498	7	7	214.522	JOKZ01000003	75835	76623	7.61125	7.74498	214.522	155.659	7.41001	7.28225	19	19	155.659	JOKZ01000003	75835	76623	7.41001	7.28225	155.659
THAR02_00206	25.4153	25.4153	25.4153	1.79769e+308	1.79769e+308	0	1.79769e+308	0	1.79769e+308	0	1.79769e+308	0	3.31103e-05	1.79769e+308	5.85211	4.85388e-09	5.58099e-05	0	-1.79769e+308	-1.79769e+308	0	0	0	JOKZ01000003	77390	78915	-1.79769e+308	-1.79769e+308	0	25.4153	4.56642	4.66763	6	6	25.4153	JOKZ01000003	77390	78915	4.56642	4.66763	25.4153
THAR02_00207	3.27621	3.27621	3.27621	1.79769e+308	1.79769e+308	0	1.79769e+308	0	NaN	0	NaN	NaN	4.26815e-06	1.79769e+308	2.1011	0.0356318	1	0	-1.79769e+308	-1.79769e+308	0	0	0	JOKZ01000003	79455	81427	-1.79769e+308	-1.79769e+308	0	3.27621	-1.79769e+308	1.71203	1	1	3.27621	JOKZ01000003	79455	81427	-1.79769e+308	1.71203	3.27621
THAR02_00208	534.699	534.699	-534.699	-1.39845	0.483824	0.483824	-0.483824	-1.04657	0.188417	0.188417	0.188417	1.01792	-6.61215e-05	-1.03782	-1.03941	0.298612	1	1876.66	10.5122	10.874	42	42	1876.66	JOKZ01000003	82028	82658	10.5122	10.874	1876.66	1341.96	10.7006	10.3901	131	131	1341.96	JOKZ01000003	82028	82658	10.7006	10.3901	1341.96
THAR02_00209	1323.22	1323.22	-1323.22	-3.15253	1.65651	1.65651	-1.65651	-1.17882	1.01547	1.01547	-1.01547	-1.10644	-0.0010728	-2.33957	-18.933	0	0	1937.95	10.5555	10.9203	49	49	1937.95	JOKZ01000003	83319	84012	10.5555	10.9203	1937.95	614.728	9.54007	9.2638	66	66	614.728	JOKZ01000003	83319	84012	9.54007	9.2638	614.728
THAR02_00210	45.2417	45.2417	-45.2417	-1.94908	0.96279	0.96279	-0.96279	-1.1727	0.959126	0.959126	-0.959126	-1.17349	-2.7726e-05	-1.44646	-2.0837	0.0371877	1	92.911	6.48744	6.53778	2	2	92.911	JOKZ01000003	84237	84914	6.48744	6.53778	92.911	47.6693	5.52831	5.57499	5	5	47.6693	JOKZ01000003	84237	84914	5.52831	5.57499	47.6693
THAR02_00211	0	0	0	1	NaN	0	NaN	NaN	NaN	0	NaN	NaN	0	1	0	1	1	0	-1.79769e+308	-1.79769e+308	0	0	0	JOKZ01000003	85143	86596	-1.79769e+308	-1.79769e+308	0	0	-1.79769e+308	-1.79769e+308	0	0	0	JOKZ01000003	85143	86596	-1.79769e+308	-1.79769e+308	0
THAR02_00212	0	0	0	1	NaN	0	NaN	NaN	NaN	0	NaN	NaN	0	1	0	1	1	0	-1.79769e+308	-1.79769e+308	0	0	0	JOKZ01000003	87434	89711	-1.79769e+308	-1.79769e+308	0	0	-1.79769e+308	-1.79769e+308	0	0	0	JOKZ01000003	87434	89711	-1.79769e+308	-1.79769e+308	0
THAR02_00213	13.8882	13.8882	13.8882	1.15778	0.211365	0.211365	0.211365	1.03272	0.339442	0.339442	0.339442	1.05289	4.76641e-05	1.56009	3.08184	0.00205725	1	88.021	6.41744	6.45978	8	8	88.021	JOKZ01000003	90275	92050	6.41744	6.45978	88.021	101.909	6.75689	6.67114	28	28	101.909	JOKZ01000003	90275	92050	6.75689	6.67114	101.909
THAR02_00214	14.192	14.192	-14.192	-1.35832	0.441819	0.441819	-0.441819	-1.08324	0.518263	0.518263	-0.518263	-1.09871	-4.14851e-07	-1.00804	-0.0382478	0.96949	1	53.7996	5.76868	5.74952	5	5	53.7996	JOKZ01000003	94886	96517	5.76868	5.74952	53.7996	39.6076	5.25042	5.3077	10	10	39.6076	JOKZ01000003	94886	96517	5.25042	5.3077	39.6076
THAR02_00215	79.4093	79.4093	79.4093	1.34971	0.43265	0.43265	0.43265	1.05528	0.699208	0.699208	0.699208	1.09091	0.000179738	1.81871	6.93438	4.08007e-12	4.69126e-08	227.071	7.69162	7.827	9	9	227.071	JOKZ01000003	103902	104597	7.69162	7.827	227.071	306.481	8.39083	8.25965	33	33	306.481	JOKZ01000003	103902	104597	8.39083	8.25965	306.481
THAR02_00216	0	0	0	1	NaN	0	NaN	NaN	NaN	0	NaN	NaN	0	1	0	1	1	0	-1.79769e+308	-1.79769e+308	0	0	0	JOKZ01000003	108433	109973	-1.79769e+308	-1.79769e+308	0	0	-1.79769e+308	-1.79769e+308	0	0	0	JOKZ01000003	108433	109973	-1.79769e+308	-1.79769e+308	0
THAR02_00217	0	0	0	1	NaN	0	NaN	NaN	NaN	0	NaN	NaN	0	1	0	1	1	0	-1.79769e+308	-1.79769e+308	0	0	0	JOKZ01000003	110809	112058	-1.79769e+308	-1.79769e+308	0	0	-1.79769e+308	-1.79769e+308	0	0	0	JOKZ01000003	110809	112058	-1.79769e+308	-1.79769e+308	0
THAR02_00218	2.66116	2.66116	2.66116	1.79769e+308	1.79769e+308	0	1.79769e+308	0	NaN	0	NaN	NaN	3.46689e-06	1.79769e+308	1.89364	0.0582729	1	0	-1.79769e+308	-1.79769e+308	0	0	0	JOKZ01000003	112742	115170	-1.79769e+308	-1.79769e+308	0	2.66116	-1.79769e+308	1.41206	1	1	2.66116	JOKZ01000003	112742	115170	-1.79769e+308	1.41206	2.66116
THAR02_00219	0	0	0	1	NaN	0	NaN	NaN	NaN	0	NaN	NaN	0	1	0	1	1	0	-1.79769e+308	-1.79769e+308	0	0	0	JOKZ01000003	119260	120657	-1.79769e+308	-1.79769e+308	0	0	-1.79769e+308	-1.79769e+308	0	0	0	JOKZ01000003	119260	120657	-1.79769e+308	-1.79769e+308	0
THAR02_00220	0	0	0	1	NaN	0	NaN	NaN	NaN	0	NaN	NaN	0	1	0	1	1	0	-1.79769e+308	-1.79769e+308	0	0	0	JOKZ01000003	121137	122161	-1.79769e+308	-1.79769e+308	0	0	-1.79769e+308	-1.79769e+308	0	0	0	JOKZ01000003	121137	122161	-1.79769e+308	-1.79769e+308	0
THAR02_00221	0	0	0	1	NaN	0	NaN	NaN	NaN	0	NaN	NaN	0	1	0	1	1	0	-1.79769e+308	-1.79769e+308	0	0	0	JOKZ01000003	122601	123974	-1.79769e+308	-1.79769e+308	0	0	-1.79769e+308	-1.79769e+308	0	0	0	JOKZ01000003	122601	123974	-1.79769e+308	-1.79769e+308	0
THAR02_00222	0	0	0	1	NaN	0	NaN	NaN	NaN	0	NaN	NaN	0	1	0	1	1	0	-1.79769e+308	-1.79769e+308	0	0	0	JOKZ01000003	127828	129261	-1.79769e+308	-1.79769e+308	0	0	-1.79769e+308	-1.79769e+308	0	0	0	JOKZ01000003	127828	129261	-1.79769e+308	-1.79769e+308	0
THAR02_00223	0	0	0	1	NaN	0	NaN	NaN	NaN	0	NaN	NaN	0	1	0	1	1	0	-1.79769e+308	-1.79769e+308	0	0	0	JOKZ01000003	131227	132006	-1.79769e+308	-1.79769e+308	0	0	-1.79769e+308	-1.79769e+308	0	0	0	JOKZ01000003	131227	132006	-1.79769e+308	-1.79769e+308	0
THAR02_00224	0	0	0	1	NaN	0	NaN	NaN	NaN	0	NaN	NaN	0	1	0	1	1	0	-1.79769e+308	-1.79769e+308	0	0	0	JOKZ01000003	132149	136441	-1.79769e+308	-1.79769e+308	0	0	-1.79769e+308	-1.79769e+308	0	0	0	JOKZ01000003	132149	136441	-1.79769e+308	-1.79769e+308	0
THAR02_00225	0	0	0	1	NaN	0	NaN	NaN	NaN	0	NaN	NaN	0	1	0	1	1	0	-1.79769e+308	-1.79769e+308	0	0	0	JOKZ01000003	137347	138321	-1.79769e+308	-1.79769e+308	0	0	-1.79769e+308	-1.79769e+308	0	0	0	JOKZ01000003	137347	138321	-1.79769e+308	-1.79769e+308	0
THAR02_00226	0	0	0	1	NaN	0	NaN	NaN	NaN	0	NaN	NaN	0	1	0	1	1	0	-1.79769e+308	-1.79769e+308	0	0	0	JOKZ01000003	138502	139191	-1.79769e+308	-1.79769e+308	0	0	-1.79769e+308	-1.79769e+308	0	0	0	JOKZ01000003	138502	139191	-1.79769e+308	-1.79769e+308	0
THAR02_00227	0	0	0	1	NaN	0	NaN	NaN	NaN	0	NaN	NaN	0	1	0	1	1	0	-1.79769e+308	-1.79769e+308	0	0	0	JOKZ01000003	141784	143679	-1.79769e+308	-1.79769e+308	0	0	-1.79769e+308	-1.79769e+308	0	0	0	JOKZ01000003	141784	143679	-1.79769e+308	-1.79769e+308	0
THAR02_00228	0	0	0	1	NaN	0	NaN	NaN	NaN	0	NaN	NaN	0	1	0	1	1	0	-1.79769e+308	-1.79769e+308	0	0	0	JOKZ01000003	145317	146015	-1.79769e+308	-1.79769e+308	0	0	-1.79769e+308	-1.79769e+308	0	0	0	JOKZ01000003	145317	146015	-1.79769e+308	-1.79769e+308	0
THAR02_00229	0	0	0	1	NaN	0	NaN	NaN	NaN	0	NaN	NaN	0	1	0	1	1	0	-1.79769e+308	-1.79769e+308	0	0	0	JOKZ01000003	146533	147129	-1.79769e+308	-1.79769e+308	0	0	-1.79769e+308	-1.79769e+308	0	0	0	JOKZ01000003	146533	147129	-1.79769e+308	-1.79769e+308	0
THAR02_00230	0	0	0	1	NaN	0	NaN	NaN	NaN	0	NaN	NaN	0	1	0	1	1	0	-1.79769e+308	-1.79769e+308	0	0	0	JOKZ01000003	148239	149696	-1.79769e+308	-1.79769e+308	0	0	-1.79769e+308	-1.79769e+308	0	0	0	JOKZ01000003	148239	149696	-1.79769e+308	-1.79769e+308	0
THAR02_00231	8.15898	8.15898	8.15898	1.84051	0.880109	0.880109	0.880109	1.2684	0.543412	0.543412	0.543412	1.15644	1.38904e-05	2.48006	2.35705	0.0184209	1	9.70712	3.47357	3.27904	1	1	9.70712	JOKZ01000003	150129	151937	3.47357	3.27904	9.70712	17.8661	4.01698	4.15915	5	5	17.8661	JOKZ01000003	150129	151937	4.01698	4.15915	17.8661
THAR02_00232	0	0	0	1	NaN	0	NaN	NaN	NaN	0	NaN	NaN	0	1	0	1	1	0	-1.79769e+308	-1.79769e+308	0	0	0	JOKZ01000003	156225	157148	-1.79769e+308	-1.79769e+308	0	0	-1.79769e+308	-1.79769e+308	0	0	0	JOKZ01000003	156225	157148	-1.79769e+308	-1.79769e+308	0
THAR02_00233	0	0	0	1	NaN	0	NaN	NaN	NaN	0	NaN	NaN	0	1	0	1	1	0	-1.79769e+308	-1.79769e+308	0	0	0	JOKZ01000003	158392	159417	-1.79769e+308	-1.79769e+308	0	0	-1.79769e+308	-1.79769e+308	0	0	0	JOKZ01000003	158392	159417	-1.79769e+308	-1.79769e+308	0
THAR02_00234	0	0	0	1	NaN	0	NaN	NaN	NaN	0	NaN	NaN	0	1	0	1	1	0	-1.79769e+308	-1.79769e+308	0	0	0	JOKZ01000003	160092	160978	-1.79769e+308	-1.79769e+308	0	0	-1.79769e+308	-1.79769e+308	0	0	0	JOKZ01000003	160092	160978	-1.79769e+308	-1.79769e+308	0
THAR02_00235	0	0	0	1	NaN	0	NaN	NaN	NaN	0	NaN	NaN	0	1	0	1	1	0	-1.79769e+308	-1.79769e+308	0	0	0	JOKZ01000003	161105	161678	-1.79769e+308	-1.79769e+308	0	0	-1.79769e+308	-1.79769e+308	0	0	0	JOKZ01000003	161105	161678	-1.79769e+308	-1.79769e+308	0
THAR02_00236	543.598	543.598	-543.598	-2.48803	1.315	1.315	-1.315	-1.15447	0.868928	0.868928	-0.868928	-1.09995	-0.000402833	-1.84643	-10.0588	0	0	908.912	9.56273	9.828	75	75	908.912	JOKZ01000003	164723	166863	9.56273	9.828	908.912	365.315	8.6938	8.513	121	121	365.315	JOKZ01000003	164723	166863	8.6938	8.513	365.315
THAR02_00237	31.6132	31.6132	-31.6132	-2.71663	1.44182	1.44182	-1.44182	-1.34306	1.61023	1.61023	-1.61023	-1.39579	-2.43774e-05	-2.01608	-2.62554	0.0086512	1	50.029	5.67859	5.64469	1	1	50.029	JOKZ01000003	167262	167612	5.67859	5.64469	50.029	18.4158	4.06837	4.20287	1	1	18.4158	JOKZ01000003	167262	167612	4.06837	4.20287	18.4158
THAR02_00238	136.994	136.994	136.994	11.9297	3.57649	3.57649	3.57649	1.98046	3.54279	3.54279	3.54279	1.93206	0.000182682	16.0751	12.787	0	0	12.534	3.80104	3.64778	1	1	12.534	JOKZ01000003	170309	172383	3.80104	3.64778	12.534	149.528	7.34383	7.22427	48	48	149.528	JOKZ01000003	170309	172383	7.34383	7.22427	149.528
THAR02_00239	0	0	0	1	NaN	0	NaN	NaN	NaN	0	NaN	NaN	0	1	0	1	1	0	-1.79769e+308	-1.79769e+308	0	0	0	JOKZ01000003	174088	175005	-1.79769e+308	-1.79769e+308	0	0	-1.79769e+308	-1.79769e+308	0	0	0	JOKZ01000003	174088	175005	-1.79769e+308	-1.79769e+308	0
THAR02_00240	6.26656	6.26656	6.26656	1.79769e+308	1.79769e+308	0	1.79769e+308	0	NaN	0	NaN	NaN	8.1639e-06	1.79769e+308	2.90587	0.00366228	1	0	-1.79769e+308	-1.79769e+308	0	0	0	JOKZ01000003	175832	177894	-1.79769e+308	-1.79769e+308	0	6.26656	-1.79769e+308	2.64767	2	2	6.26656	JOKZ01000003	175832	177894	-1.79769e+308	2.64767	6.26656
THAR02_00241	113.695	113.695	-113.695	-2.24492	1.16666	1.16666	-1.16666	-1.17913	0.981086	0.981086	-0.981086	-1.14936	-7.9241e-05	-1.66601	-4.10181	4.09923e-05	0.471329	205.023	7.54972	7.67964	20	20	205.023	JOKZ01000003	179937	181847	7.54972	7.67964	205.023	91.3275	6.56863	6.51298	27	27	91.3275	JOKZ01000003	179937	181847	6.56863	6.51298	91.3275
THAR02_00242	2201.59	2201.59	-2201.59	-6.29512	2.65423	2.65423	-2.65423	-1.3051	2.24197	2.24197	-2.24197	-1.25234	-0.00198886	-4.67177	-32.2045	0	0	2617.37	11.1266	11.3539	165	165	2617.37	JOKZ01000003	182592	183757	11.1266	11.3539	2617.37	415.778	8.88458	8.69967	75	75	415.778	JOKZ01000003	182592	183757	8.88458	8.69967	415.778
THAR02_00243	5.22437	5.22437	-5.22437	-1.28969	0.367028	0.367028	-0.367028	-1.08796	0.605875	0.605875	-0.605875	-1.15037	1.0076e-06	1.04481	0.139717	0.888884	1	23.2585	4.63506	4.53969	3	3	23.2585	JOKZ01000003	185138	187646	4.63506	4.53969	23.2585	18.0342	4.02918	4.17266	7	7	18.0342	JOKZ01000003	185138	187646	4.02918	4.17266	18.0342
THAR02_00244	0	0	0	1	NaN	0	NaN	NaN	NaN	0	NaN	NaN	0	1	0	1	1	0	-1.79769e+308	-1.79769e+308	0	0	0	JOKZ01000003	188254	190218	-1.79769e+308	-1.79769e+308	0	0	-1.79769e+308	-1.79769e+308	0	0	0	JOKZ01000003	188254	190218	-1.79769e+308	-1.79769e+308	0
THAR02_00245	7.99903	7.99903	-7.99903	-2.8389	1.50533	1.50533	-1.50533	-1.70973	1.79769e+308	0	-1.79769e+308	0	-6.27226e-06	-2.10682	-1.36765	0.171421	1	12.3489	3.78366	3.62631	1	1	12.3489	JOKZ01000003	191625	193110	3.78366	3.62631	12.3489	4.3499	-1.79769e+308	2.12098	1	1	4.3499	JOKZ01000003	191625	193110	-1.79769e+308	2.12098	4.3499
THAR02_00246	4.97227	4.97227	4.97227	1.79769e+308	1.79769e+308	0	1.79769e+308	0	NaN	0	NaN	NaN	6.47774e-06	1.79769e+308	2.58845	0.00964091	1	0	-1.79769e+308	-1.79769e+308	0	0	0	JOKZ01000003	193419	194718	-1.79769e+308	-1.79769e+308	0	4.97227	-1.79769e+308	2.31391	1	1	4.97227	JOKZ01000003	193419	194718	-1.79769e+308	2.31391	4.97227
THAR02_00247	6.10671	6.10671	6.10671	1.79769e+308	1.79769e+308	0	1.79769e+308	0	NaN	0	NaN	NaN	7.95566e-06	1.79769e+308	2.86857	0.00412327	1	0	-1.79769e+308	-1.79769e+308	0	0	0	JOKZ01000003	196685	198801	-1.79769e+308	-1.79769e+308	0	6.10671	-1.79769e+308	2.6104	2	2	6.10671	JOKZ01000003	196685	198801	-1.79769e+308	2.6104	6.10671
THAR02_00248	501.726	501.726	-501.726	-9.46047	3.24191	3.24191	-3.24191	-1.55041	3.05225	3.05225	-3.05225	-1.51904	-0.000465156	-7.02085	-16.6439	0	0	561.028	8.93286	9.13193	30	30	561.028	JOKZ01000003	199716	200805	8.93286	9.13193	561.028	59.3024	5.88061	5.89002	10	10	59.3024	JOKZ01000003	199716	200805	5.88061	5.89002	59.3024
THAR02_00249	10.3694	10.3694	-10.3694	-2.76729	1.46847	1.46847	-1.46847	-1.57526	1.79769e+308	0	-1.79769e+308	0	-8.05421e-06	-2.05367	-1.52644	0.1269	1	16.2369	4.16313	4.0212	2	2	16.2369	JOKZ01000003	202997	206301	4.16313	4.0212	16.2369	5.86743	-1.79769e+308	2.55273	3	3	5.86743	JOKZ01000003	202997	206301	-1.79769e+308	2.55273	5.86743
THAR02_00250	69.7835	69.7835	69.7835	1.28836	0.365536	0.365536	0.365536	1.04616	0.668406	0.668406	0.668406	1.08594	0.000172213	1.73604	6.5216	6.95595e-11	7.99795e-07	242.001	7.77788	7.91887	16	16	242.001	JOKZ01000003	211511	212671	7.77788	7.91887	242.001	311.784	8.44629	8.2844	56	56	311.784	JOKZ01000003	211511	212671	8.44629	8.2844	311.784
THAR02_00251	17.6411	17.6411	-17.6411	-2.96771	1.56935	1.56935	-1.56935	-1.49595	1.79769e+308	0	-1.79769e+308	0	-1.40438e-05	-2.20241	-2.09812	0.0358941	1	26.6063	4.81851	4.7337	2	2	26.6063	JOKZ01000003	213859	215300	4.81851	4.7337	26.6063	8.96527	-1.79769e+308	3.16435	2	2	8.96527	JOKZ01000003	213859	215300	-1.79769e+308	3.16435	8.96527
THAR02_00252	8.65265	8.65265	8.65265	1.43903	0.5251	0.5251	0.5251	1.1221	0.320946	0.320946	0.320946	1.07265	1.78935e-05	1.93907	2.29964	0.0214686	1	19.7084	4.41741	4.30074	3	3	19.7084	JOKZ01000004	1526	4260	4.41741	4.30074	19.7084	28.3611	4.73836	4.82584	12	12	28.3611	JOKZ01000004	1526	4260	4.73836	4.82584	28.3611
THAR02_00253	5.43647	5.43647	5.43647	1.79769e+308	1.79769e+308	0	1.79769e+308	0	NaN	0	NaN	NaN	7.08248e-06	1.79769e+308	2.70658	0.00679807	1	0	-1.79769e+308	-1.79769e+308	0	0	0	JOKZ01000004	8974	11351	-1.79769e+308	-1.79769e+308	0	5.43647	-1.79769e+308	2.44267	2	2	5.43647	JOKZ01000004	8974	11351	-1.79769e+308	2.44267	5.43647
THAR02_00254	43.8466	43.8466	-43.8466	-8.52261	3.0913	3.0913	-3.0913	-2.21553	1.79769e+308	0	-1.79769e+308	0	-4.04336e-05	-6.32484	-4.83593	1.32521e-06	0.0152373	49.6752	5.6687	5.63445	6	6	49.6752	JOKZ01000004	14249	16466	5.6687	5.63445	49.6752	5.82864	-1.79769e+308	2.54316	2	2	5.82864	JOKZ01000004	14249	16466	-1.79769e+308	2.54316	5.82864
THAR02_00255	0	0	0	1	NaN	0	NaN	NaN	NaN	0	NaN	NaN	0	1	0	1	1	0	-1.79769e+308	-1.79769e+308	0	0	0	JOKZ01000004	16539	17002	-1.79769e+308	-1.79769e+308	0	0	-1.79769e+308	-1.79769e+308	0	0	0	JOKZ01000004	16539	17002	-1.79769e+308	-1.79769e+308	0
THAR02_00256	20.6105	20.6105	-20.6105	-1.79769e+308	1.79769e+308	0	-1.79769e+308	0	1.79769e+308	0	-1.79769e+308	0	-1.99267e-05	-1.79769e+308	-3.91098	9.19218e-05	1	20.6105	4.47175	4.36531	1	1	20.6105	JOKZ01000004	19398	20249	4.47175	4.36531	20.6105	0	-1.79769e+308	-1.79769e+308	0	0	0	JOKZ01000004	19398	20249	-1.79769e+308	-1.79769e+308	0
THAR02_00257	7.19437	7.19437	-7.19437	-1.51198	0.596438	0.596438	-0.596438	-1.15643	0.853207	0.853207	-0.853207	-1.23323	-2.23482e-06	-1.12208	-0.335167	0.737499	1	21.2464	4.51148	4.40915	2	2	21.2464	JOKZ01000004	21263	23102	4.51148	4.40915	21.2464	14.0521	3.65827	3.81271	4	4	14.0521	JOKZ01000004	21263	23102	3.65827	3.81271	14.0521
THAR02_00258	0	0	0	1	NaN	0	NaN	NaN	NaN	0	NaN	NaN	0	1	0	1	1	0	-1.79769e+308	-1.79769e+308	0	0	0	JOKZ01000004	24302	25417	-1.79769e+308	-1.79769e+308	0	0	-1.79769e+308	-1.79769e+308	0	0	0	JOKZ01000004	24302	25417	-1.79769e+308	-1.79769e+308	0
THAR02_00259	15.513	15.513	-15.513	-3.13593	1.64889	1.64889	-1.64889	-1.57643	1.79769e+308	0	-1.79769e+308	0	-1.25583e-05	-2.32725	-2.04167	0.0411841	1	22.7759	4.60672	4.50943	1	1	22.7759	JOKZ01000004	25805	26694	4.60672	4.50943	22.7759	7.26287	-1.79769e+308	2.86054	1	1	7.26287	JOKZ01000004	25805	26694	-1.79769e+308	2.86054	7.26287
THAR02_00260	77.3866	77.3866	-77.3866	-1.72311	0.785015	0.785015	-0.785015	-1.11644	0.567985	0.567985	-0.567985	-1.08319	-3.88655e-05	-1.27876	-2.02875	0.0424833	1	184.406	7.39585	7.52674	31	31	184.406	JOKZ01000004	27212	30533	7.39585	7.52674	184.406	107.019	6.82786	6.74173	55	55	107.019	JOKZ01000004	27212	30533	6.82786	6.74173	107.019
THAR02_00261	64.8576	64.8576	-64.8576	-1.79769e+308	1.79769e+308	0	-1.79769e+308	0	1.79769e+308	0	-1.79769e+308	0	-6.27056e-05	-1.79769e+308	-6.93788	3.98037e-12	4.57663e-08	64.8576	6.00858	6.0192	4	4	64.8576	JOKZ01000004	31279	32425	6.00858	6.0192	64.8576	0	-1.79769e+308	-1.79769e+308	0	0	0	JOKZ01000004	31279	32425	-1.79769e+308	-1.79769e+308	0
THAR02_00262	44.4115	44.4115	44.4115	2.54022	1.34496	1.34496	1.34496	1.27733	1.30753	1.30753	1.30753	1.26545	6.75451e-05	3.42291	5.957	2.56905e-09	2.95389e-05	28.8345	4.92575	4.84972	1	1	28.8345	JOKZ01000004	32641	33346	4.92575	4.84972	28.8345	73.246	6.23328	6.19468	8	8	73.246	JOKZ01000004	32641	33346	6.23328	6.19468	73.246
THAR02_00263	135.422	135.422	-135.422	-59.7588	5.90108	5.90108	-5.90108	-5.89883	1.79769e+308	0	-1.79769e+308	0	-0.000130155	-44.3485	-9.80068	0	0	137.727	6.99546	7.10567	4	4	137.727	JOKZ01000004	36845	45258	6.99546	7.10567	137.727	2.30471	-1.79769e+308	1.20459	3	3	2.30471	JOKZ01000004	36845	45258	-1.79769e+308	1.20459	2.30471
THAR02_00264	6.8203	6.8203	-6.8203	-1.53741	0.620504	0.620504	-0.620504	-1.16927	0.931166	0.931166	-0.931166	-1.26835	-2.33043e-06	-1.14095	-0.365922	0.714423	1	19.5113	4.40117	4.28624	1	1	19.5113	JOKZ01000004	48393	49920	4.40117	4.28624	19.5113	12.691	3.47	3.66574	3	3	12.691	JOKZ01000004	48393	49920	3.47	3.66574	12.691
THAR02_00265	25.7292	25.7292	-25.7292	-1.79769e+308	1.79769e+308	0	-1.79769e+308	0	1.79769e+308	0	-1.79769e+308	0	-2.48755e-05	-1.79769e+308	-4.36973	1.24399e-05	0.143034	25.7292	4.76874	4.68534	2	2	25.7292	JOKZ01000004	50695	52059	4.76874	4.68534	25.7292	0	-1.79769e+308	-1.79769e+308	0	0	0	JOKZ01000004	50695	52059	-1.79769e+308	-1.79769e+308	0
THAR02_00266	8.32631	8.32631	-8.32631	-1.79769e+308	1.79769e+308	0	-1.79769e+308	0	1.79769e+308	0	-1.79769e+308	0	-8.05004e-06	-1.79769e+308	-2.4858	0.0129261	1	8.32631	3.30673	3.05768	1	1	8.32631	JOKZ01000004	53055	55223	3.30673	3.05768	8.32631	0	-1.79769e+308	-1.79769e+308	0	0	0	JOKZ01000004	53055	55223	-1.79769e+308	-1.79769e+308	0
THAR02_00267	12.0506	12.0506	-12.0506	-2.43595	1.28449	1.28449	-1.28449	-1.41853	1.79769e+308	0	-1.79769e+308	0	-8.83141e-06	-1.80778	-1.46544	0.1428	1	20.4426	4.46212	4.35351	3	3	20.4426	JOKZ01000004	55913	58993	4.46212	4.35351	20.4426	8.39202	-1.79769e+308	3.06902	4	4	8.39202	JOKZ01000004	55913	58993	-1.79769e+308	3.06902	8.39202
THAR02_00268	130.823	130.823	-130.823	-2.29709	1.19981	1.19981	-1.19981	-1.18025	0.978151	0.978151	-0.978151	-1.14505	-9.25988e-05	-1.70473	-4.52496	6.04057e-06	0.0694544	231.683	7.72153	7.85601	34	34	231.683	JOKZ01000004	59453	62336	7.72153	7.85601	231.683	100.859	6.74338	6.6562	45	45	100.859	JOKZ01000004	59453	62336	6.74338	6.6562	100.859
THAR02_00269	99.687	99.687	99.687	6.20285	2.63293	2.63293	2.63293	1.61805	2.62978	2.62978	2.62978	1.60161	0.000136306	8.35824	10.3389	0	0	19.1601	4.37124	4.26003	2	2	19.1601	JOKZ01000004	63295	65252	4.37124	4.26003	19.1601	118.847	7.00101	6.89296	36	36	118.847	JOKZ01000004	63295	65252	7.00101	6.89296	118.847
THAR02_00270	0	0	0	1	NaN	0	NaN	NaN	NaN	0	NaN	NaN	0	1	0	1	1	0	-1.79769e+308	-1.79769e+308	0	0	0	JOKZ01000004	67007	67888	-1.79769e+308	-1.79769e+308	0	0	-1.79769e+308	-1.79769e+308	0	0	0	JOKZ01000004	67007	67888	-1.79769e+308	-1.79769e+308	0
THAR02_00271	96.4879	96.4879	-96.4879	-1.78218	0.833642	0.833642	-0.833642	-1.12001	0.593901	0.593901	-0.593901	-1.08422	-5.1844e-05	-1.3226	-2.49377	0.0126394	1	219.846	7.64601	7.78035	7	8	219.846	JOKZ01000004	69228	70013	7.64601	7.78035	219.846	123.358	7.05211	6.94671	15	15	123.358	JOKZ01000004	69228	70013	7.05211	6.94671	123.358
THAR02_00272	5.35123	5.35123	-5.35123	-2.91814	1.54505	1.54505	-1.54505	-2.04384	1.79769e+308	0	-1.79769e+308	0	-4.23643e-06	-2.16563	-1.14174	0.253561	1	8.14102	3.28418	3.02521	1	1	8.14102	JOKZ01000004	72570	74886	3.28418	3.02521	8.14102	2.7898	-1.79769e+308	1.48016	1	1	2.7898	JOKZ01000004	72570	74886	-1.79769e+308	1.48016	2.7898
THAR02_00273	55.7746	55.7746	-55.7746	-3.31964	1.73103	1.73103	-1.73103	-1.37732	1.80062	1.80062	-1.80062	-1.4019	-4.58461e-05	-2.46359	-4.00845	6.11179e-05	0.702733	79.819	6.28091	6.31866	6	6	79.819	JOKZ01000004	75664	77276	6.28091	6.31866	79.819	24.0445	4.48029	4.58763	6	6	24.0445	JOKZ01000004	75664	77276	4.48029	4.58763	24.0445
THAR02_00274	11.6534	11.6534	11.6534	1.22718	0.295348	0.295348	0.295348	1.05199	0.267443	0.267443	0.267443	1.04685	3.24146e-05	1.6536	2.70227	0.00688673	1	51.2956	5.70856	5.68076	9	9	51.2956	JOKZ01000004	78852	82445	5.70856	5.68076	51.2956	62.9489	5.976	5.97611	35	35	62.9489	JOKZ01000004	78852	82445	5.976	5.97611	62.9489
THAR02_00275	251.7	251.7	251.7	3.42953	1.77801	1.77801	1.77801	1.26558	2.00933	2.00933	2.00933	1.30318	0.000362712	4.62124	15.0887	0	0	103.6	6.62752	6.69488	4	4	103.6	JOKZ01000004	83072	84108	6.62752	6.69488	103.6	355.299	8.63685	8.47289	57	57	355.299	JOKZ01000004	83072	84108	8.63685	8.47289	355.299
THAR02_00276	0	0	0	1	NaN	0	NaN	NaN	NaN	0	NaN	NaN	0	1	0	1	1	0	-1.79769e+308	-1.79769e+308	0	0	0	JOKZ01000004	84848	85990	-1.79769e+308	-1.79769e+308	0	0	-1.79769e+308	-1.79769e+308	0	0	0	JOKZ01000004	84848	85990	-1.79769e+308	-1.79769e+308	0
THAR02_00277	85.9838	85.9838	85.9838	1.79769e+308	1.79769e+308	0	1.79769e+308	0	1.79769e+308	0	1.79769e+308	0	0.000112017	1.79769e+308	10.7642	0	0	0	-1.79769e+308	-1.79769e+308	0	0	0	JOKZ01000004	86347	87624	-1.79769e+308	-1.79769e+308	0	85.9838	6.47618	6.42599	17	17	85.9838	JOKZ01000004	86347	87624	6.47618	6.42599	85.9838
THAR02_00278	21.4316	21.4316	21.4316	5.43029	2.44103	2.44103	2.44103	2.07333	1.83019	1.83019	1.83019	1.65639	2.95457e-05	7.31722	4.72024	2.35565e-06	0.0270852	4.83752	2.78828	2.27427	1	1	4.83752	JOKZ01000004	89377	93067	2.78828	2.27427	4.83752	26.2691	4.61847	4.7153	15	15	26.2691	JOKZ01000004	89377	93067	4.61847	4.7153	26.2691
THAR02_00279	18.6301	18.6301	18.6301	1.27089	0.345839	0.345839	0.345839	1.05666	0.412362	0.412362	0.412362	1.06772	4.73754e-05	1.7125	3.37797	0.000730228	1	68.7736	6.08901	6.10378	18	18	68.7736	JOKZ01000004	95307	100261	6.08901	6.10378	68.7736	87.4037	6.50137	6.44962	67	67	87.4037	JOKZ01000004	95307	100261	6.50137	6.44962	87.4037
THAR02_00280	8.33016	8.33016	-8.33016	-1.56961	0.650405	0.650405	-0.650405	-1.16805	0.899207	0.899207	-0.899207	-1.24192	-3.14068e-06	-1.16485	-0.456509	0.648024	1	22.9545	4.61624	4.5207	1	1	22.9545	JOKZ01000004	101708	102591	4.61624	4.5207	22.9545	14.6243	3.71704	3.8703	2	2	14.6243	JOKZ01000004	101708	102591	3.71704	3.8703	14.6243
THAR02_00281	628.602	628.602	-628.602	-5.9272	2.56735	2.56735	-2.56735	-1.36701	2.22068	2.22068	-2.22068	-1.3128	-0.000564885	-4.39872	-16.9353	0	0	756.18	9.32003	9.56259	27	27	756.18	JOKZ01000004	104031	105094	9.32003	9.56259	756.18	127.578	7.09935	6.99524	21	21	127.578	JOKZ01000004	104031	105094	7.09935	6.99524	127.578
THAR02_00282	162.436	162.436	-162.436	-7.94579	2.99019	2.99019	-2.99019	-1.65753	2.97195	2.97195	-2.97195	-1.66965	-0.00014919	-5.89677	-9.19109	0	0	185.822	7.41001	7.53778	14	14	185.822	JOKZ01000004	105710	107091	7.41001	7.53778	185.822	23.3862	4.43806	4.54759	5	5	23.3862	JOKZ01000004	105710	107091	4.43806	4.54759	23.3862
THAR02_00283	42.4065	42.4065	42.4065	1.79769e+308	1.79769e+308	0	1.79769e+308	0	1.79769e+308	0	1.79769e+308	0	5.5246e-05	1.79769e+308	7.55932	4.04121e-14	4.64659e-10	0	-1.79769e+308	-1.79769e+308	0	0	0	JOKZ01000004	107467	109600	-1.79769e+308	-1.79769e+308	0	42.4065	5.35267	5.40621	14	14	42.4065	JOKZ01000004	107467	109600	5.35267	5.40621	42.4065
THAR02_00284	28.2603	28.2603	28.2603	3.49126	1.80375	1.80375	1.80375	1.51479	1.59287	1.59287	1.59287	1.43551	4.06277e-05	4.70441	5.07176	3.94154e-07	0.00453199	11.3438	3.65749	3.50383	1	1	11.3438	JOKZ01000004	110427	112711	3.65749	3.50383	11.3438	39.6041	5.25035	5.30758	14	14	39.6041	JOKZ01000004	110427	112711	5.25035	5.30758	39.6041
THAR02_00285	1202.36	1202.36	-1202.36	-220.306	7.78336	7.78336	-7.78336	-4.1706	1.79769e+308	0	-1.79769e+308	0	-0.00116062	-163.494	-29.699	0	0	1207.84	9.89259	10.2382	52	52	1207.84	JOKZ01000004	114370	115548	9.89259	10.2382	1207.84	5.48258	-1.79769e+308	2.45485	1	1	5.48258	JOKZ01000004	114370	115548	-1.79769e+308	2.45485	5.48258
THAR02_00286	86.8177	86.8177	86.8177	4.797	2.26213	2.26213	2.26213	1.50102	2.25259	2.25259	2.25259	1.48859	0.000120785	6.46387	9.3484	0	0	22.8648	4.61036	4.51506	1	1	22.8648	JOKZ01000004	115934	116817	4.61036	4.51506	22.8648	109.683	6.86295	6.77719	15	15	109.683	JOKZ01000004	115934	116817	6.86295	6.77719	109.683
THAR02_00287	150.329	150.329	150.329	1.46514	0.551034	0.551034	0.551034	1.0661	0.926352	0.926352	0.926352	1.11296	0.000304422	1.97424	9.61199	0	0	323.194	8.201	8.33625	9	9	323.194	JOKZ01000004	116744	117603	8.201	8.33625	323.194	473.522	9.12735	8.88729	63	63	473.522	JOKZ01000004	116744	117603	9.12735	8.88729	473.522
THAR02_00288	20.6326	20.6326	-20.6326	-7.18279	2.84455	2.84455	-2.84455	-2.63612	1.79769e+308	0	-1.79769e+308	0	-1.88269e-05	-5.33053	-3.21025	0.00132618	1	23.9697	4.67216	4.58314	5	5	23.9697	JOKZ01000004	118863	122736	4.67216	4.58314	23.9697	3.3371	-1.79769e+308	1.73859	2	2	3.3371	JOKZ01000004	118863	122736	-1.79769e+308	1.73859	3.3371
THAR02_00289	13.4772	13.4772	13.4772	2.09712	1.06841	1.06841	1.06841	1.29525	0.810477	0.810477	0.810477	1.21463	2.16846e-05	2.82584	3.13255	0.00173294	1	12.2841	3.77621	3.61873	2	2	12.2841	JOKZ01000004	123995	127005	3.77621	3.61873	12.2841	25.7614	4.58668	4.68714	12	12	25.7614	JOKZ01000004	123995	127005	4.58668	4.68714	25.7614
THAR02_00290	32.159	32.159	32.159	1.79769e+308	1.79769e+308	0	1.79769e+308	0	1.79769e+308	0	1.79769e+308	0	4.18958e-05	1.79769e+308	6.58289	4.61391e-11	5.30507e-07	0	-1.79769e+308	-1.79769e+308	0	0	0	JOKZ01000004	127402	128004	-1.79769e+308	-1.79769e+308	0	32.159	4.932	5.00715	3	3	32.159	JOKZ01000004	127402	128004	4.932	5.00715	32.159
THAR02_00291	0	0	0	1	NaN	0	NaN	NaN	NaN	0	NaN	NaN	0	1	0	1	1	0	-1.79769e+308	-1.79769e+308	0	0	0	JOKZ01000004	128440	129399	-1.79769e+308	-1.79769e+308	0	0	-1.79769e+308	-1.79769e+308	0	0	0	JOKZ01000004	128440	129399	-1.79769e+308	-1.79769e+308	0
THAR02_00292	33.9147	33.9147	-33.9147	-2.39738	1.26146	1.26146	-1.26146	-1.27416	1.37484	1.37484	-1.37484	-1.30597	-2.46358e-05	-1.77916	-2.41746	0.0156291	1	58.1848	5.86828	5.86257	5	5	58.1848	JOKZ01000004	129711	131308	5.86828	5.86257	58.1848	24.2702	4.49344	4.60111	6	6	24.2702	JOKZ01000004	129711	131308	4.49344	4.60111	24.2702
THAR02_00293	18.5108	18.5108	18.5108	1.79769e+308	1.79769e+308	0	1.79769e+308	0	1.79769e+308	0	1.79769e+308	0	2.41153e-05	1.79769e+308	4.99431	5.90452e-07	0.00678902	0	-1.79769e+308	-1.79769e+308	0	0	0	JOKZ01000004	131975	133720	-1.79769e+308	-1.79769e+308	0	18.5108	4.07396	4.21029	5	5	18.5108	JOKZ01000004	131975	133720	4.07396	4.21029	18.5108
THAR02_00294	0	0	0	1	NaN	0	NaN	NaN	NaN	0	NaN	NaN	0	1	0	1	1	0	-1.79769e+308	-1.79769e+308	0	0	0	JOKZ01000004	134305	135848	-1.79769e+308	-1.79769e+308	0	0	-1.79769e+308	-1.79769e+308	0	0	0	JOKZ01000004	134305	135848	-1.79769e+308	-1.79769e+308	0
THAR02_00295	0	0	0	1	NaN	0	NaN	NaN	NaN	0	NaN	NaN	0	1	0	1	1	0	-1.79769e+308	-1.79769e+308	0	0	0	JOKZ01000004	136042	137606	-1.79769e+308	-1.79769e+308	0	0	-1.79769e+308	-1.79769e+308	0	0	0	JOKZ01000004	136042	137606	-1.79769e+308	-1.79769e+308	0
THAR02_00296	7.995	7.995	7.995	1.79769e+308	1.79769e+308	0	1.79769e+308	0	NaN	0	NaN	NaN	1.04157e-05	1.79769e+308	3.28225	0.00102982	1	0	-1.79769e+308	-1.79769e+308	0	0	0	JOKZ01000004	137859	139475	-1.79769e+308	-1.79769e+308	0	7.995	-1.79769e+308	2.9991	2	2	7.995	JOKZ01000004	137859	139475	-1.79769e+308	2.9991	7.995
THAR02_00297	4.54888	4.54888	4.54888	1.79769e+308	1.79769e+308	0	1.79769e+308	0	NaN	0	NaN	NaN	5.92615e-06	1.79769e+308	2.47579	0.0132941	1	0	-1.79769e+308	-1.79769e+308	0	0	0	JOKZ01000004	139789	141209	-1.79769e+308	-1.79769e+308	0	4.54888	-1.79769e+308	2.18551	1	1	4.54888	JOKZ01000004	139789	141209	-1.79769e+308	2.18551	4.54888
THAR02_00298	15.5569	15.5569	15.5569	2.02457	1.01761	1.01761	1.01761	1.2593	0.797036	0.797036	0.797036	1.19628	2.53682e-05	2.72807	3.33553	0.000851371	1	15.1839	4.0608	3.92447	2	2	15.1839	JOKZ01000004	141942	144254	4.0608	3.92447	15.1839	30.7408	4.85784	4.94208	11	11	30.7408	JOKZ01000004	141942	144254	4.85784	4.94208	30.7408
THAR02_00299	45.9834	45.9834	45.9834	1.79769e+308	1.79769e+308	0	1.79769e+308	0	1.79769e+308	0	1.79769e+308	0	5.9906e-05	1.79769e+308	7.87169	3.55271e-15	4.08491e-11	0	-1.79769e+308	-1.79769e+308	0	0	0	JOKZ01000004	144703	145686	-1.79769e+308	-1.79769e+308	0	45.9834	5.46828	5.52304	7	7	45.9834	JOKZ01000004	144703	145686	5.46828	5.52304	45.9834
THAR02_00300	17.1381	17.1381	-17.1381	-2.89747	1.53479	1.53479	-1.53479	-1.48339	1.79769e+308	0	-1.79769e+308	0	-1.35351e-05	-2.15028	-2.0327	0.0420827	1	26.1702	4.79382	4.70985	3	3	26.1702	JOKZ01000004	145935	148081	4.79382	4.70985	26.1702	9.03208	-1.79769e+308	3.17506	3	3	9.03208	JOKZ01000004	145935	148081	-1.79769e+308	3.17506	9.03208
THAR02_00301	0	0	0	1	NaN	0	NaN	NaN	NaN	0	NaN	NaN	0	1	0	1	1	0	-1.79769e+308	-1.79769e+308	0	0	0	JOKZ01000004	149320	152298	-1.79769e+308	-1.79769e+308	0	0	-1.79769e+308	-1.79769e+308	0	0	0	JOKZ01000004	149320	152298	-1.79769e+308	-1.79769e+308	0
THAR02_00302	17.2292	17.2292	-17.2292	-1.08769	0.121264	0.121264	-0.121264	-1.01592	0.145464	0.145464	0.145464	1.01912	4.93521e-05	1.23885	2.17145	0.0298968	1	213.714	7.60652	7.73954	18	18	213.714	JOKZ01000004	154650	156261	7.60652	7.73954	213.714	196.485	7.75199	7.61828	49	49	196.485	JOKZ01000004	154650	156261	7.75199	7.61828	196.485
THAR02_00303	0	0	0	1	NaN	0	NaN	NaN	NaN	0	NaN	NaN	0	1	0	1	1	0	-1.79769e+308	-1.79769e+308	0	0	0	JOKZ01000004	156854	158048	-1.79769e+308	-1.79769e+308	0	0	-1.79769e+308	-1.79769e+308	0	0	0	JOKZ01000004	156854	158048	-1.79769e+308	-1.79769e+308	0
THAR02_00304	0	0	0	1	NaN	0	NaN	NaN	NaN	0	NaN	NaN	0	1	0	1	1	0	-1.79769e+308	-1.79769e+308	0	0	0	JOKZ01000004	159018	160123	-1.79769e+308	-1.79769e+308	0	0	-1.79769e+308	-1.79769e+308	0	0	0	JOKZ01000004	159018	160123	-1.79769e+308	-1.79769e+308	0
THAR02_00305	10.982	10.982	-10.982	-1.79769e+308	1.79769e+308	0	-1.79769e+308	0	1.79769e+308	0	-1.79769e+308	0	-1.06176e-05	-1.79769e+308	-2.85483	0.004306	1	10.982	3.61555	3.45707	1	1	10.982	JOKZ01000004	162391	164165	3.61555	3.45707	10.982	0	-1.79769e+308	-1.79769e+308	0	0	0	JOKZ01000004	162391	164165	-1.79769e+308	-1.79769e+308	0
THAR02_00306	137.226	137.226	137.226	2.12195	1.08539	1.08539	1.08539	1.15652	1.29598	1.29598	1.29598	1.18937	0.000219864	2.85929	10.0265	0	0	122.31	6.84369	6.9344	14	14	122.31	JOKZ01000004	167828	169944	6.84369	6.9344	122.31	259.535	8.13967	8.01979	85	85	259.535	JOKZ01000004	167828	169944	8.13967	8.01979	259.535
THAR02_00307	0	0	0	1	NaN	0	NaN	NaN	NaN	0	NaN	NaN	0	1	0	1	1	0	-1.79769e+308	-1.79769e+308	0	0	0	JOKZ01000004	170477	171079	-1.79769e+308	-1.79769e+308	0	0	-1.79769e+308	-1.79769e+308	0	0	0	JOKZ01000004	170477	171079	-1.79769e+308	-1.79769e+308	0
THAR02_00308	16.6079	16.6079	16.6079	1.3244	0.405337	0.405337	0.405337	1.07139	0.398306	0.398306	0.398306	1.06979	3.88357e-05	1.7846	3.17223	0.00151271	1	51.1959	5.70686	5.67796	3	3	51.1959	JOKZ01000004	171854	172997	5.70686	5.67796	51.1959	67.8037	6.10517	6.08329	12	12	67.8037	JOKZ01000004	171854	172997	6.10517	6.08329	67.8037
THAR02_00309	0	0	0	1	NaN	0	NaN	NaN	NaN	0	NaN	NaN	0	1	0	1	1	0	-1.79769e+308	-1.79769e+308	0	0	0	JOKZ01000004	173239	173783	-1.79769e+308	-1.79769e+308	0	0	-1.79769e+308	-1.79769e+308	0	0	0	JOKZ01000004	173239	173783	-1.79769e+308	-1.79769e+308	0
THAR02_00310	17.6589	17.6589	-17.6589	-2.79008	1.48031	1.48031	-1.48031	-1.44827	2.07844	2.07844	-2.07844	-1.74542	-1.37589e-05	-2.07059	-2.00498	0.044965	1	27.5238	4.86673	4.78261	3	3	27.5238	JOKZ01000004	174285	176905	4.86673	4.78261	27.5238	9.86487	2.78828	3.3023	4	4	9.86487	JOKZ01000004	174285	176905	2.78828	3.3023	9.86487
THAR02_00311	11.2221	11.2221	11.2221	1.79769e+308	1.79769e+308	0	1.79769e+308	0	1.79769e+308	0	1.79769e+308	0	1.46199e-05	1.79769e+308	3.88867	0.000100796	1	0	-1.79769e+308	-1.79769e+308	0	0	0	JOKZ01000004	177177	180056	-1.79769e+308	-1.79769e+308	0	11.2221	3.17794	3.48828	5	5	11.2221	JOKZ01000004	177177	180056	3.17794	3.48828	11.2221
THAR02_00312	3.92393	3.92393	-3.92393	-2.87578	1.52395	1.52395	-1.52395	-2.43119	1.79769e+308	0	-1.79769e+308	0	-3.09095e-06	-2.13419	-0.967246	0.333421	1	6.01582	2.98658	2.58876	1	1	6.01582	JOKZ01000004	181000	184089	2.98658	2.58876	6.01582	2.0919	-1.79769e+308	1.06481	1	1	2.0919	JOKZ01000004	181000	184089	-1.79769e+308	1.06481	2.0919
THAR02_00313	0	0	0	1	NaN	0	NaN	NaN	NaN	0	NaN	NaN	0	1	0	1	1	0	-1.79769e+308	-1.79769e+308	0	0	0	JOKZ01000004	184510	186008	-1.79769e+308	-1.79769e+308	0	0	-1.79769e+308	-1.79769e+308	0	0	0	JOKZ01000004	184510	186008	-1.79769e+308	-1.79769e+308	0
THAR02_00314	0	0	0	1	NaN	0	NaN	NaN	NaN	0	NaN	NaN	0	1	0	1	1	0	-1.79769e+308	-1.79769e+308	0	0	0	JOKZ01000004	187853	188770	-1.79769e+308	-1.79769e+308	0	0	-1.79769e+308	-1.79769e+308	0	0	0	JOKZ01000004	187853	188770	-1.79769e+308	-1.79769e+308	0
THAR02_00315	1.30453	1.30453	1.30453	1.79769e+308	1.79769e+308	0	1.79769e+308	0	NaN	0	NaN	NaN	1.69951e-06	1.79769e+308	1.32583	0.184895	1	0	-1.79769e+308	-1.79769e+308	0	0	0	JOKZ01000004	189216	194170	-1.79769e+308	-1.79769e+308	0	1.30453	-1.79769e+308	0.383533	1	1	1.30453	JOKZ01000004	189216	194170	-1.79769e+308	0.383533	1.30453
THAR02_00316	8.87777	8.87777	-8.87777	-1.5686	0.649476	0.649476	-0.649476	-1.16381	0.890118	0.890118	-0.890118	-1.23357	-3.33784e-06	-1.1641	-0.469641	0.638612	1	24.4912	4.70101	4.61419	1	1	24.4912	JOKZ01000004	196681	197508	4.70101	4.61419	24.4912	15.6134	3.8109	3.96471	2	2	15.6134	JOKZ01000004	196681	197508	3.8109	3.96471	15.6134
THAR02_00317	90.3999	90.3999	-90.3999	-1.79769e+308	1.79769e+308	0	-1.79769e+308	0	1.79769e+308	0	-1.79769e+308	0	-8.74005e-05	-1.79769e+308	-8.19093	2.22045e-16	2.55307e-12	90.3999	6.45095	6.49825	4	4	90.3999	JOKZ01000004	197661	198745	6.45095	6.49825	90.3999	0	-1.79769e+308	-1.79769e+308	0	0	0	JOKZ01000004	197661	198745	-1.79769e+308	-1.79769e+308	0
THAR02_00318	15.587	15.587	15.587	3.17559	1.66702	1.66702	1.66702	1.5868	1.23695	1.23695	1.23695	1.39172	2.27133e-05	4.27905	3.70019	0.000215437	1	7.1645	3.15772	2.84087	1	1	7.1645	JOKZ01000004	199193	201749	3.15772	2.84087	7.1645	22.7515	4.39466	4.50789	9	9	22.7515	JOKZ01000004	199193	201749	4.39466	4.50789	22.7515
THAR02_00319	32.7406	32.7406	-32.7406	-1.92691	0.946291	0.946291	-0.946291	-1.18401	0.994684	0.994684	-0.994684	-1.19585	-1.97877e-05	-1.43001	-1.73409	0.0829024	1	68.0627	6.07354	6.08879	1	1	68.0627	JOKZ01000004	201893	202258	6.07354	6.08879	68.0627	35.3222	5.07886	5.1425	2	2	35.3222	JOKZ01000004	201893	202258	5.07886	5.1425	35.3222
THAR02_00320	43.8022	43.8022	43.8022	1.79769e+308	1.79769e+308	0	1.79769e+308	0	1.79769e+308	0	1.79769e+308	0	5.70643e-05	1.79769e+308	7.68272	1.55431e-14	1.78715e-10	0	-1.79769e+308	-1.79769e+308	0	0	0	JOKZ01000005	164	1196	-1.79769e+308	-1.79769e+308	0	43.8022	5.39903	5.45293	7	7	43.8022	JOKZ01000005	164	1196	5.39903	5.45293	43.8022
THAR02_00321	0	0	0	1	NaN	0	NaN	NaN	NaN	0	NaN	NaN	0	1	0	1	1	0	-1.79769e+308	-1.79769e+308	0	0	0	JOKZ01000005	11644	12369	-1.79769e+308	-1.79769e+308	0	0	-1.79769e+308	-1.79769e+308	0	0	0	JOKZ01000005	11644	12369	-1.79769e+308	-1.79769e+308	0
THAR02_00322	16.0297	16.0297	16.0297	1.79769e+308	1.79769e+308	0	1.79769e+308	0	1.79769e+308	0	1.79769e+308	0	2.0883e-05	1.79769e+308	4.64757	3.35876e-06	0.038619	0	-1.79769e+308	-1.79769e+308	0	0	0	JOKZ01000005	12722	14334	-1.79769e+308	-1.79769e+308	0	16.0297	3.85197	4.00267	4	4	16.0297	JOKZ01000005	12722	14334	3.85197	4.00267	16.0297
THAR02_00323	4.27897	4.27897	-4.27897	-1.48456	0.57004	0.57004	-0.57004	-1.1814	1.79769e+308	0	-1.79769e+308	0	-1.17035e-06	-1.10173	-0.222634	0.823821	1	13.1095	3.85985	3.71254	2	2	13.1095	JOKZ01000005	15698	18625	3.85985	3.71254	13.1095	8.83054	-1.79769e+308	3.1425	4	4	8.83054	JOKZ01000005	15698	18625	-1.79769e+308	3.1425	8.83054
THAR02_00324	0	0	0	1	NaN	0	NaN	NaN	NaN	0	NaN	NaN	0	1	0	1	1	0	-1.79769e+308	-1.79769e+308	0	0	0	JOKZ01000005	18922	20840	-1.79769e+308	-1.79769e+308	0	0	-1.79769e+308	-1.79769e+308	0	0	0	JOKZ01000005	18922	20840	-1.79769e+308	-1.79769e+308	0
THAR02_00325	180.469	180.469	-180.469	-7.7514	2.95446	2.95446	-2.95446	-1.62325	2.91886	2.91886	-2.91886	-1.6281	-0.000165501	-5.7525	-9.64225	0	0	207.2	7.56602	7.69488	28	28	207.2	JOKZ01000005	21306	23965	7.56602	7.69488	207.2	26.7306	4.64716	4.74042	11	11	26.7306	JOKZ01000005	21306	23965	4.64716	4.74042	26.7306
THAR02_00326	311.82	311.82	-311.82	-3.80704	1.92867	1.92867	-1.92867	-1.28381	1.70107	1.70107	-1.70107	-1.24727	-0.000264155	-2.8253	-10.1871	0	0	422.905	8.58046	8.72419	44	44	422.905	JOKZ01000005	24672	26824	8.58046	8.72419	422.905	111.085	6.87939	6.79552	37	37	111.085	JOKZ01000005	24672	26824	6.87939	6.79552	111.085
THAR02_00327	16.7145	16.7145	16.7145	2.19076	1.13143	1.13143	1.13143	1.29687	0.90409	0.90409	0.90409	1.22865	2.6491e-05	2.952	3.52707	0.00042019	1	14.0369	3.954	3.81115	3	4	14.0369	JOKZ01000005	29205	34459	3.954	3.81115	14.0369	30.7515	4.85809	4.94258	25	25	30.7515	JOKZ01000005	29205	34459	4.85809	4.94258	30.7515
THAR02_00328	18.1955	18.1955	-18.1955	-1.62998	0.704853	0.704853	-0.704853	-1.14527	0.82706	0.82706	-0.82706	-1.17343	-7.88855e-06	-1.20965	-0.806499	0.419955	1	47.0783	5.5958	5.55699	0	3	47.0783	JOKZ01000005	35544	36662	5.5958	5.55699	47.0783	28.8827	4.76874	4.85214	5	5	28.8827	JOKZ01000005	35544	36662	4.76874	4.85214	28.8827
THAR02_00329	12.6618	12.6618	-12.6618	-8.36126	3.06372	3.06372	-3.06372	-4.91554	1.79769e+308	0	-1.79769e+308	0	-1.16638e-05	-6.2051	-2.58998	0.00959819	1	14.3818	3.98845	3.84617	3	3	14.3818	JOKZ01000005	36891	40648	3.98845	3.84617	14.3818	1.72005	-1.79769e+308	0.782453	1	1	1.72005	JOKZ01000005	36891	40648	-1.79769e+308	0.782453	1.72005
THAR02_00330	30.9962	30.9962	30.9962	2.45095	1.29334	1.29334	1.29334	1.29281	1.15575	1.15575	1.15575	1.25577	4.75579e-05	3.30261	4.93545	7.99655e-07	0.00919443	21.3628	4.5187	4.41703	3	3	21.3628	JOKZ01000005	41276	43991	4.5187	4.41703	21.3628	52.359	5.67445	5.71037	22	22	52.359	JOKZ01000005	41276	43991	5.67445	5.71037	52.359
THAR02_00331	71.8265	71.8265	-71.8265	-5.02805	2.33	2.33	-2.33	-1.56059	2.42731	2.42731	-2.42731	-1.60474	-6.34527e-05	-3.73144	-5.45347	4.93967e-08	0.000567964	89.6581	6.4411	6.48636	7	7	89.6581	JOKZ01000005	44449	45898	6.4411	6.48636	89.6581	17.8316	4.01378	4.15636	4	4	17.8316	JOKZ01000005	44449	45898	4.01378	4.15636	17.8316
THAR02_00332	7.75925	7.75925	-7.75925	-1.35832	0.441819	0.441819	-0.441819	-1.09958	0.6272	0.6272	-0.6272	-1.14509	-2.26813e-07	-1.00804	-0.0282807	0.977438	1	29.414	4.95001	4.87843	1	1	29.414	JOKZ01000005	46478	47074	4.95001	4.87843	29.414	21.6548	4.32281	4.43661	2	2	21.6548	JOKZ01000005	46478	47074	4.32281	4.43661	21.6548
THAR02_00333	15.464	15.464	15.464	1.79769e+308	1.79769e+308	0	1.79769e+308	0	1.79769e+308	0	1.79769e+308	0	2.01461e-05	1.79769e+308	4.56483	4.99903e-06	0.0574789	0	-1.79769e+308	-1.79769e+308	0	0	0	JOKZ01000005	48213	50720	-1.79769e+308	-1.79769e+308	0	15.464	3.79623	3.95084	6	6	15.464	JOKZ01000005	48213	50720	3.79623	3.95084	15.464
THAR02_00334	20.6413	20.6413	-20.6413	-1.23881	0.308958	0.308958	-0.308958	-1.04802	0.188082	0.188082	-0.188082	-1.02901	9.08102e-06	1.08772	0.581704	0.560766	1	107.074	6.67061	6.74247	6	6	107.074	JOKZ01000005	53829	54875	6.67061	6.74247	107.074	86.433	6.48253	6.43351	14	14	86.433	JOKZ01000005	53829	54875	6.48253	6.43351	86.433
THAR02_00335	1.93242	1.93242	1.93242	1.79769e+308	1.79769e+308	0	1.79769e+308	0	NaN	0	NaN	NaN	2.51751e-06	1.79769e+308	1.61366	0.1066	1	0	-1.79769e+308	-1.79769e+308	0	0	0	JOKZ01000005	59498	62842	-1.79769e+308	-1.79769e+308	0	1.93242	-1.79769e+308	0.950411	1	1	1.93242	JOKZ01000005	59498	62842	-1.79769e+308	0.950411	1.93242
THAR02_00336	0.571072	0.571072	0.571072	1.01479	0.0211854	0.0211854	0.0211854	1.00402	0.0837365	0.0837365	-0.0837365	-1.01599	1.37132e-05	1.36742	1.38551	0.165898	1	38.6044	5.32175	5.27069	8	8	38.6044	JOKZ01000005	64591	68385	5.32175	5.27069	38.6044	39.1755	5.23801	5.29188	23	23	39.1755	JOKZ01000005	64591	68385	5.23801	5.29188	39.1755
THAR02_00337	194.08	194.08	194.08	1.89192	0.919848	0.919848	0.919848	1.11845	1.2318	1.2318	1.2318	1.16143	0.000325944	2.54932	11.5795	0	0	217.598	7.63055	7.76552	10	10	217.598	JOKZ01000005	68832	69883	7.63055	7.76552	217.598	411.678	8.86235	8.68537	67	67	411.678	JOKZ01000005	68832	69883	8.86235	8.68537	411.678
THAR02_00338	9.3871	9.3871	9.3871	1.79769e+308	1.79769e+308	0	1.79769e+308	0	NaN	0	NaN	NaN	1.22293e-05	1.79769e+308	3.55655	0.000375764	1	0	-1.79769e+308	-1.79769e+308	0	0	0	JOKZ01000005	70965	74407	-1.79769e+308	-1.79769e+308	0	9.3871	-1.79769e+308	3.23068	5	5	9.3871	JOKZ01000005	70965	74407	-1.79769e+308	3.23068	9.3871
THAR02_00339	26.9811	26.9811	-26.9811	-2.00283	1.00204	1.00204	-1.00204	-1.21096	1.11211	1.11211	-1.11211	-1.23874	-1.70471e-05	-1.48635	-1.68993	0.0910408	1	53.8863	5.77036	5.75185	8	8	53.8863	JOKZ01000005	74874	77756	5.77036	5.75185	53.8863	26.9051	4.65825	4.74981	12	12	26.9051	JOKZ01000005	74874	77756	4.65825	4.74981	26.9051
THAR02_00340	0	0	0	1	NaN	0	NaN	NaN	NaN	0	NaN	NaN	0	1	0	1	1	0	-1.79769e+308	-1.79769e+308	0	0	0	JOKZ01000005	78670	80768	-1.79769e+308	-1.79769e+308	0	0	-1.79769e+308	-1.79769e+308	0	0	0	JOKZ01000005	78670	80768	-1.79769e+308	-1.79769e+308	0
THAR02_00341	7.12563	7.12563	-7.12563	-1.04335	0.0612188	0.0612188	-0.0612188	-1.00832	0.187717	0.187717	0.187717	1.0257	4.83368e-05	1.2915	2.35022	0.0187626	1	171.512	7.30439	7.42217	39	39	171.512	JOKZ01000005	88581	93102	7.30439	7.42217	171.512	164.386	7.49211	7.36095	115	115	164.386	JOKZ01000005	88581	93102	7.49211	7.36095	164.386
THAR02_00342	0	0	0	1	NaN	0	NaN	NaN	NaN	0	NaN	NaN	0	1	0	1	1	0	-1.79769e+308	-1.79769e+308	0	0	0	JOKZ01000005	99357	100781	-1.79769e+308	-1.79769e+308	0	0	-1.79769e+308	-1.79769e+308	0	0	0	JOKZ01000005	99357	100781	-1.79769e+308	-1.79769e+308	0
THAR02_00343	17.8652	17.8652	-17.8652	-1.0835	0.1157	0.1157	-0.1157	-1.01495	0.144458	0.144458	0.144458	1.0187	5.46054e-05	1.24364	2.30477	0.0211796	1	231.818	7.72361	7.85685	12	12	231.818	JOKZ01000005	102008	103004	7.72361	7.85685	231.818	213.952	7.86807	7.74115	33	33	213.952	JOKZ01000005	102008	103004	7.86807	7.74115	213.952
THAR02_00344	100.068	100.068	100.068	3.46748	1.79389	1.79389	1.79389	1.33582	1.85288	1.85288	1.85288	1.34343	0.00014399	4.67237	9.53226	0	0	40.5547	5.39527	5.3418	3	3	40.5547	JOKZ01000005	104047	105425	5.39527	5.3418	40.5547	140.623	7.24816	7.13569	30	30	140.623	JOKZ01000005	104047	105425	7.24816	7.13569	140.623
THAR02_00345	30.7143	30.7143	30.7143	1.79769e+308	1.79769e+308	0	1.79769e+308	0	1.79769e+308	0	1.79769e+308	0	4.00137e-05	1.79769e+308	6.43332	1.24845e-10	1.43547e-06	0	-1.79769e+308	-1.79769e+308	1	1	0	JOKZ01000005	106525	108839	-1.79769e+308	-1.79769e+308	0	30.7143	4.85553	4.94084	11	11	30.7143	JOKZ01000005	106525	108839	4.85553	4.94084	30.7143
THAR02_00346	23.7205	23.7205	23.7205	1.74767	0.805436	0.805436	0.805436	1.16149	0.724834	0.724834	0.724834	1.14335	4.15608e-05	2.35496	3.96642	7.29607e-05	0.838902	31.7257	5.05623	4.98758	6	6	31.7257	JOKZ01000005	110617	114230	5.05623	4.98758	31.7257	55.4462	5.78106	5.79302	31	31	55.4462	JOKZ01000005	110617	114230	5.78106	5.79302	55.4462
THAR02_00347	11.7555	11.7555	11.7555	1.19854	0.261274	0.261274	0.261274	1.04438	0.291131	0.291131	0.291131	1.04936	3.52067e-05	1.61501	2.74958	0.0059671	1	59.2107	5.89823	5.88778	14	14	59.2107	JOKZ01000005	116189	120469	5.89823	5.88778	59.2107	70.9661	6.18936	6.14906	47	47	70.9661	JOKZ01000005	116189	120469	6.18936	6.14906	70.9661
THAR02_00348	0	0	0	1	NaN	0	NaN	NaN	NaN	0	NaN	NaN	0	1	0	1	1	0	-1.79769e+308	-1.79769e+308	0	0	0	JOKZ01000005	121105	123467	-1.79769e+308	-1.79769e+308	0	0	-1.79769e+308	-1.79769e+308	0	0	0	JOKZ01000005	121105	123467	-1.79769e+308	-1.79769e+308	0
THAR02_00349	0	0	0	1	NaN	0	NaN	NaN	NaN	0	NaN	NaN	0	1	0	1	1	0	-1.79769e+308	-1.79769e+308	0	0	0	JOKZ01000005	124032	125386	-1.79769e+308	-1.79769e+308	0	0	-1.79769e+308	-1.79769e+308	0	0	0	JOKZ01000005	124032	125386	-1.79769e+308	-1.79769e+308	0
THAR02_00350	0	0	0	1	NaN	0	NaN	NaN	NaN	0	NaN	NaN	0	1	0	1	1	0	-1.79769e+308	-1.79769e+308	0	0	0	JOKZ01000005	125931	128336	-1.79769e+308	-1.79769e+308	0	0	-1.79769e+308	-1.79769e+308	0	0	0	JOKZ01000005	125931	128336	-1.79769e+308	-1.79769e+308	0
THAR02_00351	0	0	0	1	NaN	0	NaN	NaN	NaN	0	NaN	NaN	0	1	0	1	1	0	-1.79769e+308	-1.79769e+308	0	0	0	JOKZ01000005	128749	130431	-1.79769e+308	-1.79769e+308	0	0	-1.79769e+308	-1.79769e+308	0	0	0	JOKZ01000005	128749	130431	-1.79769e+308	-1.79769e+308	0
THAR02_00352	0	0	0	1	NaN	0	NaN	NaN	NaN	0	NaN	NaN	0	1	0	1	1	0	-1.79769e+308	-1.79769e+308	0	0	0	JOKZ01000005	130820	131791	-1.79769e+308	-1.79769e+308	0	0	-1.79769e+308	-1.79769e+308	0	0	0	JOKZ01000005	130820	131791	-1.79769e+308	-1.79769e+308	0
THAR02_00353	0	0	0	1	NaN	0	NaN	NaN	NaN	0	NaN	NaN	0	1	0	1	1	0	-1.79769e+308	-1.79769e+308	0	0	0	JOKZ01000005	133245	134179	-1.79769e+308	-1.79769e+308	0	0	-1.79769e+308	-1.79769e+308	0	0	0	JOKZ01000005	133245	134179	-1.79769e+308	-1.79769e+308	0
THAR02_00354	11.4159	11.4159	-11.4159	-2.71663	1.44182	1.44182	-1.44182	-1.52748	1.79769e+308	0	-1.79769e+308	0	-8.80296e-06	-2.01608	-1.57773	0.114627	1	18.066	4.29274	4.17521	2	3	18.066	JOKZ01000005	135370	138285	4.29274	4.17521	18.066	6.65016	-1.79769e+308	2.73339	3	3	6.65016	JOKZ01000005	135370	138285	-1.79769e+308	2.73339	6.65016
THAR02_00355	80.6315	80.6315	80.6315	1.79769e+308	1.79769e+308	0	1.79769e+308	0	1.79769e+308	0	1.79769e+308	0	0.000105044	1.79769e+308	10.4237	0	0	0	-1.79769e+308	-1.79769e+308	0	0	0	JOKZ01000005	142676	143156	-1.79769e+308	-1.79769e+308	0	80.6315	6.36366	6.33327	6	6	80.6315	JOKZ01000005	142676	143156	6.36366	6.33327	80.6315
THAR02_00356	0	0	0	1	NaN	0	NaN	NaN	NaN	0	NaN	NaN	0	1	0	1	1	0	-1.79769e+308	-1.79769e+308	0	0	0	JOKZ01000005	144057	145218	-1.79769e+308	-1.79769e+308	0	0	-1.79769e+308	-1.79769e+308	0	0	0	JOKZ01000005	144057	145218	-1.79769e+308	-1.79769e+308	0
THAR02_00357	46.8312	46.8312	46.8312	2.06981	1.0495	1.0495	1.0495	1.1925	1.05767	1.05767	1.05767	1.1924	7.57169e-05	2.78903	5.82011	5.8809e-09	6.76186e-05	43.7754	5.49718	5.45205	7	7	43.7754	JOKZ01000005	148000	151138	5.49718	5.45205	43.7754	90.6066	6.55486	6.50154	44	44	90.6066	JOKZ01000005	148000	151138	6.55486	6.50154	90.6066
THAR02_00358	0	0	0	1	NaN	0	NaN	NaN	NaN	0	NaN	NaN	0	1	0	1	1	0	-1.79769e+308	-1.79769e+308	0	0	0	JOKZ01000005	151571	152106	-1.79769e+308	-1.79769e+308	0	0	-1.79769e+308	-1.79769e+308	0	0	0	JOKZ01000005	151571	152106	-1.79769e+308	-1.79769e+308	0
THAR02_00359	0	0	0	1	NaN	0	NaN	NaN	NaN	0	NaN	NaN	0	1	0	1	1	0	-1.79769e+308	-1.79769e+308	0	0	0	JOKZ01000005	153373	155114	-1.79769e+308	-1.79769e+308	0	0	-1.79769e+308	-1.79769e+308	0	0	0	JOKZ01000005	153373	155114	-1.79769e+308	-1.79769e+308	0
THAR02_00360	12.2608	12.2608	-12.2608	-3.31978	1.73109	1.73109	-1.73109	-1.72069	1.79769e+308	0	-1.79769e+308	0	-1.00784e-05	-2.46369	-1.8794	0.0601896	1	17.5462	4.25821	4.13308	5	5	17.5462	JOKZ01000005	158289	164403	4.25821	4.13308	17.5462	5.28533	-1.79769e+308	2.40199	5	5	5.28533	JOKZ01000005	158289	164403	-1.79769e+308	2.40199	5.28533
THAR02_00361	8.81248	8.81248	8.81248	1.79769e+308	1.79769e+308	0	1.79769e+308	0	NaN	0	NaN	NaN	1.14807e-05	1.79769e+308	3.44597	0.000569009	1	0	-1.79769e+308	-1.79769e+308	0	0	0	JOKZ01000005	165836	167302	-1.79769e+308	-1.79769e+308	0	8.81248	-1.79769e+308	3.13955	2	2	8.81248	JOKZ01000005	165836	167302	-1.79769e+308	3.13955	8.81248
THAR02_00362	32.3305	32.3305	32.3305	3.08231	1.62401	1.62401	1.62401	1.41045	1.43961	1.43961	1.43961	1.35162	4.73353e-05	4.15336	5.29785	1.17174e-07	0.00134727	15.5262	4.09429	3.95664	3	3	15.5262	JOKZ01000005	167660	171576	4.09429	3.95664	15.5262	47.8567	5.5339	5.58065	29	29	47.8567	JOKZ01000005	167660	171576	5.5339	5.58065	47.8567
THAR02_00363	0	0	0	1	NaN	0	NaN	NaN	NaN	0	NaN	NaN	0	1	0	1	1	0	-1.79769e+308	-1.79769e+308	0	0	0	JOKZ01000005	172742	175801	-1.79769e+308	-1.79769e+308	0	0	-1.79769e+308	-1.79769e+308	0	0	0	JOKZ01000005	172742	175801	-1.79769e+308	-1.79769e+308	0
THAR02_00364	1027.56	1027.56	-1027.56	-3.00004	1.58498	1.58498	-1.58498	-1.17601	1.0447	1.0447	-1.0447	-1.11306	-0.000820865	-2.2264	-16.1434	0	0	1541.33	10.2846	10.59	84	84	1541.33	JOKZ01000005	176275	177356	10.2846	10.59	1541.33	513.771	9.23989	9.00498	86	86	513.771	JOKZ01000005	176275	177356	9.23989	9.00498	513.771
THAR02_00365	0	0	0	1	NaN	0	NaN	NaN	NaN	0	NaN	NaN	0	1	0	1	1	0	-1.79769e+308	-1.79769e+308	0	0	0	JOKZ01000005	177766	179551	-1.79769e+308	-1.79769e+308	0	0	-1.79769e+308	-1.79769e+308	0	0	0	JOKZ01000005	177766	179551	-1.79769e+308	-1.79769e+308	0
THAR02_00366	537.423	537.423	537.423	1.76756	0.821762	0.821762	0.821762	1.08694	1.39541	1.39541	1.39541	1.15157	0.000935362	2.38176	18.9434	0	0	700.167	9.20629	9.45156	50	50	700.167	JOKZ01000005	180124	181575	9.20629	9.45156	700.167	1237.59	10.6017	10.2733	278	278	1237.59	JOKZ01000005	180124	181575	10.6017	10.2733	1237.59
THAR02_00367	8.78847	8.78847	-8.78847	-1.69748	0.763395	0.763395	-0.763395	-1.20884	1.06433	1.06433	-1.06433	-1.30792	-4.26376e-06	-1.25974	-0.651659	0.514621	1	21.3888	4.52086	4.41878	3	3	21.3888	JOKZ01000005	183988	186552	4.52086	4.41878	21.3888	12.6003	3.45653	3.65539	5	5	12.6003	JOKZ01000005	183988	186552	3.45653	3.65539	12.6003
THAR02_00368	17.5778	17.5778	-17.5778	-1.79769e+308	1.79769e+308	0	-1.79769e+308	0	1.79769e+308	0	-1.79769e+308	0	-1.69945e-05	-1.79769e+308	-3.61179	0.000304091	1	17.5778	4.25988	4.13568	1	1	17.5778	JOKZ01000005	188039	189037	4.25988	4.13568	17.5778	0	-1.79769e+308	-1.79769e+308	0	0	0	JOKZ01000005	188039	189037	-1.79769e+308	-1.79769e+308	0
THAR02_00369	38.0204	38.0204	38.0204	3.96517	1.98738	1.98738	1.98738	1.53996	1.80155	1.80155	1.80155	1.47031	5.38396e-05	5.34299	6.01246	1.82734e-09	2.10108e-05	12.8223	3.83053	3.68059	2	2	12.8223	JOKZ01000005	189354	192150	3.83053	3.68059	12.8223	50.8427	5.63208	5.66797	22	22	50.8427	JOKZ01000005	189354	192150	5.63208	5.66797	50.8427
THAR02_00370	12.7344	12.7344	12.7344	1.79769e+308	1.79769e+308	0	1.79769e+308	0	1.79769e+308	0	1.79769e+308	0	1.659e-05	1.79769e+308	4.14239	3.43698e-05	0.395184	0	-1.79769e+308	-1.79769e+308	0	0	0	JOKZ01000005	192754	195291	-1.79769e+308	-1.79769e+308	0	12.7344	3.48206	3.67065	5	5	12.7344	JOKZ01000005	192754	195291	3.48206	3.67065	12.7344
THAR02_00371	0	0	0	1	NaN	0	NaN	NaN	NaN	0	NaN	NaN	0	1	0	1	1	0	-1.79769e+308	-1.79769e+308	0	0	0	JOKZ01000005	195590	197242	-1.79769e+308	-1.79769e+308	0	0	-1.79769e+308	-1.79769e+308	0	0	0	JOKZ01000005	195590	197242	-1.79769e+308	-1.79769e+308	0
THAR02_00372	36.1427	36.1427	36.1427	2.096	1.06764	1.06764	1.06764	1.21169	1.03381	1.03381	1.03381	1.20256	5.81643e-05	2.82432	5.12928	2.90846e-07	0.00334415	32.9769	5.10366	5.04338	4	4	32.9769	JOKZ01000005	198200	200724	5.10366	5.04338	32.9769	69.1195	6.13747	6.11102	27	27	69.1195	JOKZ01000005	198200	200724	6.13747	6.11102	69.1195
THAR02_00373	0	0	0	1	NaN	0	NaN	NaN	NaN	0	NaN	NaN	0	1	0	1	1	0	-1.79769e+308	-1.79769e+308	0	0	0	JOKZ01000006	1145	1998	-1.79769e+308	-1.79769e+308	0	0	-1.79769e+308	-1.79769e+308	0	0	0	JOKZ01000006	1145	1998	-1.79769e+308	-1.79769e+308	0
THAR02_00374	0	0	0	1	NaN	0	NaN	NaN	NaN	0	NaN	NaN	0	1	0	1	1	0	-1.79769e+308	-1.79769e+308	0	0	0	JOKZ01000006	3780	4341	-1.79769e+308	-1.79769e+308	0	0	-1.79769e+308	-1.79769e+308	0	0	0	JOKZ01000006	3780	4341	-1.79769e+308	-1.79769e+308	0
THAR02_00375	0	0	0	1	NaN	0	NaN	NaN	NaN	0	NaN	NaN	0	1	0	1	1	0	-1.79769e+308	-1.79769e+308	0	0	0	JOKZ01000006	5733	6739	-1.79769e+308	-1.79769e+308	0	0	-1.79769e+308	-1.79769e+308	0	0	0	JOKZ01000006	5733	6739	-1.79769e+308	-1.79769e+308	0
THAR02_00376	330.357	330.357	-330.357	-3.30665	1.72537	1.72537	-1.72537	-1.2409	1.43052	1.43052	-1.43052	-1.19666	-0.00027128	-2.45395	-9.73454	0	0	473.576	8.70445	8.88745	50	50	473.576	JOKZ01000006	7319	9349	8.70445	8.88745	473.576	143.219	7.27393	7.16208	45	45	143.219	JOKZ01000006	7319	9349	7.27393	7.16208	143.219
THAR02_00377	0	0	0	1	NaN	0	NaN	NaN	NaN	0	NaN	NaN	0	1	0	1	1	0	-1.79769e+308	-1.79769e+308	0	0	0	JOKZ01000006	13514	13842	-1.79769e+308	-1.79769e+308	0	0	-1.79769e+308	-1.79769e+308	0	0	0	JOKZ01000006	13514	13842	-1.79769e+308	-1.79769e+308	0
THAR02_00378	0	0	0	1	NaN	0	NaN	NaN	NaN	0	NaN	NaN	0	1	0	1	1	0	-1.79769e+308	-1.79769e+308	0	0	0	JOKZ01000006	14866	16359	-1.79769e+308	-1.79769e+308	0	0	-1.79769e+308	-1.79769e+308	0	0	0	JOKZ01000006	14866	16359	-1.79769e+308	-1.79769e+308	0
THAR02_00379	0	0	0	1	NaN	0	NaN	NaN	NaN	0	NaN	NaN	0	1	0	1	1	0	-1.79769e+308	-1.79769e+308	0	0	0	JOKZ01000006	16740	18811	-1.79769e+308	-1.79769e+308	0	0	-1.79769e+308	-1.79769e+308	0	0	0	JOKZ01000006	16740	18811	-1.79769e+308	-1.79769e+308	0
THAR02_00380	0	0	0	1	NaN	0	NaN	NaN	NaN	0	NaN	NaN	0	1	0	1	1	0	-1.79769e+308	-1.79769e+308	0	0	0	JOKZ01000006	19153	20127	-1.79769e+308	-1.79769e+308	0	0	-1.79769e+308	-1.79769e+308	0	0	0	JOKZ01000006	19153	20127	-1.79769e+308	-1.79769e+308	0
THAR02_00381	0	0	0	1	NaN	0	NaN	NaN	NaN	0	NaN	NaN	0	1	0	1	1	0	-1.79769e+308	-1.79769e+308	0	0	0	JOKZ01000006	20794	23008	-1.79769e+308	-1.79769e+308	0	0	-1.79769e+308	-1.79769e+308	0	0	0	JOKZ01000006	20794	23008	-1.79769e+308	-1.79769e+308	0
THAR02_00382	4.14356	4.14356	4.14356	1.79769e+308	1.79769e+308	0	1.79769e+308	0	NaN	0	NaN	NaN	5.39812e-06	1.79769e+308	2.36292	0.0181316	1	0	-1.79769e+308	-1.79769e+308	0	0	0	JOKZ01000006	24546	26105	-1.79769e+308	-1.79769e+308	0	4.14356	-1.79769e+308	2.05087	1	1	4.14356	JOKZ01000006	24546	26105	-1.79769e+308	2.05087	4.14356
THAR02_00383	17.3691	17.3691	-17.3691	-1.79769e+308	1.79769e+308	0	-1.79769e+308	0	1.79769e+308	0	-1.79769e+308	0	-1.67928e-05	-1.79769e+308	-3.59029	0.00033031	1	17.3691	4.24332	4.11845	1	1	17.3691	JOKZ01000006	26817	27882	4.24332	4.11845	17.3691	0	-1.79769e+308	-1.79769e+308	0	0	0	JOKZ01000006	26817	27882	-1.79769e+308	-1.79769e+308	0
THAR02_00384	0	0	0	1	NaN	0	NaN	NaN	NaN	0	NaN	NaN	0	1	0	1	1	0	-1.79769e+308	-1.79769e+308	0	0	0	JOKZ01000006	29843	31275	-1.79769e+308	-1.79769e+308	0	0	-1.79769e+308	-1.79769e+308	0	0	0	JOKZ01000006	29843	31275	-1.79769e+308	-1.79769e+308	0
THAR02_00385	2.31021	2.31021	2.31021	1.79769e+308	1.79769e+308	0	1.79769e+308	0	NaN	0	NaN	NaN	3.00967e-06	1.79769e+308	1.76436	0.0776714	1	0	-1.79769e+308	-1.79769e+308	0	0	0	JOKZ01000006	32112	34909	-1.79769e+308	-1.79769e+308	0	2.31021	-1.79769e+308	1.20802	1	1	2.31021	JOKZ01000006	32112	34909	-1.79769e+308	1.20802	2.31021
THAR02_00386	0	0	0	1	NaN	0	NaN	NaN	NaN	0	NaN	NaN	0	1	0	1	1	0	-1.79769e+308	-1.79769e+308	0	0	0	JOKZ01000006	36009	36912	-1.79769e+308	-1.79769e+308	0	0	-1.79769e+308	-1.79769e+308	0	0	0	JOKZ01000006	36009	36912	-1.79769e+308	-1.79769e+308	0
THAR02_00387	37.695	37.695	37.695	2.67758	1.42093	1.42093	1.42093	1.31647	1.31053	1.31053	1.31053	1.28555	5.66568e-05	3.60799	5.55359	2.79867e-08	0.000321791	22.4698	4.58957	4.48992	2	2	22.4698	JOKZ01000006	39458	41176	4.58957	4.48992	22.4698	60.1648	5.9001	5.91085	16	16	60.1648	JOKZ01000006	39458	41176	5.9001	5.91085	60.1648
THAR02_00388	21.3955	21.3955	21.3955	3.38321	1.75839	1.75839	1.75839	1.55534	1.44932	1.44932	1.44932	1.42755	3.08896e-05	4.55882	4.38766	1.14576e-05	0.13174	8.9776	3.3898	3.16633	1	1	8.9776	JOKZ01000006	42303	44643	3.3898	3.16633	8.9776	30.3731	4.83912	4.92472	11	11	30.3731	JOKZ01000006	42303	44643	4.83912	4.92472	30.3731
THAR02_00389	10.7553	10.7553	10.7553	1.79769e+308	1.79769e+308	0	1.79769e+308	0	1.79769e+308	0	1.79769e+308	0	1.40118e-05	1.79769e+308	3.80693	0.000140703	1	0	-1.79769e+308	-1.79769e+308	0	0	0	JOKZ01000006	44874	46075	-1.79769e+308	-1.79769e+308	0	10.7553	3.07017	3.42698	2	2	10.7553	JOKZ01000006	44874	46075	3.07017	3.42698	10.7553
THAR02_00390	0	0	0	1	NaN	0	NaN	NaN	NaN	0	NaN	NaN	0	1	0	1	1	0	-1.79769e+308	-1.79769e+308	0	0	0	JOKZ01000006	51454	52263	-1.79769e+308	-1.79769e+308	0	0	-1.79769e+308	-1.79769e+308	0	0	0	JOKZ01000006	51454	52263	-1.79769e+308	-1.79769e+308	0
THAR02_00391	0	0	0	1	NaN	0	NaN	NaN	NaN	0	NaN	NaN	0	1	0	1	1	0	-1.79769e+308	-1.79769e+308	0	0	0	JOKZ01000006	55274	56557	-1.79769e+308	-1.79769e+308	0	0	-1.79769e+308	-1.79769e+308	0	0	0	JOKZ01000006	55274	56557	-1.79769e+308	-1.79769e+308	0
THAR02_00392	0	0	0	1	NaN	0	NaN	NaN	NaN	0	NaN	NaN	0	1	0	1	1	0	-1.79769e+308	-1.79769e+308	0	0	0	JOKZ01000006	57348	60647	-1.79769e+308	-1.79769e+308	0	0	-1.79769e+308	-1.79769e+308	0	0	0	JOKZ01000006	57348	60647	-1.79769e+308	-1.79769e+308	0
THAR02_00393	0	0	0	1	NaN	0	NaN	NaN	NaN	0	NaN	NaN	0	1	0	1	1	0	-1.79769e+308	-1.79769e+308	0	0	0	JOKZ01000006	60780	63243	-1.79769e+308	-1.79769e+308	0	0	-1.79769e+308	-1.79769e+308	0	0	0	JOKZ01000006	60780	63243	-1.79769e+308	-1.79769e+308	0
THAR02_00394	0	0	0	1	NaN	0	NaN	NaN	NaN	0	NaN	NaN	0	1	0	1	1	0	-1.79769e+308	-1.79769e+308	0	0	0	JOKZ01000006	64103	64458	-1.79769e+308	-1.79769e+308	0	0	-1.79769e+308	-1.79769e+308	0	0	0	JOKZ01000006	64103	64458	-1.79769e+308	-1.79769e+308	0
THAR02_00395	0	0	0	1	NaN	0	NaN	NaN	NaN	0	NaN	NaN	0	1	0	1	1	0	-1.79769e+308	-1.79769e+308	0	0	0	JOKZ01000006	64747	65280	-1.79769e+308	-1.79769e+308	0	0	-1.79769e+308	-1.79769e+308	0	0	0	JOKZ01000006	64747	65280	-1.79769e+308	-1.79769e+308	0
THAR02_00396	17.0196	17.0196	17.0196	3.22726	1.69031	1.69031	1.69031	1.57614	1.2973	1.2973	1.2973	1.40215	2.47399e-05	4.34867	3.8786	0.000105058	1	7.64151	3.22593	2.93386	1	1	7.64151	JOKZ01000006	66224	68582	3.22593	2.93386	7.64151	24.6611	4.52323	4.62417	9	9	24.6611	JOKZ01000006	66224	68582	4.52323	4.62417	24.6611
THAR02_00397	61.385	61.385	-61.385	-1.75429	0.81089	0.81089	-0.81089	-1.12777	0.670286	0.670286	-0.670286	-1.10503	-3.20082e-05	-1.30191	-1.90509	0.0567689	1	142.766	7.05211	7.15751	4	4	142.766	JOKZ01000006	70363	70918	7.05211	7.15751	142.766	81.3808	6.38182	6.34662	7	7	81.3808	JOKZ01000006	70363	70918	6.38182	6.34662	81.3808
THAR02_00398	52.232	52.232	-52.232	-1.94253	0.957939	0.957939	-0.957939	-1.16538	0.89821	0.89821	-0.89821	-1.15543	-3.18816e-05	-1.4416	-2.2247	0.0261014	1	107.649	6.6771	6.75019	9	9	107.649	JOKZ01000006	72086	73718	6.6771	6.75019	107.649	55.4167	5.77889	5.79225	14	14	55.4167	JOKZ01000006	72086	73718	5.77889	5.79225	55.4167
THAR02_00399	52.9608	52.9608	52.9608	4.04913	2.01761	2.01761	2.01761	1.4899	1.93101	1.93101	1.93101	1.45507	7.4831e-05	5.45613	7.12013	1.07825e-12	1.23977e-08	17.3691	4.24332	4.11845	1	1	17.3691	JOKZ01000006	74265	75275	4.24332	4.11845	17.3691	70.3299	6.17432	6.13607	11	11	70.3299	JOKZ01000006	74265	75275	6.17432	6.13607	70.3299
THAR02_00400	8.36217	8.36217	8.36217	1.79769e+308	1.79769e+308	0	1.79769e+308	0	NaN	0	NaN	NaN	1.0894e-05	1.79769e+308	3.35677	0.000788578	1	0	-1.79769e+308	-1.79769e+308	0	0	0	JOKZ01000006	76129	76901	-1.79769e+308	-1.79769e+308	0	8.36217	-1.79769e+308	3.06388	1	1	8.36217	JOKZ01000006	76129	76901	-1.79769e+308	3.06388	8.36217
THAR02_00401	31.712	31.712	31.712	1.79769e+308	1.79769e+308	0	1.79769e+308	0	1.79769e+308	0	1.79769e+308	0	4.13135e-05	1.79769e+308	6.53698	6.27747e-11	7.21783e-07	0	-1.79769e+308	-1.79769e+308	0	0	0	JOKZ01000006	77364	79809	-1.79769e+308	-1.79769e+308	0	31.712	4.90834	4.98696	12	12	31.712	JOKZ01000006	77364	79809	4.90834	4.98696	31.712
THAR02_00402	20.1369	20.1369	20.1369	1.79769e+308	1.79769e+308	0	1.79769e+308	0	1.79769e+308	0	1.79769e+308	0	2.62338e-05	1.79769e+308	5.20908	1.89784e-07	0.00218214	0	-1.79769e+308	-1.79769e+308	0	0	0	JOKZ01000006	80747	81388	-1.79769e+308	-1.79769e+308	0	20.1369	4.1937	4.33177	2	2	20.1369	JOKZ01000006	80747	81388	4.1937	4.33177	20.1369
THAR02_00403	18.465	18.465	-18.465	-1.79769e+308	1.79769e+308	0	-1.79769e+308	0	1.79769e+308	0	-1.79769e+308	0	-1.78523e-05	-1.79769e+308	-3.70182	0.00021406	1	18.465	4.32016	4.20672	4	4	18.465	JOKZ01000006	81402	82705	4.32016	4.20672	18.465	0	-1.79769e+308	-1.79769e+308	0	0	0	JOKZ01000006	81402	82705	-1.79769e+308	-1.79769e+308	0
THAR02_00404	13.0948	13.0948	-13.0948	-1.79769e+308	1.79769e+308	0	-1.79769e+308	0	1.79769e+308	0	-1.79769e+308	0	-1.26604e-05	-1.79769e+308	-3.11738	0.00182464	1	13.0948	3.85904	3.71093	1	1	13.0948	JOKZ01000006	83334	84854	3.85904	3.71093	13.0948	0	-1.79769e+308	-1.79769e+308	0	0	0	JOKZ01000006	83334	84854	-1.79769e+308	-1.79769e+308	0
THAR02_00405	990.145	990.145	-990.145	-3.73624	1.90159	1.90159	-1.90159	-1.22373	1.38271	1.38271	-1.38271	-1.15953	-0.000835723	-2.77276	-17.9959	0	0	1352.01	10.05	10.4009	85	85	1352.01	JOKZ01000006	85245	86548	10.05	10.4009	1352.01	361.863	8.66725	8.4993	73	73	361.863	JOKZ01000006	85245	86548	8.66725	8.4993	361.863
THAR02_00406	322.456	322.456	-322.456	-4.4693	2.16005	2.16005	-2.16005	-1.33037	1.95353	1.95353	-1.95353	-1.29593	-0.000280532	-3.31678	-11.0881	0	0	415.402	8.55492	8.69837	11	11	415.402	JOKZ01000006	88364	89128	8.55492	8.69837	415.402	92.9458	6.60139	6.53832	11	11	92.9458	JOKZ01000006	88364	89128	6.60139	6.53832	92.9458
THAR02_00407	58.2629	58.2629	58.2629	1.86688	0.900627	0.900627	0.900627	1.14836	1.02236	1.02236	1.02236	1.16888	9.84828e-05	2.51558	6.322	2.582e-10	2.96879e-06	67.2102	6.05384	6.07061	11	11	67.2102	JOKZ01000006	89702	92792	6.05384	6.07061	67.2102	125.473	7.0762	6.97123	60	60	125.473	JOKZ01000006	89702	92792	7.0762	6.97123	125.473
THAR02_00408	6.14445	6.14445	6.14445	1.79769e+308	1.79769e+308	0	1.79769e+308	0	NaN	0	NaN	NaN	8.00481e-06	1.79769e+308	2.87742	0.00400939	1	0	-1.79769e+308	-1.79769e+308	0	0	0	JOKZ01000006	93762	94813	-1.79769e+308	-1.79769e+308	0	6.14445	-1.79769e+308	2.61928	1	1	6.14445	JOKZ01000006	93762	94813	-1.79769e+308	2.61928	6.14445
THAR02_00409	9.56474	9.56474	-9.56474	-3.41932	1.77371	1.77371	-1.77371	-1.8944	1.79769e+308	0	-1.79769e+308	0	-7.9192e-06	-2.53756	-1.68814	0.0913844	1	13.5182	3.90108	3.75683	1	1	13.5182	JOKZ01000006	96636	98270	3.90108	3.75683	13.5182	3.95349	-1.79769e+308	1.98313	1	1	3.95349	JOKZ01000006	96636	98270	-1.79769e+308	1.98313	3.95349
THAR02_00410	0	0	0	1	NaN	0	NaN	NaN	NaN	0	NaN	NaN	0	1	0	1	1	0	-1.79769e+308	-1.79769e+308	0	0	0	JOKZ01000006	98516	99592	-1.79769e+308	-1.79769e+308	0	0	-1.79769e+308	-1.79769e+308	0	0	0	JOKZ01000006	98516	99592	-1.79769e+308	-1.79769e+308	0
THAR02_00411	1067.44	1067.44	1067.44	1.79769e+308	1.79769e+308	0	1.79769e+308	0	1.79769e+308	0	1.79769e+308	0	0.00139063	1.79769e+308	37.937	0	0	0	-1.79769e+308	-1.79769e+308	7	30	0	JOKZ01000006	100872	101307	-1.79769e+308	-1.79769e+308	0	1067.44	10.4373	10.0599	48	72	1067.44	JOKZ01000006	100872	101307	10.4373	10.0599	1067.44
THAR02_00412	20.5023	20.5023	-20.5023	-1.79769e+308	1.79769e+308	0	-1.79769e+308	0	1.79769e+308	0	-1.79769e+308	0	-1.9822e-05	-1.79769e+308	-3.90069	9.59174e-05	1	20.5023	4.46555	4.35771	2	2	20.5023	JOKZ01000006	102028	104365	4.46555	4.35771	20.5023	0	-1.79769e+308	-1.79769e+308	0	0	0	JOKZ01000006	102028	104365	-1.79769e+308	-1.79769e+308	0
THAR02_00413	33.5702	33.5702	33.5702	1.018	0.0257424	0.0257424	0.0257424	1.00237	0.628075	0.628075	0.628075	1.05985	0.00067017	1.37174	9.74477	0	0	1864.66	10.4938	10.8647	115	115	1864.66	JOKZ01000006	106588	107881	10.4938	10.8647	1864.66	1898.23	11.1218	10.8904	380	380	1898.23	JOKZ01000006	106588	107881	11.1218	10.8904	1898.23
THAR02_00414	6.64485	6.64485	6.64485	1.15439	0.207129	0.207129	0.207129	1.03816	0.120245	0.120245	0.120245	1.02196	2.3116e-05	1.55552	2.13905	0.0324317	1	43.0397	5.47639	5.4276	3	3	43.0397	JOKZ01000006	108439	109739	5.47639	5.4276	43.0397	49.6845	5.59663	5.63472	10	10	49.6845	JOKZ01000006	108439	109739	5.59663	5.63472	49.6845
THAR02_00415	0	0	0	1	NaN	0	NaN	NaN	NaN	0	NaN	NaN	0	1	0	1	1	0	-1.79769e+308	-1.79769e+308	0	0	0	JOKZ01000006	111773	112437	-1.79769e+308	-1.79769e+308	0	0	-1.79769e+308	-1.79769e+308	0	0	0	JOKZ01000006	111773	112437	-1.79769e+308	-1.79769e+308	0
THAR02_00416	45.0331	45.0331	45.0331	7.29328	2.86657	2.86657	2.86657	2.00967	2.51487	2.51487	2.51487	1.7968	6.10718e-05	9.82756	7.064	1.61782e-12	1.86017e-08	7.15574	3.15621	2.8391	1	1	7.15574	JOKZ01000006	113280	115880	3.15621	2.8391	7.15574	52.1888	5.67108	5.70567	21	21	52.1888	JOKZ01000006	113280	115880	5.67108	5.70567	52.1888
THAR02_00417	18.8674	18.8674	18.8674	1.79769e+308	1.79769e+308	0	1.79769e+308	0	1.79769e+308	0	1.79769e+308	0	2.45799e-05	1.79769e+308	5.04219	4.60231e-07	0.00529173	0	-1.79769e+308	-1.79769e+308	0	0	0	JOKZ01000006	116996	118708	-1.79769e+308	-1.79769e+308	0	18.8674	4.09914	4.23782	5	5	18.8674	JOKZ01000006	116996	118708	4.09914	4.23782	18.8674
THAR02_00418	0	0	0	1	NaN	0	NaN	NaN	NaN	0	NaN	NaN	0	1	0	1	1	0	-1.79769e+308	-1.79769e+308	0	0	0	JOKZ01000006	119554	120549	-1.79769e+308	-1.79769e+308	0	0	-1.79769e+308	-1.79769e+308	0	0	0	JOKZ01000006	119554	120549	-1.79769e+308	-1.79769e+308	0
THAR02_00419	0	0	0	1	NaN	0	NaN	NaN	NaN	0	NaN	NaN	0	1	0	1	1	0	-1.79769e+308	-1.79769e+308	0	0	0	JOKZ01000006	121609	123963	-1.79769e+308	-1.79769e+308	0	0	-1.79769e+308	-1.79769e+308	0	0	0	JOKZ01000006	121609	123963	-1.79769e+308	-1.79769e+308	0
THAR02_00420	0	0	0	1	NaN	0	NaN	NaN	NaN	0	NaN	NaN	0	1	0	1	1	0	-1.79769e+308	-1.79769e+308	0	0	0	JOKZ01000006	125244	125685	-1.79769e+308	-1.79769e+308	0	0	-1.79769e+308	-1.79769e+308	0	0	0	JOKZ01000006	125244	125685	-1.79769e+308	-1.79769e+308	0
THAR02_00421	0	0	0	1	NaN	0	NaN	NaN	NaN	0	NaN	NaN	0	1	0	1	1	0	-1.79769e+308	-1.79769e+308	0	0	0	JOKZ01000006	129437	129985	-1.79769e+308	-1.79769e+308	0	0	-1.79769e+308	-1.79769e+308	0	0	0	JOKZ01000006	129437	129985	-1.79769e+308	-1.79769e+308	0
THAR02_00422	0	0	0	1	NaN	0	NaN	NaN	NaN	0	NaN	NaN	0	1	0	1	1	0	-1.79769e+308	-1.79769e+308	0	0	0	JOKZ01000006	131060	132466	-1.79769e+308	-1.79769e+308	0	0	-1.79769e+308	-1.79769e+308	0	0	0	JOKZ01000006	131060	132466	-1.79769e+308	-1.79769e+308	0
THAR02_00423	0	0	0	1	NaN	0	NaN	NaN	NaN	0	NaN	NaN	0	1	0	1	1	0	-1.79769e+308	-1.79769e+308	0	0	0	JOKZ01000006	135971	140910	-1.79769e+308	-1.79769e+308	0	0	-1.79769e+308	-1.79769e+308	0	0	0	JOKZ01000006	135971	140910	-1.79769e+308	-1.79769e+308	0
THAR02_00424	0	0	0	1	NaN	0	NaN	NaN	NaN	0	NaN	NaN	0	1	0	1	1	0	-1.79769e+308	-1.79769e+308	0	0	0	JOKZ01000006	142235	143741	-1.79769e+308	-1.79769e+308	0	0	-1.79769e+308	-1.79769e+308	0	0	0	JOKZ01000006	142235	143741	-1.79769e+308	-1.79769e+308	0
THAR02_00425	0	0	0	1	NaN	0	NaN	NaN	NaN	0	NaN	NaN	0	1	0	1	1	0	-1.79769e+308	-1.79769e+308	0	0	0	JOKZ01000006	144675	145675	-1.79769e+308	-1.79769e+308	0	0	-1.79769e+308	-1.79769e+308	0	0	0	JOKZ01000006	144675	145675	-1.79769e+308	-1.79769e+308	0
THAR02_00426	26.6555	26.6555	26.6555	1.79769e+308	1.79769e+308	0	1.79769e+308	0	1.79769e+308	0	1.79769e+308	0	3.4726e-05	1.79769e+308	5.99319	2.05764e-09	2.36587e-05	0	-1.79769e+308	-1.79769e+308	0	0	0	JOKZ01000006	146285	146769	-1.79769e+308	-1.79769e+308	0	26.6555	4.64138	4.73636	2	2	26.6555	JOKZ01000006	146285	146769	4.64138	4.73636	26.6555
THAR02_00427	0	0	0	1	NaN	0	NaN	NaN	NaN	0	NaN	NaN	0	1	0	1	1	0	-1.79769e+308	-1.79769e+308	0	0	0	JOKZ01000006	148176	153346	-1.79769e+308	-1.79769e+308	0	0	-1.79769e+308	-1.79769e+308	0	0	0	JOKZ01000006	148176	153346	-1.79769e+308	-1.79769e+308	0
THAR02_00428	56.6732	56.6732	56.6732	5.52154	2.46507	2.46507	2.46507	1.67577	2.33874	2.33874	2.33874	1.61529	7.80431e-05	7.44018	7.6916	1.46549e-14	1.68503e-10	12.534	3.80104	3.64778	1	1	12.534	JOKZ01000006	154379	155779	3.80104	3.64778	12.534	69.2072	6.13978	6.11285	15	15	69.2072	JOKZ01000006	154379	155779	6.13978	6.11285	69.2072
THAR02_00429	5.86566	5.86566	5.86566	1.79769e+308	1.79769e+308	0	1.79769e+308	0	NaN	0	NaN	NaN	7.64162e-06	1.79769e+308	2.81139	0.00493284	1	0	-1.79769e+308	-1.79769e+308	0	0	0	JOKZ01000006	156442	157543	-1.79769e+308	-1.79769e+308	0	5.86566	-1.79769e+308	2.55229	1	1	5.86566	JOKZ01000006	156442	157543	-1.79769e+308	2.55229	5.86566
THAR02_00430	8.4617	8.4617	8.4617	1.66281	0.733623	0.733623	0.733623	1.19966	0.45951	0.45951	0.45951	1.12009	1.53126e-05	2.24061	2.34013	0.0192768	1	12.7664	3.8265	3.67428	2	2	12.7664	JOKZ01000006	158446	161490	3.8265	3.67428	12.7664	21.2281	4.28601	4.4079	10	10	21.2281	JOKZ01000006	158446	161490	4.28601	4.4079	21.2281
THAR02_00431	21.1314	21.1314	-21.1314	-1.79769e+308	1.79769e+308	0	-1.79769e+308	0	1.79769e+308	0	-1.79769e+308	0	-2.04303e-05	-1.79769e+308	-3.96009	7.49214e-05	0.861446	21.1314	4.50429	4.40132	1	1	21.1314	JOKZ01000006	161580	162410	4.50429	4.40132	21.1314	0	-1.79769e+308	-1.79769e+308	0	0	0	JOKZ01000006	161580	162410	-1.79769e+308	-1.79769e+308	0
THAR02_00432	2.47332	2.47332	2.47332	1.24254	0.313293	0.313293	0.313293	1.09352	0.0610641	0.0610641	-0.0610641	-1.01762	6.64807e-06	1.6743	1.23872	0.215449	1	10.1976	3.52635	3.35015	2	2	10.1976	JOKZ01000006	163791	167361	3.52635	3.35015	10.1976	12.6709	3.46529	3.66344	7	7	12.6709	JOKZ01000006	163791	167361	3.46529	3.66344	12.6709
THAR02_00433	8.28695	8.28695	-8.28695	-2.71663	1.44182	1.44182	-1.44182	-1.63481	1.79769e+308	0	-1.79769e+308	0	-6.3902e-06	-2.01608	-1.34424	0.178872	1	13.1144	3.86101	3.71308	3	3	13.1144	JOKZ01000006	167590	171606	3.86101	3.71308	13.1144	4.82745	-1.79769e+308	2.27126	3	3	4.82745	JOKZ01000006	167590	171606	-1.79769e+308	2.27126	4.82745
THAR02_00434	35.8006	35.8006	-35.8006	-1.79769e+308	1.79769e+308	0	-1.79769e+308	0	1.79769e+308	0	-1.79769e+308	0	-3.46127e-05	-1.79769e+308	-5.15452	2.54287e-07	0.00292379	35.8006	5.21574	5.16191	2	2	35.8006	JOKZ01000006	172843	173949	5.21574	5.16191	35.8006	0	-1.79769e+308	-1.79769e+308	0	0	0	JOKZ01000006	172843	173949	-1.79769e+308	-1.79769e+308	0
THAR02_00435	0	0	0	1	NaN	0	NaN	NaN	NaN	0	NaN	NaN	0	1	0	1	1	0	-1.79769e+308	-1.79769e+308	0	0	0	JOKZ01000006	177796	179597	-1.79769e+308	-1.79769e+308	0	0	-1.79769e+308	-1.79769e+308	0	0	0	JOKZ01000006	177796	179597	-1.79769e+308	-1.79769e+308	0
THAR02_00436	11.4332	11.4332	-11.4332	-2.8174	1.49436	1.49436	-1.49436	-1.56321	1.79769e+308	0	-1.79769e+308	0	-8.94036e-06	-2.09086	-1.62558	0.104039	1	17.7241	4.27109	4.14764	4	4	17.7241	JOKZ01000006	180527	184636	4.27109	4.14764	17.7241	6.29096	-1.79769e+308	2.65328	4	4	6.29096	JOKZ01000006	180527	184636	-1.79769e+308	2.65328	6.29096
THAR02_00437	17.0823	17.0823	17.0823	1.79769e+308	1.79769e+308	0	1.79769e+308	0	1.79769e+308	0	1.79769e+308	0	2.22544e-05	1.79769e+308	4.79775	1.60461e-06	0.0184498	0	-1.79769e+308	-1.79769e+308	0	0	0	JOKZ01000006	188504	190395	-1.79769e+308	-1.79769e+308	0	17.0823	3.95107	4.09443	5	5	17.0823	JOKZ01000006	188504	190395	3.95107	4.09443	17.0823
THAR02_00438	77.806	77.806	77.806	1.47342	0.559165	0.559165	0.559165	1.07597	0.794905	0.794905	0.794905	1.10967	0.000156577	1.9854	6.9205	4.50062e-12	5.17482e-08	164.35	7.24816	7.36063	13	13	164.35	JOKZ01000006	190969	192970	7.24816	7.36063	164.35	242.156	8.04306	7.91979	75	75	242.156	JOKZ01000006	190969	192970	8.04306	7.91979	242.156
THAR02_00439	222.132	222.132	-222.132	-6.92449	2.79171	2.79171	-2.79171	-1.53393	2.7182	2.7182	-2.7182	-1.52519	-0.000202166	-5.13884	-10.4513	0	0	259.626	7.89386	8.02029	11	11	259.626	JOKZ01000006	193420	194281	7.89386	8.02029	259.626	37.4939	5.17566	5.22859	5	5	37.4939	JOKZ01000006	193420	194281	5.17566	5.22859	37.4939
THAR02_00440	226.947	226.947	226.947	2.57672	1.36554	1.36554	1.36554	1.19047	1.65707	1.65707	1.65707	1.23466	0.000344016	3.47209	13.5116	0	0	143.936	7.06154	7.16928	6	6	143.936	JOKZ01000006	194611	195342	7.06154	7.16928	143.936	370.883	8.71861	8.53482	42	42	370.883	JOKZ01000006	194611	195342	8.71861	8.53482	370.883
THAR02_00441	80.1061	80.1061	80.1061	2.47255	1.306	1.306	1.306	1.22652	1.41247	1.41247	1.41247	1.24442	0.000122636	3.33172	7.95079	1.77636e-15	2.04246e-11	54.3996	5.77889	5.76552	5	5	54.3996	JOKZ01000006	195679	197360	5.77889	5.76552	54.3996	134.506	7.19135	7.07152	35	35	134.506	JOKZ01000006	195679	197360	7.19135	7.07152	134.506
THAR02_00442	0	0	0	1	NaN	0	NaN	NaN	NaN	0	NaN	NaN	0	1	0	1	1	0	-1.79769e+308	-1.79769e+308	0	0	0	JOKZ01000006	197867	198517	-1.79769e+308	-1.79769e+308	0	0	-1.79769e+308	-1.79769e+308	0	0	0	JOKZ01000006	197867	198517	-1.79769e+308	-1.79769e+308	0
THAR02_00443	9.30066	9.30066	9.30066	1.79769e+308	1.79769e+308	0	1.79769e+308	0	NaN	0	NaN	NaN	1.21166e-05	1.79769e+308	3.54013	0.000399927	1	0	-1.79769e+308	-1.79769e+308	0	0	0	JOKZ01000006	199114	199808	-1.79769e+308	-1.79769e+308	0	9.30066	-1.79769e+308	3.21733	1	1	9.30066	JOKZ01000006	199114	199808	-1.79769e+308	3.21733	9.30066
THAR02_00444	243.253	243.253	-243.253	-3.5176	1.81459	1.81459	-1.81459	-1.27518	1.61067	1.61067	-1.61067	-1.2418	-0.000202722	-2.6105	-8.64682	0	0	339.875	8.27175	8.40886	9	9	339.875	JOKZ01000006	201047	201715	8.27175	8.40886	339.875	96.6212	6.66107	6.59427	10	10	96.6212	JOKZ01000006	201047	201715	6.66107	6.59427	96.6212
THAR02_00445	120.754	120.754	-120.754	-16.2998	4.02678	4.02678	-4.02678	-2.35105	1.79769e+308	0	-1.79769e+308	0	-0.000114095	-12.0965	-8.70062	0	0	128.646	6.91629	7.00726	5	6	128.646	JOKZ01000007	37	855	6.91629	7.00726	128.646	7.8925	-1.79769e+308	2.98048	1	1	7.8925	JOKZ01000007	37	855	-1.79769e+308	2.98048	7.8925
THAR02_00446	2.90532	2.90532	-2.90532	-1.15409	0.206757	0.206757	-0.206757	-1.0488	0.447823	0.447823	-0.447823	-1.10929	3.5253e-06	1.16757	0.492895	0.622087	1	21.7598	4.54552	4.4436	5	5	21.7598	JOKZ01000007	1550	5663	4.54552	4.4436	21.7598	18.8545	4.0977	4.23684	12	12	18.8545	JOKZ01000007	1550	5663	4.0977	4.23684	18.8545
THAR02_00447	3.40926	3.40926	3.40926	1.79769e+308	1.79769e+308	0	1.79769e+308	0	NaN	0	NaN	NaN	4.44149e-06	1.79769e+308	2.14334	0.0320854	1	0	-1.79769e+308	-1.79769e+308	0	0	0	JOKZ01000007	7066	8961	-1.79769e+308	-1.79769e+308	0	3.40926	-1.79769e+308	1.76946	1	1	3.40926	JOKZ01000007	7066	8961	-1.79769e+308	1.76946	3.40926
THAR02_00448	40.5079	40.5079	40.5079	1.31696	0.397206	0.397206	0.397206	1.05676	0.6112	0.6112	0.6112	1.08848	9.57085e-05	1.77457	4.9562	7.18837e-07	0.00826519	127.803	6.90776	6.99778	10	10	127.803	JOKZ01000007	10844	12456	6.90776	6.99778	127.803	168.311	7.51896	7.39499	42	42	168.311	JOKZ01000007	10844	12456	7.51896	7.39499	168.311
THAR02_00449	55.0124	55.0124	55.0124	1.79769e+308	1.79769e+308	0	1.79769e+308	0	1.79769e+308	0	1.79769e+308	0	7.16686e-05	1.79769e+308	8.60991	0	0	0	-1.79769e+308	-1.79769e+308	0	0	0	JOKZ01000007	13144	14553	-1.79769e+308	-1.79769e+308	0	55.0124	5.76016	5.78168	12	12	55.0124	JOKZ01000007	13144	14553	5.76016	5.78168	55.0124
THAR02_00450	66.5667	66.5667	-66.5667	-2.47006	1.30454	1.30454	-1.30454	-1.23715	1.27005	1.27005	-1.27005	-1.23295	-4.91455e-05	-1.83309	-3.49354	0.000476658	1	111.848	6.72201	6.8054	3	3	111.848	JOKZ01000007	15638	16208	6.72201	6.8054	111.848	45.2817	5.45195	5.50085	4	4	45.2817	JOKZ01000007	15638	16208	5.45195	5.50085	45.2817
THAR02_00451	17.5175	17.5175	17.5175	1.79769e+308	1.79769e+308	0	1.79769e+308	0	1.79769e+308	0	1.79769e+308	0	2.28213e-05	1.79769e+308	4.85847	1.18295e-06	0.0136016	0	-1.79769e+308	-1.79769e+308	0	0	0	JOKZ01000007	16587	16955	-1.79769e+308	-1.79769e+308	0	17.5175	3.98756	4.13072	1	1	17.5175	JOKZ01000007	16587	16955	3.98756	4.13072	17.5175
THAR02_00452	9.47683	9.47683	9.47683	1.34971	0.43265	0.43265	0.43265	1.09089	0.293641	0.293641	0.293641	1.06061	2.14502e-05	1.81871	2.39523	0.0166101	1	27.0991	4.84438	4.76017	3	3	27.0991	JOKZ01000007	28836	30779	4.84438	4.76017	27.0991	36.5759	5.13802	5.19282	11	11	36.5759	JOKZ01000007	28836	30779	5.13802	5.19282	36.5759
THAR02_00453	4.69867	4.69867	4.69867	1.76259	0.817697	0.817697	0.817697	1.31171	0.0841878	0.0841878	0.0841878	1.02798	8.19126e-06	2.37506	1.76907	0.0768818	1	6.16147	3.00891	2.62327	1	1	6.16147	JOKZ01000007	32499	35474	3.00891	2.62327	6.16147	10.8601	3.0931	3.44097	5	5	10.8601	JOKZ01000007	32499	35474	3.0931	3.44097	10.8601
THAR02_00454	7.27104	7.27104	7.27104	1.79769e+308	1.79769e+308	0	1.79769e+308	0	NaN	0	NaN	NaN	9.47251e-06	1.79769e+308	3.13012	0.00174736	1	0	-1.79769e+308	-1.79769e+308	0	0	0	JOKZ01000007	36895	37783	-1.79769e+308	-1.79769e+308	0	7.27104	-1.79769e+308	2.86216	1	1	7.27104	JOKZ01000007	36895	37783	-1.79769e+308	2.86216	7.27104
THAR02_00455	8.49403	8.49403	8.49403	1.79769e+308	1.79769e+308	0	1.79769e+308	0	NaN	0	NaN	NaN	1.10658e-05	1.79769e+308	3.38314	0.000716632	1	0	-1.79769e+308	-1.79769e+308	0	0	0	JOKZ01000007	39496	41778	-1.79769e+308	-1.79769e+308	0	8.49403	-1.79769e+308	3.08645	3	3	8.49403	JOKZ01000007	39496	41778	-1.79769e+308	3.08645	8.49403
THAR02_00456	30.7329	30.7329	30.7329	4.04526	2.01623	2.01623	2.01623	1.60454	1.78322	1.78322	1.78322	1.50742	4.34285e-05	5.45091	5.42303	5.85973e-08	0.000673752	10.0921	3.51426	3.33515	1	1	10.0921	JOKZ01000007	43145	45044	3.51426	3.33515	10.0921	40.825	5.29749	5.35138	12	12	40.825	JOKZ01000007	43145	45044	5.29749	5.35138	40.825
THAR02_00457	11.8823	11.8823	11.8823	1.79769e+308	1.79769e+308	0	1.79769e+308	0	1.79769e+308	0	1.79769e+308	0	1.54799e-05	1.79769e+308	4.00141	6.2967e-05	0.723994	0	-1.79769e+308	-1.79769e+308	0	0	0	JOKZ01000007	46369	47456	-1.79769e+308	-1.79769e+308	0	11.8823	3.33397	3.57074	2	2	11.8823	JOKZ01000007	46369	47456	3.33397	3.57074	11.8823
THAR02_00458	26.2423	26.2423	-26.2423	-2.29236	1.19684	1.19684	-1.19684	-1.27553	1.37414	1.37414	-1.37414	-1.32656	-1.85498e-05	-1.70122	-2.02152	0.0432259	1	46.5479	5.5821	5.54064	4	4	46.5479	JOKZ01000007	47683	49592	5.5821	5.54064	46.5479	20.3056	4.20796	4.34381	6	6	20.3056	JOKZ01000007	47683	49592	4.20796	4.34381	20.3056
THAR02_00459	22.3512	22.3512	22.3512	1.79769e+308	1.79769e+308	0	1.79769e+308	0	1.79769e+308	0	1.79769e+308	0	2.91185e-05	1.79769e+308	5.488	4.06505e-08	0.000467399	0	-1.79769e+308	-1.79769e+308	0	0	0	JOKZ01000007	52781	54226	-1.79769e+308	-1.79769e+308	0	22.3512	4.37076	4.48228	5	5	22.3512	JOKZ01000007	52781	54226	4.37076	4.48228	22.3512
THAR02_00460	11.5885	11.5885	11.5885	1.45337	0.539404	0.539404	0.539404	1.11536	0.399256	0.399256	0.399256	1.08386	2.36844e-05	1.95839	2.66498	0.00769927	1	25.5607	4.76121	4.67585	1	1	25.5607	JOKZ01000007	55081	55950	4.76121	4.67585	25.5607	37.1492	5.16046	5.21526	5	5	37.1492	JOKZ01000007	55081	55950	5.16046	5.21526	37.1492
THAR02_00461	0	0	0	1	NaN	0	NaN	NaN	NaN	0	NaN	NaN	0	1	0	1	1	0	-1.79769e+308	-1.79769e+308	0	0	0	JOKZ01000007	56862	59032	-1.79769e+308	-1.79769e+308	0	0	-1.79769e+308	-1.79769e+308	0	0	0	JOKZ01000007	56862	59032	-1.79769e+308	-1.79769e+308	0
THAR02_00462	125.174	125.174	-125.174	-4.21459	2.07539	2.07539	-2.07539	-1.39283	2.00875	2.00875	-2.00875	-1.38414	-0.000107939	-3.12775	-6.74981	1.48036e-11	1.70212e-07	164.114	7.23794	7.35855	3	3	164.114	JOKZ01000007	60643	61140	7.23794	7.35855	164.114	38.9395	5.22919	5.28316	3	3	38.9395	JOKZ01000007	60643	61140	5.22919	5.28316	38.9395
THAR02_00463	77.4706	77.4706	77.4706	1.79769e+308	1.79769e+308	0	1.79769e+308	0	1.79769e+308	0	1.79769e+308	0	0.000100927	1.79769e+308	10.2174	0	0	0	-1.79769e+308	-1.79769e+308	0	0	0	JOKZ01000007	61384	62718	-1.79769e+308	-1.79769e+308	0	77.4706	6.30536	6.27558	16	16	77.4706	JOKZ01000007	61384	62718	6.30536	6.27558	77.4706
THAR02_00464	7.21018	7.21018	-7.21018	-1.56776	0.648706	0.648706	-0.648706	-1.17692	0.956695	0.956695	-0.956695	-1.27557	-2.70458e-06	-1.16347	-0.422016	0.673014	1	19.9095	4.42836	4.31539	1	1	19.9095	JOKZ01000007	63999	65016	4.42836	4.31539	19.9095	12.6993	3.47167	3.66668	2	2	12.6993	JOKZ01000007	63999	65016	3.47167	3.66668	12.6993
THAR02_00465	0	0	0	1	NaN	0	NaN	NaN	NaN	0	NaN	NaN	0	1	0	1	1	0	-1.79769e+308	-1.79769e+308	0	0	0	JOKZ01000007	65361	67126	-1.79769e+308	-1.79769e+308	0	0	-1.79769e+308	-1.79769e+308	0	0	0	JOKZ01000007	65361	67126	-1.79769e+308	-1.79769e+308	0
THAR02_00466	15.3827	15.3827	-15.3827	-1.57843	0.658493	0.658493	-0.658493	-1.13913	0.804606	0.804606	-0.804606	-1.17353	-5.93808e-06	-1.17139	-0.638968	0.522844	1	41.9765	5.44144	5.39151	9	9	41.9765	JOKZ01000007	68127	72015	5.44144	5.39151	41.9765	26.5938	4.63683	4.73302	16	16	26.5938	JOKZ01000007	68127	72015	4.63683	4.73302	26.5938
THAR02_00467	0	0	0	1	NaN	0	NaN	NaN	NaN	0	NaN	NaN	0	1	0	1	1	0	-1.79769e+308	-1.79769e+308	0	0	0	JOKZ01000007	72683	73147	-1.79769e+308	-1.79769e+308	0	0	-1.79769e+308	-1.79769e+308	0	0	0	JOKZ01000007	72683	73147	-1.79769e+308	-1.79769e+308	0
THAR02_00468	146.021	146.021	-146.021	-3.89718	1.96243	1.96243	-1.96243	-1.347	1.86855	1.86855	-1.86855	-1.33249	-0.000124244	-2.89219	-7.047	1.82809e-12	2.10194e-08	196.423	7.48841	7.61782	5	5	196.423	JOKZ01000007	73824	74336	7.48841	7.61782	196.423	50.4012	5.61985	5.65539	4	4	50.4012	JOKZ01000007	73824	74336	5.61985	5.65539	50.4012
THAR02_00469	431.303	431.303	-431.303	-1.79769e+308	1.79769e+308	0	-1.79769e+308	0	1.79769e+308	0	-1.79769e+308	0	-0.000416992	-1.79769e+308	-17.8929	0	0	431.303	8.59922	8.75256	7	7	431.303	JOKZ01000007	74646	75145	8.59922	8.75256	431.303	0	-1.79769e+308	-1.79769e+308	0	0	0	JOKZ01000007	74646	75145	-1.79769e+308	-1.79769e+308	0
THAR02_00470	3546.65	3546.65	-3546.65	-2.85481	1.51339	1.51339	-1.51339	-1.13883	1.10139	1.10139	-1.10139	-1.09882	-0.00278658	-2.11862	-28.9797	0	0	5458.78	12.2466	12.4144	83	83	5458.78	JOKZ01000007	75483	76175	12.2466	12.4144	5458.78	1912.14	11.1452	10.901	205	205	1912.14	JOKZ01000007	75483	76175	11.1452	10.901	1912.14
THAR02_00471	395.644	395.644	-395.644	-27.1663	4.76375	4.76375	-4.76375	-2.21573	4.77047	4.77047	-4.77047	-2.26839	-0.000377437	-20.1608	-16.2983	0	0	410.765	8.53152	8.68217	20	20	410.765	JOKZ01000007	76560	77414	8.53152	8.68217	410.765	15.1204	3.76104	3.91842	2	2	15.1204	JOKZ01000007	76560	77414	3.76104	3.91842	15.1204
THAR02_00472	866.775	866.775	-866.775	-4.82971	2.27194	2.27194	-2.27194	-1.29044	1.84349	1.84349	-1.84349	-1.2321	-0.000761979	-3.58425	-18.6983	0	0	1093.1	9.78609	10.0942	31	31	1093.1	JOKZ01000007	77949	78662	9.78609	10.0942	1093.1	226.329	7.9426	7.82228	25	25	226.329	JOKZ01000007	77949	78662	7.9426	7.82228	226.329
THAR02_00473	0	0	0	1	NaN	0	NaN	NaN	NaN	0	NaN	NaN	0	1	0	1	1	0	-1.79769e+308	-1.79769e+308	0	0	0	JOKZ01000007	79303	80181	-1.79769e+308	-1.79769e+308	0	0	-1.79769e+308	-1.79769e+308	0	0	0	JOKZ01000007	79303	80181	-1.79769e+308	-1.79769e+308	0
THAR02_00474	0	0	0	1	NaN	0	NaN	NaN	NaN	0	NaN	NaN	0	1	0	1	1	0	-1.79769e+308	-1.79769e+308	0	0	0	JOKZ01000007	81311	82146	-1.79769e+308	-1.79769e+308	0	0	-1.79769e+308	-1.79769e+308	0	0	0	JOKZ01000007	81311	82146	-1.79769e+308	-1.79769e+308	0
THAR02_00475	0	0	0	1	NaN	0	NaN	NaN	NaN	0	NaN	NaN	0	1	0	1	1	0	-1.79769e+308	-1.79769e+308	0	0	0	JOKZ01000007	82669	83541	-1.79769e+308	-1.79769e+308	0	0	-1.79769e+308	-1.79769e+308	0	0	0	JOKZ01000007	82669	83541	-1.79769e+308	-1.79769e+308	0
THAR02_00476	40.8045	40.8045	40.8045	2.11537	1.08091	1.08091	1.08091	1.20814	1.0533	1.0533	1.0533	1.20064	6.54494e-05	2.85043	5.46278	4.68742e-08	0.00053896	36.5837	5.24964	5.19313	3	3	36.5837	JOKZ01000007	84232	85818	5.24964	5.19313	36.5837	77.3883	6.30294	6.27404	19	19	77.3883	JOKZ01000007	84232	85818	6.30294	6.27404	77.3883
THAR02_00477	0	0	0	1	NaN	0	NaN	NaN	NaN	0	NaN	NaN	0	1	0	1	1	0	-1.79769e+308	-1.79769e+308	0	0	0	JOKZ01000007	87370	90039	-1.79769e+308	-1.79769e+308	0	0	-1.79769e+308	-1.79769e+308	0	0	0	JOKZ01000007	87370	90039	-1.79769e+308	-1.79769e+308	0
THAR02_00478	0	0	0	1	NaN	0	NaN	NaN	NaN	0	NaN	NaN	0	1	0	1	1	0	-1.79769e+308	-1.79769e+308	0	0	0	JOKZ01000007	91801	92449	-1.79769e+308	-1.79769e+308	0	0	-1.79769e+308	-1.79769e+308	0	0	0	JOKZ01000007	91801	92449	-1.79769e+308	-1.79769e+308	0
THAR02_00479	1.78451	1.78451	-1.78451	-1.41438	0.500172	0.500172	-0.500172	-1.23744	1.79769e+308	0	-1.79769e+308	0	-2.78541e-07	-1.04965	-0.07697	0.938647	1	6.09094	2.9967	2.60667	1	1	6.09094	JOKZ01000007	91956	94957	2.9967	2.60667	6.09094	4.30643	-1.79769e+308	2.10649	2	2	4.30643	JOKZ01000007	91956	94957	-1.79769e+308	2.10649	4.30643
THAR02_00480	18260.1	18260.1	-18260.1	-2.13535	1.09447	1.09447	-1.09447	-1.07833	0.0473752	0.0473752	-0.0473752	-1.00327	-0.012251	-1.5847	-49.3059	0	0	34343.4	14.5504	15.0677	1987	1989	34343.4	JOKZ01000007	95907	97340	14.5504	15.0677	34343.4	16083.3	14.503	13.9733	3305	3568	16083.3	JOKZ01000007	95907	97340	14.503	13.9733	16083.3
THAR02_00481	5.79709	5.79709	5.79709	1.47241	0.558181	0.558181	0.558181	1.15431	0.258199	0.258199	0.258199	1.06841	1.16749e-05	1.98405	1.88861	0.0589437	1	12.2713	3.77417	3.61721	1	1	12.2713	JOKZ01000007	99691	101121	3.77417	3.61721	12.2713	18.0684	4.03237	4.17539	4	4	18.0684	JOKZ01000007	99691	101121	4.03237	4.17539	18.0684
THAR02_00482	46.3869	46.3869	-46.3869	-4.01402	2.00505	2.00505	-2.00505	-1.50838	2.16608	2.16608	-2.16608	-1.57211	-3.96773e-05	-2.9789	-4.02464	5.70625e-05	0.656104	61.7773	5.95223	5.949	4	4	61.7773	JOKZ01000007	101629	102888	5.95223	5.949	61.7773	15.3904	3.78615	3.94396	3	3	15.3904	JOKZ01000007	101629	102888	3.78615	3.94396	15.3904
THAR02_00483	0	0	0	1	NaN	0	NaN	NaN	NaN	0	NaN	NaN	0	1	0	1	1	0	-1.79769e+308	-1.79769e+308	0	0	0	JOKZ01000007	103388	104110	-1.79769e+308	-1.79769e+308	0	0	-1.79769e+308	-1.79769e+308	0	0	0	JOKZ01000007	103388	104110	-1.79769e+308	-1.79769e+308	0
THAR02_00484	0	0	0	1	NaN	0	NaN	NaN	NaN	0	NaN	NaN	0	1	0	1	1	0	-1.79769e+308	-1.79769e+308	0	0	0	JOKZ01000007	105266	106920	-1.79769e+308	-1.79769e+308	0	0	-1.79769e+308	-1.79769e+308	0	0	0	JOKZ01000007	105266	106920	-1.79769e+308	-1.79769e+308	0
THAR02_00485	22.1708	22.1708	-22.1708	-2.5629	1.35777	1.35777	-1.35777	-1.35485	1.5673	1.5673	-1.5673	-1.42697	-1.66694e-05	-1.90199	-2.08926	0.0366843	1	36.3565	5.23801	5.18414	2	2	36.3565	JOKZ01000007	107674	109040	5.23801	5.18414	36.3565	14.1857	3.67071	3.82637	3	3	14.1857	JOKZ01000007	107674	109040	3.67071	3.82637	14.1857
THAR02_00486	0	0	0	1	NaN	0	NaN	NaN	NaN	0	NaN	NaN	0	1	0	1	1	0	-1.79769e+308	-1.79769e+308	0	0	0	JOKZ01000007	112322	113096	-1.79769e+308	-1.79769e+308	0	0	-1.79769e+308	-1.79769e+308	0	0	0	JOKZ01000007	112322	113096	-1.79769e+308	-1.79769e+308	0
THAR02_00487	0	0	0	1	NaN	0	NaN	NaN	NaN	0	NaN	NaN	0	1	0	1	1	0	-1.79769e+308	-1.79769e+308	0	0	0	JOKZ01000007	114256	114782	-1.79769e+308	-1.79769e+308	0	0	-1.79769e+308	-1.79769e+308	0	0	0	JOKZ01000007	114256	114782	-1.79769e+308	-1.79769e+308	0
THAR02_00488	0	0	0	1	NaN	0	NaN	NaN	NaN	0	NaN	NaN	0	1	0	1	1	0	-1.79769e+308	-1.79769e+308	0	0	0	JOKZ01000007	115691	116101	-1.79769e+308	-1.79769e+308	0	0	-1.79769e+308	-1.79769e+308	0	0	0	JOKZ01000007	115691	116101	-1.79769e+308	-1.79769e+308	0
THAR02_00489	0	0	0	1	NaN	0	NaN	NaN	NaN	0	NaN	NaN	0	1	0	1	1	0	-1.79769e+308	-1.79769e+308	0	0	0	JOKZ01000007	117432	118075	-1.79769e+308	-1.79769e+308	0	0	-1.79769e+308	-1.79769e+308	0	0	0	JOKZ01000007	117432	118075	-1.79769e+308	-1.79769e+308	0
THAR02_00490	0	0	0	1	NaN	0	NaN	NaN	NaN	0	NaN	NaN	0	1	0	1	1	0	-1.79769e+308	-1.79769e+308	0	0	0	JOKZ01000007	119086	120057	-1.79769e+308	-1.79769e+308	0	0	-1.79769e+308	-1.79769e+308	0	0	0	JOKZ01000007	119086	120057	-1.79769e+308	-1.79769e+308	0
THAR02_00491	0	0	0	1	NaN	0	NaN	NaN	NaN	0	NaN	NaN	0	1	0	1	1	0	-1.79769e+308	-1.79769e+308	0	0	0	JOKZ01000007	120988	122619	-1.79769e+308	-1.79769e+308	0	0	-1.79769e+308	-1.79769e+308	0	0	0	JOKZ01000007	120988	122619	-1.79769e+308	-1.79769e+308	0
THAR02_00492	0	0	0	1	NaN	0	NaN	NaN	NaN	0	NaN	NaN	0	1	0	1	1	0	-1.79769e+308	-1.79769e+308	0	0	0	JOKZ01000007	123283	123838	-1.79769e+308	-1.79769e+308	0	0	-1.79769e+308	-1.79769e+308	0	0	0	JOKZ01000007	123283	123838	-1.79769e+308	-1.79769e+308	0
THAR02_00493	39.669	39.669	39.669	1.15545	0.208454	0.208454	0.208454	1.02607	0.473774	0.473774	0.473774	1.06021	0.000137411	1.55695	5.22133	1.77645e-07	0.00204256	255.189	7.86898	7.99542	32	32	255.189	JOKZ01000007	124670	128900	7.86898	7.99542	255.189	294.858	8.34276	8.20388	193	193	294.858	JOKZ01000007	124670	128900	8.34276	8.20388	294.858
THAR02_00494	26.5642	26.5642	26.5642	1.79769e+308	1.79769e+308	0	1.79769e+308	0	1.79769e+308	0	1.79769e+308	0	3.46071e-05	1.79769e+308	5.98292	2.19174e-09	2.52006e-05	0	-1.79769e+308	-1.79769e+308	0	0	0	JOKZ01000007	129243	129972	-1.79769e+308	-1.79769e+308	0	26.5642	4.63555	4.73141	3	3	26.5642	JOKZ01000007	129243	129972	4.63555	4.73141	26.5642
THAR02_00495	2.12351	2.12351	2.12351	1.79769e+308	1.79769e+308	0	1.79769e+308	0	NaN	0	NaN	NaN	2.76645e-06	1.79769e+308	1.69156	0.090729	1	0	-1.79769e+308	-1.79769e+308	0	0	0	JOKZ01000007	131139	134182	-1.79769e+308	-1.79769e+308	0	2.12351	-1.79769e+308	1.08645	1	1	2.12351	JOKZ01000007	131139	134182	-1.79769e+308	1.08645	2.12351
THAR02_00496	0	0	0	1	NaN	0	NaN	NaN	NaN	0	NaN	NaN	0	1	0	1	1	0	-1.79769e+308	-1.79769e+308	0	0	0	JOKZ01000007	137390	138582	-1.79769e+308	-1.79769e+308	0	0	-1.79769e+308	-1.79769e+308	0	0	0	JOKZ01000007	137390	138582	-1.79769e+308	-1.79769e+308	0
THAR02_00497	73.5231	73.5231	-73.5231	-5.8483	2.54802	2.54802	-2.54802	-1.64957	2.65962	2.65962	-2.65962	-1.70633	-6.5989e-05	-4.34017	-5.7699	7.93184e-09	9.12003e-05	88.6878	6.42503	6.47066	8	8	88.6878	JOKZ01000007	139113	140817	6.42503	6.47066	88.6878	15.1647	3.76541	3.92265	4	4	15.1647	JOKZ01000007	139113	140817	3.76541	3.92265	15.1647
THAR02_00498	11.606	11.606	11.606	1.91455	0.937008	0.937008	0.937008	1.25562	0.677872	0.677872	0.677872	1.1775	1.93833e-05	2.57983	2.83989	0.00451285	1	12.6903	3.81893	3.66565	4	4	12.6903	JOKZ01000007	143407	148993	3.81893	3.66565	12.6903	24.2962	4.4968	4.60266	21	21	24.2962	JOKZ01000007	143407	148993	4.4968	4.60266	24.2962
THAR02_00499	15.6928	15.6928	-15.6928	-1.79769e+308	1.79769e+308	0	-1.79769e+308	0	1.79769e+308	0	-1.79769e+308	0	-1.51721e-05	-1.79769e+308	-3.41264	0.000643379	1	15.6928	4.10924	3.97203	1	1	15.6928	JOKZ01000007	149318	150507	4.10924	3.97203	15.6928	0	-1.79769e+308	-1.79769e+308	0	0	0	JOKZ01000007	149318	150507	-1.79769e+308	-1.79769e+308	0
THAR02_00500	0	0	0	1	NaN	0	NaN	NaN	NaN	0	NaN	NaN	0	1	0	1	1	0	-1.79769e+308	-1.79769e+308	0	0	0	JOKZ01000007	151037	151924	-1.79769e+308	-1.79769e+308	0	0	-1.79769e+308	-1.79769e+308	0	0	0	JOKZ01000007	151037	151924	-1.79769e+308	-1.79769e+308	0
THAR02_00501	1.78886	1.78886	-1.78886	-1.05074	0.0714008	0.0714008	-0.0714008	-1.01389	0.195711	0.195711	-0.195711	-1.03857	1.01155e-05	1.28242	1.06	0.289145	1	37.0468	5.26928	5.21128	3	3	37.0468	JOKZ01000007	152490	154139	5.26928	5.21128	37.0468	35.2579	5.07357	5.13988	9	9	35.2579	JOKZ01000007	152490	154139	5.07357	5.13988	35.2579
THAR02_00502	163.436	163.436	-163.436	-35.9428	5.16763	5.16763	-5.16763	-3.32184	1.79769e+308	0	-1.79769e+308	0	-0.000156442	-26.674	-10.6049	0	0	168.113	7.28557	7.39329	11	11	168.113	JOKZ01000007	154529	155910	7.28557	7.39329	168.113	4.67725	-1.79769e+308	2.22566	1	1	4.67725	JOKZ01000007	154529	155910	-1.79769e+308	2.22566	4.67725
THAR02_00503	467.274	467.274	467.274	1.79769e+308	1.79769e+308	0	1.79769e+308	0	1.79769e+308	0	1.79769e+308	0	0.000608752	1.79769e+308	25.0959	0	0	0	-1.79769e+308	-1.79769e+308	0	0	0	JOKZ01000007	158663	159824	-1.79769e+308	-1.79769e+308	0	467.274	9.11086	8.86812	84	84	467.274	JOKZ01000007	158663	159824	9.11086	8.86812	467.274
THAR02_00504	0	0	0	1	NaN	0	NaN	NaN	NaN	0	NaN	NaN	0	1	0	1	1	0	-1.79769e+308	-1.79769e+308	0	0	0	JOKZ01000007	160161	161088	-1.79769e+308	-1.79769e+308	0	0	-1.79769e+308	-1.79769e+308	0	0	0	JOKZ01000007	160161	161088	-1.79769e+308	-1.79769e+308	0
THAR02_00505	0	0	0	1	NaN	0	NaN	NaN	NaN	0	NaN	NaN	0	1	0	1	1	0	-1.79769e+308	-1.79769e+308	0	0	0	JOKZ01000007	162955	164770	-1.79769e+308	-1.79769e+308	0	0	-1.79769e+308	-1.79769e+308	0	0	0	JOKZ01000007	162955	164770	-1.79769e+308	-1.79769e+308	0
THAR02_00506	634.132	634.132	634.132	17.1781	4.1025	4.1025	4.1025	1.77513	4.35041	4.35041	4.35041	1.81424	0.000839298	23.1472	28.0217	0	0	39.1968	5.34292	5.29267	3	3	39.1968	JOKZ01000007	165437	166780	5.34292	5.29267	39.1968	673.329	9.69333	9.39517	140	140	673.329	JOKZ01000007	165437	166780	9.69333	9.39517	673.329
THAR02_00507	1.024	1.024	-1.024	-1.08834	0.122134	0.122134	-0.122134	-1.03455	0.539684	0.539684	-0.539684	-1.16509	2.90403e-06	1.2381	0.525937	0.598932	1	12.6151	3.80881	3.65708	1	1	12.6151	JOKZ01000007	172769	174441	3.80881	3.65708	12.6151	11.5911	3.26912	3.53494	3	3	11.5911	JOKZ01000007	172769	174441	3.26912	3.53494	11.5911
THAR02_00508	0	0	0	1	NaN	0	NaN	NaN	NaN	0	NaN	NaN	0	1	0	1	1	0	-1.79769e+308	-1.79769e+308	0	0	0	JOKZ01000007	176486	177418	-1.79769e+308	-1.79769e+308	0	0	-1.79769e+308	-1.79769e+308	0	0	0	JOKZ01000007	176486	177418	-1.79769e+308	-1.79769e+308	0
THAR02_00509	0	0	0	1	NaN	0	NaN	NaN	NaN	0	NaN	NaN	0	1	0	1	1	0	-1.79769e+308	-1.79769e+308	0	0	0	JOKZ01000007	177617	179728	-1.79769e+308	-1.79769e+308	0	0	-1.79769e+308	-1.79769e+308	0	0	0	JOKZ01000007	177617	179728	-1.79769e+308	-1.79769e+308	0
THAR02_00510	1082.56	1082.56	1082.56	1.79769e+308	1.79769e+308	0	1.79769e+308	0	1.79769e+308	0	1.79769e+308	0	0.00141032	1.79769e+308	38.2047	0	0	0	-1.79769e+308	-1.79769e+308	0	0	0	JOKZ01000007	180469	180880	-1.79769e+308	-1.79769e+308	0	1082.56	10.4628	10.0802	69	69	1082.56	JOKZ01000007	180469	180880	10.4628	10.0802	1082.56
THAR02_00511	5.47085	5.47085	-5.47085	-3.22339	1.68858	1.68858	-1.68858	-2.29991	1.79769e+308	0	-1.79769e+308	0	-4.46268e-06	-2.39216	-1.2335	0.217388	1	7.93143	3.26018	2.98758	1	1	7.93143	JOKZ01000007	181572	184198	3.26018	2.98758	7.93143	2.46059	-1.79769e+308	1.299	1	1	2.46059	JOKZ01000007	181572	184198	-1.79769e+308	1.299	2.46059
THAR02_00512	25.0695	25.0695	-25.0695	-3.1137	1.63863	1.63863	-1.63863	-1.45925	1.93403	1.93403	-1.93403	-1.58124	-2.02531e-05	-2.31075	-2.58359	0.00977786	1	36.9299	5.26142	5.20672	2	2	36.9299	JOKZ01000007	184593	185682	5.26142	5.20672	36.9299	11.8605	3.32739	3.56809	2	2	11.8605	JOKZ01000007	184593	185682	3.32739	3.56809	11.8605
THAR02_00513	0	0	0	1	NaN	0	NaN	NaN	NaN	0	NaN	NaN	0	1	0	1	1	0	-1.79769e+308	-1.79769e+308	0	0	0	JOKZ01000007	186705	191741	-1.79769e+308	-1.79769e+308	0	0	-1.79769e+308	-1.79769e+308	0	0	0	JOKZ01000007	186705	191741	-1.79769e+308	-1.79769e+308	0
THAR02_00514	0	0	0	1	NaN	0	NaN	NaN	NaN	0	NaN	NaN	0	1	0	1	1	0	-1.79769e+308	-1.79769e+308	0	0	0	JOKZ01000008	25	404	-1.79769e+308	-1.79769e+308	0	0	-1.79769e+308	-1.79769e+308	0	0	0	JOKZ01000008	25	404	-1.79769e+308	-1.79769e+308	0
THAR02_00515	0	0	0	1	NaN	0	NaN	NaN	NaN	0	NaN	NaN	0	1	0	1	1	0	-1.79769e+308	-1.79769e+308	0	0	0	JOKZ01000008	2487	3683	-1.79769e+308	-1.79769e+308	0	0	-1.79769e+308	-1.79769e+308	0	0	0	JOKZ01000008	2487	3683	-1.79769e+308	-1.79769e+308	0
THAR02_00516	0	0	0	1	NaN	0	NaN	NaN	NaN	0	NaN	NaN	0	1	0	1	1	0	-1.79769e+308	-1.79769e+308	0	0	0	JOKZ01000008	4461	5311	-1.79769e+308	-1.79769e+308	0	0	-1.79769e+308	-1.79769e+308	0	0	0	JOKZ01000008	4461	5311	-1.79769e+308	-1.79769e+308	0
THAR02_00517	0	0	0	1	NaN	0	NaN	NaN	NaN	0	NaN	NaN	0	1	0	1	1	0	-1.79769e+308	-1.79769e+308	0	0	0	JOKZ01000008	8929	10688	-1.79769e+308	-1.79769e+308	0	0	-1.79769e+308	-1.79769e+308	0	0	0	JOKZ01000008	8929	10688	-1.79769e+308	-1.79769e+308	0
THAR02_00518	4.8285	4.8285	-4.8285	-3.36497	1.75059	1.75059	-1.75059	-2.70001	1.79769e+308	0	-1.79769e+308	0	-3.98239e-06	-2.49723	-1.18865	0.234578	1	6.87018	3.11699	2.78035	1	1	6.87018	JOKZ01000008	11676	14841	3.11699	2.78035	6.87018	2.04168	-1.79769e+308	1.02976	1	1	2.04168	JOKZ01000008	11676	14841	-1.79769e+308	1.02976	2.04168
THAR02_00519	0	0	0	1	NaN	0	NaN	NaN	NaN	0	NaN	NaN	0	1	0	1	1	0	-1.79769e+308	-1.79769e+308	0	0	0	JOKZ01000008	15102	16909	-1.79769e+308	-1.79769e+308	0	0	-1.79769e+308	-1.79769e+308	0	0	0	JOKZ01000008	15102	16909	-1.79769e+308	-1.79769e+308	0
THAR02_00520	0	0	0	1	NaN	0	NaN	NaN	NaN	0	NaN	NaN	0	1	0	1	1	0	-1.79769e+308	-1.79769e+308	0	0	0	JOKZ01000008	17513	21638	-1.79769e+308	-1.79769e+308	0	0	-1.79769e+308	-1.79769e+308	0	0	0	JOKZ01000008	17513	21638	-1.79769e+308	-1.79769e+308	0
THAR02_00521	0	0	0	1	NaN	0	NaN	NaN	NaN	0	NaN	NaN	0	1	0	1	1	0	-1.79769e+308	-1.79769e+308	0	0	0	JOKZ01000008	22282	23046	-1.79769e+308	-1.79769e+308	0	0	-1.79769e+308	-1.79769e+308	0	0	0	JOKZ01000008	22282	23046	-1.79769e+308	-1.79769e+308	0
THAR02_00522	0	0	0	1	NaN	0	NaN	NaN	NaN	0	NaN	NaN	0	1	0	1	1	0	-1.79769e+308	-1.79769e+308	0	0	0	JOKZ01000008	26637	28320	-1.79769e+308	-1.79769e+308	0	0	-1.79769e+308	-1.79769e+308	0	0	0	JOKZ01000008	26637	28320	-1.79769e+308	-1.79769e+308	0
THAR02_00523	0	0	0	1	NaN	0	NaN	NaN	NaN	0	NaN	NaN	0	1	0	1	1	0	-1.79769e+308	-1.79769e+308	0	0	0	JOKZ01000008	28705	29743	-1.79769e+308	-1.79769e+308	0	0	-1.79769e+308	-1.79769e+308	0	0	0	JOKZ01000008	28705	29743	-1.79769e+308	-1.79769e+308	0
THAR02_00524	0	0	0	1	NaN	0	NaN	NaN	NaN	0	NaN	NaN	0	1	0	1	1	0	-1.79769e+308	-1.79769e+308	0	0	0	JOKZ01000008	30974	33027	-1.79769e+308	-1.79769e+308	0	0	-1.79769e+308	-1.79769e+308	0	0	0	JOKZ01000008	30974	33027	-1.79769e+308	-1.79769e+308	0
THAR02_00525	16.2594	16.2594	-16.2594	-1.79769e+308	1.79769e+308	0	-1.79769e+308	0	1.79769e+308	0	-1.79769e+308	0	-1.57199e-05	-1.79769e+308	-3.47371	0.000513322	1	16.2594	4.16501	4.02321	1	1	16.2594	JOKZ01000008	33558	34637	4.16501	4.02321	16.2594	0	-1.79769e+308	-1.79769e+308	0	0	0	JOKZ01000008	33558	34637	-1.79769e+308	-1.79769e+308	0
THAR02_00526	0	0	0	1	NaN	0	NaN	NaN	NaN	0	NaN	NaN	0	1	0	1	1	0	-1.79769e+308	-1.79769e+308	0	0	0	JOKZ01000008	35613	38030	-1.79769e+308	-1.79769e+308	0	0	-1.79769e+308	-1.79769e+308	0	0	0	JOKZ01000008	35613	38030	-1.79769e+308	-1.79769e+308	0
THAR02_00527	75.6231	75.6231	-75.6231	-2.53811	1.34376	1.34376	-1.34376	-1.23912	1.30647	1.30647	-1.30647	-1.23443	-5.65964e-05	-1.8836	-3.8237	0.000131463	1	124.789	6.87946	6.96335	32	32	124.789	JOKZ01000008	39576	46543	6.87946	6.96335	124.789	49.1661	5.57298	5.61959	53	53	49.1661	JOKZ01000008	39576	46543	5.57298	5.61959	49.1661
THAR02_00528	0	0	0	1	NaN	0	NaN	NaN	NaN	0	NaN	NaN	0	1	0	1	1	0	-1.79769e+308	-1.79769e+308	0	0	0	JOKZ01000008	46945	48729	-1.79769e+308	-1.79769e+308	0	0	-1.79769e+308	-1.79769e+308	0	0	0	JOKZ01000008	46945	48729	-1.79769e+308	-1.79769e+308	0
THAR02_00529	2.89864	2.89864	2.89864	1.79769e+308	1.79769e+308	0	1.79769e+308	0	NaN	0	NaN	NaN	3.77626e-06	1.79769e+308	1.97633	0.0481178	1	0	-1.79769e+308	-1.79769e+308	0	0	0	JOKZ01000008	49408	51637	-1.79769e+308	-1.79769e+308	0	2.89864	-1.79769e+308	1.53537	1	1	2.89864	JOKZ01000008	49408	51637	-1.79769e+308	1.53537	2.89864
THAR02_00530	0	0	0	1	NaN	0	NaN	NaN	NaN	0	NaN	NaN	0	1	0	1	1	0	-1.79769e+308	-1.79769e+308	0	0	0	JOKZ01000008	53668	54833	-1.79769e+308	-1.79769e+308	0	0	-1.79769e+308	-1.79769e+308	0	0	0	JOKZ01000008	53668	54833	-1.79769e+308	-1.79769e+308	0
THAR02_00531	228.524	228.524	228.524	1.79769e+308	1.79769e+308	0	1.79769e+308	0	1.79769e+308	0	1.79769e+308	0	0.000297714	1.79769e+308	17.5491	0	0	0	-1.79769e+308	-1.79769e+308	0	0	0	JOKZ01000008	56746	58527	-1.79769e+308	-1.79769e+308	0	228.524	7.95416	7.8362	63	63	228.524	JOKZ01000008	56746	58527	7.95416	7.8362	228.524
THAR02_00532	0	0	0	1	NaN	0	NaN	NaN	NaN	0	NaN	NaN	0	1	0	1	1	0	-1.79769e+308	-1.79769e+308	0	0	0	JOKZ01000008	58644	62339	-1.79769e+308	-1.79769e+308	0	0	-1.79769e+308	-1.79769e+308	0	0	0	JOKZ01000008	58644	62339	-1.79769e+308	-1.79769e+308	0
THAR02_00533	0	0	0	1	NaN	0	NaN	NaN	NaN	0	NaN	NaN	0	1	0	1	1	0	-1.79769e+308	-1.79769e+308	0	0	0	JOKZ01000008	63364	63975	-1.79769e+308	-1.79769e+308	0	0	-1.79769e+308	-1.79769e+308	0	0	0	JOKZ01000008	63364	63975	-1.79769e+308	-1.79769e+308	0
THAR02_00534	0	0	0	1	NaN	0	NaN	NaN	NaN	0	NaN	NaN	0	1	0	1	1	0	-1.79769e+308	-1.79769e+308	0	0	0	JOKZ01000008	64388	67207	-1.79769e+308	-1.79769e+308	0	0	-1.79769e+308	-1.79769e+308	0	0	0	JOKZ01000008	64388	67207	-1.79769e+308	-1.79769e+308	0
THAR02_00535	0	0	0	1	NaN	0	NaN	NaN	NaN	0	NaN	NaN	0	1	0	1	1	0	-1.79769e+308	-1.79769e+308	0	0	0	JOKZ01000008	67841	68698	-1.79769e+308	-1.79769e+308	0	0	-1.79769e+308	-1.79769e+308	0	0	0	JOKZ01000008	67841	68698	-1.79769e+308	-1.79769e+308	0
THAR02_00536	0	0	0	1	NaN	0	NaN	NaN	NaN	0	NaN	NaN	0	1	0	1	1	0	-1.79769e+308	-1.79769e+308	0	0	0	JOKZ01000008	68800	71696	-1.79769e+308	-1.79769e+308	0	0	-1.79769e+308	-1.79769e+308	0	0	0	JOKZ01000008	68800	71696	-1.79769e+308	-1.79769e+308	0
THAR02_00537	0	0	0	1	NaN	0	NaN	NaN	NaN	0	NaN	NaN	0	1	0	1	1	0	-1.79769e+308	-1.79769e+308	0	0	0	JOKZ01000008	72359	73960	-1.79769e+308	-1.79769e+308	0	0	-1.79769e+308	-1.79769e+308	0	0	0	JOKZ01000008	72359	73960	-1.79769e+308	-1.79769e+308	0
THAR02_00538	7.49879	7.49879	7.49879	1.79769e+308	1.79769e+308	0	1.79769e+308	0	NaN	0	NaN	NaN	9.76922e-06	1.79769e+308	3.17876	0.00147906	1	0	-1.79769e+308	-1.79769e+308	0	0	0	JOKZ01000008	74339	75200	-1.79769e+308	-1.79769e+308	0	7.49879	-1.79769e+308	2.90666	1	1	7.49879	JOKZ01000008	74339	75200	-1.79769e+308	2.90666	7.49879
THAR02_00539	1.87981	1.87981	-1.87981	-1.13942	0.188295	0.188295	-0.188295	-1.05017	0.494746	0.494746	-0.494746	-1.138	2.71235e-06	1.18261	0.449982	0.652724	1	15.3632	4.07982	3.94141	2	2	15.3632	JOKZ01000008	76208	78604	4.07982	3.94141	15.3632	13.4834	3.58507	3.75312	5	5	13.4834	JOKZ01000008	76208	78604	3.58507	3.75312	13.4834
THAR02_00540	0	0	0	1	NaN	0	NaN	NaN	NaN	0	NaN	NaN	0	1	0	1	1	0	-1.79769e+308	-1.79769e+308	0	0	0	JOKZ01000008	80043	80687	-1.79769e+308	-1.79769e+308	0	0	-1.79769e+308	-1.79769e+308	0	0	0	JOKZ01000008	80043	80687	-1.79769e+308	-1.79769e+308	0
THAR02_00541	0	0	0	1	NaN	0	NaN	NaN	NaN	0	NaN	NaN	0	1	0	1	1	0	-1.79769e+308	-1.79769e+308	0	0	0	JOKZ01000008	81320	81934	-1.79769e+308	-1.79769e+308	0	0	-1.79769e+308	-1.79769e+308	0	0	0	JOKZ01000008	81320	81934	-1.79769e+308	-1.79769e+308	0
THAR02_00542	0	0	0	1	NaN	0	NaN	NaN	NaN	0	NaN	NaN	0	1	0	1	1	0	-1.79769e+308	-1.79769e+308	0	0	0	JOKZ01000008	82986	87465	-1.79769e+308	-1.79769e+308	0	0	-1.79769e+308	-1.79769e+308	0	0	0	JOKZ01000008	82986	87465	-1.79769e+308	-1.79769e+308	0
THAR02_00543	0	0	0	1	NaN	0	NaN	NaN	NaN	0	NaN	NaN	0	1	0	1	1	0	-1.79769e+308	-1.79769e+308	0	0	0	JOKZ01000008	89138	90125	-1.79769e+308	-1.79769e+308	0	0	-1.79769e+308	-1.79769e+308	0	0	0	JOKZ01000008	89138	90125	-1.79769e+308	-1.79769e+308	0
THAR02_00544	2.90869	2.90869	-2.90869	-1.20474	0.268726	0.268726	-0.268726	-1.07019	0.548844	0.548844	-0.548844	-1.14925	1.96053e-06	1.11848	0.312138	0.754935	1	17.1152	4.22627	4.09721	1	1	17.1152	JOKZ01000008	90191	91555	4.22627	4.09721	17.1152	14.2065	3.67743	3.82848	3	3	14.2065	JOKZ01000008	90191	91555	3.67743	3.82848	14.2065
THAR02_00545	0	0	0	1	NaN	0	NaN	NaN	NaN	0	NaN	NaN	0	1	0	1	1	0	-1.79769e+308	-1.79769e+308	0	0	0	JOKZ01000008	92080	93498	-1.79769e+308	-1.79769e+308	0	0	-1.79769e+308	-1.79769e+308	0	0	0	JOKZ01000008	92080	93498	-1.79769e+308	-1.79769e+308	0
THAR02_00546	0	0	0	1	NaN	0	NaN	NaN	NaN	0	NaN	NaN	0	1	0	1	1	0	-1.79769e+308	-1.79769e+308	0	0	0	JOKZ01000008	94775	95704	-1.79769e+308	-1.79769e+308	0	0	-1.79769e+308	-1.79769e+308	0	0	0	JOKZ01000008	94775	95704	-1.79769e+308	-1.79769e+308	0
THAR02_00547	2.50541	2.50541	2.50541	1.79769e+308	1.79769e+308	0	1.79769e+308	0	NaN	0	NaN	NaN	3.26398e-06	1.79769e+308	1.83739	0.0661524	1	0	-1.79769e+308	-1.79769e+308	0	0	0	JOKZ01000008	95849	98428	-1.79769e+308	-1.79769e+308	0	2.50541	-1.79769e+308	1.32505	1	1	2.50541	JOKZ01000008	95849	98428	-1.79769e+308	1.32505	2.50541
THAR02_00548	17.1654	17.1654	-17.1654	-1.79769e+308	1.79769e+308	0	-1.79769e+308	0	1.79769e+308	0	-1.79769e+308	0	-1.65958e-05	-1.79769e+308	-3.56917	0.000358113	1	17.1654	4.23021	4.10143	1	1	17.1654	JOKZ01000008	99382	100404	4.23021	4.10143	17.1654	0	-1.79769e+308	-1.79769e+308	0	0	0	JOKZ01000008	99382	100404	-1.79769e+308	-1.79769e+308	0
THAR02_00549	0	0	0	1	NaN	0	NaN	NaN	NaN	0	NaN	NaN	0	1	0	1	1	0	-1.79769e+308	-1.79769e+308	0	0	0	JOKZ01000008	101554	103524	-1.79769e+308	-1.79769e+308	0	0	-1.79769e+308	-1.79769e+308	0	0	0	JOKZ01000008	101554	103524	-1.79769e+308	-1.79769e+308	0
THAR02_00550	0	0	0	1	NaN	0	NaN	NaN	NaN	0	NaN	NaN	0	1	0	1	1	0	-1.79769e+308	-1.79769e+308	0	0	0	JOKZ01000008	104286	107292	-1.79769e+308	-1.79769e+308	0	0	-1.79769e+308	-1.79769e+308	0	0	0	JOKZ01000008	104286	107292	-1.79769e+308	-1.79769e+308	0
THAR02_00551	15.5649	15.5649	-15.5649	-3.26828	1.70853	1.70853	-1.70853	-1.61489	1.79769e+308	0	-1.79769e+308	0	-1.27431e-05	-2.42548	-2.09808	0.0358982	1	22.4268	4.58748	4.48715	2	2	22.4268	JOKZ01000008	110083	111966	4.58748	4.48715	22.4268	6.86195	-1.79769e+308	2.77862	2	2	6.86195	JOKZ01000008	110083	111966	-1.79769e+308	2.77862	6.86195
THAR02_00552	18.6897	18.6897	18.6897	1.79769e+308	1.79769e+308	0	1.79769e+308	0	1.79769e+308	0	1.79769e+308	0	2.43484e-05	1.79769e+308	5.01839	5.21057e-07	0.00599111	0	-1.79769e+308	-1.79769e+308	0	0	0	JOKZ01000008	113645	116065	-1.79769e+308	-1.79769e+308	0	18.6897	4.08469	4.22417	7	7	18.6897	JOKZ01000008	113645	116065	4.08469	4.22417	18.6897
THAR02_00553	26.632	26.632	26.632	1.79769e+308	1.79769e+308	0	1.79769e+308	0	1.79769e+308	0	1.79769e+308	0	3.46954e-05	1.79769e+308	5.99054	2.0914e-09	2.40469e-05	0	-1.79769e+308	-1.79769e+308	0	0	0	JOKZ01000008	116664	118362	-1.79769e+308	-1.79769e+308	0	26.632	4.6393	4.73509	7	7	26.632	JOKZ01000008	116664	118362	4.6393	4.73509	26.632
THAR02_00554	111.505	111.505	-111.505	-2.79857	1.48469	1.48469	-1.48469	-1.24936	1.37241	1.37241	-1.37241	-1.23067	-8.69774e-05	-2.07689	-5.05049	4.40669e-07	0.00506681	173.502	7.32207	7.43881	19	19	173.502	JOKZ01000008	119467	121447	7.32207	7.43881	173.502	61.9966	5.94966	5.95412	19	19	61.9966	JOKZ01000008	119467	121447	5.94966	5.95412	61.9966
THAR02_00555	49.8917	49.8917	49.8917	3.77868	1.91788	1.91788	1.91788	1.46033	1.82067	1.82067	1.82067	1.42468	7.10296e-05	5.0917	6.83272	8.332e-12	9.58014e-08	17.9552	4.28712	4.16633	1	1	17.9552	JOKZ01000008	122005	123052	4.28712	4.16633	17.9552	67.8469	6.10778	6.08421	11	11	67.8469	JOKZ01000008	122005	123052	6.10778	6.08421	67.8469
THAR02_00556	187.826	187.826	-187.826	-26.7739	4.74276	4.74276	-4.74276	-2.65517	1.79769e+308	0	-1.79769e+308	0	-0.000179145	-19.8696	-11.2206	0	0	195.113	7.47373	7.60817	3	3	195.113	JOKZ01000008	123416	124302	7.47373	7.60817	195.113	7.28744	-1.79769e+308	2.86541	1	1	7.28744	JOKZ01000008	123416	124302	-1.79769e+308	2.86541	7.28744
THAR02_00557	2.8463	2.8463	2.8463	1.79769e+308	1.79769e+308	0	1.79769e+308	0	NaN	0	NaN	NaN	3.70809e-06	1.79769e+308	1.95841	0.0501825	1	0	-1.79769e+308	-1.79769e+308	0	0	0	JOKZ01000008	124777	127047	-1.79769e+308	-1.79769e+308	0	2.8463	-1.79769e+308	1.50909	1	1	2.8463	JOKZ01000008	124777	127047	-1.79769e+308	1.50909	2.8463
THAR02_00558	102.602	102.602	102.602	1.79769e+308	1.79769e+308	0	1.79769e+308	0	1.79769e+308	0	1.79769e+308	0	0.000133668	1.79769e+308	11.7585	0	0	0	-1.79769e+308	-1.79769e+308	0	0	0	JOKZ01000008	127442	127945	-1.79769e+308	-1.79769e+308	0	102.602	6.76651	6.68092	7	8	102.602	JOKZ01000008	127442	127945	6.76651	6.68092	102.602
THAR02_00559	11.1952	11.1952	11.1952	1.47241	0.558181	0.558181	0.558181	1.12223	0.397977	0.397977	0.397977	1.08543	2.25462e-05	1.98405	2.62456	0.008676	1	23.698	4.65825	4.56669	1	1	23.698	JOKZ01000008	129928	130668	4.65825	4.56669	23.698	34.8932	5.05623	5.12487	4	4	34.8932	JOKZ01000008	129928	130668	5.05623	5.12487	34.8932
THAR02_00560	0	0	0	1	NaN	0	NaN	NaN	NaN	0	NaN	NaN	0	1	0	1	1	0	-1.79769e+308	-1.79769e+308	0	0	0	JOKZ01000008	132347	133255	-1.79769e+308	-1.79769e+308	0	0	-1.79769e+308	-1.79769e+308	0	0	0	JOKZ01000008	132347	133255	-1.79769e+308	-1.79769e+308	0
THAR02_00561	0	0	0	1	NaN	0	NaN	NaN	NaN	0	NaN	NaN	0	1	0	1	1	0	-1.79769e+308	-1.79769e+308	0	0	0	JOKZ01000008	133605	134371	-1.79769e+308	-1.79769e+308	0	0	-1.79769e+308	-1.79769e+308	0	0	0	JOKZ01000008	133605	134371	-1.79769e+308	-1.79769e+308	0
THAR02_00562	0	0	0	1	NaN	0	NaN	NaN	NaN	0	NaN	NaN	0	1	0	1	1	0	-1.79769e+308	-1.79769e+308	0	0	0	JOKZ01000008	134782	135959	-1.79769e+308	-1.79769e+308	0	0	-1.79769e+308	-1.79769e+308	0	0	0	JOKZ01000008	134782	135959	-1.79769e+308	-1.79769e+308	0
THAR02_00563	0	0	0	1	NaN	0	NaN	NaN	NaN	0	NaN	NaN	0	1	0	1	1	0	-1.79769e+308	-1.79769e+308	0	0	0	JOKZ01000008	137584	138483	-1.79769e+308	-1.79769e+308	0	0	-1.79769e+308	-1.79769e+308	0	0	0	JOKZ01000008	137584	138483	-1.79769e+308	-1.79769e+308	0
THAR02_00564	25.6778	25.6778	-25.6778	-5.43326	2.44182	2.44182	-2.44182	-1.96359	1.79769e+308	0	-1.79769e+308	0	-2.28799e-05	-4.03216	-3.33979	0.00083841	1	31.4699	5.0436	4.9759	2	2	31.4699	JOKZ01000008	139113	140228	5.0436	4.9759	31.4699	5.79208	-1.79769e+308	2.53408	1	1	5.79208	JOKZ01000008	139113	140228	-1.79769e+308	2.53408	5.79208
THAR02_00565	8.95285	8.95285	8.95285	1.79769e+308	1.79769e+308	0	1.79769e+308	0	NaN	0	NaN	NaN	1.16635e-05	1.79769e+308	3.47331	0.000514086	1	0	-1.79769e+308	-1.79769e+308	0	0	0	JOKZ01000008	140777	142220	-1.79769e+308	-1.79769e+308	0	8.95285	-1.79769e+308	3.16235	2	2	8.95285	JOKZ01000008	140777	142220	-1.79769e+308	3.16235	8.95285
THAR02_00566	0	0	0	1	NaN	0	NaN	NaN	NaN	0	NaN	NaN	0	1	0	1	1	0	-1.79769e+308	-1.79769e+308	0	0	0	JOKZ01000008	142731	143912	-1.79769e+308	-1.79769e+308	0	0	-1.79769e+308	-1.79769e+308	0	0	0	JOKZ01000008	142731	143912	-1.79769e+308	-1.79769e+308	0
THAR02_00567	0	0	0	1	NaN	0	NaN	NaN	NaN	0	NaN	NaN	0	1	0	1	1	0	-1.79769e+308	-1.79769e+308	0	0	0	JOKZ01000008	144687	145550	-1.79769e+308	-1.79769e+308	0	0	-1.79769e+308	-1.79769e+308	0	0	0	JOKZ01000008	144687	145550	-1.79769e+308	-1.79769e+308	0
THAR02_00568	0	0	0	1	NaN	0	NaN	NaN	NaN	0	NaN	NaN	0	1	0	1	1	0	-1.79769e+308	-1.79769e+308	0	0	0	JOKZ01000008	148056	148624	-1.79769e+308	-1.79769e+308	0	0	-1.79769e+308	-1.79769e+308	0	0	0	JOKZ01000008	148056	148624	-1.79769e+308	-1.79769e+308	0
THAR02_00569	0	0	0	1	NaN	0	NaN	NaN	NaN	0	NaN	NaN	0	1	0	1	1	0	-1.79769e+308	-1.79769e+308	0	0	0	JOKZ01000008	148845	155282	-1.79769e+308	-1.79769e+308	0	0	-1.79769e+308	-1.79769e+308	0	0	0	JOKZ01000008	148845	155282	-1.79769e+308	-1.79769e+308	0
THAR02_00570	0	0	0	1	NaN	0	NaN	NaN	NaN	0	NaN	NaN	0	1	0	1	1	0	-1.79769e+308	-1.79769e+308	0	0	0	JOKZ01000008	156782	157887	-1.79769e+308	-1.79769e+308	0	0	-1.79769e+308	-1.79769e+308	0	0	0	JOKZ01000008	156782	157887	-1.79769e+308	-1.79769e+308	0
THAR02_00571	0	0	0	1	NaN	0	NaN	NaN	NaN	0	NaN	NaN	0	1	0	1	1	0	-1.79769e+308	-1.79769e+308	0	0	0	JOKZ01000008	158881	161139	-1.79769e+308	-1.79769e+308	0	0	-1.79769e+308	-1.79769e+308	0	0	0	JOKZ01000008	158881	161139	-1.79769e+308	-1.79769e+308	0
THAR02_00572	0	0	0	1	NaN	0	NaN	NaN	NaN	0	NaN	NaN	0	1	0	1	1	0	-1.79769e+308	-1.79769e+308	0	0	0	JOKZ01000008	163814	165067	-1.79769e+308	-1.79769e+308	0	0	-1.79769e+308	-1.79769e+308	0	0	0	JOKZ01000008	163814	165067	-1.79769e+308	-1.79769e+308	0
THAR02_00573	0	0	0	1	NaN	0	NaN	NaN	NaN	0	NaN	NaN	0	1	0	1	1	0	-1.79769e+308	-1.79769e+308	0	0	0	JOKZ01000008	165492	168429	-1.79769e+308	-1.79769e+308	0	0	-1.79769e+308	-1.79769e+308	0	0	0	JOKZ01000008	165492	168429	-1.79769e+308	-1.79769e+308	0
THAR02_00574	0	0	0	1	NaN	0	NaN	NaN	NaN	0	NaN	NaN	0	1	0	1	1	0	-1.79769e+308	-1.79769e+308	0	0	0	JOKZ01000008	169105	170316	-1.79769e+308	-1.79769e+308	0	0	-1.79769e+308	-1.79769e+308	0	0	0	JOKZ01000008	169105	170316	-1.79769e+308	-1.79769e+308	0
THAR02_00575	0	0	0	1	NaN	0	NaN	NaN	NaN	0	NaN	NaN	0	1	0	1	1	0	-1.79769e+308	-1.79769e+308	0	0	0	JOKZ01000008	172897	174279	-1.79769e+308	-1.79769e+308	0	0	-1.79769e+308	-1.79769e+308	0	0	0	JOKZ01000008	172897	174279	-1.79769e+308	-1.79769e+308	0
THAR02_00576	0	0	0	1	NaN	0	NaN	NaN	NaN	0	NaN	NaN	0	1	0	1	1	0	-1.79769e+308	-1.79769e+308	0	0	0	JOKZ01000008	174541	175434	-1.79769e+308	-1.79769e+308	0	0	-1.79769e+308	-1.79769e+308	0	0	0	JOKZ01000008	174541	175434	-1.79769e+308	-1.79769e+308	0
THAR02_00577	6.31863	6.31863	6.31863	1.79769e+308	1.79769e+308	0	1.79769e+308	0	NaN	0	NaN	NaN	8.23174e-06	1.79769e+308	2.91792	0.00352372	1	0	-1.79769e+308	-1.79769e+308	0	0	0	JOKZ01000008	177449	178471	-1.79769e+308	-1.79769e+308	0	6.31863	-1.79769e+308	2.65961	1	1	6.31863	JOKZ01000008	177449	178471	-1.79769e+308	2.65961	6.31863
THAR02_00578	21.5992	21.5992	-21.5992	-1.79769e+308	1.79769e+308	0	-1.79769e+308	0	1.79769e+308	0	-1.79769e+308	0	-2.08826e-05	-1.79769e+308	-4.00369	6.23622e-05	0.71704	21.5992	4.53535	4.43291	1	1	21.5992	JOKZ01000008	179549	180498	4.53535	4.43291	21.5992	0	-1.79769e+308	-1.79769e+308	0	0	0	JOKZ01000008	179549	180498	-1.79769e+308	-1.79769e+308	0
THAR02_00579	63.1216	63.1216	-63.1216	-5.62625	2.49217	2.49217	-2.49217	-1.66102	2.61448	2.61448	-2.61448	-1.72472	-5.64434e-05	-4.17538	-5.28943	1.227e-07	0.00141081	76.7658	6.22206	6.26239	8	8	76.7658	JOKZ01000008	181367	183261	6.22206	6.26239	76.7658	13.6442	3.60758	3.77022	4	4	13.6442	JOKZ01000008	181367	183261	3.60758	3.77022	13.6442
THAR02_00580	22.9715	22.9715	22.9715	2.06746	1.04786	1.04786	1.04786	1.23667	0.892136	0.892136	0.892136	1.19691	3.71563e-05	2.78586	4.07497	4.60201e-05	0.529139	21.5198	4.53079	4.4276	1	1	21.5198	JOKZ01000009	106	1122	4.53079	4.4276	21.5198	44.4913	5.42293	5.47545	7	7	44.4913	JOKZ01000009	106	1122	5.42293	5.47545	44.4913
THAR02_00581	9.32844	9.32844	-9.32844	-1.24656	0.317954	0.317954	-0.317954	-1.06066	0.410353	0.410353	-0.410353	-1.07911	3.69155e-06	1.08096	0.356788	0.72125	1	47.1625	5.5977	5.55957	18	18	47.1625	JOKZ01000009	2284	9117	5.5977	5.55957	47.1625	37.8341	5.18735	5.24162	40	40	37.8341	JOKZ01000009	2284	9117	5.18735	5.24162	37.8341
THAR02_00582	0	0	0	1	NaN	0	NaN	NaN	NaN	0	NaN	NaN	0	1	0	1	1	0	-1.79769e+308	-1.79769e+308	0	0	0	JOKZ01000009	10375	11317	-1.79769e+308	-1.79769e+308	0	0	-1.79769e+308	-1.79769e+308	0	0	0	JOKZ01000009	10375	11317	-1.79769e+308	-1.79769e+308	0
THAR02_00583	34.1382	34.1382	-34.1382	-9.12266	3.18945	3.18945	-3.18945	-2.53979	1.79769e+308	0	-1.79769e+308	0	-3.15935e-05	-6.77015	-4.31596	1.58908e-05	0.182713	38.341	5.31351	5.26082	2	3	38.341	JOKZ01000009	13505	15042	5.31351	5.26082	38.341	4.20283	-1.79769e+308	2.07136	1	1	4.20283	JOKZ01000009	13505	15042	-1.79769e+308	2.07136	4.20283
THAR02_00584	0	0	0	1	NaN	0	NaN	NaN	NaN	0	NaN	NaN	0	1	0	1	1	0	-1.79769e+308	-1.79769e+308	0	0	0	JOKZ01000009	16233	17324	-1.79769e+308	-1.79769e+308	0	0	-1.79769e+308	-1.79769e+308	0	0	0	JOKZ01000009	16233	17324	-1.79769e+308	-1.79769e+308	0
THAR02_00585	330.079	330.079	-330.079	-1.79769e+308	1.79769e+308	0	-1.79769e+308	0	1.79769e+308	0	-1.79769e+308	0	-0.000319127	-1.79769e+308	-15.6526	0	0	330.079	8.23004	8.36667	15	15	330.079	JOKZ01000009	18366	19352	8.23004	8.36667	330.079	0	-1.79769e+308	-1.79769e+308	0	0	0	JOKZ01000009	18366	19352	-1.79769e+308	-1.79769e+308	0
THAR02_00586	15.7393	15.7393	-15.7393	-2.71663	1.44182	1.44182	-1.44182	-1.45103	1.79769e+308	0	-1.79769e+308	0	-1.21368e-05	-2.01608	-1.85256	0.0639448	1	24.9081	4.72563	4.63854	1	1	24.9081	JOKZ01000009	23016	23720	4.72563	4.63854	24.9081	9.16873	-1.79769e+308	3.19672	1	1	9.16873	JOKZ01000009	23016	23720	-1.79769e+308	3.19672	9.16873
THAR02_00587	62.4153	62.4153	-62.4153	-6.13693	2.61752	2.61752	-2.61752	-1.7265	2.80437	2.80437	-2.80437	-1.83099	-5.62624e-05	-4.55437	-5.38359	7.30131e-08	0.000839505	74.5656	6.17911	6.22044	4	4	74.5656	JOKZ01000009	27393	28456	6.17911	6.22044	74.5656	12.1503	3.37474	3.60292	2	2	12.1503	JOKZ01000009	27393	28456	3.37474	3.60292	12.1503
THAR02_00588	23.7645	23.7645	23.7645	1.79769e+308	1.79769e+308	0	1.79769e+308	0	1.79769e+308	0	1.79769e+308	0	3.09598e-05	1.79769e+308	5.65886	1.5238e-08	0.000175206	0	-1.79769e+308	-1.79769e+308	0	0	0	JOKZ01000009	29656	30471	-1.79769e+308	-1.79769e+308	0	23.7645	4.46212	4.57074	3	3	23.7645	JOKZ01000009	29656	30471	4.46212	4.57074	23.7645
THAR02_00589	10.0999	10.0999	10.0999	1.79769e+308	1.79769e+308	0	1.79769e+308	0	1.79769e+308	0	1.79769e+308	0	1.31579e-05	1.79769e+308	3.68911	0.000225037	1	0	-1.79769e+308	-1.79769e+308	0	0	0	JOKZ01000009	30963	32242	-1.79769e+308	-1.79769e+308	0	10.0999	2.8987	3.33627	2	2	10.0999	JOKZ01000009	30963	32242	2.8987	3.33627	10.0999
THAR02_00590	0	0	0	1	NaN	0	NaN	NaN	NaN	0	NaN	NaN	0	1	0	1	1	0	-1.79769e+308	-1.79769e+308	0	0	0	JOKZ01000009	32516	33987	-1.79769e+308	-1.79769e+308	0	0	-1.79769e+308	-1.79769e+308	0	0	0	JOKZ01000009	32516	33987	-1.79769e+308	-1.79769e+308	0
THAR02_00591	7.61361	7.61361	7.61361	1.79769e+308	1.79769e+308	0	1.79769e+308	0	NaN	0	NaN	NaN	9.9188e-06	1.79769e+308	3.20301	0.00136001	1	0	-1.79769e+308	-1.79769e+308	0	0	0	JOKZ01000009	35772	36620	-1.79769e+308	-1.79769e+308	0	7.61361	-1.79769e+308	2.92858	1	1	7.61361	JOKZ01000009	35772	36620	-1.79769e+308	2.92858	7.61361
THAR02_00592	50.6788	50.6788	-50.6788	-1.79769e+308	1.79769e+308	0	-1.79769e+308	0	1.79769e+308	0	-1.79769e+308	0	-4.89972e-05	-1.79769e+308	-6.13278	8.63552e-10	9.92912e-06	50.6788	5.69736	5.66331	1	2	50.6788	JOKZ01000009	39291	40147	5.69736	5.66331	50.6788	0	-1.79769e+308	-1.79769e+308	0	0	0	JOKZ01000009	39291	40147	-1.79769e+308	-1.79769e+308	0
THAR02_00593	145.126	145.126	-145.126	-1.79769e+308	1.79769e+308	0	-1.79769e+308	0	1.79769e+308	0	-1.79769e+308	0	-0.00014031	-1.79769e+308	-10.3783	0	0	145.126	7.0762	7.18116	5	6	145.126	JOKZ01000009	40757	41640	7.0762	7.18116	145.126	0	-1.79769e+308	-1.79769e+308	0	0	0	JOKZ01000009	40757	41640	-1.79769e+308	-1.79769e+308	0
THAR02_00594	0	0	0	1	NaN	0	NaN	NaN	NaN	0	NaN	NaN	0	1	0	1	1	0	-1.79769e+308	-1.79769e+308	0	0	0	JOKZ01000009	42229	43157	-1.79769e+308	-1.79769e+308	0	0	-1.79769e+308	-1.79769e+308	0	0	0	JOKZ01000009	42229	43157	-1.79769e+308	-1.79769e+308	0
THAR02_00595	0	0	0	1	NaN	0	NaN	NaN	NaN	0	NaN	NaN	0	1	0	1	1	0	-1.79769e+308	-1.79769e+308	0	0	0	JOKZ01000009	43980	44807	-1.79769e+308	-1.79769e+308	0	0	-1.79769e+308	-1.79769e+308	0	0	0	JOKZ01000009	43980	44807	-1.79769e+308	-1.79769e+308	0
THAR02_00596	0	0	0	1	NaN	0	NaN	NaN	NaN	0	NaN	NaN	0	1	0	1	1	0	-1.79769e+308	-1.79769e+308	0	0	0	JOKZ01000009	45462	46522	-1.79769e+308	-1.79769e+308	0	0	-1.79769e+308	-1.79769e+308	0	0	0	JOKZ01000009	45462	46522	-1.79769e+308	-1.79769e+308	0
THAR02_00597	3.40029	3.40029	3.40029	1.79769e+308	1.79769e+308	0	1.79769e+308	0	NaN	0	NaN	NaN	4.42981e-06	1.79769e+308	2.14052	0.0323124	1	0	-1.79769e+308	-1.79769e+308	0	0	0	JOKZ01000009	49632	51532	-1.79769e+308	-1.79769e+308	0	3.40029	-1.79769e+308	1.76566	1	1	3.40029	JOKZ01000009	49632	51532	-1.79769e+308	1.76566	3.40029
THAR02_00598	33.3578	33.3578	-33.3578	-2.41013	1.26911	1.26911	-1.26911	-1.27806	1.38474	1.38474	-1.38474	-1.3108	-2.43037e-05	-1.78862	-2.41113	0.0159032	1	57.0136	5.8402	5.83323	3	3	57.0136	JOKZ01000009	53001	54093	5.8402	5.83323	57.0136	23.6558	4.45546	4.56412	4	4	23.6558	JOKZ01000009	53001	54093	4.45546	4.56412	23.6558
THAR02_00599	1.63748	1.63748	-1.63748	-1.3841	0.468952	0.468952	-0.468952	-1.22417	1.79769e+308	0	-1.79769e+308	0	-1.50941e-07	-1.02718	-0.0421868	0.96635	1	5.9006	2.96683	2.56086	2	2	5.9006	JOKZ01000009	54719	60783	2.96683	2.56086	5.9006	4.26312	-1.79769e+308	2.09191	4	4	4.26312	JOKZ01000009	54719	60783	-1.79769e+308	2.09191	4.26312
THAR02_00600	1485.09	1485.09	-1485.09	-6.73164	2.75096	2.75096	-2.75096	-1.34312	2.26881	2.26881	-2.26881	-1.27887	-0.00134877	-4.99572	-26.8658	0	0	1744.19	10.4045	10.7683	59	59	1744.19	JOKZ01000009	61340	62287	10.4045	10.7683	1744.19	259.104	8.13569	8.01739	38	38	259.104	JOKZ01000009	61340	62287	8.13569	8.01739	259.104
THAR02_00601	8.42758	8.42758	8.42758	1.79769e+308	1.79769e+308	0	1.79769e+308	0	NaN	0	NaN	NaN	1.09792e-05	1.79769e+308	3.36988	0.000752017	1	0	-1.79769e+308	-1.79769e+308	0	0	0	JOKZ01000009	62836	65136	-1.79769e+308	-1.79769e+308	0	8.42758	-1.79769e+308	3.07512	3	3	8.42758	JOKZ01000009	62836	65136	-1.79769e+308	3.07512	8.42758
THAR02_00602	348.592	348.592	-348.592	-40.314	5.33321	5.33321	-5.33321	-2.69393	1.79769e+308	0	-1.79769e+308	0	-0.000334047	-29.918	-15.5529	0	0	357.459	8.34276	8.48164	8	8	357.459	JOKZ01000009	69319	70047	8.34276	8.48164	357.459	8.86688	-1.79769e+308	3.14843	1	1	8.86688	JOKZ01000009	69319	70047	-1.79769e+308	3.14843	8.86688
THAR02_00603	25.5023	25.5023	-25.5023	-2.4282	1.27989	1.27989	-1.27989	-1.30779	1.46996	1.46996	-1.46996	-1.36606	-1.86572e-05	-1.80203	-2.12481	0.0336026	1	43.3585	5.48564	5.43824	1	1	43.3585	JOKZ01000009	70606	71329	5.48564	5.43824	43.3585	17.8562	4.01568	4.15836	2	2	17.8562	JOKZ01000009	70606	71329	4.01568	4.15836	17.8562
THAR02_00604	0	0	0	1	NaN	0	NaN	NaN	NaN	0	NaN	NaN	0	1	0	1	1	0	-1.79769e+308	-1.79769e+308	0	0	0	JOKZ01000009	73070	74314	-1.79769e+308	-1.79769e+308	0	0	-1.79769e+308	-1.79769e+308	0	0	0	JOKZ01000009	73070	74314	-1.79769e+308	-1.79769e+308	0
THAR02_00605	0	0	0	1	NaN	0	NaN	NaN	NaN	0	NaN	NaN	0	1	0	1	1	0	-1.79769e+308	-1.79769e+308	0	0	0	JOKZ01000009	75180	75644	-1.79769e+308	-1.79769e+308	0	0	-1.79769e+308	-1.79769e+308	0	0	0	JOKZ01000009	75180	75644	-1.79769e+308	-1.79769e+308	0
THAR02_00606	0	0	0	1	NaN	0	NaN	NaN	NaN	0	NaN	NaN	0	1	0	1	1	0	-1.79769e+308	-1.79769e+308	0	0	0	JOKZ01000009	78167	78905	-1.79769e+308	-1.79769e+308	0	0	-1.79769e+308	-1.79769e+308	0	0	0	JOKZ01000009	78167	78905	-1.79769e+308	-1.79769e+308	0
THAR02_00607	33.611	33.611	-33.611	-3.69348	1.88498	1.88498	-1.88498	-1.51765	2.14436	2.14436	-2.14436	-1.62543	-2.83036e-05	-2.74102	-3.29541	0.000982775	1	46.0897	5.57298	5.52637	1	1	46.0897	JOKZ01000009	80636	81153	5.57298	5.52637	46.0897	12.4787	3.42862	3.64139	1	1	12.4787	JOKZ01000009	80636	81153	3.42862	3.64139	12.4787
THAR02_00608	0	0	0	1	NaN	0	NaN	NaN	NaN	0	NaN	NaN	0	1	0	1	1	0	-1.79769e+308	-1.79769e+308	0	0	0	JOKZ01000009	81911	83275	-1.79769e+308	-1.79769e+308	0	0	-1.79769e+308	-1.79769e+308	0	0	0	JOKZ01000009	81911	83275	-1.79769e+308	-1.79769e+308	0
THAR02_00609	10.4849	10.4849	10.4849	1.79769e+308	1.79769e+308	0	1.79769e+308	0	1.79769e+308	0	1.79769e+308	0	1.36595e-05	1.79769e+308	3.75877	0.000170752	1	0	-1.79769e+308	-1.79769e+308	0	0	0	JOKZ01000009	87063	88295	-1.79769e+308	-1.79769e+308	0	10.4849	2.99883	3.39024	2	2	10.4849	JOKZ01000009	87063	88295	2.99883	3.39024	10.4849
THAR02_00610	16.3361	16.3361	-16.3361	-3.06309	1.61499	1.61499	-1.61499	-1.541	1.79769e+308	0	-1.79769e+308	0	-1.31339e-05	-2.27319	-2.06323	0.0390908	1	24.2544	4.68848	4.60017	3	3	24.2544	JOKZ01000009	89152	91600	4.68848	4.60017	24.2544	7.91828	-1.79769e+308	2.98519	3	3	7.91828	JOKZ01000009	89152	91600	-1.79769e+308	2.98519	7.91828
THAR02_00611	48.9853	48.9853	-48.9853	-5.43326	2.44182	2.44182	-2.44182	-1.70452	2.77585	2.77585	-2.77585	-1.88298	-4.36479e-05	-4.03216	-4.61294	3.97014e-06	0.0456487	60.0348	5.91959	5.90773	2	2	60.0348	JOKZ01000009	92963	93547	5.91959	5.90773	60.0348	11.0495	3.14374	3.46591	1	1	11.0495	JOKZ01000009	92963	93547	3.14374	3.46591	11.0495
THAR02_00612	516.73	516.73	-516.73	-2.34122	1.22726	1.22726	-1.22726	-1.14288	0.777414	0.777414	-0.777414	-1.08861	-0.000370152	-1.73748	-9.1959	0	0	901.999	9.55112	9.81698	47	47	901.999	JOKZ01000009	94709	95765	9.55112	9.81698	901.999	385.269	8.7737	8.58972	63	63	385.269	JOKZ01000009	94709	95765	8.7737	8.58972	385.269
THAR02_00613	206.291	206.291	206.291	4.36823	2.12705	2.12705	2.12705	1.3583	2.25201	2.25201	2.25201	1.37885	0.000289327	5.88611	14.2189	0	0	61.2463	5.94439	5.93655	7	7	61.2463	JOKZ01000009	97542	99643	5.94439	5.93655	61.2463	267.538	8.1964	8.0636	87	87	267.538	JOKZ01000009	97542	99643	8.1964	8.0636	267.538
THAR02_00614	13.243	13.243	-13.243	-1.79769e+308	1.79769e+308	0	-1.79769e+308	0	1.79769e+308	0	-1.79769e+308	0	-1.28036e-05	-1.79769e+308	-3.13497	0.00171874	1	13.243	3.87256	3.72716	1	1	13.243	JOKZ01000009	100072	101655	3.87256	3.72716	13.243	0	-1.79769e+308	-1.79769e+308	0	0	0	JOKZ01000009	100072	101655	-1.79769e+308	-1.79769e+308	0
THAR02_00615	10.1477	10.1477	-10.1477	-1.60755	0.684862	0.684862	-0.684862	-1.1686	0.913628	0.913628	-0.913628	-1.2332	-4.19968e-06	-1.193	-0.567028	0.570695	1	26.8504	4.83143	4.74687	1	1	26.8504	JOKZ01000009	104587	105360	4.83143	4.74687	26.8504	16.7027	3.9178	4.06201	2	2	16.7027	JOKZ01000009	104587	105360	3.9178	4.06201	16.7027
THAR02_00616	0	0	0	1	NaN	0	NaN	NaN	NaN	0	NaN	NaN	0	1	0	1	1	0	-1.79769e+308	-1.79769e+308	0	0	0	JOKZ01000009	106341	109479	-1.79769e+308	-1.79769e+308	0	0	-1.79769e+308	-1.79769e+308	0	0	0	JOKZ01000009	106341	109479	-1.79769e+308	-1.79769e+308	0
THAR02_00617	0	0	0	1	NaN	0	NaN	NaN	NaN	0	NaN	NaN	0	1	0	1	1	0	-1.79769e+308	-1.79769e+308	0	0	0	JOKZ01000009	111183	112061	-1.79769e+308	-1.79769e+308	0	0	-1.79769e+308	-1.79769e+308	0	0	0	JOKZ01000009	111183	112061	-1.79769e+308	-1.79769e+308	0
THAR02_00618	11.4915	11.4915	11.4915	1.79769e+308	1.79769e+308	0	1.79769e+308	0	1.79769e+308	0	1.79769e+308	0	1.49708e-05	1.79769e+308	3.93506	8.31775e-05	0.956375	0	-1.79769e+308	-1.79769e+308	0	0	0	JOKZ01000009	114163	115287	-1.79769e+308	-1.79769e+308	0	11.4915	3.23006	3.52249	2	2	11.4915	JOKZ01000009	114163	115287	3.23006	3.52249	11.4915
THAR02_00619	131.727	131.727	-131.727	-1.85645	0.89255	0.89255	-0.89255	-1.12286	0.639169	0.639169	-0.639169	-1.08642	-7.56849e-05	-1.37772	-3.21778	0.00129186	1	285.532	8.03502	8.15751	16	16	285.532	JOKZ01000009	115962	117516	8.03502	8.15751	285.532	153.805	7.39585	7.26496	36	37	153.805	JOKZ01000009	115962	117516	7.39585	7.26496	153.805
THAR02_00620	15.6771	15.6771	15.6771	1.90928	0.933028	0.933028	0.933028	1.22714	0.737314	0.737314	0.737314	1.1741	2.62159e-05	2.57272	3.29828	0.000972805	1	17.2412	4.23511	4.10779	2	2	17.2412	JOKZ01000009	118871	121030	4.23511	4.10779	17.2412	32.9183	4.97243	5.04082	11	11	32.9183	JOKZ01000009	118871	121030	4.97243	5.04082	32.9183
THAR02_00621	42.3015	42.3015	42.3015	2.2647	1.17932	1.17932	1.17932	1.23289	1.15978	1.15978	1.15978	1.22647	6.63462e-05	3.05164	5.65739	1.53696e-08	0.00017672	33.448	5.12113	5.06385	1	1	33.448	JOKZ01000009	121599	122366	5.12113	5.06385	33.448	75.7495	6.28091	6.24316	9	9	75.7495	JOKZ01000009	121599	122366	6.28091	6.24316	75.7495
THAR02_00622	16.6168	16.6168	-16.6168	-2.2329	1.15892	1.15892	-1.15892	-1.30884	1.39704	1.39704	-1.39704	-1.38979	-1.15375e-05	-1.65709	-1.55742	0.119371	1	30.0946	4.98115	4.91143	4	4	30.0946	JOKZ01000009	122989	125386	4.98115	4.91143	30.0946	13.4778	3.58411	3.75251	5	5	13.4778	JOKZ01000009	122989	125386	3.58411	3.75251	13.4778
THAR02_00623	0	0	0	1	NaN	0	NaN	NaN	NaN	0	NaN	NaN	0	1	0	1	1	0	-1.79769e+308	-1.79769e+308	0	0	0	JOKZ01000009	126368	127345	-1.79769e+308	-1.79769e+308	0	0	-1.79769e+308	-1.79769e+308	0	0	0	JOKZ01000009	126368	127345	-1.79769e+308	-1.79769e+308	0
THAR02_00624	0	0	0	1	NaN	0	NaN	NaN	NaN	0	NaN	NaN	0	1	0	1	1	0	-1.79769e+308	-1.79769e+308	0	0	0	JOKZ01000009	128222	129308	-1.79769e+308	-1.79769e+308	0	0	-1.79769e+308	-1.79769e+308	0	0	0	JOKZ01000009	128222	129308	-1.79769e+308	-1.79769e+308	0
THAR02_00625	0	0	0	1	NaN	0	NaN	NaN	NaN	0	NaN	NaN	0	1	0	1	1	0	-1.79769e+308	-1.79769e+308	0	0	0	JOKZ01000009	129449	130557	-1.79769e+308	-1.79769e+308	0	0	-1.79769e+308	-1.79769e+308	0	0	0	JOKZ01000009	129449	130557	-1.79769e+308	-1.79769e+308	0
THAR02_00626	0	0	0	1	NaN	0	NaN	NaN	NaN	0	NaN	NaN	0	1	0	1	1	0	-1.79769e+308	-1.79769e+308	0	0	0	JOKZ01000009	131367	132704	-1.79769e+308	-1.79769e+308	0	0	-1.79769e+308	-1.79769e+308	0	0	0	JOKZ01000009	131367	132704	-1.79769e+308	-1.79769e+308	0
THAR02_00627	0	0	0	1	NaN	0	NaN	NaN	NaN	0	NaN	NaN	0	1	0	1	1	0	-1.79769e+308	-1.79769e+308	0	0	0	JOKZ01000009	134088	134942	-1.79769e+308	-1.79769e+308	0	0	-1.79769e+308	-1.79769e+308	0	0	0	JOKZ01000009	134088	134942	-1.79769e+308	-1.79769e+308	0
THAR02_00628	0	0	0	1	NaN	0	NaN	NaN	NaN	0	NaN	NaN	0	1	0	1	1	0	-1.79769e+308	-1.79769e+308	0	0	0	JOKZ01000009	136112	136868	-1.79769e+308	-1.79769e+308	0	0	-1.79769e+308	-1.79769e+308	0	0	0	JOKZ01000009	136112	136868	-1.79769e+308	-1.79769e+308	0
THAR02_00629	0	0	0	1	NaN	0	NaN	NaN	NaN	0	NaN	NaN	0	1	0	1	1	0	-1.79769e+308	-1.79769e+308	0	0	0	JOKZ01000009	139602	140087	-1.79769e+308	-1.79769e+308	0	0	-1.79769e+308	-1.79769e+308	0	0	0	JOKZ01000009	139602	140087	-1.79769e+308	-1.79769e+308	0
THAR02_00630	0	0	0	1	NaN	0	NaN	NaN	NaN	0	NaN	NaN	0	1	0	1	1	0	-1.79769e+308	-1.79769e+308	0	0	0	JOKZ01000009	140592	141350	-1.79769e+308	-1.79769e+308	0	0	-1.79769e+308	-1.79769e+308	0	0	0	JOKZ01000009	140592	141350	-1.79769e+308	-1.79769e+308	0
THAR02_00631	18.7361	18.7361	18.7361	1.79769e+308	1.79769e+308	0	1.79769e+308	0	1.79769e+308	0	1.79769e+308	0	2.44089e-05	1.79769e+308	5.02462	5.04424e-07	0.00579986	0	-1.79769e+308	-1.79769e+308	0	0	0	JOKZ01000009	148298	148987	-1.79769e+308	-1.79769e+308	0	18.7361	4.08648	4.22775	2	2	18.7361	JOKZ01000009	148298	148987	4.08648	4.22775	18.7361
THAR02_00632	24.8952	24.8952	24.8952	1.79769e+308	1.79769e+308	0	1.79769e+308	0	1.79769e+308	0	1.79769e+308	0	3.24327e-05	1.79769e+308	5.79191	6.95892e-09	8.00136e-05	0	-1.79769e+308	-1.79769e+308	13	23	0	JOKZ01000009	149524	153937	-1.79769e+308	-1.79769e+308	0	24.8952	4.53535	4.63779	16	17	24.8952	JOKZ01000009	149524	153937	4.53535	4.63779	24.8952
THAR02_00633	0	0	0	1	NaN	0	NaN	NaN	NaN	0	NaN	NaN	0	1	0	1	1	0	-1.79769e+308	-1.79769e+308	0	0	0	JOKZ01000009	155383	156920	-1.79769e+308	-1.79769e+308	0	0	-1.79769e+308	-1.79769e+308	0	0	0	JOKZ01000009	155383	156920	-1.79769e+308	-1.79769e+308	0
THAR02_00634	22.0589	22.0589	-22.0589	-2.30703	1.20604	1.20604	-1.20604	-1.29581	1.40092	1.40092	-1.40092	-1.35613	-1.56571e-05	-1.7121	-1.86742	0.061843	1	38.9361	5.33469	5.28304	3	3	38.9361	JOKZ01000009	160524	162055	5.33469	5.28304	38.9361	16.8772	3.93377	4.077	4	4	16.8772	JOKZ01000009	160524	162055	3.93377	4.077	16.8772
THAR02_00635	0.452531	0.452531	-0.452531	-1.04063	0.0574547	0.0574547	-0.0574547	-1.01652	0.524475	0.524475	-0.524475	-1.16592	3.30444e-06	1.29487	0.617592	0.536844	1	11.5909	3.68541	3.53492	1	1	11.5909	JOKZ01000009	162818	164558	3.68541	3.53492	11.5909	11.1384	3.16093	3.47746	3	3	11.1384	JOKZ01000009	162818	164558	3.16093	3.47746	11.1384
THAR02_00636	8.23388	8.23388	-8.23388	-1.20105	0.264297	0.264297	-0.264297	-1.04935	0.349519	0.349519	-0.349519	-1.06589	5.79803e-06	1.12192	0.544151	0.586337	1	49.1882	5.65397	5.62024	2	2	49.1882	JOKZ01000009	165923	166869	5.65397	5.62024	49.1882	40.9543	5.30445	5.35594	6	6	40.9543	JOKZ01000009	165923	166869	5.30445	5.35594	40.9543
THAR02_00637	52.1074	52.1074	-52.1074	-1.79769e+308	1.79769e+308	0	-1.79769e+308	0	1.79769e+308	0	-1.79769e+308	0	-5.03785e-05	-1.79769e+308	-6.21863	5.01529e-10	5.76658e-06	52.1074	5.73107	5.70342	3	3	52.1074	JOKZ01000009	166841	167955	5.73107	5.70342	52.1074	0	-1.79769e+308	-1.79769e+308	0	0	0	JOKZ01000009	166841	167955	-1.79769e+308	-1.79769e+308	0
THAR02_00638	10.6949	10.6949	10.6949	2.06704	1.04757	1.04757	1.04757	1.31504	0.738956	0.738956	0.738956	1.21069	1.73002e-05	2.7853	2.7803	0.00543094	1	10.0229	3.50738	3.32523	1	1	10.0229	JOKZ01000009	168995	170866	3.50738	3.32523	10.0229	20.7178	4.24634	4.3728	6	6	20.7178	JOKZ01000009	168995	170866	4.24634	4.3728	20.7178
THAR02_00639	11.1601	11.1601	11.1601	1.79769e+308	1.79769e+308	0	1.79769e+308	0	1.79769e+308	0	1.79769e+308	0	1.45391e-05	1.79769e+308	3.87791	0.000105357	1	0	-1.79769e+308	-1.79769e+308	0	0	0	JOKZ01000009	173935	176830	-1.79769e+308	-1.79769e+308	0	11.1601	3.17125	3.48028	5	5	11.1601	JOKZ01000009	173935	176830	3.17125	3.48028	11.1601
THAR02_00640	3.67897	3.67897	3.67897	1.79769e+308	1.79769e+308	0	1.79769e+308	0	NaN	0	NaN	NaN	4.79287e-06	1.79769e+308	2.22651	0.0259798	1	0	-1.79769e+308	-1.79769e+308	0	0	0	JOKZ01000009	178769	180525	-1.79769e+308	-1.79769e+308	0	3.67897	-1.79769e+308	1.8793	1	1	3.67897	JOKZ01000009	178769	180525	-1.79769e+308	1.8793	3.67897
THAR02_00641	12.5433	12.5433	12.5433	1.79769e+308	1.79769e+308	0	1.79769e+308	0	1.79769e+308	0	1.79769e+308	0	1.6341e-05	1.79769e+308	4.1112	3.93616e-05	0.452579	0	-1.79769e+308	-1.79769e+308	0	0	0	JOKZ01000010	237	1782	-1.79769e+308	-1.79769e+308	0	12.5433	3.44447	3.64884	3	3	12.5433	JOKZ01000010	237	1782	3.44447	3.64884	12.5433
THAR02_00642	4.49603	4.49603	4.49603	1.10431	0.143144	0.143144	0.143144	1.02636	0.0451266	0.0451266	0.0451266	1.00824	2.03379e-05	1.48804	1.90283	0.0570621	1	43.1031	5.47846	5.42972	5	5	43.1031	JOKZ01000010	2697	4733	5.47846	5.42972	43.1031	47.5991	5.52359	5.57286	15	15	47.5991	JOKZ01000010	2697	4733	5.52359	5.57286	47.5991
THAR02_00643	1.96592	1.96592	1.96592	1.79769e+308	1.79769e+308	0	1.79769e+308	0	NaN	0	NaN	NaN	2.56115e-06	1.79769e+308	1.62759	0.103612	1	0	-1.79769e+308	-1.79769e+308	0	0	0	JOKZ01000010	7446	10733	-1.79769e+308	-1.79769e+308	0	1.96592	-1.79769e+308	0.975207	1	1	1.96592	JOKZ01000010	7446	10733	-1.79769e+308	0.975207	1.96592
THAR02_00644	32.1615	32.1615	-32.1615	-1.79769e+308	1.79769e+308	0	-1.79769e+308	0	1.79769e+308	0	-1.79769e+308	0	-3.10944e-05	-1.79769e+308	-4.88552	1.03157e-06	0.011861	32.1615	5.07252	5.00726	1	1	32.1615	JOKZ01000010	12661	13267	5.07252	5.00726	32.1615	0	-1.79769e+308	-1.79769e+308	0	0	0	JOKZ01000010	12661	13267	-1.79769e+308	-1.79769e+308	0
THAR02_00645	5.83917	5.83917	5.83917	1.79769e+308	1.79769e+308	0	1.79769e+308	0	NaN	0	NaN	NaN	7.60711e-06	1.79769e+308	2.80503	0.00503118	1	0	-1.79769e+308	-1.79769e+308	0	0	0	JOKZ01000010	18964	20070	-1.79769e+308	-1.79769e+308	0	5.83917	-1.79769e+308	2.54576	1	1	5.83917	JOKZ01000010	18964	20070	-1.79769e+308	2.54576	5.83917
THAR02_00646	152.078	152.078	152.078	1.70891	0.773078	0.773078	0.773078	1.09982	1.08525	1.08525	1.08525	1.14258	0.000270192	2.30273	9.98853	0	0	214.522	7.61131	7.74498	14	14	214.522	JOKZ01000010	21704	23237	7.61131	7.74498	214.522	366.6	8.69656	8.51806	87	87	366.6	JOKZ01000010	21704	23237	8.69656	8.51806	366.6
THAR02_00647	8.66846	8.66846	8.66846	1.76416	0.818981	0.818981	0.818981	1.23374	0.523189	0.523189	0.523189	1.14303	1.5104e-05	2.37717	2.40341	0.0162429	1	11.3438	3.65788	3.50383	2	2	11.3438	JOKZ01000010	24238	27467	3.65788	3.50383	11.3438	20.0123	4.18107	4.32281	10	10	20.0123	JOKZ01000010	24238	27467	4.18107	4.32281	20.0123
THAR02_00648	19.7502	19.7502	19.7502	1.79769e+308	1.79769e+308	0	1.79769e+308	0	1.79769e+308	0	1.79769e+308	0	2.573e-05	1.79769e+308	5.15881	2.48523e-07	0.00285752	0	-1.79769e+308	-1.79769e+308	0	0	0	JOKZ01000010	28324	30614	-1.79769e+308	-1.79769e+308	0	19.7502	4.1615	4.3038	7	7	19.7502	JOKZ01000010	28324	30614	4.1615	4.3038	19.7502
THAR02_00649	4.99726	4.99726	4.99726	1.79769e+308	1.79769e+308	0	1.79769e+308	0	NaN	0	NaN	NaN	6.51029e-06	1.79769e+308	2.59494	0.00946061	1	0	-1.79769e+308	-1.79769e+308	0	0	0	JOKZ01000010	32226	34812	-1.79769e+308	-1.79769e+308	0	4.99726	-1.79769e+308	2.32114	2	2	4.99726	JOKZ01000010	32226	34812	-1.79769e+308	2.32114	4.99726
THAR02_00650	10.6842	10.6842	10.6842	1.79769e+308	1.79769e+308	0	1.79769e+308	0	1.79769e+308	0	1.79769e+308	0	1.39191e-05	1.79769e+308	3.79432	0.000148047	1	0	-1.79769e+308	-1.79769e+308	0	0	0	JOKZ01000010	35213	37027	-1.79769e+308	-1.79769e+308	0	10.6842	3.04036	3.41741	3	3	10.6842	JOKZ01000010	35213	37027	3.04036	3.41741	10.6842
THAR02_00651	1.47627	1.47627	1.47627	1.82976	0.871656	0.871656	0.871656	2.04869	1.79769e+308	0	-1.79769e+308	0	2.52095e-06	2.46557	1.0011	0.316779	1	1.77915	2.03366	0.831186	1	1	1.77915	JOKZ01000010	37483	47410	2.03366	0.831186	1.77915	3.25542	-1.79769e+308	1.70284	5	5	3.25542	JOKZ01000010	37483	47410	-1.79769e+308	1.70284	3.25542
THAR02_00652	978.837	978.837	-978.837	-2.04135	1.02952	1.02952	-1.02952	-1.10424	0.324181	0.324181	-0.324181	-1.03174	-0.000630574	-1.51494	-10.5168	0	0	1918.81	10.5382	10.906	277	277	1918.81	JOKZ01000010	49149	52050	10.5382	10.906	1918.81	939.969	10.214	9.87647	421	422	939.969	JOKZ01000010	49149	52050	10.214	9.87647	939.969
THAR02_00653	5.22762	5.22762	5.22762	1.79769e+308	1.79769e+308	0	1.79769e+308	0	NaN	0	NaN	NaN	6.8104e-06	1.79769e+308	2.65408	0.00795245	1	0	-1.79769e+308	-1.79769e+308	0	0	0	JOKZ01000010	53055	55527	-1.79769e+308	-1.79769e+308	0	5.22762	-1.79769e+308	2.38616	2	2	5.22762	JOKZ01000010	53055	55527	-1.79769e+308	2.38616	5.22762
THAR02_00654	10.5162	10.5162	10.5162	1.79769e+308	1.79769e+308	0	1.79769e+308	0	1.79769e+308	0	1.79769e+308	0	1.37002e-05	1.79769e+308	3.76437	0.00016697	1	0	-1.79769e+308	-1.79769e+308	0	0	0	JOKZ01000010	56636	58479	-1.79769e+308	-1.79769e+308	0	10.5162	3.00891	3.39454	3	3	10.5162	JOKZ01000010	56636	58479	3.00891	3.39454	10.5162
THAR02_00655	0	0	0	1	NaN	0	NaN	NaN	NaN	0	NaN	NaN	0	1	0	1	1	0	-1.79769e+308	-1.79769e+308	0	0	0	JOKZ01000010	61156	62324	-1.79769e+308	-1.79769e+308	0	0	-1.79769e+308	-1.79769e+308	0	0	0	JOKZ01000010	61156	62324	-1.79769e+308	-1.79769e+308	0
THAR02_00656	0	0	0	1	NaN	0	NaN	NaN	NaN	0	NaN	NaN	0	1	0	1	1	0	-1.79769e+308	-1.79769e+308	0	0	0	JOKZ01000010	64145	66742	-1.79769e+308	-1.79769e+308	0	0	-1.79769e+308	-1.79769e+308	0	0	0	JOKZ01000010	64145	66742	-1.79769e+308	-1.79769e+308	0
THAR02_00657	68.6595	68.6595	68.6595	6.99396	2.80611	2.80611	2.80611	1.79767	2.67253	2.67253	2.67253	1.72779	9.3296e-05	9.42423	8.68745	0	0	11.4548	3.67212	3.51788	1	1	11.4548	JOKZ01000010	68294	69826	3.67212	3.51788	11.4548	80.1143	6.34465	6.32399	19	19	80.1143	JOKZ01000010	68294	69826	6.34465	6.32399	80.1143
THAR02_00658	0	0	0	1	NaN	0	NaN	NaN	NaN	0	NaN	NaN	0	1	0	1	1	0	-1.79769e+308	-1.79769e+308	0	0	0	JOKZ01000010	72231	75362	-1.79769e+308	-1.79769e+308	0	0	-1.79769e+308	-1.79769e+308	0	0	0	JOKZ01000010	72231	75362	-1.79769e+308	-1.79769e+308	0
THAR02_00659	0	0	0	1	NaN	0	NaN	NaN	NaN	0	NaN	NaN	0	1	0	1	1	0	-1.79769e+308	-1.79769e+308	0	0	0	JOKZ01000010	75968	78076	-1.79769e+308	-1.79769e+308	0	0	-1.79769e+308	-1.79769e+308	0	0	0	JOKZ01000010	75968	78076	-1.79769e+308	-1.79769e+308	0
THAR02_00660	0	0	0	1	NaN	0	NaN	NaN	NaN	0	NaN	NaN	0	1	0	1	1	0	-1.79769e+308	-1.79769e+308	0	0	0	JOKZ01000010	79197	80027	-1.79769e+308	-1.79769e+308	0	0	-1.79769e+308	-1.79769e+308	0	0	0	JOKZ01000010	79197	80027	-1.79769e+308	-1.79769e+308	0
THAR02_00661	0	0	0	1	NaN	0	NaN	NaN	NaN	0	NaN	NaN	0	1	0	1	1	0	-1.79769e+308	-1.79769e+308	0	0	0	JOKZ01000010	81928	82821	-1.79769e+308	-1.79769e+308	0	0	-1.79769e+308	-1.79769e+308	0	0	0	JOKZ01000010	81928	82821	-1.79769e+308	-1.79769e+308	0
THAR02_00662	0	0	0	1	NaN	0	NaN	NaN	NaN	0	NaN	NaN	0	1	0	1	1	0	-1.79769e+308	-1.79769e+308	0	0	0	JOKZ01000010	83226	87063	-1.79769e+308	-1.79769e+308	0	0	-1.79769e+308	-1.79769e+308	0	0	0	JOKZ01000010	83226	87063	-1.79769e+308	-1.79769e+308	0
THAR02_00663	0	0	0	1	NaN	0	NaN	NaN	NaN	0	NaN	NaN	0	1	0	1	1	0	-1.79769e+308	-1.79769e+308	0	0	0	JOKZ01000010	87996	88595	-1.79769e+308	-1.79769e+308	0	0	-1.79769e+308	-1.79769e+308	0	0	0	JOKZ01000010	87996	88595	-1.79769e+308	-1.79769e+308	0
THAR02_00664	0	0	0	1	NaN	0	NaN	NaN	NaN	0	NaN	NaN	0	1	0	1	1	0	-1.79769e+308	-1.79769e+308	0	0	0	JOKZ01000010	90103	90921	-1.79769e+308	-1.79769e+308	0	0	-1.79769e+308	-1.79769e+308	0	0	0	JOKZ01000010	90103	90921	-1.79769e+308	-1.79769e+308	0
THAR02_00665	0	0	0	1	NaN	0	NaN	NaN	NaN	0	NaN	NaN	0	1	0	1	1	0	-1.79769e+308	-1.79769e+308	0	0	0	JOKZ01000010	91845	96765	-1.79769e+308	-1.79769e+308	0	0	-1.79769e+308	-1.79769e+308	0	0	0	JOKZ01000010	91845	96765	-1.79769e+308	-1.79769e+308	0
THAR02_00666	5.78171	5.78171	5.78171	1.79769e+308	1.79769e+308	0	1.79769e+308	0	NaN	0	NaN	NaN	7.53226e-06	1.79769e+308	2.7912	0.00525135	1	0	-1.79769e+308	-1.79769e+308	0	0	0	JOKZ01000010	99185	101420	-1.79769e+308	-1.79769e+308	0	5.78171	-1.79769e+308	2.5315	2	2	5.78171	JOKZ01000010	99185	101420	-1.79769e+308	2.5315	5.78171
THAR02_00667	6.96543	6.96543	6.96543	2.80996	1.49055	1.49055	1.49055	1.76664	0.477519	0.477519	0.477519	1.18342	1.03672e-05	3.78637	2.41245	0.0158457	1	3.84839	2.60346	1.94425	1	1	3.84839	JOKZ01000010	102324	107105	2.60346	1.94425	3.84839	10.8138	3.08098	3.4348	8	8	10.8138	JOKZ01000010	102324	107105	3.08098	3.4348	10.8138
THAR02_00668	0	0	0	1	NaN	0	NaN	NaN	NaN	0	NaN	NaN	0	1	0	1	1	0	-1.79769e+308	-1.79769e+308	0	0	0	JOKZ01000010	109225	109899	-1.79769e+308	-1.79769e+308	0	0	-1.79769e+308	-1.79769e+308	0	0	0	JOKZ01000010	109225	109899	-1.79769e+308	-1.79769e+308	0
THAR02_00669	17.4802	17.4802	-17.4802	-1.03927	0.0555669	0.0555669	-0.0555669	-1.00632	0.342709	0.342709	0.342709	1.03947	0.000132652	1.29657	3.92394	8.71136e-05	1	462.64	8.68194	8.85374	23	23	462.64	JOKZ01000010	110534	111593	8.68194	8.85374	462.64	445.159	9.02465	8.79818	73	73	445.159	JOKZ01000010	110534	111593	9.02465	8.79818	445.159
THAR02_00670	0	0	0	1	NaN	0	NaN	NaN	NaN	0	NaN	NaN	0	1	0	1	1	0	-1.79769e+308	-1.79769e+308	0	0	0	JOKZ01000010	114168	114959	-1.79769e+308	-1.79769e+308	0	0	-1.79769e+308	-1.79769e+308	0	0	0	JOKZ01000010	114168	114959	-1.79769e+308	-1.79769e+308	0
THAR02_00671	6.30285	6.30285	6.30285	1.23555	0.30515	0.30515	0.30515	1.06435	0.151434	0.151434	0.151434	1.03138	1.72007e-05	1.66488	1.98164	0.0475193	1	26.7584	4.82596	4.74192	20	20	26.7584	JOKZ01000010	116470	129764	4.82596	4.74192	26.7584	33.0612	4.9774	5.04707	68	68	33.0612	JOKZ01000010	116470	129764	4.9774	5.04707	33.0612
THAR02_00672	18.5827	18.5827	18.5827	2.10162	1.0715	1.0715	1.0715	1.26286	0.87737	0.87737	0.87737	1.20836	2.98761e-05	2.83189	3.68036	0.000232906	1	16.8686	4.21079	4.07627	2	2	16.8686	JOKZ01000010	132618	134805	4.21079	4.07627	16.8686	35.4513	5.08816	5.14777	12	12	35.4513	JOKZ01000010	132618	134805	5.08816	5.14777	35.4513
THAR02_00673	12.7787	12.7787	-12.7787	-4.54757	2.1851	2.1851	-2.1851	-2.18188	1.79769e+308	0	-1.79769e+308	0	-1.11445e-05	-3.37486	-2.22141	0.0263231	1	16.3808	4.17281	4.03393	3	3	16.3808	JOKZ01000010	137742	141330	4.17281	4.03393	16.3808	3.60209	-1.79769e+308	1.84884	2	2	3.60209	JOKZ01000010	137742	141330	-1.79769e+308	1.84884	3.60209
THAR02_00674	0.359034	0.359034	-0.359034	-1.07123	0.0992628	0.0992628	-0.0992628	-1.04254	1.79769e+308	0	-1.79769e+308	0	1.34634e-06	1.25789	0.371267	0.710438	1	5.39981	2.88084	2.43291	1	1	5.39981	JOKZ01000010	144355	148201	2.88084	2.43291	5.39981	5.04078	-1.79769e+308	2.33365	3	3	5.04078	JOKZ01000010	144355	148201	-1.79769e+308	2.33365	5.04078
THAR02_00675	64.3862	64.3862	-64.3862	-16.2998	4.02678	4.02678	-4.02678	-2.94227	1.79769e+308	0	-1.79769e+308	0	-6.0836e-05	-12.0965	-6.35314	2.10959e-10	2.4256e-06	68.5945	6.08423	6.10002	6	6	68.5945	JOKZ01000010	152980	154515	6.08423	6.10002	68.5945	4.20831	-1.79769e+308	2.07324	1	1	4.20831	JOKZ01000010	152980	154515	-1.79769e+308	2.07324	4.20831
THAR02_00676	0	0	0	1	NaN	0	NaN	NaN	NaN	0	NaN	NaN	0	1	0	1	1	0	-1.79769e+308	-1.79769e+308	0	0	0	JOKZ01000010	154726	156222	-1.79769e+308	-1.79769e+308	0	0	-1.79769e+308	-1.79769e+308	0	0	0	JOKZ01000010	154726	156222	-1.79769e+308	-1.79769e+308	0
THAR02_00677	66.3822	66.3822	-66.3822	-5.68499	2.50716	2.50716	-2.50716	-1.65552	2.63588	2.63588	-2.63588	-1.7188	-5.94195e-05	-4.21897	-5.44015	5.32345e-08	0.000612091	80.5513	6.30294	6.33184	9	9	80.5513	JOKZ01000010	156764	159044	6.30294	6.33184	80.5513	14.1691	3.66706	3.82468	5	5	14.1691	JOKZ01000010	156764	159044	3.66706	3.82468	14.1691
THAR02_00678	102.386	102.386	102.386	1.79769e+308	1.79769e+308	0	1.79769e+308	0	1.79769e+308	0	1.79769e+308	0	0.000133385	1.79769e+308	11.7461	0	0	0	-1.79769e+308	-1.79769e+308	0	0	0	JOKZ01000010	160398	161344	-1.79769e+308	-1.79769e+308	0	102.386	6.76309	6.67787	15	15	102.386	JOKZ01000010	160398	161344	6.76309	6.67787	102.386
THAR02_00679	67.2603	67.2603	-67.2603	-5.79171	2.53399	2.53399	-2.53399	-1.66489	2.65931	2.65931	-2.65931	-1.72709	-6.03129e-05	-4.29817	-5.50416	3.70935e-08	0.000426502	81.2972	6.3168	6.34513	4	4	81.2972	JOKZ01000010	161364	162284	6.3168	6.34513	81.2972	14.0368	3.65749	3.81114	2	2	14.0368	JOKZ01000010	161364	162284	3.65749	3.81114	14.0368
THAR02_00680	27.5355	27.5355	27.5355	1.79769e+308	1.79769e+308	0	1.79769e+308	0	1.79769e+308	0	1.79769e+308	0	3.58725e-05	1.79769e+308	6.09132	1.11985e-09	1.2876e-05	0	-1.79769e+308	-1.79769e+308	0	0	0	JOKZ01000010	162783	164660	-1.79769e+308	-1.79769e+308	0	27.5355	4.69269	4.78322	8	8	27.5355	JOKZ01000010	162783	164660	4.69269	4.78322	27.5355
THAR02_00681	10.6159	10.6159	10.6159	1.75628	0.812523	0.812523	0.812523	1.2132	0.568287	0.568287	0.568287	1.1437	1.85458e-05	2.36656	2.65672	0.0078906	1	14.0369	3.9547	3.81115	1	1	14.0369	JOKZ01000010	165085	166395	3.9547	3.81115	14.0369	24.6528	4.52299	4.62368	5	5	24.6528	JOKZ01000010	165085	166395	4.52299	4.62368	24.6528
THAR02_00682	0	0	0	1	NaN	0	NaN	NaN	NaN	0	NaN	NaN	0	1	0	1	1	0	-1.79769e+308	-1.79769e+308	0	0	0	JOKZ01000010	167013	167405	-1.79769e+308	-1.79769e+308	0	0	-1.79769e+308	-1.79769e+308	0	0	0	JOKZ01000010	167013	167405	-1.79769e+308	-1.79769e+308	0
THAR02_00683	13.5088	13.5088	13.5088	1.79769e+308	1.79769e+308	0	1.79769e+308	0	1.79769e+308	0	1.79769e+308	0	1.75989e-05	1.79769e+308	4.2665	1.98567e-05	0.228312	0	-1.79769e+308	-1.79769e+308	0	0	0	JOKZ01000010	167810	169723	-1.79769e+308	-1.79769e+308	0	13.5088	3.58774	3.75583	4	4	13.5088	JOKZ01000010	167810	169723	3.58774	3.75583	13.5088
THAR02_00684	4.82385	4.82385	4.82385	1.79769e+308	1.79769e+308	0	1.79769e+308	0	NaN	0	NaN	NaN	6.28438e-06	1.79769e+308	2.54952	0.010787	1	0	-1.79769e+308	-1.79769e+308	0	0	0	JOKZ01000010	171455	174134	-1.79769e+308	-1.79769e+308	0	4.82385	-1.79769e+308	2.27018	2	2	4.82385	JOKZ01000010	171455	174134	-1.79769e+308	2.27018	4.82385
THAR02_00685	18.9005	18.9005	18.9005	1.79769e+308	1.79769e+308	0	1.79769e+308	0	1.79769e+308	0	1.79769e+308	0	2.4623e-05	1.79769e+308	5.04661	4.49712e-07	0.00517079	0	-1.79769e+308	-1.79769e+308	0	0	0	JOKZ01000010	177233	178600	-1.79769e+308	-1.79769e+308	0	18.9005	4.10233	4.24035	4	4	18.9005	JOKZ01000010	177233	178600	4.10233	4.24035	18.9005
THAR02_00686	0	0	0	1	NaN	0	NaN	NaN	NaN	0	NaN	NaN	0	1	0	1	1	0	-1.79769e+308	-1.79769e+308	0	0	0	JOKZ01000011	860	2515	-1.79769e+308	-1.79769e+308	0	0	-1.79769e+308	-1.79769e+308	0	0	0	JOKZ01000011	860	2515	-1.79769e+308	-1.79769e+308	0
THAR02_00687	0	0	0	1	NaN	0	NaN	NaN	NaN	0	NaN	NaN	0	1	0	1	1	0	-1.79769e+308	-1.79769e+308	0	0	0	JOKZ01000011	3764	6201	-1.79769e+308	-1.79769e+308	0	0	-1.79769e+308	-1.79769e+308	0	0	0	JOKZ01000011	3764	6201	-1.79769e+308	-1.79769e+308	0
THAR02_00688	0	0	0	1	NaN	0	NaN	NaN	NaN	0	NaN	NaN	0	1	0	1	1	0	-1.79769e+308	-1.79769e+308	0	0	0	JOKZ01000011	6531	7622	-1.79769e+308	-1.79769e+308	0	0	-1.79769e+308	-1.79769e+308	0	0	0	JOKZ01000011	6531	7622	-1.79769e+308	-1.79769e+308	0
THAR02_00689	2.46716	2.46716	2.46716	1.79769e+308	1.79769e+308	0	1.79769e+308	0	NaN	0	NaN	NaN	3.21415e-06	1.79769e+308	1.82331	0.0682565	1	0	-1.79769e+308	-1.79769e+308	0	0	0	JOKZ01000011	7780	10399	-1.79769e+308	-1.79769e+308	0	2.46716	-1.79769e+308	1.30285	1	1	2.46716	JOKZ01000011	7780	10399	-1.79769e+308	1.30285	2.46716
THAR02_00690	7.12282	7.12282	7.12282	1.79769e+308	1.79769e+308	0	1.79769e+308	0	NaN	0	NaN	NaN	9.27941e-06	1.79769e+308	3.09805	0.00194799	1	0	-1.79769e+308	-1.79769e+308	0	0	0	JOKZ01000011	11113	12927	-1.79769e+308	-1.79769e+308	0	7.12282	-1.79769e+308	2.83245	2	2	7.12282	JOKZ01000011	11113	12927	-1.79769e+308	2.83245	7.12282
THAR02_00691	0	0	0	1	NaN	0	NaN	NaN	NaN	0	NaN	NaN	0	1	0	1	1	0	-1.79769e+308	-1.79769e+308	0	0	0	JOKZ01000011	13715	15274	-1.79769e+308	-1.79769e+308	0	0	-1.79769e+308	-1.79769e+308	0	0	0	JOKZ01000011	13715	15274	-1.79769e+308	-1.79769e+308	0
THAR02_00692	0	0	0	1	NaN	0	NaN	NaN	NaN	0	NaN	NaN	0	1	0	1	1	0	-1.79769e+308	-1.79769e+308	0	0	0	JOKZ01000011	16400	20928	-1.79769e+308	-1.79769e+308	0	0	-1.79769e+308	-1.79769e+308	0	0	0	JOKZ01000011	16400	20928	-1.79769e+308	-1.79769e+308	0
THAR02_00693	0	0	0	1	NaN	0	NaN	NaN	NaN	0	NaN	NaN	0	1	0	1	1	0	-1.79769e+308	-1.79769e+308	0	0	0	JOKZ01000011	23069	24251	-1.79769e+308	-1.79769e+308	0	0	-1.79769e+308	-1.79769e+308	0	0	0	JOKZ01000011	23069	24251	-1.79769e+308	-1.79769e+308	0
THAR02_00694	0	0	0	1	NaN	0	NaN	NaN	NaN	0	NaN	NaN	0	1	0	1	1	0	-1.79769e+308	-1.79769e+308	0	0	0	JOKZ01000011	24749	25420	-1.79769e+308	-1.79769e+308	0	0	-1.79769e+308	-1.79769e+308	0	0	0	JOKZ01000011	24749	25420	-1.79769e+308	-1.79769e+308	0
THAR02_00695	0	0	0	1	NaN	0	NaN	NaN	NaN	0	NaN	NaN	0	1	0	1	1	0	-1.79769e+308	-1.79769e+308	0	0	0	JOKZ01000011	26251	28624	-1.79769e+308	-1.79769e+308	0	0	-1.79769e+308	-1.79769e+308	0	0	0	JOKZ01000011	26251	28624	-1.79769e+308	-1.79769e+308	0
THAR02_00696	0	0	0	1	NaN	0	NaN	NaN	NaN	0	NaN	NaN	0	1	0	1	1	0	-1.79769e+308	-1.79769e+308	0	0	0	JOKZ01000011	29743	31394	-1.79769e+308	-1.79769e+308	0	0	-1.79769e+308	-1.79769e+308	0	0	0	JOKZ01000011	29743	31394	-1.79769e+308	-1.79769e+308	0
THAR02_00697	0	0	0	1	NaN	0	NaN	NaN	NaN	0	NaN	NaN	0	1	0	1	1	0	-1.79769e+308	-1.79769e+308	0	0	0	JOKZ01000011	34112	36162	-1.79769e+308	-1.79769e+308	0	0	-1.79769e+308	-1.79769e+308	0	0	0	JOKZ01000011	34112	36162	-1.79769e+308	-1.79769e+308	0
THAR02_00698	0	0	0	1	NaN	0	NaN	NaN	NaN	0	NaN	NaN	0	1	0	1	1	0	-1.79769e+308	-1.79769e+308	0	0	0	JOKZ01000011	38356	38906	-1.79769e+308	-1.79769e+308	0	0	-1.79769e+308	-1.79769e+308	0	0	0	JOKZ01000011	38356	38906	-1.79769e+308	-1.79769e+308	0
THAR02_00699	0	0	0	1	NaN	0	NaN	NaN	NaN	0	NaN	NaN	0	1	0	1	1	0	-1.79769e+308	-1.79769e+308	0	0	0	JOKZ01000011	43962	45160	-1.79769e+308	-1.79769e+308	0	0	-1.79769e+308	-1.79769e+308	0	0	0	JOKZ01000011	43962	45160	-1.79769e+308	-1.79769e+308	0
THAR02_00700	0	0	0	1	NaN	0	NaN	NaN	NaN	0	NaN	NaN	0	1	0	1	1	0	-1.79769e+308	-1.79769e+308	0	0	0	JOKZ01000011	45656	46138	-1.79769e+308	-1.79769e+308	0	0	-1.79769e+308	-1.79769e+308	0	0	0	JOKZ01000011	45656	46138	-1.79769e+308	-1.79769e+308	0
THAR02_00701	0	0	0	1	NaN	0	NaN	NaN	NaN	0	NaN	NaN	0	1	0	1	1	0	-1.79769e+308	-1.79769e+308	0	0	0	JOKZ01000011	46913	47605	-1.79769e+308	-1.79769e+308	0	0	-1.79769e+308	-1.79769e+308	0	0	0	JOKZ01000011	46913	47605	-1.79769e+308	-1.79769e+308	0
THAR02_00702	0	0	0	1	NaN	0	NaN	NaN	NaN	0	NaN	NaN	0	1	0	1	1	0	-1.79769e+308	-1.79769e+308	0	0	0	JOKZ01000011	51321	53144	-1.79769e+308	-1.79769e+308	0	0	-1.79769e+308	-1.79769e+308	0	0	0	JOKZ01000011	51321	53144	-1.79769e+308	-1.79769e+308	0
THAR02_00703	21.441	21.441	-21.441	-1.79769e+308	1.79769e+308	0	-1.79769e+308	0	1.79769e+308	0	-1.79769e+308	0	-2.07296e-05	-1.79769e+308	-3.989	6.63533e-05	0.76293	21.441	4.52299	4.4223	2	2	21.441	JOKZ01000011	56475	58112	4.52299	4.4223	21.441	0	-1.79769e+308	-1.79769e+308	0	0	0	JOKZ01000011	56475	58112	-1.79769e+308	-1.79769e+308	0
THAR02_00704	0.478647	0.478647	-0.478647	-1.07659	0.10647	0.10647	-0.10647	-1.04027	1.79769e+308	0	-1.79769e+308	0	1.63674e-06	1.25162	0.404835	0.685599	1	6.72804	3.09703	2.75019	1	1	6.72804	JOKZ01000011	58388	61490	3.09703	2.75019	6.72804	6.24939	-1.79769e+308	2.64372	3	3	6.24939	JOKZ01000011	58388	61490	-1.79769e+308	2.64372	6.24939
THAR02_00705	45.5743	45.5743	45.5743	1.79769e+308	1.79769e+308	0	1.79769e+308	0	1.79769e+308	0	1.79769e+308	0	5.9373e-05	1.79769e+308	7.83659	4.66294e-15	5.36144e-11	0	-1.79769e+308	-1.79769e+308	0	0	0	JOKZ01000011	62138	62988	-1.79769e+308	-1.79769e+308	0	45.5743	5.45834	5.51015	6	6	45.5743	JOKZ01000011	62138	62988	5.45834	5.51015	45.5743
THAR02_00706	0	0	0	1	NaN	0	NaN	NaN	NaN	0	NaN	NaN	0	1	0	1	1	0	-1.79769e+308	-1.79769e+308	0	0	0	JOKZ01000011	64066	65956	-1.79769e+308	-1.79769e+308	0	0	-1.79769e+308	-1.79769e+308	0	0	0	JOKZ01000011	64066	65956	-1.79769e+308	-1.79769e+308	0
THAR02_00707	3.17952	3.17952	3.17952	1.79769e+308	1.79769e+308	0	1.79769e+308	0	NaN	0	NaN	NaN	4.14219e-06	1.79769e+308	2.06987	0.0384648	1	0	-1.79769e+308	-1.79769e+308	0	0	0	JOKZ01000011	68271	70303	-1.79769e+308	-1.79769e+308	0	3.17952	-1.79769e+308	1.66881	1	1	3.17952	JOKZ01000011	68271	70303	-1.79769e+308	1.66881	3.17952
THAR02_00708	13.1131	13.1131	13.1131	2.20862	1.14314	1.14314	1.14314	1.33235	0.872914	0.872914	0.872914	1.2424	2.07284e-05	2.97607	3.13036	0.0017459	1	10.8497	3.6011	3.43958	2	2	10.8497	JOKZ01000011	70844	74080	3.6011	3.43958	10.8497	23.9628	4.47402	4.58272	12	12	23.9628	JOKZ01000011	70844	74080	4.47402	4.58272	23.9628
THAR02_00709	8.34645	8.34645	8.34645	1.03533	0.0500921	0.0500921	0.0500921	1.00635	0.304335	0.304335	0.304335	1.03927	9.02375e-05	1.39509	3.66731	0.000245114	1	236.236	7.75036	7.88408	9	9	236.236	JOKZ01000011	79006	79745	7.75036	7.88408	236.236	244.582	8.05469	7.93418	28	28	244.582	JOKZ01000011	79006	79745	8.05469	7.93418	244.582
THAR02_00710	47.5966	47.5966	47.5966	7.54581	2.91568	2.91568	2.91568	2.01868	2.58345	2.58345	2.58345	1.81465	6.44503e-05	10.1678	7.28522	3.21076e-13	3.69174e-09	7.2713	3.17125	2.86221	1	1	7.2713	JOKZ01000011	82030	84503	3.17125	2.86221	7.2713	54.8679	5.7547	5.77789	21	21	54.8679	JOKZ01000011	82030	84503	5.7547	5.77789	54.8679
THAR02_00711	0	0	0	1	NaN	0	NaN	NaN	NaN	0	NaN	NaN	0	1	0	1	1	0	-1.79769e+308	-1.79769e+308	0	0	0	JOKZ01000011	86290	86772	-1.79769e+308	-1.79769e+308	0	0	-1.79769e+308	-1.79769e+308	0	0	0	JOKZ01000011	86290	86772	-1.79769e+308	-1.79769e+308	0
THAR02_00712	0	0	0	1	NaN	0	NaN	NaN	NaN	0	NaN	NaN	0	1	0	1	1	0	-1.79769e+308	-1.79769e+308	0	0	0	JOKZ01000011	86885	88094	-1.79769e+308	-1.79769e+308	0	0	-1.79769e+308	-1.79769e+308	0	0	0	JOKZ01000011	86885	88094	-1.79769e+308	-1.79769e+308	0
THAR02_00713	3.43645	3.43645	3.43645	1.79769e+308	1.79769e+308	0	1.79769e+308	0	NaN	0	NaN	NaN	4.47691e-06	1.79769e+308	2.15187	0.0314073	1	0	-1.79769e+308	-1.79769e+308	0	0	0	JOKZ01000011	89335	91215	-1.79769e+308	-1.79769e+308	0	3.43645	-1.79769e+308	1.78092	1	1	3.43645	JOKZ01000011	89335	91215	-1.79769e+308	1.78092	3.43645
THAR02_00714	0	0	0	1	NaN	0	NaN	NaN	NaN	0	NaN	NaN	0	1	0	1	1	0	-1.79769e+308	-1.79769e+308	0	0	0	JOKZ01000011	92048	93175	-1.79769e+308	-1.79769e+308	0	0	-1.79769e+308	-1.79769e+308	0	0	0	JOKZ01000011	92048	93175	-1.79769e+308	-1.79769e+308	0
THAR02_00715	71.0283	71.0283	71.0283	2.35907	1.23822	1.23822	1.23822	1.21694	1.31381	1.31381	1.31381	1.22911	0.000110091	3.1788	7.40394	1.32339e-13	1.52163e-09	52.2625	5.73439	5.7077	4	4	52.2625	JOKZ01000011	93681	95148	5.73439	5.7077	52.2625	123.291	7.0482	6.94592	28	28	123.291	JOKZ01000011	93681	95148	7.0482	6.94592	123.291
THAR02_00716	137.07	137.07	137.07	9.57068	3.25862	3.25862	3.25862	1.81479	3.24511	3.24511	3.24511	1.78386	0.000183944	12.8963	12.6062	0	0	15.9929	4.1399	3.99936	1	1	15.9929	JOKZ01000011	96991	98088	4.1399	3.99936	15.9929	153.063	7.38502	7.25798	26	26	153.063	JOKZ01000011	96991	98088	7.38502	7.25798	153.063
THAR02_00717	0	0	0	1	NaN	0	NaN	NaN	NaN	0	NaN	NaN	0	1	0	1	1	0	-1.79769e+308	-1.79769e+308	0	0	0	JOKZ01000011	98525	98824	-1.79769e+308	-1.79769e+308	0	0	-1.79769e+308	-1.79769e+308	0	0	0	JOKZ01000011	98525	98824	-1.79769e+308	-1.79769e+308	0
THAR02_00718	0	0	0	1	NaN	0	NaN	NaN	NaN	0	NaN	NaN	0	1	0	1	1	0	-1.79769e+308	-1.79769e+308	0	0	0	JOKZ01000011	98989	99399	-1.79769e+308	-1.79769e+308	0	0	-1.79769e+308	-1.79769e+308	0	0	0	JOKZ01000011	98989	99399	-1.79769e+308	-1.79769e+308	0
THAR02_00719	35.5817	35.5817	-35.5817	-2.12937	1.09043	1.09043	-1.09043	-1.21907	1.15372	1.15372	-1.15372	-1.23556	-2.38167e-05	-1.58026	-2.13728	0.0325752	1	67.0876	6.05154	6.06797	4	4	67.0876	JOKZ01000011	102600	103830	6.05154	6.06797	67.0876	31.5059	4.89782	4.97755	6	6	31.5059	JOKZ01000011	102600	103830	4.89782	4.97755	31.5059
THAR02_00720	25.9076	25.9076	25.9076	1.79769e+308	1.79769e+308	0	1.79769e+308	0	1.79769e+308	0	1.79769e+308	0	3.37518e-05	1.79769e+308	5.90852	3.45199e-09	3.96909e-05	0	-1.79769e+308	-1.79769e+308	0	0	0	JOKZ01000011	104563	106059	-1.79769e+308	-1.79769e+308	0	25.9076	4.59957	4.69531	6	6	25.9076	JOKZ01000011	104563	106059	4.59957	4.69531	25.9076
THAR02_00721	10.1795	10.1795	10.1795	1.79769e+308	1.79769e+308	0	1.79769e+308	0	1.79769e+308	0	1.79769e+308	0	1.32615e-05	1.79769e+308	3.70361	0.000212554	1	0	-1.79769e+308	-1.79769e+308	0	0	0	JOKZ01000011	106575	107844	-1.79769e+308	-1.79769e+308	0	10.1795	2.92362	3.34759	2	2	10.1795	JOKZ01000011	106575	107844	2.92362	3.34759	10.1795
THAR02_00722	0	0	0	1	NaN	0	NaN	NaN	NaN	0	NaN	NaN	0	1	0	1	1	0	-1.79769e+308	-1.79769e+308	0	0	0	JOKZ01000011	108748	113808	-1.79769e+308	-1.79769e+308	0	0	-1.79769e+308	-1.79769e+308	0	0	0	JOKZ01000011	108748	113808	-1.79769e+308	-1.79769e+308	0
THAR02_00723	17.4293	17.4293	17.4293	2.80445	1.48772	1.48772	1.48772	1.4547	1.20262	1.20262	1.20262	1.34679	2.59514e-05	3.77894	3.81456	0.000136426	1	9.65907	3.46787	3.27188	2	2	9.65907	JOKZ01000011	114204	118021	3.46787	3.27188	9.65907	27.0883	4.67048	4.7596	16	16	27.0883	JOKZ01000011	114204	118021	4.67048	4.7596	27.0883
THAR02_00724	5.05787	5.05787	5.05787	1.79769e+308	1.79769e+308	0	1.79769e+308	0	NaN	0	NaN	NaN	6.58925e-06	1.79769e+308	2.61063	0.00903747	1	0	-1.79769e+308	-1.79769e+308	0	0	0	JOKZ01000011	118689	119966	-1.79769e+308	-1.79769e+308	0	5.05787	-1.79769e+308	2.33853	1	1	5.05787	JOKZ01000011	118689	119966	-1.79769e+308	2.33853	5.05787
THAR02_00725	6.93948	6.93948	-6.93948	-2.71663	1.44182	1.44182	-1.44182	-1.71545	1.79769e+308	0	-1.79769e+308	0	-5.35114e-06	-2.01608	-1.2301	0.218659	1	10.982	3.61555	3.45707	1	1	10.982	JOKZ01000011	121050	122648	3.61555	3.45707	10.982	4.0425	-1.79769e+308	2.01525	1	1	4.0425	JOKZ01000011	121050	122648	-1.79769e+308	2.01525	4.0425
THAR02_00726	0	0	0	1	NaN	0	NaN	NaN	NaN	0	NaN	NaN	0	1	0	1	1	0	-1.79769e+308	-1.79769e+308	0	0	0	JOKZ01000011	123098	123800	-1.79769e+308	-1.79769e+308	0	0	-1.79769e+308	-1.79769e+308	0	0	0	JOKZ01000011	123098	123800	-1.79769e+308	-1.79769e+308	0
THAR02_00727	81.693	81.693	81.693	1.53035	0.613859	0.613859	0.613859	1.08447	0.845848	0.845848	0.845848	1.11826	0.000158176	2.06212	7.13969	9.35252e-13	1.07535e-08	154.037	7.15247	7.26713	4	4	154.037	JOKZ01000011	125464	125984	7.15247	7.26713	154.037	235.73	7.99832	7.88099	19	19	235.73	JOKZ01000011	125464	125984	7.99832	7.88099	235.73
THAR02_00728	0	0	0	1	NaN	0	NaN	NaN	NaN	0	NaN	NaN	0	1	0	1	1	0	-1.79769e+308	-1.79769e+308	0	0	0	JOKZ01000011	128701	130689	-1.79769e+308	-1.79769e+308	0	0	-1.79769e+308	-1.79769e+308	0	0	0	JOKZ01000011	128701	130689	-1.79769e+308	-1.79769e+308	0
THAR02_00729	0	0	0	1	NaN	0	NaN	NaN	NaN	0	NaN	NaN	0	1	0	1	1	0	-1.79769e+308	-1.79769e+308	0	0	0	JOKZ01000011	131303	132193	-1.79769e+308	-1.79769e+308	0	0	-1.79769e+308	-1.79769e+308	0	0	0	JOKZ01000011	131303	132193	-1.79769e+308	-1.79769e+308	0
THAR02_00730	0	0	0	1	NaN	0	NaN	NaN	NaN	0	NaN	NaN	0	1	0	1	1	0	-1.79769e+308	-1.79769e+308	0	0	0	JOKZ01000011	132432	133871	-1.79769e+308	-1.79769e+308	0	0	-1.79769e+308	-1.79769e+308	0	0	0	JOKZ01000011	132432	133871	-1.79769e+308	-1.79769e+308	0
THAR02_00731	79.2892	79.2892	-79.2892	-1.93137	0.949622	0.949622	-0.949622	-1.14811	0.792063	0.792063	-0.792063	-1.12265	-4.8058e-05	-1.43332	-2.71086	0.00671092	1	164.421	7.24979	7.36125	15	15	164.421	JOKZ01000011	136136	138261	7.24979	7.36125	164.421	85.1321	6.45773	6.41163	28	28	85.1321	JOKZ01000011	136136	138261	6.45773	6.41163	85.1321
THAR02_00732	0	0	0	1	NaN	0	NaN	NaN	NaN	0	NaN	NaN	0	1	0	1	1	0	-1.79769e+308	-1.79769e+308	0	0	0	JOKZ01000011	138736	140504	-1.79769e+308	-1.79769e+308	0	0	-1.79769e+308	-1.79769e+308	0	0	0	JOKZ01000011	138736	140504	-1.79769e+308	-1.79769e+308	0
THAR02_00733	11.5222	11.5222	11.5222	1.79769e+308	1.79769e+308	0	1.79769e+308	0	1.79769e+308	0	1.79769e+308	0	1.50108e-05	1.79769e+308	3.94031	8.13755e-05	0.935655	0	-1.79769e+308	-1.79769e+308	0	0	0	JOKZ01000011	141935	142495	-1.79769e+308	-1.79769e+308	0	11.5222	3.23577	3.52634	1	1	11.5222	JOKZ01000011	141935	142495	3.23577	3.52634	11.5222
THAR02_00734	0	0	0	1	NaN	0	NaN	NaN	NaN	0	NaN	NaN	0	1	0	1	1	0	-1.79769e+308	-1.79769e+308	0	0	0	JOKZ01000011	143136	144352	-1.79769e+308	-1.79769e+308	0	0	-1.79769e+308	-1.79769e+308	0	0	0	JOKZ01000011	143136	144352	-1.79769e+308	-1.79769e+308	0
THAR02_00735	0	0	0	1	NaN	0	NaN	NaN	NaN	0	NaN	NaN	0	1	0	1	1	0	-1.79769e+308	-1.79769e+308	0	0	0	JOKZ01000011	144649	145905	-1.79769e+308	-1.79769e+308	0	0	-1.79769e+308	-1.79769e+308	0	0	0	JOKZ01000011	144649	145905	-1.79769e+308	-1.79769e+308	0
THAR02_00736	0	0	0	1	NaN	0	NaN	NaN	NaN	0	NaN	NaN	0	1	0	1	1	0	-1.79769e+308	-1.79769e+308	0	0	0	JOKZ01000011	147246	148536	-1.79769e+308	-1.79769e+308	0	0	-1.79769e+308	-1.79769e+308	0	0	0	JOKZ01000011	147246	148536	-1.79769e+308	-1.79769e+308	0
THAR02_00737	9.38846	9.38846	9.38846	1.79769e+308	1.79769e+308	0	1.79769e+308	0	NaN	0	NaN	NaN	1.2231e-05	1.79769e+308	3.5568	0.000375394	1	0	-1.79769e+308	-1.79769e+308	0	0	0	JOKZ01000011	149033	150409	-1.79769e+308	-1.79769e+308	0	9.38846	-1.79769e+308	3.23089	2	2	9.38846	JOKZ01000011	149033	150409	-1.79769e+308	3.23089	9.38846
THAR02_00738	18.7781	18.7781	18.7781	1.84051	0.880109	0.880109	0.880109	1.19638	0.72565	0.72565	0.72565	1.15835	3.19692e-05	2.48006	3.57586	0.000349079	1	22.3412	4.58271	4.48164	1	1	22.3412	JOKZ01000011	150978	151763	4.58271	4.48164	22.3412	41.1193	5.30836	5.36174	5	5	41.1193	JOKZ01000011	150978	151763	5.30836	5.36174	41.1193
THAR02_00739	0	0	0	1	NaN	0	NaN	NaN	NaN	0	NaN	NaN	0	1	0	1	1	0	-1.79769e+308	-1.79769e+308	0	0	0	JOKZ01000011	154556	156411	-1.79769e+308	-1.79769e+308	0	0	-1.79769e+308	-1.79769e+308	0	0	0	JOKZ01000011	154556	156411	-1.79769e+308	-1.79769e+308	0
THAR02_00740	13.8187	13.8187	13.8187	2.3008	1.20214	1.20214	1.20214	1.35262	0.928576	0.928576	0.928576	1.25945	2.15716e-05	3.10029	3.24594	0.00117063	1	10.6232	3.57903	3.40915	1	2	10.6232	JOKZ01000011	157145	160582	3.57903	3.40915	10.6232	24.442	4.50761	4.61129	8	13	24.442	JOKZ01000011	157145	160582	4.50761	4.61129	24.442
THAR02_00741	5.60261	5.60261	-5.60261	-1.11141	0.152388	0.152388	-0.152388	-1.02696	0.197428	0.197428	-0.197428	-1.03515	1.14781e-05	1.21241	0.992547	0.320931	1	55.8918	5.81494	5.80456	11	11	55.8918	JOKZ01000011	162743	166341	5.81494	5.80456	55.8918	50.2892	5.61751	5.65218	28	28	50.2892	JOKZ01000011	162743	166341	5.61751	5.65218	50.2892
THAR02_00742	22.8871	22.8871	22.8871	1.79769e+308	1.79769e+308	0	1.79769e+308	0	1.79769e+308	0	1.79769e+308	0	2.98166e-05	1.79769e+308	5.5534	2.80161e-08	0.00032213	0	-1.79769e+308	-1.79769e+308	0	0	0	JOKZ01000011	166828	168804	-1.79769e+308	-1.79769e+308	0	22.8871	4.40135	4.51646	7	7	22.8871	JOKZ01000011	166828	168804	4.40135	4.51646	22.8871
THAR02_00743	0	0	0	1	NaN	0	NaN	NaN	NaN	0	NaN	NaN	0	1	0	1	1	0	-1.79769e+308	-1.79769e+308	0	0	0	JOKZ01000011	170624	171112	-1.79769e+308	-1.79769e+308	0	0	-1.79769e+308	-1.79769e+308	0	0	0	JOKZ01000011	170624	171112	-1.79769e+308	-1.79769e+308	0
THAR02_00744	0	0	0	1	NaN	0	NaN	NaN	NaN	0	NaN	NaN	0	1	0	1	1	0	-1.79769e+308	-1.79769e+308	0	0	0	JOKZ01000011	172682	173767	-1.79769e+308	-1.79769e+308	0	0	-1.79769e+308	-1.79769e+308	0	0	0	JOKZ01000011	172682	173767	-1.79769e+308	-1.79769e+308	0
THAR02_00745	5088.65	5088.65	5088.65	5.50481	2.46069	2.46069	2.46069	1.24263	2.92315	2.92315	2.92315	1.29761	0.00700884	7.41764	73.004	0	0	1129.6	9.82212	10.1416	22	22	1129.6	JOKZ01000011	175977	176318	9.82212	10.1416	1129.6	6218.25	12.7453	12.6023	329	329	6218.25	JOKZ01000011	175977	176318	12.7453	12.6023	6218.25
THAR02_00746	0	0	0	1	NaN	0	NaN	NaN	NaN	0	NaN	NaN	0	1	0	1	1	0	-1.79769e+308	-1.79769e+308	0	0	0	JOKZ01000011	177488	178534	-1.79769e+308	-1.79769e+308	0	0	-1.79769e+308	-1.79769e+308	0	0	0	JOKZ01000011	177488	178534	-1.79769e+308	-1.79769e+308	0
THAR02_00747	16.7986	16.7986	-16.7986	-1.60986	0.686931	0.686931	-0.686931	-1.1436	0.824105	0.824105	-0.824105	-1.17557	-6.98735e-06	-1.19471	-0.734315	0.462757	1	44.3439	5.51805	5.47066	3	3	44.3439	JOKZ01000012	1574	2981	5.51805	5.47066	44.3439	27.5453	4.69395	4.78373	6	6	27.5453	JOKZ01000012	1574	2981	4.69395	4.78373	27.5453
THAR02_00748	0	0	0	1	NaN	0	NaN	NaN	NaN	0	NaN	NaN	0	1	0	1	1	0	-1.79769e+308	-1.79769e+308	0	0	0	JOKZ01000012	6934	7839	-1.79769e+308	-1.79769e+308	0	0	-1.79769e+308	-1.79769e+308	0	0	0	JOKZ01000012	6934	7839	-1.79769e+308	-1.79769e+308	0
THAR02_00749	21.548	21.548	21.548	3.24374	1.69766	1.69766	1.69766	1.52018	1.41872	1.41872	1.41872	1.40976	3.12985e-05	4.37088	4.36847	1.25118e-05	0.14386	9.6036	3.4623	3.26358	2	2	9.6036	JOKZ01000012	9322	13056	3.4623	3.26358	9.6036	31.1516	4.88102	4.96123	18	18	31.1516	JOKZ01000012	9322	13056	4.88102	4.96123	31.1516
THAR02_00750	68.4897	68.4897	68.4897	2.58547	1.37042	1.37042	1.37042	1.25225	1.40677	1.40677	1.40677	1.25658	0.000103739	3.48387	7.42758	1.10578e-13	1.27143e-09	43.1985	5.48285	5.43291	2	2	43.1985	JOKZ01000012	13563	14488	5.48285	5.43291	43.1985	111.688	6.88962	6.80333	16	16	111.688	JOKZ01000012	13563	14488	6.88962	6.80333	111.688
THAR02_00751	0	0	0	1	NaN	0	NaN	NaN	NaN	0	NaN	NaN	0	1	0	1	1	0	-1.79769e+308	-1.79769e+308	0	0	0	JOKZ01000012	15111	15461	-1.79769e+308	-1.79769e+308	0	0	-1.79769e+308	-1.79769e+308	0	0	0	JOKZ01000012	15111	15461	-1.79769e+308	-1.79769e+308	0
THAR02_00752	109.215	109.215	109.215	1.45526	0.541282	0.541282	0.541282	1.06846	0.832413	0.832413	0.832413	1.10716	0.000222875	1.96094	8.18403	2.22045e-16	2.55307e-12	239.893	7.76824	7.90625	15	15	239.893	JOKZ01000012	15538	16722	7.76824	7.90625	239.893	349.108	8.60065	8.44753	64	64	349.108	JOKZ01000012	15538	16722	8.60065	8.44753	349.108
THAR02_00753	6.52925	6.52925	6.52925	1.79769e+308	1.79769e+308	0	1.79769e+308	0	NaN	0	NaN	NaN	8.50613e-06	1.79769e+308	2.96616	0.00301548	1	0	-1.79769e+308	-1.79769e+308	0	0	0	JOKZ01000012	17889	18878	-1.79769e+308	-1.79769e+308	0	6.52925	-1.79769e+308	2.70692	1	1	6.52925	JOKZ01000012	17889	18878	-1.79769e+308	2.70692	6.52925
THAR02_00754	218.152	218.152	-218.152	-1.11271	0.154073	0.154073	-0.154073	-1.01411	0.375672	0.375672	0.375672	1.03485	0.000439349	1.211	6.12874	8.85773e-10	1.01846e-05	2153.73	10.7799	11.0726	161	163	2153.73	JOKZ01000012	20928	22540	10.7799	11.0726	2153.73	1935.58	11.1556	10.9186	483	483	1935.58	JOKZ01000012	20928	22540	11.1556	10.9186	1935.58
THAR02_00755	0	0	0	1	NaN	0	NaN	NaN	NaN	0	NaN	NaN	0	1	0	1	1	0	-1.79769e+308	-1.79769e+308	0	0	0	JOKZ01000012	23357	23869	-1.79769e+308	-1.79769e+308	0	0	-1.79769e+308	-1.79769e+308	0	0	0	JOKZ01000012	23357	23869	-1.79769e+308	-1.79769e+308	0
THAR02_00756	0	0	0	1	NaN	0	NaN	NaN	NaN	0	NaN	NaN	0	1	0	1	1	0	-1.79769e+308	-1.79769e+308	0	0	0	JOKZ01000012	25129	28066	-1.79769e+308	-1.79769e+308	0	0	-1.79769e+308	-1.79769e+308	0	0	0	JOKZ01000012	25129	28066	-1.79769e+308	-1.79769e+308	0
THAR02_00757	9.70564	9.70564	9.70564	1.79769e+308	1.79769e+308	0	1.79769e+308	0	1.79769e+308	0	1.79769e+308	0	1.26442e-05	1.79769e+308	3.61639	0.000298745	1	0	-1.79769e+308	-1.79769e+308	0	0	0	JOKZ01000012	29369	30034	-1.79769e+308	-1.79769e+308	0	9.70564	2.68801	3.27882	1	1	9.70564	JOKZ01000012	29369	30034	2.68801	3.27882	9.70564
THAR02_00758	51.1748	51.1748	-51.1748	-1.34415	0.426699	0.426699	-0.426699	-1.05913	0.184203	0.184203	-0.184203	-1.02511	4.78416e-07	1.00248	0.0228348	0.981782	1	199.872	7.51896	7.64293	7	7	199.872	JOKZ01000012	32248	32986	7.51896	7.64293	199.872	148.697	7.33476	7.21623	17	17	148.697	JOKZ01000012	32248	32986	7.33476	7.21623	148.697
THAR02_00759	4.95322	4.95322	4.95322	1.79769e+308	1.79769e+308	0	1.79769e+308	0	NaN	0	NaN	NaN	6.45292e-06	1.79769e+308	2.58349	0.00978075	1	0	-1.79769e+308	-1.79769e+308	0	0	0	JOKZ01000012	33205	34509	-1.79769e+308	-1.79769e+308	0	4.95322	-1.79769e+308	2.30837	1	1	4.95322	JOKZ01000012	33205	34509	-1.79769e+308	2.30837	4.95322
THAR02_00760	9.18066	9.18066	-9.18066	-2.92697	1.54941	1.54941	-1.54941	-1.68793	1.79769e+308	0	-1.79769e+308	0	-7.27547e-06	-2.17218	-1.49875	0.13394	1	13.945	3.94374	3.80167	4	4	13.945	JOKZ01000012	35003	40429	3.94374	3.80167	13.945	4.76429	-1.79769e+308	2.25226	4	4	4.76429	JOKZ01000012	35003	40429	-1.79769e+308	2.25226	4.76429
THAR02_00761	23.9536	23.9536	-23.9536	-1.49582	0.580941	0.580941	-0.580941	-1.10385	0.597085	0.597085	-0.597085	-1.10757	-6.9287e-06	-1.11009	-0.562252	0.573944	1	72.2641	6.14753	6.17521	4	4	72.2641	JOKZ01000012	41456	42793	6.14753	6.17521	72.2641	48.3106	5.55045	5.59427	10	10	48.3106	JOKZ01000012	41456	42793	5.55045	5.59427	48.3106
THAR02_00762	0	0	0	1	NaN	0	NaN	NaN	NaN	0	NaN	NaN	0	1	0	1	1	0	-1.79769e+308	-1.79769e+308	0	0	0	JOKZ01000012	44072	45388	-1.79769e+308	-1.79769e+308	0	0	-1.79769e+308	-1.79769e+308	0	0	0	JOKZ01000012	44072	45388	-1.79769e+308	-1.79769e+308	0
THAR02_00763	7.06079	7.06079	-7.06079	-1.79769e+308	1.79769e+308	0	-1.79769e+308	0	1.79769e+308	0	-1.79769e+308	0	-6.82651e-06	-1.79769e+308	-2.28911	0.0220732	1	7.06079	3.14041	2.81983	1	1	7.06079	JOKZ01000012	49677	52163	3.14041	2.81983	7.06079	0	-1.79769e+308	-1.79769e+308	0	0	0	JOKZ01000012	49677	52163	-1.79769e+308	-1.79769e+308	0
THAR02_00764	72.2497	72.2497	-72.2497	-1.77022	0.823927	0.823927	-0.823927	-1.12576	0.643548	0.643548	-0.643548	-1.09722	-3.83387e-05	-1.31372	-2.1193	0.0340648	1	166.054	7.26296	7.37551	4	4	166.054	JOKZ01000012	52982	53739	7.26296	7.37551	166.054	93.8041	6.61941	6.55158	11	11	93.8041	JOKZ01000012	52982	53739	6.61941	6.55158	93.8041
THAR02_00765	18.8823	18.8823	-18.8823	-2.89729	1.53471	1.53471	-1.53471	-1.46296	2.08902	2.08902	-2.08902	-1.73618	-1.49123e-05	-2.15015	-2.13354	0.0328807	1	28.8345	4.92664	4.84972	2	2	28.8345	JOKZ01000012	54478	55776	4.92664	4.84972	28.8345	9.9522	2.83763	3.31502	2	2	9.9522	JOKZ01000012	54478	55776	2.83763	3.31502	9.9522
THAR02_00766	6.08659	6.08659	6.08659	1.79769e+308	1.79769e+308	0	1.79769e+308	0	NaN	0	NaN	NaN	7.92944e-06	1.79769e+308	2.86384	0.00418535	1	0	-1.79769e+308	-1.79769e+308	0	0	0	JOKZ01000012	56568	57629	-1.79769e+308	-1.79769e+308	0	6.08659	-1.79769e+308	2.60563	1	1	6.08659	JOKZ01000012	56568	57629	-1.79769e+308	2.60563	6.08659
THAR02_00767	0	0	0	1	NaN	0	NaN	NaN	NaN	0	NaN	NaN	0	1	0	1	1	0	-1.79769e+308	-1.79769e+308	0	0	0	JOKZ01000012	59549	60658	-1.79769e+308	-1.79769e+308	0	0	-1.79769e+308	-1.79769e+308	0	0	0	JOKZ01000012	59549	60658	-1.79769e+308	-1.79769e+308	0
THAR02_00768	0	0	0	1	NaN	0	NaN	NaN	NaN	0	NaN	NaN	0	1	0	1	1	0	-1.79769e+308	-1.79769e+308	0	0	0	JOKZ01000012	61328	62688	-1.79769e+308	-1.79769e+308	0	0	-1.79769e+308	-1.79769e+308	0	0	0	JOKZ01000012	61328	62688	-1.79769e+308	-1.79769e+308	0
THAR02_00769	325.847	325.847	-325.847	-1.59652	0.674927	0.674927	-0.674927	-1.07422	0.162827	0.162827	-0.162827	-1.01744	-0.000131521	-1.18481	-3.11292	0.00185243	1	872.097	9.50107	9.76834	59	59	872.097	JOKZ01000012	65955	67303	9.50107	9.76834	872.097	546.25	9.33825	9.09342	114	114	546.25	JOKZ01000012	65955	67303	9.33825	9.09342	546.25
THAR02_00770	33.818	33.818	-33.818	-4.88111	2.28721	2.28721	-2.28721	-1.73232	1.79769e+308	0	-1.79769e+308	0	-2.97686e-05	-3.62239	-3.70537	0.000211081	1	42.5315	5.46536	5.41046	8	8	42.5315	JOKZ01000012	77337	81787	5.46536	5.41046	42.5315	8.71349	-1.79769e+308	3.12325	6	6	8.71349	JOKZ01000012	77337	81787	-1.79769e+308	3.12325	8.71349
THAR02_00771	0	0	0	1	NaN	0	NaN	NaN	NaN	0	NaN	NaN	0	1	0	1	1	0	-1.79769e+308	-1.79769e+308	0	0	0	JOKZ01000012	82112	83197	-1.79769e+308	-1.79769e+308	0	0	-1.79769e+308	-1.79769e+308	0	0	0	JOKZ01000012	82112	83197	-1.79769e+308	-1.79769e+308	0
THAR02_00772	129.547	129.547	-129.547	-1.98704	0.990622	0.990622	-0.990622	-1.14079	0.750438	0.750438	-0.750438	-1.105	-8.11556e-05	-1.47463	-3.65251	0.000259687	1	260.795	7.89778	8.02677	9	9	260.795	JOKZ01000012	83864	85045	7.89778	8.02677	260.795	131.248	7.14734	7.03615	24	24	131.248	JOKZ01000012	83864	85045	7.14734	7.03615	131.248
THAR02_00773	46.9782	46.9782	-46.9782	-2.41478	1.27189	1.27189	-1.27189	-1.25169	1.3097	1.3097	-1.3097	-1.26283	-3.42641e-05	-1.79207	-2.86722	0.00414095	1	80.1835	6.2927	6.32523	5	5	80.1835	JOKZ01000012	87290	88457	6.2927	6.32523	80.1835	33.2053	4.983	5.05334	6	6	33.2053	JOKZ01000012	87290	88457	4.983	5.05334	33.2053
THAR02_00774	0	0	0	1	NaN	0	NaN	NaN	NaN	0	NaN	NaN	0	1	0	1	1	0	-1.79769e+308	-1.79769e+308	0	0	0	JOKZ01000012	88684	89207	-1.79769e+308	-1.79769e+308	0	0	-1.79769e+308	-1.79769e+308	0	0	0	JOKZ01000012	88684	89207	-1.79769e+308	-1.79769e+308	0
THAR02_00775	28.3922	28.3922	28.3922	1.79769e+308	1.79769e+308	0	1.79769e+308	0	1.79769e+308	0	1.79769e+308	0	3.69886e-05	1.79769e+308	6.18535	6.1964e-10	7.12462e-06	0	-1.79769e+308	-1.79769e+308	0	0	0	JOKZ01000012	90439	92487	-1.79769e+308	-1.79769e+308	0	28.3922	4.7407	4.82742	9	9	28.3922	JOKZ01000012	90439	92487	4.7407	4.82742	28.3922
THAR02_00776	14.3528	14.3528	-14.3528	-2.80632	1.48868	1.48868	-1.48868	-1.49785	1.79769e+308	0	-1.79769e+308	0	-1.12071e-05	-2.08264	-1.8158	0.0694012	1	22.2987	4.5799	4.47888	2	2	22.2987	JOKZ01000012	94207	95833	4.5799	4.47888	22.2987	7.94586	-1.79769e+308	2.9902	2	2	7.94586	JOKZ01000012	94207	95833	-1.79769e+308	2.9902	7.94586
THAR02_00777	299.801	299.801	299.801	2.08895	1.06277	1.06277	1.06277	1.13113	1.44731	1.44731	1.44731	1.18117	0.000483064	2.81482	14.7633	0	0	275.313	7.98852	8.10493	23	23	275.313	JOKZ01000012	96925	98520	7.98852	8.10493	275.313	575.114	9.43583	9.1677	142	142	575.114	JOKZ01000012	96925	98520	9.43583	9.1677	575.114
THAR02_00778	7.90698	7.90698	7.90698	1.79769e+308	1.79769e+308	0	1.79769e+308	0	NaN	0	NaN	NaN	1.0301e-05	1.79769e+308	3.26413	0.001098	1	0	-1.79769e+308	-1.79769e+308	0	0	0	JOKZ01000012	103407	105041	-1.79769e+308	-1.79769e+308	0	7.90698	-1.79769e+308	2.98313	2	2	7.90698	JOKZ01000012	103407	105041	-1.79769e+308	2.98313	7.90698
THAR02_00779	10.0528	10.0528	10.0528	1.79769e+308	1.79769e+308	0	1.79769e+308	0	1.79769e+308	0	1.79769e+308	0	1.30965e-05	1.79769e+308	3.6805	0.00023278	1	0	-1.79769e+308	-1.79769e+308	0	0	0	JOKZ01000012	105713	107641	-1.79769e+308	-1.79769e+308	0	10.0528	2.88388	3.32953	3	3	10.0528	JOKZ01000012	105713	107641	2.88388	3.32953	10.0528
THAR02_00780	12.4787	12.4787	12.4787	1.79769e+308	1.79769e+308	0	1.79769e+308	0	1.79769e+308	0	1.79769e+308	0	1.62569e-05	1.79769e+308	4.1006	4.12081e-05	0.473811	0	-1.79769e+308	-1.79769e+308	0	0	0	JOKZ01000012	108313	109348	-1.79769e+308	-1.79769e+308	0	12.4787	3.42862	3.64139	2	2	12.4787	JOKZ01000012	108313	109348	3.42862	3.64139	12.4787
THAR02_00781	0	0	0	1	NaN	0	NaN	NaN	NaN	0	NaN	NaN	0	1	0	1	1	0	-1.79769e+308	-1.79769e+308	0	0	0	JOKZ01000012	109690	112422	-1.79769e+308	-1.79769e+308	0	0	-1.79769e+308	-1.79769e+308	0	0	0	JOKZ01000012	109690	112422	-1.79769e+308	-1.79769e+308	0
THAR02_00782	0	0	0	1	NaN	0	NaN	NaN	NaN	0	NaN	NaN	0	1	0	1	1	0	-1.79769e+308	-1.79769e+308	0	0	0	JOKZ01000012	113647	114645	-1.79769e+308	-1.79769e+308	0	0	-1.79769e+308	-1.79769e+308	0	0	0	JOKZ01000012	113647	114645	-1.79769e+308	-1.79769e+308	0
THAR02_00783	30.7283	30.7283	30.7283	1.85569	0.891959	0.891959	0.891959	1.17265	0.853929	0.853929	0.853929	1.16363	5.20962e-05	2.50051	4.58401	4.56145e-06	0.0524475	35.9104	5.21856	5.16633	2	2	35.9104	JOKZ01000012	114963	116126	5.21856	5.16633	35.9104	66.6387	6.07249	6.05829	12	12	66.6387	JOKZ01000012	114963	116126	6.07249	6.05829	66.6387
THAR02_00784	0.271274	0.271274	0.271274	1.05719	0.0802339	0.0802339	0.0802339	1.03572	1.79769e+308	0	-1.79769e+308	0	1.94698e-06	1.42454	0.555356	0.578651	1	4.74343	2.77329	2.24593	1	1	4.74343	JOKZ01000012	119985	123851	2.77329	2.24593	4.74343	5.01471	-1.79769e+308	2.32617	3	3	5.01471	JOKZ01000012	119985	123851	-1.79769e+308	2.32617	5.01471
THAR02_00785	0	0	0	1	NaN	0	NaN	NaN	NaN	0	NaN	NaN	0	1	0	1	1	0	-1.79769e+308	-1.79769e+308	0	0	0	JOKZ01000012	124800	125162	-1.79769e+308	-1.79769e+308	0	0	-1.79769e+308	-1.79769e+308	0	0	0	JOKZ01000012	124800	125162	-1.79769e+308	-1.79769e+308	0
THAR02_00786	26.0151	26.0151	-26.0151	-1.79769e+308	1.79769e+308	0	-1.79769e+308	0	1.79769e+308	0	-1.79769e+308	0	-2.51519e-05	-1.79769e+308	-4.39394	1.11314e-05	0.127988	26.0151	4.78579	4.70128	0	2	26.0151	JOKZ01000012	125704	127053	4.78579	4.70128	26.0151	0	-1.79769e+308	-1.79769e+308	0	0	0	JOKZ01000012	125704	127053	-1.79769e+308	-1.79769e+308	0
THAR02_00787	39.4494	39.4494	-39.4494	-3.34355	1.74138	1.74138	-1.74138	-1.42752	1.89444	1.89444	-1.89444	-1.48244	-3.24853e-05	-2.48133	-3.38519	0.000711288	1	56.2827	5.82123	5.81462	3	3	56.2827	JOKZ01000012	127387	128538	5.82123	5.81462	56.2827	16.8332	3.92679	4.07324	3	3	16.8332	JOKZ01000012	127387	128538	3.92679	4.07324	16.8332
THAR02_00788	226.377	226.377	226.377	2.01691	1.01215	1.01215	1.01215	1.12979	1.37911	1.37911	1.37911	1.1801	0.000369704	2.71775	12.7137	0	0	222.612	7.65762	7.79839	17	17	222.612	JOKZ01000012	131116	132857	7.65762	7.79839	222.612	448.989	9.03673	8.81054	120	121	448.989	JOKZ01000012	131116	132857	9.03673	8.81054	448.989
THAR02_00789	4.89749	4.89749	-4.89749	-1.05907	0.0828042	0.0828042	-0.0828042	-1.01299	0.00127508	0.00127508	0.00127508	1.0002	2.31166e-05	1.27232	1.57658	0.114892	1	87.8009	6.41394	6.45616	12	12	87.8009	JOKZ01000012	133908	136480	6.41394	6.45616	87.8009	82.9035	6.41521	6.37336	33	33	82.9035	JOKZ01000012	133908	136480	6.41521	6.37336	82.9035
THAR02_00790	3.13704	3.13704	-3.13704	-1.43763	0.523693	0.523693	-0.523693	-1.18429	1.79769e+308	0	-1.79769e+308	0	-6.24763e-07	-1.0669	-0.133174	0.894056	1	10.3053	3.53867	3.36531	2	2	10.3053	JOKZ01000012	142114	145720	3.53867	3.36531	10.3053	7.16824	-1.79769e+308	2.84162	4	4	7.16824	JOKZ01000012	142114	145720	-1.79769e+308	2.84162	7.16824
THAR02_00791	0	0	0	1	NaN	0	NaN	NaN	NaN	0	NaN	NaN	0	1	0	1	1	0	-1.79769e+308	-1.79769e+308	0	0	0	JOKZ01000012	154179	154886	-1.79769e+308	-1.79769e+308	0	0	-1.79769e+308	-1.79769e+308	0	0	0	JOKZ01000012	154179	154886	-1.79769e+308	-1.79769e+308	0
THAR02_00792	8.1002	8.1002	8.1002	1.79769e+308	1.79769e+308	0	1.79769e+308	0	NaN	0	NaN	NaN	1.05527e-05	1.79769e+308	3.30377	0.000953929	1	0	-1.79769e+308	-1.79769e+308	0	0	0	JOKZ01000012	157376	158173	-1.79769e+308	-1.79769e+308	0	8.1002	-1.79769e+308	3.01796	1	1	8.1002	JOKZ01000012	157376	158173	-1.79769e+308	3.01796	8.1002
THAR02_00793	10.5738	10.5738	10.5738	2.05496	1.03911	1.03911	1.03911	1.31249	0.729748	0.729748	0.729748	1.20806	1.71425e-05	2.76903	2.7604	0.00577314	1	10.0229	3.50738	3.32523	1	1	10.0229	JOKZ01000012	158315	160197	3.50738	3.32523	10.0229	20.5968	4.23713	4.36435	6	6	20.5968	JOKZ01000012	158315	160197	4.23713	4.36435	20.5968
THAR02_00794	29.4455	29.4455	29.4455	1.89669	0.923481	0.923481	0.923481	1.18333	0.866324	0.866324	0.866324	1.17001	4.93928e-05	2.55575	4.51262	6.40326e-06	0.0736247	32.8381	5.09584	5.0373	4	4	32.8381	JOKZ01000012	161247	163633	5.09584	5.0373	32.8381	62.2836	5.96216	5.96078	23	23	62.2836	JOKZ01000012	161247	163633	5.96216	5.96078	62.2836
THAR02_00795	26.6063	26.6063	-26.6063	-1.79769e+308	1.79769e+308	0	-1.79769e+308	0	1.79769e+308	0	-1.79769e+308	0	-2.57235e-05	-1.79769e+308	-4.44359	8.84688e-06	0.101721	26.6063	4.81851	4.7337	1	1	26.6063	JOKZ01000012	168466	169260	4.81851	4.7337	26.6063	0	-1.79769e+308	-1.79769e+308	0	0	0	JOKZ01000012	168466	169260	-1.79769e+308	-1.79769e+308	0
THAR02_00796	29.5926	29.5926	29.5926	2.18639	1.12855	1.12855	1.12855	1.24319	1.01437	1.01437	1.01437	1.21449	4.69322e-05	2.94612	4.69079	2.72148e-06	0.0312916	24.9434	4.72922	4.64059	3	3	24.9434	JOKZ01000012	169926	172177	4.72922	4.64059	24.9434	54.536	5.74359	5.76914	19	19	54.536	JOKZ01000012	169926	172177	5.74359	5.76914	54.536
THAR02_00797	599.133	599.133	-599.133	-9.18305	3.19897	3.19897	-3.19897	-1.51646	2.91277	2.91277	-2.91277	-1.4674	-0.000554657	-6.81497	-18.1036	0	0	672.35	9.14457	9.39307	17	17	672.35	JOKZ01000012	173498	174115	9.14457	9.39307	672.35	73.2163	6.2318	6.19409	7	7	73.2163	JOKZ01000012	173498	174115	6.2318	6.19409	73.2163
THAR02_00798	0	0	0	1	NaN	0	NaN	NaN	NaN	0	NaN	NaN	0	1	0	1	1	0	-1.79769e+308	-1.79769e+308	0	0	0	JOKZ01000012	175420	175960	-1.79769e+308	-1.79769e+308	0	0	-1.79769e+308	-1.79769e+308	0	0	0	JOKZ01000012	175420	175960	-1.79769e+308	-1.79769e+308	0
THAR02_00799	0	0	0	1	NaN	0	NaN	NaN	NaN	0	NaN	NaN	0	1	0	1	1	0	-1.79769e+308	-1.79769e+308	0	0	0	JOKZ01000012	178056	178967	-1.79769e+308	-1.79769e+308	0	0	-1.79769e+308	-1.79769e+308	0	0	0	JOKZ01000012	178056	178967	-1.79769e+308	-1.79769e+308	0
THAR02_00800	0	0	0	1	NaN	0	NaN	NaN	NaN	0	NaN	NaN	0	1	0	1	1	0	-1.79769e+308	-1.79769e+308	0	0	0	JOKZ01000013	577	2070	-1.79769e+308	-1.79769e+308	0	0	-1.79769e+308	-1.79769e+308	0	0	0	JOKZ01000013	577	2070	-1.79769e+308	-1.79769e+308	0
THAR02_00801	0	0	0	1	NaN	0	NaN	NaN	NaN	0	NaN	NaN	0	1	0	1	1	0	-1.79769e+308	-1.79769e+308	0	0	0	JOKZ01000013	2824	5420	-1.79769e+308	-1.79769e+308	0	0	-1.79769e+308	-1.79769e+308	0	0	0	JOKZ01000013	2824	5420	-1.79769e+308	-1.79769e+308	0
THAR02_00802	15.3632	15.3632	-15.3632	-1.79769e+308	1.79769e+308	0	-1.79769e+308	0	1.79769e+308	0	-1.79769e+308	0	-1.48535e-05	-1.79769e+308	-3.37662	0.000733832	1	15.3632	4.08018	3.94141	1	1	15.3632	JOKZ01000013	6084	7280	4.08018	3.94141	15.3632	0	-1.79769e+308	-1.79769e+308	0	0	0	JOKZ01000013	6084	7280	-1.79769e+308	-1.79769e+308	0
THAR02_00803	0	0	0	1	NaN	0	NaN	NaN	NaN	0	NaN	NaN	0	1	0	1	1	0	-1.79769e+308	-1.79769e+308	0	0	0	JOKZ01000013	10525	12480	-1.79769e+308	-1.79769e+308	0	0	-1.79769e+308	-1.79769e+308	0	0	0	JOKZ01000013	10525	12480	-1.79769e+308	-1.79769e+308	0
THAR02_00804	30.0174	30.0174	-30.0174	-1.79769e+308	1.79769e+308	0	-1.79769e+308	0	1.79769e+308	0	-1.79769e+308	0	-2.90214e-05	-1.79769e+308	-4.71986	2.36012e-06	0.0271366	30.0174	4.97598	4.90773	3	3	30.0174	JOKZ01000013	12587	14423	4.97598	4.90773	30.0174	0	-1.79769e+308	-1.79769e+308	0	0	0	JOKZ01000013	12587	14423	-1.79769e+308	-1.79769e+308	0
THAR02_00805	0	0	0	1	NaN	0	NaN	NaN	NaN	0	NaN	NaN	0	1	0	1	1	0	-1.79769e+308	-1.79769e+308	0	0	0	JOKZ01000013	15136	16200	-1.79769e+308	-1.79769e+308	0	0	-1.79769e+308	-1.79769e+308	0	0	0	JOKZ01000013	15136	16200	-1.79769e+308	-1.79769e+308	0
THAR02_00806	0	0	0	1	NaN	0	NaN	NaN	NaN	0	NaN	NaN	0	1	0	1	1	0	-1.79769e+308	-1.79769e+308	0	0	0	JOKZ01000013	16626	17159	-1.79769e+308	-1.79769e+308	0	0	-1.79769e+308	-1.79769e+308	0	0	0	JOKZ01000013	16626	17159	-1.79769e+308	-1.79769e+308	0
THAR02_00807	0	0	0	1	NaN	0	NaN	NaN	NaN	0	NaN	NaN	0	1	0	1	1	0	-1.79769e+308	-1.79769e+308	0	0	0	JOKZ01000013	18062	19746	-1.79769e+308	-1.79769e+308	0	0	-1.79769e+308	-1.79769e+308	0	0	0	JOKZ01000013	18062	19746	-1.79769e+308	-1.79769e+308	0
THAR02_00808	0	0	0	1	NaN	0	NaN	NaN	NaN	0	NaN	NaN	0	1	0	1	1	0	-1.79769e+308	-1.79769e+308	0	0	0	JOKZ01000013	23579	24385	-1.79769e+308	-1.79769e+308	0	0	-1.79769e+308	-1.79769e+308	0	0	0	JOKZ01000013	23579	24385	-1.79769e+308	-1.79769e+308	0
THAR02_00809	0	0	0	1	NaN	0	NaN	NaN	NaN	0	NaN	NaN	0	1	0	1	1	0	-1.79769e+308	-1.79769e+308	0	0	0	JOKZ01000013	24780	25735	-1.79769e+308	-1.79769e+308	0	0	-1.79769e+308	-1.79769e+308	0	0	0	JOKZ01000013	24780	25735	-1.79769e+308	-1.79769e+308	0
THAR02_00810	0	0	0	1	NaN	0	NaN	NaN	NaN	0	NaN	NaN	0	1	0	1	1	0	-1.79769e+308	-1.79769e+308	0	0	0	JOKZ01000013	26478	28740	-1.79769e+308	-1.79769e+308	0	0	-1.79769e+308	-1.79769e+308	0	0	0	JOKZ01000013	26478	28740	-1.79769e+308	-1.79769e+308	0
THAR02_00811	0	0	0	1	NaN	0	NaN	NaN	NaN	0	NaN	NaN	0	1	0	1	1	0	-1.79769e+308	-1.79769e+308	0	0	0	JOKZ01000013	29288	30927	-1.79769e+308	-1.79769e+308	0	0	-1.79769e+308	-1.79769e+308	0	0	0	JOKZ01000013	29288	30927	-1.79769e+308	-1.79769e+308	0
THAR02_00812	0	0	0	1	NaN	0	NaN	NaN	NaN	0	NaN	NaN	0	1	0	1	1	0	-1.79769e+308	-1.79769e+308	0	0	0	JOKZ01000013	34311	35207	-1.79769e+308	-1.79769e+308	0	0	-1.79769e+308	-1.79769e+308	0	0	0	JOKZ01000013	34311	35207	-1.79769e+308	-1.79769e+308	0
THAR02_00813	15.6681	15.6681	15.6681	1.79769e+308	1.79769e+308	0	1.79769e+308	0	1.79769e+308	0	1.79769e+308	0	2.0412e-05	1.79769e+308	4.59485	4.33059e-06	0.0497932	0	-1.79769e+308	-1.79769e+308	0	0	0	JOKZ01000013	45435	49147	-1.79769e+308	-1.79769e+308	0	15.6681	3.81653	3.96976	9	9	15.6681	JOKZ01000013	45435	49147	3.81653	3.96976	15.6681
THAR02_00814	0	0	0	1	NaN	0	NaN	NaN	NaN	0	NaN	NaN	0	1	0	1	1	0	-1.79769e+308	-1.79769e+308	0	0	0	JOKZ01000013	52241	52738	-1.79769e+308	-1.79769e+308	0	0	-1.79769e+308	-1.79769e+308	0	0	0	JOKZ01000013	52241	52738	-1.79769e+308	-1.79769e+308	0
THAR02_00815	5029.91	5029.91	5029.91	4.61628	2.20673	2.20673	2.20673	1.21134	2.68485	2.68485	2.68485	1.26473	0.0070201	6.22036	70.9262	0	0	1390.91	10.1417	10.4418	119	120	1390.91	JOKZ01000013	54717	56364	10.1417	10.4418	1390.91	6420.81	12.8265	12.6485	1634	1637	6420.81	JOKZ01000013	54717	56364	12.8265	12.6485	6420.81
THAR02_00816	0	0	0	1	NaN	0	NaN	NaN	NaN	0	NaN	NaN	0	1	0	1	1	0	-1.79769e+308	-1.79769e+308	0	0	0	JOKZ01000013	58235	60427	-1.79769e+308	-1.79769e+308	0	0	-1.79769e+308	-1.79769e+308	0	0	0	JOKZ01000013	58235	60427	-1.79769e+308	-1.79769e+308	0
THAR02_00817	63.2243	63.2243	-63.2243	-1.40535	0.490932	0.490932	-0.490932	-1.06739	0.226651	0.226651	-0.226651	-1.03057	-8.72671e-06	-1.04295	-0.401489	0.68806	1	219.198	7.64003	7.77609	27	27	219.198	JOKZ01000013	61400	63927	7.64003	7.77609	219.198	155.974	7.41338	7.28516	61	61	155.974	JOKZ01000013	61400	63927	7.41338	7.28516	155.974
THAR02_00818	40.5079	40.5079	-40.5079	-1.79769e+308	1.79769e+308	0	-1.79769e+308	0	1.79769e+308	0	-1.79769e+308	0	-3.91639e-05	-1.79769e+308	-5.48294	4.18318e-08	0.000480982	40.5079	5.39379	5.34013	2	2	40.5079	JOKZ01000013	64510	65376	5.39379	5.34013	40.5079	0	-1.79769e+308	-1.79769e+308	0	0	0	JOKZ01000013	64510	65376	-1.79769e+308	-1.79769e+308	0
THAR02_00819	33.2579	33.2579	-33.2579	-1.79769e+308	1.79769e+308	0	-1.79769e+308	0	1.79769e+308	0	-1.79769e+308	0	-3.21544e-05	-1.79769e+308	-4.9681	6.76129e-07	0.00777414	33.2579	5.11475	5.05563	2	2	33.2579	JOKZ01000013	65944	67079	5.11475	5.05563	33.2579	0	-1.79769e+308	-1.79769e+308	0	0	0	JOKZ01000013	65944	67079	-1.79769e+308	-1.79769e+308	0
THAR02_00820	874.633	874.633	-874.633	-2.27618	1.18661	1.18661	-1.18661	-1.12596	0.576004	0.576004	-0.576004	-1.05925	-0.000615366	-1.68921	-11.5786	0	0	1559.99	10.2983	10.6073	108	113	1559.99	JOKZ01000013	67381	69172	10.2983	10.6073	1559.99	685.353	9.72226	9.4207	190	190	685.353	JOKZ01000013	67381	69172	9.72226	9.4207	685.353
THAR02_00821	0	0	0	1	NaN	0	NaN	NaN	NaN	0	NaN	NaN	0	1	0	1	1	0	-1.79769e+308	-1.79769e+308	0	0	0	JOKZ01000013	70602	73825	-1.79769e+308	-1.79769e+308	0	0	-1.79769e+308	-1.79769e+308	0	0	0	JOKZ01000013	70602	73825	-1.79769e+308	-1.79769e+308	0
THAR02_00822	7.77901	7.77901	-7.77901	-1.62007	0.69606	0.69606	-0.69606	-1.19075	1.00676	1.00676	-1.00676	-1.29212	-3.30628e-06	-1.2023	-0.513854	0.607354	1	20.3243	4.45309	4.34513	2	2	20.3243	JOKZ01000013	76731	78791	4.45309	4.34513	20.3243	12.5453	3.44633	3.64907	4	4	12.5453	JOKZ01000013	76731	78791	3.44633	3.64907	12.5453
THAR02_00823	6807.8	6807.8	6807.8	4.37568	2.12951	2.12951	2.12951	1.19398	2.56737	2.56737	2.56737	1.24133	0.00954653	5.89616	81.9426	0	0	2016.72	10.6386	10.9778	41	41	2016.72	JOKZ01000013	79396	79981	10.6386	10.9778	2016.72	8824.51	13.206	13.1073	800	800	8824.51	JOKZ01000013	79396	79981	13.206	13.1073	8824.51
THAR02_00824	635.062	635.062	-635.062	-1.28058	0.356802	0.356802	-0.356802	-1.03202	0.168829	0.168829	0.168829	1.01503	0.00014639	1.05224	1.81815	0.0690418	1	2898.42	11.2347	11.5011	205	205	2898.42	JOKZ01000013	82169	83496	11.2347	11.5011	2898.42	2263.36	11.4035	11.1442	465	465	2263.36	JOKZ01000013	82169	83496	11.4035	11.1442	2263.36
THAR02_00825	0	0	0	1	NaN	0	NaN	NaN	NaN	0	NaN	NaN	0	1	0	1	1	0	-1.79769e+308	-1.79769e+308	0	0	0	JOKZ01000013	83944	84732	-1.79769e+308	-1.79769e+308	0	0	-1.79769e+308	-1.79769e+308	0	0	0	JOKZ01000013	83944	84732	-1.79769e+308	-1.79769e+308	0
THAR02_00826	79.6636	79.6636	-79.6636	-1.56028	0.641806	0.641806	-0.641806	-1.08974	0.39132	0.39132	-0.39132	-1.05387	-2.92529e-05	-1.15792	-1.36626	0.171856	1	221.849	7.65489	7.79343	13	13	221.849	JOKZ01000013	84909	86090	7.65489	7.79343	221.849	142.185	7.26357	7.15163	26	26	142.185	JOKZ01000013	84909	86090	7.26357	7.15163	142.185
THAR02_00827	27.4858	27.4858	-27.4858	-8.24851	3.04413	3.04413	-3.04413	-2.58307	1.79769e+308	0	-1.79769e+308	0	-2.52999e-05	-6.12143	-3.80671	0.000140826	1	31.2777	5.0338	4.96706	7	7	31.2777	JOKZ01000013	86798	91911	5.0338	4.96706	31.2777	3.79192	-1.79769e+308	1.92293	3	3	3.79192	JOKZ01000013	86798	91911	-1.79769e+308	1.92293	3.79192
THAR02_00828	47.7359	47.7359	47.7359	9.73428	3.28307	3.28307	3.28307	2.33986	2.81197	2.81197	2.81197	1.97274	6.40252e-05	13.1168	7.44826	9.4591e-14	1.08761e-09	5.46536	2.89076	2.45032	1	1	5.46536	JOKZ01000013	92816	96217	2.89076	2.45032	5.46536	53.2013	5.70273	5.73339	28	28	53.2013	JOKZ01000013	92816	96217	5.70273	5.73339	53.2013
THAR02_00829	126.434	126.434	-126.434	-2.01787	1.01283	1.01283	-1.01283	-1.14559	0.770734	0.770734	-0.770734	-1.1091	-8.05087e-05	-1.49751	-3.70548	0.000210993	1	250.649	7.83491	7.96953	17	17	250.649	JOKZ01000013	96781	98133	7.83491	7.96953	250.649	124.215	7.06417	6.9567	26	26	124.215	JOKZ01000013	96781	98133	7.06417	6.9567	124.215
THAR02_00830	23.3203	23.3203	-23.3203	-1.79769e+308	1.79769e+308	0	-1.79769e+308	0	1.79769e+308	0	-1.79769e+308	0	-2.25465e-05	-1.79769e+308	-4.16014	3.18047e-05	0.36569	23.3203	4.63845	4.54351	2	2	23.3203	JOKZ01000013	98561	100258	4.63845	4.54351	23.3203	0	-1.79769e+308	-1.79769e+308	0	0	0	JOKZ01000013	98561	100258	-1.79769e+308	-1.79769e+308	0
THAR02_00831	0	0	0	1	NaN	0	NaN	NaN	NaN	0	NaN	NaN	0	1	0	1	1	0	-1.79769e+308	-1.79769e+308	0	0	0	JOKZ01000013	100692	101348	-1.79769e+308	-1.79769e+308	0	0	-1.79769e+308	-1.79769e+308	0	0	0	JOKZ01000013	100692	101348	-1.79769e+308	-1.79769e+308	0
THAR02_00832	161.141	161.141	161.141	3.96631	1.9878	1.9878	1.9878	1.34489	2.09857	2.09857	2.09857	1.36326	0.000228181	5.34453	12.3792	0	0	54.3239	5.77703	5.76351	4	4	54.3239	JOKZ01000013	101767	103236	5.77703	5.76351	54.3239	215.465	7.8756	7.75131	49	49	215.465	JOKZ01000013	101767	103236	7.8756	7.75131	215.465
THAR02_00833	2.0844	2.0844	-2.0844	-1.19133	0.252572	0.252572	-0.252572	-1.0733	0.749288	0.749288	-0.749288	-1.24181	1.64474e-06	1.13107	0.299943	0.764221	1	12.9787	3.84796	3.69807	1	1	12.9787	JOKZ01000013	106623	108402	3.84796	3.69807	12.9787	10.8943	3.09867	3.4455	3	3	10.8943	JOKZ01000013	106623	108402	3.09867	3.4455	10.8943
THAR02_00834	7.70436	7.70436	7.70436	1.79769e+308	1.79769e+308	0	1.79769e+308	0	NaN	0	NaN	NaN	1.0037e-05	1.79769e+308	3.22204	0.00127282	1	0	-1.79769e+308	-1.79769e+308	0	0	0	JOKZ01000013	108708	109546	-1.79769e+308	-1.79769e+308	0	7.70436	-1.79769e+308	2.94567	1	1	7.70436	JOKZ01000013	108708	109546	-1.79769e+308	2.94567	7.70436
THAR02_00835	1.60334	1.60334	-1.60334	-1.09938	0.136684	0.136684	-0.136684	-1.03407	0.40711	0.40711	-0.40711	-1.10534	3.8702e-06	1.22568	0.592531	0.553495	1	17.7376	4.27183	4.14874	4	4	17.7376	JOKZ01000013	110153	114559	4.27183	4.14874	17.7376	16.1342	3.86472	4.01205	11	11	16.1342	JOKZ01000013	110153	114559	3.86472	4.01205	16.1342
THAR02_00836	62.054	62.054	62.054	1.79769e+308	1.79769e+308	0	1.79769e+308	0	1.79769e+308	0	1.79769e+308	0	8.08422e-05	1.79769e+308	9.14437	0	0	0	-1.79769e+308	-1.79769e+308	0	0	0	JOKZ01000013	114847	116721	-1.79769e+308	-1.79769e+308	0	62.054	5.95223	5.95545	14	18	62.054	JOKZ01000013	114847	116721	5.95223	5.95545	62.054
THAR02_00837	154.372	154.372	-154.372	-25.7417	4.68604	4.68604	-4.68604	-2.77408	1.79769e+308	0	-1.79769e+308	0	-0.000147154	-19.1036	-10.1513	0	0	160.611	7.21274	7.32743	9	9	160.611	JOKZ01000013	117515	118550	7.21274	7.32743	160.611	6.23934	-1.79769e+308	2.64139	1	1	6.23934	JOKZ01000013	117515	118550	-1.79769e+308	2.64139	6.23934
THAR02_00838	8.96496	8.96496	8.96496	2.14256	1.09934	1.09934	1.09934	1.36989	0.675383	0.675383	0.675383	1.20778	1.43153e-05	2.88706	2.56874	0.0102069	1	7.84638	3.25047	2.97203	1	1	7.84638	JOKZ01000013	119487	121793	3.25047	2.97203	7.84638	16.8113	3.92586	4.07136	6	6	16.8113	JOKZ01000013	119487	121793	3.92586	4.07136	16.8113
THAR02_00839	51.0327	51.0327	51.0327	3.72016	1.89537	1.89537	1.89537	1.44811	1.81233	1.81233	1.81233	1.41737	7.27867e-05	5.01285	6.89209	5.49805e-12	6.32165e-08	18.7609	4.34225	4.22966	1	1	18.7609	JOKZ01000013	123102	124305	4.34225	4.22966	18.7609	69.7936	6.15458	6.12502	13	13	69.7936	JOKZ01000013	123102	124305	6.15458	6.12502	69.7936
THAR02_00840	3.35486	3.35486	3.35486	1.59665	0.675045	0.675045	0.675045	1.27096	1.79769e+308	0	-1.79769e+308	0	6.25963e-06	2.15145	1.45968	0.144377	1	5.62286	2.91831	2.4913	2	2	5.62286	JOKZ01000013	124538	131017	2.91831	2.4913	5.62286	8.97772	-1.79769e+308	3.16635	9	9	8.97772	JOKZ01000013	124538	131017	-1.79769e+308	3.16635	8.97772
THAR02_00841	0	0	0	1	NaN	0	NaN	NaN	NaN	0	NaN	NaN	0	1	0	1	1	0	-1.79769e+308	-1.79769e+308	0	0	0	JOKZ01000013	131747	132090	-1.79769e+308	-1.79769e+308	0	0	-1.79769e+308	-1.79769e+308	0	0	0	JOKZ01000013	131747	132090	-1.79769e+308	-1.79769e+308	0
THAR02_00842	5.11224	5.11224	5.11224	1.23319	0.302398	0.302398	0.302398	1.06789	0.108839	0.108839	0.108839	1.02389	1.40251e-05	1.6617	1.78605	0.0740909	1	21.9228	4.55581	4.45436	5	5	21.9228	JOKZ01000013	132465	137485	4.55581	4.45436	21.9228	27.0351	4.66465	4.75676	21	21	27.0351	JOKZ01000013	132465	137485	4.66465	4.75676	27.0351
THAR02_00843	3.44928	3.44928	3.44928	1.79769e+308	1.79769e+308	0	1.79769e+308	0	NaN	0	NaN	NaN	4.49363e-06	1.79769e+308	2.15589	0.0310923	1	0	-1.79769e+308	-1.79769e+308	0	0	0	JOKZ01000013	137852	141599	-1.79769e+308	-1.79769e+308	0	3.44928	-1.79769e+308	1.7863	2	2	3.44928	JOKZ01000013	137852	141599	-1.79769e+308	1.7863	3.44928
THAR02_00844	0	0	0	1	NaN	0	NaN	NaN	NaN	0	NaN	NaN	0	1	0	1	1	0	-1.79769e+308	-1.79769e+308	0	0	0	JOKZ01000013	142701	144786	-1.79769e+308	-1.79769e+308	0	0	-1.79769e+308	-1.79769e+308	0	0	0	JOKZ01000013	142701	144786	-1.79769e+308	-1.79769e+308	0
THAR02_00845	0	0	0	1	NaN	0	NaN	NaN	NaN	0	NaN	NaN	0	1	0	1	1	0	-1.79769e+308	-1.79769e+308	0	0	0	JOKZ01000013	145292	146998	-1.79769e+308	-1.79769e+308	0	0	-1.79769e+308	-1.79769e+308	0	0	0	JOKZ01000013	145292	146998	-1.79769e+308	-1.79769e+308	0
THAR02_00846	9.91461	9.91461	9.91461	1.82828	0.870486	0.870486	0.870486	1.24306	0.603198	0.603198	0.603198	1.16144	1.69379e-05	2.46357	2.59385	0.00949071	1	11.9701	3.7364	3.58137	2	2	11.9701	JOKZ01000013	147217	150465	3.7364	3.58137	11.9701	21.8847	4.3396	4.45185	11	11	21.8847	JOKZ01000013	147217	150465	4.3396	4.45185	21.8847
THAR02_00847	61.886	61.886	-61.886	-1.70848	0.77271	0.77271	-0.77271	-1.11982	0.617012	0.617012	-0.617012	-1.09494	-3.04868e-05	-1.2679	-1.76619	0.0773635	1	149.237	7.11602	7.22146	9	9	149.237	JOKZ01000013	151338	152447	7.11602	7.22146	149.237	87.3508	6.49901	6.44875	15	15	87.3508	JOKZ01000013	151338	152447	6.49901	6.44875	87.3508
THAR02_00848	7.67235	7.67235	7.67235	1.79769e+308	1.79769e+308	0	1.79769e+308	0	NaN	0	NaN	NaN	9.99533e-06	1.79769e+308	3.21534	0.00130291	1	0	-1.79769e+308	-1.79769e+308	0	0	0	JOKZ01000013	152525	154209	-1.79769e+308	-1.79769e+308	0	7.67235	-1.79769e+308	2.93967	2	2	7.67235	JOKZ01000013	152525	154209	-1.79769e+308	2.93967	7.67235
THAR02_00849	0	0	0	1	NaN	0	NaN	NaN	NaN	0	NaN	NaN	0	1	0	1	1	0	-1.79769e+308	-1.79769e+308	0	0	0	JOKZ01000013	154665	156461	-1.79769e+308	-1.79769e+308	0	0	-1.79769e+308	-1.79769e+308	0	0	0	JOKZ01000013	154665	156461	-1.79769e+308	-1.79769e+308	0
THAR02_00850	6.17969	6.17969	6.17969	1.79769e+308	1.79769e+308	0	1.79769e+308	0	NaN	0	NaN	NaN	8.05073e-06	1.79769e+308	2.88566	0.0039059	1	0	-1.79769e+308	-1.79769e+308	0	0	0	JOKZ01000013	157072	158117	-1.79769e+308	-1.79769e+308	0	6.17969	-1.79769e+308	2.62753	1	1	6.17969	JOKZ01000013	157072	158117	-1.79769e+308	2.62753	6.17969
THAR02_00851	1.16203	1.16203	-1.16203	-1.18211	0.241362	0.241362	-0.241362	-1.09027	1.79769e+308	0	-1.79769e+308	0	1.02024e-06	1.1399	0.243621	0.807525	1	7.54304	3.21307	2.91515	2	2	7.54304	JOKZ01000013	158466	163530	3.21307	2.91515	7.54304	6.381	-1.79769e+308	2.67378	5	5	6.381	JOKZ01000013	158466	163530	-1.79769e+308	2.67378	6.381
THAR02_00852	26.5885	26.5885	26.5885	1.79769e+308	1.79769e+308	0	1.79769e+308	0	1.79769e+308	0	1.79769e+308	0	3.46388e-05	1.79769e+308	5.98565	2.15523e-09	2.47809e-05	0	-1.79769e+308	-1.79769e+308	0	0	0	JOKZ01000013	164325	166512	-1.79769e+308	-1.79769e+308	0	26.5885	4.6364	4.73273	9	9	26.5885	JOKZ01000013	164325	166512	4.6364	4.73273	26.5885
THAR02_00853	25.2463	25.2463	25.2463	2.28531	1.19239	1.19239	1.19239	1.27756	1.02805	1.02805	1.02805	1.23313	3.94891e-05	3.07941	4.3802	1.1857e-05	0.136332	19.6423	4.40983	4.29589	1	1	19.6423	JOKZ01000013	167140	168147	4.40983	4.29589	19.6423	44.8886	5.43789	5.48828	7	7	44.8886	JOKZ01000013	167140	168147	5.43789	5.48828	44.8886
THAR02_00854	1.79981	1.79981	-1.79981	-1.32677	0.407923	0.407923	-0.407923	-1.16572	1.79769e+308	0	-1.79769e+308	0	1.10271e-07	1.01561	0.0274466	0.978104	1	7.30761	3.18009	2.8694	2	2	7.30761	JOKZ01000013	169165	175032	3.18009	2.8694	7.30761	5.5078	-1.79769e+308	2.46148	5	5	5.5078	JOKZ01000013	169165	175032	-1.79769e+308	2.46148	5.5078
THAR02_00855	0	0	0	1	NaN	0	NaN	NaN	NaN	0	NaN	NaN	0	1	0	1	1	0	-1.79769e+308	-1.79769e+308	0	0	0	JOKZ01000013	175537	176412	-1.79769e+308	-1.79769e+308	0	0	-1.79769e+308	-1.79769e+308	0	0	0	JOKZ01000013	175537	176412	-1.79769e+308	-1.79769e+308	0
THAR02_00856	0	0	0	1	NaN	0	NaN	NaN	NaN	0	NaN	NaN	0	1	0	1	1	0	-1.79769e+308	-1.79769e+308	0	0	0	JOKZ01000014	3759	5558	-1.79769e+308	-1.79769e+308	0	0	-1.79769e+308	-1.79769e+308	0	0	0	JOKZ01000014	3759	5558	-1.79769e+308	-1.79769e+308	0
THAR02_00857	2.20538	2.20538	2.20538	1.79769e+308	1.79769e+308	0	1.79769e+308	0	NaN	0	NaN	NaN	2.8731e-06	1.79769e+308	1.72386	0.0847323	1	0	-1.79769e+308	-1.79769e+308	0	0	0	JOKZ01000014	5710	8640	-1.79769e+308	-1.79769e+308	0	2.20538	-1.79769e+308	1.14102	1	1	2.20538	JOKZ01000014	5710	8640	-1.79769e+308	1.14102	2.20538
THAR02_00858	0	0	0	1	NaN	0	NaN	NaN	NaN	0	NaN	NaN	0	1	0	1	1	0	-1.79769e+308	-1.79769e+308	0	0	0	JOKZ01000014	10309	12231	-1.79769e+308	-1.79769e+308	0	0	-1.79769e+308	-1.79769e+308	0	0	0	JOKZ01000014	10309	12231	-1.79769e+308	-1.79769e+308	0
THAR02_00859	524.585	524.585	-524.585	-4.0839	2.02995	2.02995	-2.02995	-1.27394	1.66532	1.66532	-1.66532	-1.22105	-0.000450032	-3.03077	-13.6391	0	0	694.689	9.19899	9.44022	54	54	694.689	JOKZ01000014	12370	13851	9.19899	9.44022	694.689	170.104	7.53368	7.41027	39	39	170.104	JOKZ01000014	12370	13851	7.53368	7.41027	170.104
THAR02_00860	0	0	0	1	NaN	0	NaN	NaN	NaN	0	NaN	NaN	0	1	0	1	1	0	-1.79769e+308	-1.79769e+308	0	0	0	JOKZ01000014	15777	16631	-1.79769e+308	-1.79769e+308	0	0	-1.79769e+308	-1.79769e+308	0	0	0	JOKZ01000014	15777	16631	-1.79769e+308	-1.79769e+308	0
THAR02_00861	30.6461	30.6461	-30.6461	-1.79769e+308	1.79769e+308	0	-1.79769e+308	0	1.79769e+308	0	-1.79769e+308	0	-2.96292e-05	-1.79769e+308	-4.76902	1.85121e-06	0.0212852	30.6461	5.00543	4.93763	1	1	30.6461	JOKZ01000014	20414	21107	5.00543	4.93763	30.6461	0	-1.79769e+308	-1.79769e+308	0	0	0	JOKZ01000014	20414	21107	-1.79769e+308	-1.79769e+308	0
THAR02_00862	0	0	0	1	NaN	0	NaN	NaN	NaN	0	NaN	NaN	0	1	0	1	1	0	-1.79769e+308	-1.79769e+308	0	0	0	JOKZ01000014	21826	23569	-1.79769e+308	-1.79769e+308	0	0	-1.79769e+308	-1.79769e+308	0	0	0	JOKZ01000014	21826	23569	-1.79769e+308	-1.79769e+308	0
THAR02_00863	0	0	0	1	NaN	0	NaN	NaN	NaN	0	NaN	NaN	0	1	0	1	1	0	-1.79769e+308	-1.79769e+308	0	0	0	JOKZ01000014	24433	25959	-1.79769e+308	-1.79769e+308	0	0	-1.79769e+308	-1.79769e+308	0	0	0	JOKZ01000014	24433	25959	-1.79769e+308	-1.79769e+308	0
THAR02_00864	0	0	0	1	NaN	0	NaN	NaN	NaN	0	NaN	NaN	0	1	0	1	1	0	-1.79769e+308	-1.79769e+308	0	0	0	JOKZ01000014	26001	27346	-1.79769e+308	-1.79769e+308	0	0	-1.79769e+308	-1.79769e+308	0	0	0	JOKZ01000014	26001	27346	-1.79769e+308	-1.79769e+308	0
THAR02_00865	0	0	0	1	NaN	0	NaN	NaN	NaN	0	NaN	NaN	0	1	0	1	1	0	-1.79769e+308	-1.79769e+308	0	0	0	JOKZ01000014	30565	31020	-1.79769e+308	-1.79769e+308	0	0	-1.79769e+308	-1.79769e+308	0	0	0	JOKZ01000014	30565	31020	-1.79769e+308	-1.79769e+308	0
THAR02_00866	0	0	0	1	NaN	0	NaN	NaN	NaN	0	NaN	NaN	0	1	0	1	1	0	-1.79769e+308	-1.79769e+308	0	0	0	JOKZ01000014	32175	34199	-1.79769e+308	-1.79769e+308	0	0	-1.79769e+308	-1.79769e+308	0	0	0	JOKZ01000014	32175	34199	-1.79769e+308	-1.79769e+308	0
THAR02_00867	0	0	0	1	NaN	0	NaN	NaN	NaN	0	NaN	NaN	0	1	0	1	1	0	-1.79769e+308	-1.79769e+308	0	0	0	JOKZ01000014	35566	37454	-1.79769e+308	-1.79769e+308	0	0	-1.79769e+308	-1.79769e+308	0	0	0	JOKZ01000014	35566	37454	-1.79769e+308	-1.79769e+308	0
THAR02_00868	0	0	0	1	NaN	0	NaN	NaN	NaN	0	NaN	NaN	0	1	0	1	1	0	-1.79769e+308	-1.79769e+308	0	0	0	JOKZ01000014	38680	40690	-1.79769e+308	-1.79769e+308	0	0	-1.79769e+308	-1.79769e+308	0	0	0	JOKZ01000014	38680	40690	-1.79769e+308	-1.79769e+308	0
THAR02_00869	0	0	0	1	NaN	0	NaN	NaN	NaN	0	NaN	NaN	0	1	0	1	1	0	-1.79769e+308	-1.79769e+308	0	0	0	JOKZ01000014	42066	43130	-1.79769e+308	-1.79769e+308	0	0	-1.79769e+308	-1.79769e+308	0	0	0	JOKZ01000014	42066	43130	-1.79769e+308	-1.79769e+308	0
THAR02_00870	0	0	0	1	NaN	0	NaN	NaN	NaN	0	NaN	NaN	0	1	0	1	1	0	-1.79769e+308	-1.79769e+308	0	0	0	JOKZ01000014	43361	44311	-1.79769e+308	-1.79769e+308	0	0	-1.79769e+308	-1.79769e+308	0	0	0	JOKZ01000014	43361	44311	-1.79769e+308	-1.79769e+308	0
THAR02_00871	0	0	0	1	NaN	0	NaN	NaN	NaN	0	NaN	NaN	0	1	0	1	1	0	-1.79769e+308	-1.79769e+308	0	0	0	JOKZ01000014	45258	47147	-1.79769e+308	-1.79769e+308	0	0	-1.79769e+308	-1.79769e+308	0	0	0	JOKZ01000014	45258	47147	-1.79769e+308	-1.79769e+308	0
THAR02_00872	0	0	0	1	NaN	0	NaN	NaN	NaN	0	NaN	NaN	0	1	0	1	1	0	-1.79769e+308	-1.79769e+308	0	0	0	JOKZ01000014	50539	54372	-1.79769e+308	-1.79769e+308	0	0	-1.79769e+308	-1.79769e+308	0	0	0	JOKZ01000014	50539	54372	-1.79769e+308	-1.79769e+308	0
THAR02_00873	0	0	0	1	NaN	0	NaN	NaN	NaN	0	NaN	NaN	0	1	0	1	1	0	-1.79769e+308	-1.79769e+308	0	0	0	JOKZ01000014	55075	56525	-1.79769e+308	-1.79769e+308	0	0	-1.79769e+308	-1.79769e+308	0	0	0	JOKZ01000014	55075	56525	-1.79769e+308	-1.79769e+308	0
THAR02_00874	0	0	0	1	NaN	0	NaN	NaN	NaN	0	NaN	NaN	0	1	0	1	1	0	-1.79769e+308	-1.79769e+308	0	0	0	JOKZ01000014	57144	58066	-1.79769e+308	-1.79769e+308	0	0	-1.79769e+308	-1.79769e+308	0	0	0	JOKZ01000014	57144	58066	-1.79769e+308	-1.79769e+308	0
THAR02_00875	0	0	0	1	NaN	0	NaN	NaN	NaN	0	NaN	NaN	0	1	0	1	1	0	-1.79769e+308	-1.79769e+308	0	0	0	JOKZ01000014	58828	59496	-1.79769e+308	-1.79769e+308	0	0	-1.79769e+308	-1.79769e+308	0	0	0	JOKZ01000014	58828	59496	-1.79769e+308	-1.79769e+308	0
THAR02_00876	4.75641	4.75641	4.75641	1.79769e+308	1.79769e+308	0	1.79769e+308	0	NaN	0	NaN	NaN	6.19652e-06	1.79769e+308	2.53164	0.0113531	1	0	-1.79769e+308	-1.79769e+308	0	0	0	JOKZ01000014	62171	63529	-1.79769e+308	-1.79769e+308	0	4.75641	-1.79769e+308	2.24987	1	1	4.75641	JOKZ01000014	62171	63529	-1.79769e+308	2.24987	4.75641
THAR02_00877	0	0	0	1	NaN	0	NaN	NaN	NaN	0	NaN	NaN	0	1	0	1	1	0	-1.79769e+308	-1.79769e+308	0	0	0	JOKZ01000014	63579	64115	-1.79769e+308	-1.79769e+308	0	0	-1.79769e+308	-1.79769e+308	0	0	0	JOKZ01000014	63579	64115	-1.79769e+308	-1.79769e+308	0
THAR02_00878	0	0	0	1	NaN	0	NaN	NaN	NaN	0	NaN	NaN	0	1	0	1	1	0	-1.79769e+308	-1.79769e+308	0	0	0	JOKZ01000014	64709	65749	-1.79769e+308	-1.79769e+308	0	0	-1.79769e+308	-1.79769e+308	0	0	0	JOKZ01000014	64709	65749	-1.79769e+308	-1.79769e+308	0
THAR02_00879	0	0	0	1	NaN	0	NaN	NaN	NaN	0	NaN	NaN	0	1	0	1	1	0	-1.79769e+308	-1.79769e+308	0	0	0	JOKZ01000014	67263	68796	-1.79769e+308	-1.79769e+308	0	0	-1.79769e+308	-1.79769e+308	0	0	0	JOKZ01000014	67263	68796	-1.79769e+308	-1.79769e+308	0
THAR02_00880	0	0	0	1	NaN	0	NaN	NaN	NaN	0	NaN	NaN	0	1	0	1	1	0	-1.79769e+308	-1.79769e+308	0	0	0	JOKZ01000014	69696	71031	-1.79769e+308	-1.79769e+308	0	0	-1.79769e+308	-1.79769e+308	0	0	0	JOKZ01000014	69696	71031	-1.79769e+308	-1.79769e+308	0
THAR02_00881	0	0	0	1	NaN	0	NaN	NaN	NaN	0	NaN	NaN	0	1	0	1	1	0	-1.79769e+308	-1.79769e+308	0	0	0	JOKZ01000014	71485	72419	-1.79769e+308	-1.79769e+308	0	0	-1.79769e+308	-1.79769e+308	0	0	0	JOKZ01000014	71485	72419	-1.79769e+308	-1.79769e+308	0
THAR02_00882	0	0	0	1	NaN	0	NaN	NaN	NaN	0	NaN	NaN	0	1	0	1	1	0	-1.79769e+308	-1.79769e+308	0	0	0	JOKZ01000014	72717	73681	-1.79769e+308	-1.79769e+308	0	0	-1.79769e+308	-1.79769e+308	0	0	0	JOKZ01000014	72717	73681	-1.79769e+308	-1.79769e+308	0
THAR02_00883	0	0	0	1	NaN	0	NaN	NaN	NaN	0	NaN	NaN	0	1	0	1	1	0	-1.79769e+308	-1.79769e+308	0	0	0	JOKZ01000014	75263	76992	-1.79769e+308	-1.79769e+308	0	0	-1.79769e+308	-1.79769e+308	0	0	0	JOKZ01000014	75263	76992	-1.79769e+308	-1.79769e+308	0
THAR02_00884	0	0	0	1	NaN	0	NaN	NaN	NaN	0	NaN	NaN	0	1	0	1	1	0	-1.79769e+308	-1.79769e+308	0	0	0	JOKZ01000014	77359	79005	-1.79769e+308	-1.79769e+308	0	0	-1.79769e+308	-1.79769e+308	0	0	0	JOKZ01000014	77359	79005	-1.79769e+308	-1.79769e+308	0
THAR02_00885	0	0	0	1	NaN	0	NaN	NaN	NaN	0	NaN	NaN	0	1	0	1	1	0	-1.79769e+308	-1.79769e+308	0	0	0	JOKZ01000014	81997	83162	-1.79769e+308	-1.79769e+308	0	0	-1.79769e+308	-1.79769e+308	0	0	0	JOKZ01000014	81997	83162	-1.79769e+308	-1.79769e+308	0
THAR02_00886	0	0	0	1	NaN	0	NaN	NaN	NaN	0	NaN	NaN	0	1	0	1	1	0	-1.79769e+308	-1.79769e+308	0	0	0	JOKZ01000014	83594	84706	-1.79769e+308	-1.79769e+308	0	0	-1.79769e+308	-1.79769e+308	0	0	0	JOKZ01000014	83594	84706	-1.79769e+308	-1.79769e+308	0
THAR02_00887	0	0	0	1	NaN	0	NaN	NaN	NaN	0	NaN	NaN	0	1	0	1	1	0	-1.79769e+308	-1.79769e+308	0	0	0	JOKZ01000014	86433	87917	-1.79769e+308	-1.79769e+308	0	0	-1.79769e+308	-1.79769e+308	0	0	0	JOKZ01000014	86433	87917	-1.79769e+308	-1.79769e+308	0
THAR02_00888	0	0	0	1	NaN	0	NaN	NaN	NaN	0	NaN	NaN	0	1	0	1	1	0	-1.79769e+308	-1.79769e+308	0	0	0	JOKZ01000014	89376	90397	-1.79769e+308	-1.79769e+308	0	0	-1.79769e+308	-1.79769e+308	0	0	0	JOKZ01000014	89376	90397	-1.79769e+308	-1.79769e+308	0
THAR02_00889	0	0	0	1	NaN	0	NaN	NaN	NaN	0	NaN	NaN	0	1	0	1	1	0	-1.79769e+308	-1.79769e+308	0	0	0	JOKZ01000014	91516	92613	-1.79769e+308	-1.79769e+308	0	0	-1.79769e+308	-1.79769e+308	0	0	0	JOKZ01000014	91516	92613	-1.79769e+308	-1.79769e+308	0
THAR02_00890	5.4849	5.4849	5.4849	1.79769e+308	1.79769e+308	0	1.79769e+308	0	NaN	0	NaN	NaN	7.14558e-06	1.79769e+308	2.71861	0.00655572	1	0	-1.79769e+308	-1.79769e+308	0	0	0	JOKZ01000014	92905	95261	-1.79769e+308	-1.79769e+308	0	5.4849	-1.79769e+308	2.45547	2	2	5.4849	JOKZ01000014	92905	95261	-1.79769e+308	2.45547	5.4849
THAR02_00891	114.182	114.182	-114.182	-11.5457	3.52928	3.52928	-3.52928	-2.02696	3.79768	3.79768	-3.79768	-2.2316	-0.000106756	-8.56834	-8.16194	3.33067e-16	3.8296e-12	125.01	6.8812	6.9659	17	17	125.01	JOKZ01000014	96698	99085	6.8812	6.9659	125.01	10.8274	3.08352	3.43661	4	4	10.8274	JOKZ01000014	96698	99085	3.08352	3.43661	10.8274
THAR02_00892	0	0	0	1	NaN	0	NaN	NaN	NaN	0	NaN	NaN	0	1	0	1	1	0	-1.79769e+308	-1.79769e+308	0	0	0	JOKZ01000014	104016	104603	-1.79769e+308	-1.79769e+308	0	0	-1.79769e+308	-1.79769e+308	0	0	0	JOKZ01000014	104016	104603	-1.79769e+308	-1.79769e+308	0
THAR02_00893	0	0	0	1	NaN	0	NaN	NaN	NaN	0	NaN	NaN	0	1	0	1	1	0	-1.79769e+308	-1.79769e+308	0	0	0	JOKZ01000014	105061	105629	-1.79769e+308	-1.79769e+308	0	0	-1.79769e+308	-1.79769e+308	0	0	0	JOKZ01000014	105061	105629	-1.79769e+308	-1.79769e+308	0
THAR02_00894	0	0	0	1	NaN	0	NaN	NaN	NaN	0	NaN	NaN	0	1	0	1	1	0	-1.79769e+308	-1.79769e+308	0	0	0	JOKZ01000014	107790	108512	-1.79769e+308	-1.79769e+308	0	0	-1.79769e+308	-1.79769e+308	0	0	0	JOKZ01000014	107790	108512	-1.79769e+308	-1.79769e+308	0
THAR02_00895	44.6406	44.6406	44.6406	1.79769e+308	1.79769e+308	0	1.79769e+308	0	1.79769e+308	0	1.79769e+308	0	5.81565e-05	1.79769e+308	7.75589	8.88178e-15	1.02123e-10	0	-1.79769e+308	-1.79769e+308	0	0	0	JOKZ01000014	109155	109878	-1.79769e+308	-1.79769e+308	0	44.6406	5.4279	5.48028	5	5	44.6406	JOKZ01000014	109155	109878	5.4279	5.48028	44.6406
THAR02_00896	0	0	0	1	NaN	0	NaN	NaN	NaN	0	NaN	NaN	0	1	0	1	1	0	-1.79769e+308	-1.79769e+308	0	0	0	JOKZ01000014	111643	112577	-1.79769e+308	-1.79769e+308	0	0	-1.79769e+308	-1.79769e+308	0	0	0	JOKZ01000014	111643	112577	-1.79769e+308	-1.79769e+308	0
THAR02_00897	20.0278	20.0278	20.0278	1.79769e+308	1.79769e+308	0	1.79769e+308	0	1.79769e+308	0	1.79769e+308	0	2.60916e-05	1.79769e+308	5.19493	2.04793e-07	0.00235471	0	-1.79769e+308	-1.79769e+308	0	0	0	JOKZ01000014	113046	114336	-1.79769e+308	-1.79769e+308	0	20.0278	4.18163	4.32393	4	4	20.0278	JOKZ01000014	113046	114336	4.18163	4.32393	20.0278
THAR02_00898	0	0	0	1	NaN	0	NaN	NaN	NaN	0	NaN	NaN	0	1	0	1	1	0	-1.79769e+308	-1.79769e+308	0	0	0	JOKZ01000014	115380	116432	-1.79769e+308	-1.79769e+308	0	0	-1.79769e+308	-1.79769e+308	0	0	0	JOKZ01000014	115380	116432	-1.79769e+308	-1.79769e+308	0
THAR02_00899	0	0	0	1	NaN	0	NaN	NaN	NaN	0	NaN	NaN	0	1	0	1	1	0	-1.79769e+308	-1.79769e+308	0	0	0	JOKZ01000014	119199	120263	-1.79769e+308	-1.79769e+308	0	0	-1.79769e+308	-1.79769e+308	0	0	0	JOKZ01000014	119199	120263	-1.79769e+308	-1.79769e+308	0
THAR02_00900	0	0	0	1	NaN	0	NaN	NaN	NaN	0	NaN	NaN	0	1	0	1	1	0	-1.79769e+308	-1.79769e+308	0	0	0	JOKZ01000014	121089	122051	-1.79769e+308	-1.79769e+308	0	0	-1.79769e+308	-1.79769e+308	0	0	0	JOKZ01000014	121089	122051	-1.79769e+308	-1.79769e+308	0
THAR02_00901	0	0	0	1	NaN	0	NaN	NaN	NaN	0	NaN	NaN	0	1	0	1	1	0	-1.79769e+308	-1.79769e+308	0	0	0	JOKZ01000014	123145	125660	-1.79769e+308	-1.79769e+308	0	0	-1.79769e+308	-1.79769e+308	0	0	0	JOKZ01000014	123145	125660	-1.79769e+308	-1.79769e+308	0
THAR02_00902	0	0	0	1	NaN	0	NaN	NaN	NaN	0	NaN	NaN	0	1	0	1	1	0	-1.79769e+308	-1.79769e+308	0	0	0	JOKZ01000014	125917	127329	-1.79769e+308	-1.79769e+308	0	0	-1.79769e+308	-1.79769e+308	0	0	0	JOKZ01000014	125917	127329	-1.79769e+308	-1.79769e+308	0
THAR02_00903	13.1537	13.1537	-13.1537	-1.79769e+308	1.79769e+308	0	-1.79769e+308	0	1.79769e+308	0	-1.79769e+308	0	-1.27173e-05	-1.79769e+308	-3.12438	0.00178179	1	13.1537	3.86452	3.7174	0	1	13.1537	JOKZ01000014	128184	129570	3.86452	3.7174	13.1537	0	-1.79769e+308	-1.79769e+308	0	0	0	JOKZ01000014	128184	129570	-1.79769e+308	-1.79769e+308	0
THAR02_00904	0	0	0	1	NaN	0	NaN	NaN	NaN	0	NaN	NaN	0	1	0	1	1	0	-1.79769e+308	-1.79769e+308	0	0	0	JOKZ01000014	130252	132398	-1.79769e+308	-1.79769e+308	0	0	-1.79769e+308	-1.79769e+308	0	0	0	JOKZ01000014	130252	132398	-1.79769e+308	-1.79769e+308	0
THAR02_00905	0	0	0	1	NaN	0	NaN	NaN	NaN	0	NaN	NaN	0	1	0	1	1	0	-1.79769e+308	-1.79769e+308	1	2	0	JOKZ01000014	134211	135679	-1.79769e+308	-1.79769e+308	0	0	-1.79769e+308	-1.79769e+308	0	0	0	JOKZ01000014	134211	135679	-1.79769e+308	-1.79769e+308	0
THAR02_00906	0	0	0	1	NaN	0	NaN	NaN	NaN	0	NaN	NaN	0	1	0	1	1	0	-1.79769e+308	-1.79769e+308	0	0	0	JOKZ01000014	136885	138927	-1.79769e+308	-1.79769e+308	0	0	-1.79769e+308	-1.79769e+308	0	0	0	JOKZ01000014	136885	138927	-1.79769e+308	-1.79769e+308	0
THAR02_00907	0	0	0	1	NaN	0	NaN	NaN	NaN	0	NaN	NaN	0	1	0	1	1	0	-1.79769e+308	-1.79769e+308	0	0	0	JOKZ01000014	139431	140607	-1.79769e+308	-1.79769e+308	0	0	-1.79769e+308	-1.79769e+308	0	0	0	JOKZ01000014	139431	140607	-1.79769e+308	-1.79769e+308	0
THAR02_00908	0	0	0	1	NaN	0	NaN	NaN	NaN	0	NaN	NaN	0	1	0	1	1	0	-1.79769e+308	-1.79769e+308	0	0	0	JOKZ01000014	141337	142980	-1.79769e+308	-1.79769e+308	0	0	-1.79769e+308	-1.79769e+308	0	0	0	JOKZ01000014	141337	142980	-1.79769e+308	-1.79769e+308	0
THAR02_00909	0	0	0	1	NaN	0	NaN	NaN	NaN	0	NaN	NaN	0	1	0	1	1	0	-1.79769e+308	-1.79769e+308	0	0	0	JOKZ01000014	143115	144077	-1.79769e+308	-1.79769e+308	0	0	-1.79769e+308	-1.79769e+308	0	0	0	JOKZ01000014	143115	144077	-1.79769e+308	-1.79769e+308	0
THAR02_00910	0	0	0	1	NaN	0	NaN	NaN	NaN	0	NaN	NaN	0	1	0	1	1	0	-1.79769e+308	-1.79769e+308	0	0	0	JOKZ01000014	144786	146065	-1.79769e+308	-1.79769e+308	0	0	-1.79769e+308	-1.79769e+308	0	0	0	JOKZ01000014	144786	146065	-1.79769e+308	-1.79769e+308	0
THAR02_00911	0	0	0	1	NaN	0	NaN	NaN	NaN	0	NaN	NaN	0	1	0	1	1	0	-1.79769e+308	-1.79769e+308	0	0	0	JOKZ01000014	146740	148326	-1.79769e+308	-1.79769e+308	0	0	-1.79769e+308	-1.79769e+308	0	0	0	JOKZ01000014	146740	148326	-1.79769e+308	-1.79769e+308	0
THAR02_00912	0	0	0	1	NaN	0	NaN	NaN	NaN	0	NaN	NaN	0	1	0	1	1	0	-1.79769e+308	-1.79769e+308	0	0	0	JOKZ01000014	149398	151405	-1.79769e+308	-1.79769e+308	0	0	-1.79769e+308	-1.79769e+308	0	0	0	JOKZ01000014	149398	151405	-1.79769e+308	-1.79769e+308	0
THAR02_00913	0	0	0	1	NaN	0	NaN	NaN	NaN	0	NaN	NaN	0	1	0	1	1	0	-1.79769e+308	-1.79769e+308	0	0	0	JOKZ01000014	152601	153900	-1.79769e+308	-1.79769e+308	0	0	-1.79769e+308	-1.79769e+308	0	0	0	JOKZ01000014	152601	153900	-1.79769e+308	-1.79769e+308	0
THAR02_00914	0	0	0	1	NaN	0	NaN	NaN	NaN	0	NaN	NaN	0	1	0	1	1	0	-1.79769e+308	-1.79769e+308	0	0	0	JOKZ01000014	154731	156171	-1.79769e+308	-1.79769e+308	0	0	-1.79769e+308	-1.79769e+308	0	0	0	JOKZ01000014	154731	156171	-1.79769e+308	-1.79769e+308	0
THAR02_00915	0	0	0	1	NaN	0	NaN	NaN	NaN	0	NaN	NaN	0	1	0	1	1	0	-1.79769e+308	-1.79769e+308	0	0	0	JOKZ01000014	157269	161563	-1.79769e+308	-1.79769e+308	0	0	-1.79769e+308	-1.79769e+308	0	0	0	JOKZ01000014	157269	161563	-1.79769e+308	-1.79769e+308	0
THAR02_00916	20.5859	20.5859	20.5859	1.79769e+308	1.79769e+308	0	1.79769e+308	0	1.79769e+308	0	1.79769e+308	0	2.68187e-05	1.79769e+308	5.26682	1.38808e-07	0.00159601	0	-1.79769e+308	-1.79769e+308	0	0	0	JOKZ01000014	164570	165511	-1.79769e+308	-1.79769e+308	0	20.5859	4.23604	4.36358	3	3	20.5859	JOKZ01000014	164570	165511	4.23604	4.36358	20.5859
THAR02_00917	4.04996	4.04996	-4.04996	-1.41101	0.496732	0.496732	-0.496732	-1.1505	1.16812	1.16812	-1.16812	-1.42156	-6.05242e-07	-1.04715	-0.110644	0.911899	1	13.9036	3.93908	3.79738	1	1	13.9036	JOKZ01000014	170585	171896	3.93908	3.79738	13.9036	9.85359	2.77096	3.30065	2	2	9.85359	JOKZ01000014	170585	171896	2.77096	3.30065	9.85359
THAR02_00918	20.6834	20.6834	-20.6834	-1.79769e+308	1.79769e+308	0	-1.79769e+308	0	1.79769e+308	0	-1.79769e+308	0	-1.99971e-05	-1.79769e+308	-3.91789	8.93292e-05	1	20.6834	4.47662	4.3704	1	1	20.6834	JOKZ01000014	173163	174130	4.47662	4.3704	20.6834	0	-1.79769e+308	-1.79769e+308	0	0	0	JOKZ01000014	173163	174130	-1.79769e+308	-1.79769e+308	0
THAR02_00919	0	0	0	1	NaN	0	NaN	NaN	NaN	0	NaN	NaN	0	1	0	1	1	0	-1.79769e+308	-1.79769e+308	0	0	0	JOKZ01000014	174340	176165	-1.79769e+308	-1.79769e+308	0	0	-1.79769e+308	-1.79769e+308	0	0	0	JOKZ01000014	174340	176165	-1.79769e+308	-1.79769e+308	0
THAR02_00920	10.8003	10.8003	10.8003	1.79769e+308	1.79769e+308	0	1.79769e+308	0	1.79769e+308	0	1.79769e+308	0	1.40703e-05	1.79769e+308	3.81487	0.000136254	1	0	-1.79769e+308	-1.79769e+308	0	0	0	JOKZ01000015	25	1221	-1.79769e+308	-1.79769e+308	0	10.8003	3.08008	3.43299	2	2	10.8003	JOKZ01000015	25	1221	3.08008	3.43299	10.8003
THAR02_00921	6.78425	6.78425	6.78425	2.04428	1.0316	1.0316	1.0316	1.38212	0.500172	0.500172	0.500172	1.16341	1.10209e-05	2.75464	2.20814	0.0272344	1	6.49655	3.06093	2.69967	1	1	6.49655	JOKZ01000015	2569	5975	3.06093	2.69967	6.49655	13.2808	3.5611	3.73127	7	7	13.2808	JOKZ01000015	2569	5975	3.5611	3.73127	13.2808
THAR02_00922	0	0	0	1	NaN	0	NaN	NaN	NaN	0	NaN	NaN	0	1	0	1	1	0	-1.79769e+308	-1.79769e+308	0	0	0	JOKZ01000015	8859	10359	-1.79769e+308	-1.79769e+308	0	0	-1.79769e+308	-1.79769e+308	0	0	0	JOKZ01000015	8859	10359	-1.79769e+308	-1.79769e+308	0
THAR02_00923	31.8955	31.8955	-31.8955	-8.14989	3.02678	3.02678	-3.02678	-2.403	1.79769e+308	0	-1.79769e+308	0	-2.93385e-05	-6.04824	-4.09179	4.28056e-05	0.492179	36.3565	5.23801	5.18414	3	3	36.3565	JOKZ01000015	10783	12231	5.23801	5.18414	36.3565	4.46098	-1.79769e+308	2.15736	1	1	4.46098	JOKZ01000015	10783	12231	-1.79769e+308	2.15736	4.46098
THAR02_00924	425.745	425.745	-425.745	-7.31044	2.86996	2.86996	-2.86996	-1.47234	2.66747	2.66747	-2.66747	-1.43786	-0.000388953	-5.42526	-14.6386	0	0	493.211	8.75949	8.94606	53	53	493.211	JOKZ01000015	12572	14583	8.75949	8.94606	493.211	67.4667	6.09202	6.0761	21	21	67.4667	JOKZ01000015	12572	14583	6.09202	6.0761	67.4667
THAR02_00925	172.055	172.055	-172.055	-1.97682	0.983185	0.983185	-0.983185	-1.13178	0.724674	0.724674	-0.724674	-1.0955	-0.000107173	-1.46705	-4.17097	3.03301e-05	0.348735	348.192	8.31268	8.44374	37	37	348.192	JOKZ01000015	15838	18149	8.31268	8.44374	348.192	176.137	7.588	7.46056	63	63	176.137	JOKZ01000015	15838	18149	7.588	7.46056	176.137
THAR02_00926	752.061	752.061	-752.061	-7.80952	2.96523	2.96523	-2.96523	-1.43689	2.6112	2.6112	-2.6112	-1.37988	-0.000690004	-5.79564	-19.7159	0	0	862.504	9.48501	9.75239	89	89	862.504	JOKZ01000015	22864	24970	9.48501	9.75239	862.504	110.443	6.87381	6.78715	36	36	110.443	JOKZ01000015	22864	24970	6.87381	6.78715	110.443
THAR02_00927	4.85318	4.85318	-4.85318	-1.11023	0.150861	0.150861	-0.150861	-1.02763	0.238585	0.238585	-0.238585	-1.04412	1.00988e-05	1.21369	0.933577	0.350522	1	48.8801	5.64634	5.61118	4	4	48.8801	JOKZ01000015	26764	28378	5.64634	5.61118	48.8801	44.027	5.40775	5.46032	11	11	44.027	JOKZ01000015	26764	28378	5.40775	5.46032	44.027
THAR02_00928	0	0	0	1	NaN	0	NaN	NaN	NaN	0	NaN	NaN	0	1	0	1	1	0	-1.79769e+308	-1.79769e+308	0	0	0	JOKZ01000015	28797	29594	-1.79769e+308	-1.79769e+308	0	0	-1.79769e+308	-1.79769e+308	0	0	0	JOKZ01000015	28797	29594	-1.79769e+308	-1.79769e+308	0
THAR02_00929	7.42984	7.42984	7.42984	1.79769e+308	1.79769e+308	0	1.79769e+308	0	NaN	0	NaN	NaN	9.67939e-06	1.79769e+308	3.16411	0.00155556	1	0	-1.79769e+308	-1.79769e+308	0	0	0	JOKZ01000015	30246	31115	-1.79769e+308	-1.79769e+308	0	7.42984	-1.79769e+308	2.89333	1	1	7.42984	JOKZ01000015	30246	31115	-1.79769e+308	2.89333	7.42984
THAR02_00930	36.4967	36.4967	36.4967	2.01009	1.00726	1.00726	1.00726	1.19463	0.995043	0.995043	0.995043	1.1903	5.96855e-05	2.70856	5.09963	3.40317e-07	0.00391297	36.1321	5.2287	5.17521	3	3	36.1321	JOKZ01000015	31615	33127	5.2287	5.17521	36.1321	72.6287	6.22375	6.18247	17	17	72.6287	JOKZ01000015	31615	33127	6.22375	6.18247	72.6287
THAR02_00931	0	0	0	1	NaN	0	NaN	NaN	NaN	0	NaN	NaN	0	1	0	1	1	0	-1.79769e+308	-1.79769e+308	0	0	0	JOKZ01000015	34105	34722	-1.79769e+308	-1.79769e+308	0	0	-1.79769e+308	-1.79769e+308	0	0	0	JOKZ01000015	34105	34722	-1.79769e+308	-1.79769e+308	0
THAR02_00932	30.9956	30.9956	30.9956	2.39267	1.25862	1.25862	1.25862	1.28118	1.12894	1.12894	1.12894	1.24667	4.78573e-05	3.22408	4.90742	9.22829e-07	0.0106107	22.2563	4.57682	4.47614	2	2	22.2563	JOKZ01000015	38395	39972	4.57682	4.47614	22.2563	53.2519	5.70576	5.73476	13	13	53.2519	JOKZ01000015	38395	39972	5.70576	5.73476	53.2519
THAR02_00933	2.74124	2.74124	-2.74124	-2.76841	1.46906	1.46906	-1.46906	-3.3231	1.79769e+308	0	-1.79769e+308	0	-2.12952e-06	-2.05451	-0.785081	0.432406	1	4.29135	2.69143	2.10143	1	1	4.29135	JOKZ01000015	43300	47469	2.69143	2.10143	4.29135	1.55011	-1.79769e+308	0.63237	1	1	1.55011	JOKZ01000015	43300	47469	-1.79769e+308	0.63237	1.55011
THAR02_00934	0	0	0	1	NaN	0	NaN	NaN	NaN	0	NaN	NaN	0	1	0	1	1	0	-1.79769e+308	-1.79769e+308	0	0	0	JOKZ01000015	48944	49264	-1.79769e+308	-1.79769e+308	0	0	-1.79769e+308	-1.79769e+308	0	0	0	JOKZ01000015	48944	49264	-1.79769e+308	-1.79769e+308	0
THAR02_00935	0	0	0	1	NaN	0	NaN	NaN	NaN	0	NaN	NaN	0	1	0	1	1	0	-1.79769e+308	-1.79769e+308	0	0	0	JOKZ01000015	55790	56176	-1.79769e+308	-1.79769e+308	0	0	-1.79769e+308	-1.79769e+308	0	0	0	JOKZ01000015	55790	56176	-1.79769e+308	-1.79769e+308	0
THAR02_00936	18.4098	18.4098	18.4098	1.12443	0.169194	0.169194	0.169194	1.02347	0.398766	0.398766	0.398766	1.05611	7.36891e-05	1.51515	3.70383	0.000212373	1	147.953	7.10654	7.209	16	16	147.953	JOKZ01000015	58411	60547	7.10654	7.209	147.953	166.363	7.5053	7.37819	55	55	166.363	JOKZ01000015	58411	60547	7.5053	7.37819	166.363
THAR02_00937	0	0	0	1	NaN	0	NaN	NaN	NaN	0	NaN	NaN	0	1	0	1	1	0	-1.79769e+308	-1.79769e+308	0	0	0	JOKZ01000015	61495	62271	-1.79769e+308	-1.79769e+308	0	0	-1.79769e+308	-1.79769e+308	0	0	0	JOKZ01000015	61495	62271	-1.79769e+308	-1.79769e+308	0
THAR02_00938	0	0	0	1	NaN	0	NaN	NaN	NaN	0	NaN	NaN	0	1	0	1	1	0	-1.79769e+308	-1.79769e+308	0	0	0	JOKZ01000015	63246	64013	-1.79769e+308	-1.79769e+308	0	0	-1.79769e+308	-1.79769e+308	0	0	0	JOKZ01000015	63246	64013	-1.79769e+308	-1.79769e+308	0
THAR02_00939	0	0	0	1	NaN	0	NaN	NaN	NaN	0	NaN	NaN	0	1	0	1	1	0	-1.79769e+308	-1.79769e+308	0	0	0	JOKZ01000015	64027	65064	-1.79769e+308	-1.79769e+308	0	0	-1.79769e+308	-1.79769e+308	0	0	0	JOKZ01000015	64027	65064	-1.79769e+308	-1.79769e+308	0
THAR02_00940	0	0	0	1	NaN	0	NaN	NaN	NaN	0	NaN	NaN	0	1	0	1	1	0	-1.79769e+308	-1.79769e+308	0	0	0	JOKZ01000015	65665	66593	-1.79769e+308	-1.79769e+308	0	0	-1.79769e+308	-1.79769e+308	0	0	0	JOKZ01000015	65665	66593	-1.79769e+308	-1.79769e+308	0
THAR02_00941	5.1629	5.1629	5.1629	1.79769e+308	1.79769e+308	0	1.79769e+308	0	NaN	0	NaN	NaN	6.72609e-06	1.79769e+308	2.6376	0.00834946	1	0	-1.79769e+308	-1.79769e+308	0	0	0	JOKZ01000015	67130	69633	-1.79769e+308	-1.79769e+308	0	5.1629	-1.79769e+308	2.36818	2	2	5.1629	JOKZ01000015	67130	69633	-1.79769e+308	2.36818	5.1629
THAR02_00942	0	0	0	1	NaN	0	NaN	NaN	NaN	0	NaN	NaN	0	1	0	1	1	0	-1.79769e+308	-1.79769e+308	0	0	0	JOKZ01000015	70326	71629	-1.79769e+308	-1.79769e+308	0	0	-1.79769e+308	-1.79769e+308	0	0	0	JOKZ01000015	70326	71629	-1.79769e+308	-1.79769e+308	0
THAR02_00943	0	0	0	1	NaN	0	NaN	NaN	NaN	0	NaN	NaN	0	1	0	1	1	0	-1.79769e+308	-1.79769e+308	0	0	0	JOKZ01000015	73884	74927	-1.79769e+308	-1.79769e+308	0	0	-1.79769e+308	-1.79769e+308	0	0	0	JOKZ01000015	73884	74927	-1.79769e+308	-1.79769e+308	0
THAR02_00944	9.21795	9.21795	-9.21795	-1.79769e+308	1.79769e+308	0	-1.79769e+308	0	1.79769e+308	0	-1.79769e+308	0	-8.91209e-06	-1.79769e+308	-2.61551	0.00890938	1	9.21795	3.41922	3.20445	1	1	9.21795	JOKZ01000015	79078	80982	3.41922	3.20445	9.21795	0	-1.79769e+308	-1.79769e+308	0	0	0	JOKZ01000015	79078	80982	-1.79769e+308	-1.79769e+308	0
THAR02_00945	0	0	0	1	NaN	0	NaN	NaN	NaN	0	NaN	NaN	0	1	0	1	1	0	-1.79769e+308	-1.79769e+308	0	0	0	JOKZ01000015	81202	82467	-1.79769e+308	-1.79769e+308	0	0	-1.79769e+308	-1.79769e+308	0	0	0	JOKZ01000015	81202	82467	-1.79769e+308	-1.79769e+308	0
THAR02_00946	27.081	27.081	27.081	1.56444	0.645644	0.645644	0.645644	1.11562	0.647389	0.647389	0.647389	1.11523	5.13989e-05	2.10805	4.12897	3.64398e-05	0.418985	47.9787	5.61845	5.58432	4	4	47.9787	JOKZ01000015	85611	87074	5.61845	5.58432	47.9787	75.0596	6.26584	6.22996	17	17	75.0596	JOKZ01000015	85611	87074	6.26584	6.22996	75.0596
THAR02_00947	0	0	0	1	NaN	0	NaN	NaN	NaN	0	NaN	NaN	0	1	0	1	1	0	-1.79769e+308	-1.79769e+308	0	0	0	JOKZ01000015	90209	91270	-1.79769e+308	-1.79769e+308	0	0	-1.79769e+308	-1.79769e+308	0	0	0	JOKZ01000015	90209	91270	-1.79769e+308	-1.79769e+308	0
THAR02_00948	0	0	0	1	NaN	0	NaN	NaN	NaN	0	NaN	NaN	0	1	0	1	1	0	-1.79769e+308	-1.79769e+308	0	0	0	JOKZ01000015	92367	94315	-1.79769e+308	-1.79769e+308	0	0	-1.79769e+308	-1.79769e+308	0	0	0	JOKZ01000015	92367	94315	-1.79769e+308	-1.79769e+308	0
THAR02_00949	11.2546	11.2546	11.2546	1.47973	0.56533	0.56533	0.56533	1.12419	0.401867	0.401867	0.401867	1.0865	2.25438e-05	1.9939	2.63364	0.00844739	1	23.4605	4.64612	4.55216	2	2	23.4605	JOKZ01000015	94413	96274	4.64612	4.55216	23.4605	34.7151	5.04799	5.11749	10	10	34.7151	JOKZ01000015	94413	96274	5.04799	5.11749	34.7151
THAR02_00950	24.2096	24.2096	24.2096	1.79769e+308	1.79769e+308	0	1.79769e+308	0	1.79769e+308	0	1.79769e+308	0	3.15396e-05	1.79769e+308	5.7116	1.11917e-08	0.000128682	0	-1.79769e+308	-1.79769e+308	0	0	0	JOKZ01000015	97589	98923	-1.79769e+308	-1.79769e+308	0	24.2096	4.49035	4.59751	5	5	24.2096	JOKZ01000015	97589	98923	4.49035	4.59751	24.2096
THAR02_00951	0	0	0	1	NaN	0	NaN	NaN	NaN	0	NaN	NaN	0	1	0	1	1	0	-1.79769e+308	-1.79769e+308	0	0	0	JOKZ01000015	104080	105222	-1.79769e+308	-1.79769e+308	0	0	-1.79769e+308	-1.79769e+308	0	0	0	JOKZ01000015	104080	105222	-1.79769e+308	-1.79769e+308	0
THAR02_00952	0.805538	0.805538	0.805538	1.79769e+308	1.79769e+308	0	1.79769e+308	0	NaN	0	NaN	NaN	1.04943e-06	1.79769e+308	1.04185	0.297482	1	0	-1.79769e+308	-1.79769e+308	0	0	0	JOKZ01000015	106294	146415	-1.79769e+308	-1.79769e+308	0	0.805538	-1.79769e+308	-0.311976	5	5	0.805538	JOKZ01000015	106294	146415	-1.79769e+308	-0.311976	0.805538
THAR02_00953	0	0	0	1	NaN	0	NaN	NaN	NaN	0	NaN	NaN	0	1	0	1	1	0	-1.79769e+308	-1.79769e+308	0	0	0	JOKZ01000015	160700	161705	-1.79769e+308	-1.79769e+308	0	0	-1.79769e+308	-1.79769e+308	0	0	0	JOKZ01000015	160700	161705	-1.79769e+308	-1.79769e+308	0
THAR02_00954	5.41285	5.41285	5.41285	1.32366	0.40453	0.40453	0.40453	1.09954	0.15476	0.15476	0.15476	1.03685	1.26702e-05	1.78361	1.81102	0.070137	1	16.724	4.20006	4.06385	1	1	16.724	JOKZ01000015	166272	167439	4.20006	4.06385	16.724	22.1368	4.35482	4.46838	4	4	22.1368	JOKZ01000015	166272	167439	4.35482	4.46838	22.1368
THAR02_00955	27.3961	27.3961	-27.3961	-4.57923	2.19511	2.19511	-2.19511	-1.74759	1.79769e+308	0	-1.79769e+308	0	-2.39156e-05	-3.39836	-3.26095	0.00111041	1	35.0503	5.18284	5.13135	3	3	35.0503	JOKZ01000015	168056	169744	5.18284	5.13135	35.0503	7.65418	-1.79769e+308	2.93625	2	2	7.65418	JOKZ01000015	168056	169744	-1.79769e+308	2.93625	7.65418
THAR02_00956	26.07	26.07	-26.07	-1.4762	0.561885	0.561885	-0.561885	-1.0973	0.556565	0.556565	-0.556565	-1.0968	-6.81284e-06	-1.09552	-0.521396	0.602091	1	80.8161	6.3064	6.33657	7	7	80.8161	JOKZ01000015	170002	171654	6.3064	6.33657	80.8161	54.7462	5.74983	5.77469	14	14	54.7462	JOKZ01000015	170002	171654	5.74983	5.77469	54.7462
THAR02_00957	8.58427	8.58427	8.58427	1.79769e+308	1.79769e+308	0	1.79769e+308	0	NaN	0	NaN	NaN	1.11834e-05	1.79769e+308	3.40106	0.000671251	1	0	-1.79769e+308	-1.79769e+308	0	0	0	JOKZ01000016	418	1923	-1.79769e+308	-1.79769e+308	0	8.58427	-1.79769e+308	3.1017	2	2	8.58427	JOKZ01000016	418	1923	-1.79769e+308	3.1017	8.58427
THAR02_00958	0	0	0	1	NaN	0	NaN	NaN	NaN	0	NaN	NaN	0	1	0	1	1	0	-1.79769e+308	-1.79769e+308	0	0	0	JOKZ01000016	2092	2760	-1.79769e+308	-1.79769e+308	0	0	-1.79769e+308	-1.79769e+308	0	0	0	JOKZ01000016	2092	2760	-1.79769e+308	-1.79769e+308	0
THAR02_00959	0	0	0	1	NaN	0	NaN	NaN	NaN	0	NaN	NaN	0	1	0	1	1	0	-1.79769e+308	-1.79769e+308	0	0	0	JOKZ01000016	4712	6220	-1.79769e+308	-1.79769e+308	0	0	-1.79769e+308	-1.79769e+308	0	0	0	JOKZ01000016	4712	6220	-1.79769e+308	-1.79769e+308	0
THAR02_00960	0	0	0	1	NaN	0	NaN	NaN	NaN	0	NaN	NaN	0	1	0	1	1	0	-1.79769e+308	-1.79769e+308	0	0	0	JOKZ01000016	7501	9087	-1.79769e+308	-1.79769e+308	0	0	-1.79769e+308	-1.79769e+308	0	0	0	JOKZ01000016	7501	9087	-1.79769e+308	-1.79769e+308	0
THAR02_00961	29.9257	29.9257	29.9257	1.79769e+308	1.79769e+308	0	1.79769e+308	0	1.79769e+308	0	1.79769e+308	0	3.89864e-05	1.79769e+308	6.3502	2.15034e-10	2.47246e-06	0	-1.79769e+308	-1.79769e+308	0	0	0	JOKZ01000016	9361	9792	-1.79769e+308	-1.79769e+308	0	29.9257	4.81851	4.90331	2	2	29.9257	JOKZ01000016	9361	9792	4.81851	4.90331	29.9257
THAR02_00962	0	0	0	1	NaN	0	NaN	NaN	NaN	0	NaN	NaN	0	1	0	1	1	0	-1.79769e+308	-1.79769e+308	0	0	0	JOKZ01000016	10734	11864	-1.79769e+308	-1.79769e+308	0	0	-1.79769e+308	-1.79769e+308	0	0	0	JOKZ01000016	10734	11864	-1.79769e+308	-1.79769e+308	0
THAR02_00963	0	0	0	1	NaN	0	NaN	NaN	NaN	0	NaN	NaN	0	1	0	1	1	0	-1.79769e+308	-1.79769e+308	0	0	0	JOKZ01000016	13354	14124	-1.79769e+308	-1.79769e+308	0	0	-1.79769e+308	-1.79769e+308	0	0	0	JOKZ01000016	13354	14124	-1.79769e+308	-1.79769e+308	0
THAR02_00964	33.4055	33.4055	33.4055	1.79769e+308	1.79769e+308	0	1.79769e+308	0	1.79769e+308	0	1.79769e+308	0	4.35197e-05	1.79769e+308	6.70925	1.95621e-11	2.24925e-07	0	-1.79769e+308	-1.79769e+308	0	0	0	JOKZ01000016	14773	15159	-1.79769e+308	-1.79769e+308	0	33.4055	4.99731	5.06201	2	2	33.4055	JOKZ01000016	14773	15159	4.99731	5.06201	33.4055
THAR02_00965	25.8827	25.8827	-25.8827	-3.63874	1.86344	1.86344	-1.86344	-1.5657	2.45101	2.45101	-2.45101	-1.88875	-2.17286e-05	-2.7004	-2.87028	0.00410107	1	35.6914	5.20884	5.15751	1	1	35.6914	JOKZ01000016	17379	18037	5.20884	5.15751	35.6914	9.80874	2.75783	3.29407	1	1	9.80874	JOKZ01000016	17379	18037	2.75783	3.29407	9.80874
THAR02_00966	0	0	0	1	NaN	0	NaN	NaN	NaN	0	NaN	NaN	0	1	0	1	1	0	-1.79769e+308	-1.79769e+308	0	0	0	JOKZ01000016	20960	22108	-1.79769e+308	-1.79769e+308	0	0	-1.79769e+308	-1.79769e+308	0	0	0	JOKZ01000016	20960	22108	-1.79769e+308	-1.79769e+308	0
THAR02_00967	0	0	0	1	NaN	0	NaN	NaN	NaN	0	NaN	NaN	0	1	0	1	1	0	-1.79769e+308	-1.79769e+308	0	0	0	JOKZ01000016	23399	24770	-1.79769e+308	-1.79769e+308	0	0	-1.79769e+308	-1.79769e+308	0	0	0	JOKZ01000016	23399	24770	-1.79769e+308	-1.79769e+308	0
THAR02_00968	0	0	0	1	NaN	0	NaN	NaN	NaN	0	NaN	NaN	0	1	0	1	1	0	-1.79769e+308	-1.79769e+308	0	0	0	JOKZ01000016	25902	26900	-1.79769e+308	-1.79769e+308	0	0	-1.79769e+308	-1.79769e+308	0	0	0	JOKZ01000016	25902	26900	-1.79769e+308	-1.79769e+308	0
THAR02_00969	0	0	0	1	NaN	0	NaN	NaN	NaN	0	NaN	NaN	0	1	0	1	1	0	-1.79769e+308	-1.79769e+308	0	0	0	JOKZ01000016	27700	28650	-1.79769e+308	-1.79769e+308	0	0	-1.79769e+308	-1.79769e+308	0	0	0	JOKZ01000016	27700	28650	-1.79769e+308	-1.79769e+308	0
THAR02_00970	33.8773	33.8773	33.8773	2.18647	1.1286	1.1286	1.1286	1.2334	1.05269	1.05269	1.05269	1.2143	5.3727e-05	2.94622	5.01897	5.19492e-07	0.00597312	28.5532	4.91219	4.83558	2	2	28.5532	JOKZ01000016	31614	32959	4.91219	4.83558	28.5532	62.4305	5.96489	5.96418	13	13	62.4305	JOKZ01000016	31614	32959	5.96489	5.96418	62.4305
THAR02_00971	10.8473	10.8473	-10.8473	-2.87613	1.52413	1.52413	-1.52413	-1.60207	1.79769e+308	0	-1.79769e+308	0	-8.54496e-06	-2.13445	-1.60834	0.107761	1	16.629	4.1937	4.05563	1	1	16.629	JOKZ01000016	33611	34728	4.1937	4.05563	16.629	5.78171	-1.79769e+308	2.5315	1	1	5.78171	JOKZ01000016	33611	34728	-1.79769e+308	2.5315	5.78171
THAR02_00972	12.9365	12.9365	12.9365	1.79769e+308	1.79769e+308	0	1.79769e+308	0	1.79769e+308	0	1.79769e+308	0	1.68534e-05	1.79769e+308	4.17515	2.97789e-05	0.342398	0	-1.79769e+308	-1.79769e+308	0	0	0	JOKZ01000016	38043	39541	-1.79769e+308	-1.79769e+308	0	12.9365	3.51426	3.69338	3	3	12.9365	JOKZ01000016	38043	39541	3.51426	3.69338	12.9365
THAR02_00973	0	0	0	1	NaN	0	NaN	NaN	NaN	0	NaN	NaN	0	1	0	1	1	0	-1.79769e+308	-1.79769e+308	0	0	0	JOKZ01000016	39934	41268	-1.79769e+308	-1.79769e+308	0	0	-1.79769e+308	-1.79769e+308	0	0	0	JOKZ01000016	39934	41268	-1.79769e+308	-1.79769e+308	0
THAR02_00974	34.6903	34.6903	34.6903	1.79769e+308	1.79769e+308	0	1.79769e+308	0	1.79769e+308	0	1.79769e+308	0	4.51936e-05	1.79769e+308	6.83706	8.08331e-12	9.29419e-08	0	-1.79769e+308	-1.79769e+308	0	0	0	JOKZ01000016	42317	43434	-1.79769e+308	-1.79769e+308	0	34.6903	5.04618	5.11646	6	6	34.6903	JOKZ01000016	42317	43434	5.04618	5.11646	34.6903
THAR02_00975	0	0	0	1	NaN	0	NaN	NaN	NaN	0	NaN	NaN	0	1	0	1	1	0	-1.79769e+308	-1.79769e+308	0	0	0	JOKZ01000016	46962	48452	-1.79769e+308	-1.79769e+308	0	0	-1.79769e+308	-1.79769e+308	0	0	0	JOKZ01000016	46962	48452	-1.79769e+308	-1.79769e+308	0
THAR02_00976	0	0	0	1	NaN	0	NaN	NaN	NaN	0	NaN	NaN	0	1	0	1	1	0	-1.79769e+308	-1.79769e+308	0	0	0	JOKZ01000016	49982	51846	-1.79769e+308	-1.79769e+308	0	0	-1.79769e+308	-1.79769e+308	0	0	0	JOKZ01000016	49982	51846	-1.79769e+308	-1.79769e+308	0
THAR02_00977	0	0	0	1	NaN	0	NaN	NaN	NaN	0	NaN	NaN	0	1	0	1	1	0	-1.79769e+308	-1.79769e+308	0	0	0	JOKZ01000016	54484	56353	-1.79769e+308	-1.79769e+308	0	0	-1.79769e+308	-1.79769e+308	0	0	0	JOKZ01000016	54484	56353	-1.79769e+308	-1.79769e+308	0
THAR02_00978	0	0	0	1	NaN	0	NaN	NaN	NaN	0	NaN	NaN	0	1	0	1	1	0	-1.79769e+308	-1.79769e+308	0	0	0	JOKZ01000016	56772	57590	-1.79769e+308	-1.79769e+308	0	0	-1.79769e+308	-1.79769e+308	0	0	0	JOKZ01000016	56772	57590	-1.79769e+308	-1.79769e+308	0
THAR02_00979	52.8408	52.8408	-52.8408	-2.27116	1.18343	1.18343	-1.18343	-1.22007	1.18136	1.18136	-1.18136	-1.22182	-3.71223e-05	-1.68549	-2.83667	0.00455861	1	94.4096	6.50704	6.56086	3	3	94.4096	JOKZ01000016	58023	58644	6.50704	6.56086	94.4096	41.5689	5.32568	5.37743	4	4	41.5689	JOKZ01000016	58023	58644	5.32568	5.37743	41.5689
THAR02_00980	0	0	0	1	NaN	0	NaN	NaN	NaN	0	NaN	NaN	0	1	0	1	1	0	-1.79769e+308	-1.79769e+308	0	0	0	JOKZ01000016	59316	60287	-1.79769e+308	-1.79769e+308	0	0	-1.79769e+308	-1.79769e+308	0	0	0	JOKZ01000016	59316	60287	-1.79769e+308	-1.79769e+308	0
THAR02_00981	0	0	0	1	NaN	0	NaN	NaN	NaN	0	NaN	NaN	0	1	0	1	1	0	-1.79769e+308	-1.79769e+308	0	0	0	JOKZ01000016	61624	62910	-1.79769e+308	-1.79769e+308	0	0	-1.79769e+308	-1.79769e+308	0	0	0	JOKZ01000016	61624	62910	-1.79769e+308	-1.79769e+308	0
THAR02_00982	0	0	0	1	NaN	0	NaN	NaN	NaN	0	NaN	NaN	0	1	0	1	1	0	-1.79769e+308	-1.79769e+308	0	0	0	JOKZ01000016	64033	65818	-1.79769e+308	-1.79769e+308	0	0	-1.79769e+308	-1.79769e+308	0	0	0	JOKZ01000016	64033	65818	-1.79769e+308	-1.79769e+308	0
THAR02_00983	63.8406	63.8406	-63.8406	-10.8665	3.44182	3.44182	-3.44182	-2.27765	1.79769e+308	0	-1.79769e+308	0	-5.95486e-05	-8.06432	-6.05544	1.40034e-09	1.61011e-05	70.3111	6.11012	6.13568	4	4	70.3111	JOKZ01000016	66275	67273	6.11012	6.13568	70.3111	6.47043	-1.79769e+308	2.69386	1	1	6.47043	JOKZ01000016	66275	67273	-1.79769e+308	2.69386	6.47043
THAR02_00984	0	0	0	1	NaN	0	NaN	NaN	NaN	0	NaN	NaN	0	1	0	1	1	0	-1.79769e+308	-1.79769e+308	0	0	0	JOKZ01000016	67779	68342	-1.79769e+308	-1.79769e+308	0	0	-1.79769e+308	-1.79769e+308	0	0	0	JOKZ01000016	67779	68342	-1.79769e+308	-1.79769e+308	0
THAR02_00985	0	0	0	1	NaN	0	NaN	NaN	NaN	0	NaN	NaN	0	1	0	1	1	0	-1.79769e+308	-1.79769e+308	0	0	0	JOKZ01000016	69215	71673	-1.79769e+308	-1.79769e+308	0	0	-1.79769e+308	-1.79769e+308	0	0	0	JOKZ01000016	69215	71673	-1.79769e+308	-1.79769e+308	0
THAR02_00986	0	0	0	1	NaN	0	NaN	NaN	NaN	0	NaN	NaN	0	1	0	1	1	0	-1.79769e+308	-1.79769e+308	0	0	0	JOKZ01000016	73049	76030	-1.79769e+308	-1.79769e+308	0	0	-1.79769e+308	-1.79769e+308	0	0	0	JOKZ01000016	73049	76030	-1.79769e+308	-1.79769e+308	0
THAR02_00987	0	0	0	1	NaN	0	NaN	NaN	NaN	0	NaN	NaN	0	1	0	1	1	0	-1.79769e+308	-1.79769e+308	0	0	0	JOKZ01000016	77730	80255	-1.79769e+308	-1.79769e+308	0	0	-1.79769e+308	-1.79769e+308	0	0	0	JOKZ01000016	77730	80255	-1.79769e+308	-1.79769e+308	0
THAR02_00988	0	0	0	1	NaN	0	NaN	NaN	NaN	0	NaN	NaN	0	1	0	1	1	0	-1.79769e+308	-1.79769e+308	0	0	0	JOKZ01000016	81125	82165	-1.79769e+308	-1.79769e+308	0	0	-1.79769e+308	-1.79769e+308	0	0	0	JOKZ01000016	81125	82165	-1.79769e+308	-1.79769e+308	0
THAR02_00989	0	0	0	1	NaN	0	NaN	NaN	NaN	0	NaN	NaN	0	1	0	1	1	0	-1.79769e+308	-1.79769e+308	0	0	0	JOKZ01000016	82407	83497	-1.79769e+308	-1.79769e+308	0	0	-1.79769e+308	-1.79769e+308	0	0	0	JOKZ01000016	82407	83497	-1.79769e+308	-1.79769e+308	0
THAR02_00990	0	0	0	1	NaN	0	NaN	NaN	NaN	0	NaN	NaN	0	1	0	1	1	0	-1.79769e+308	-1.79769e+308	0	0	0	JOKZ01000016	85376	86394	-1.79769e+308	-1.79769e+308	0	0	-1.79769e+308	-1.79769e+308	0	0	0	JOKZ01000016	85376	86394	-1.79769e+308	-1.79769e+308	0
THAR02_00991	0	0	0	1	NaN	0	NaN	NaN	NaN	0	NaN	NaN	0	1	0	1	1	0	-1.79769e+308	-1.79769e+308	0	0	0	JOKZ01000016	87234	88712	-1.79769e+308	-1.79769e+308	0	0	-1.79769e+308	-1.79769e+308	0	0	0	JOKZ01000016	87234	88712	-1.79769e+308	-1.79769e+308	0
THAR02_00992	0	0	0	1	NaN	0	NaN	NaN	NaN	0	NaN	NaN	0	1	0	1	1	0	-1.79769e+308	-1.79769e+308	0	0	0	JOKZ01000016	91161	93183	-1.79769e+308	-1.79769e+308	0	0	-1.79769e+308	-1.79769e+308	0	0	0	JOKZ01000016	91161	93183	-1.79769e+308	-1.79769e+308	0
THAR02_00993	0	0	0	1	NaN	0	NaN	NaN	NaN	0	NaN	NaN	0	1	0	1	1	0	-1.79769e+308	-1.79769e+308	0	0	0	JOKZ01000016	94911	96112	-1.79769e+308	-1.79769e+308	0	0	-1.79769e+308	-1.79769e+308	0	0	0	JOKZ01000016	94911	96112	-1.79769e+308	-1.79769e+308	0
THAR02_00994	0	0	0	1	NaN	0	NaN	NaN	NaN	0	NaN	NaN	0	1	0	1	1	0	-1.79769e+308	-1.79769e+308	0	0	0	JOKZ01000016	96448	97539	-1.79769e+308	-1.79769e+308	0	0	-1.79769e+308	-1.79769e+308	0	0	0	JOKZ01000016	96448	97539	-1.79769e+308	-1.79769e+308	0
THAR02_00995	0	0	0	1	NaN	0	NaN	NaN	NaN	0	NaN	NaN	0	1	0	1	1	0	-1.79769e+308	-1.79769e+308	0	0	0	JOKZ01000016	99053	100026	-1.79769e+308	-1.79769e+308	0	0	-1.79769e+308	-1.79769e+308	0	0	0	JOKZ01000016	99053	100026	-1.79769e+308	-1.79769e+308	0
THAR02_00996	0	0	0	1	NaN	0	NaN	NaN	NaN	0	NaN	NaN	0	1	0	1	1	0	-1.79769e+308	-1.79769e+308	0	0	0	JOKZ01000016	100397	102376	-1.79769e+308	-1.79769e+308	0	0	-1.79769e+308	-1.79769e+308	0	0	0	JOKZ01000016	100397	102376	-1.79769e+308	-1.79769e+308	0
THAR02_00997	0	0	0	1	NaN	0	NaN	NaN	NaN	0	NaN	NaN	0	1	0	1	1	0	-1.79769e+308	-1.79769e+308	0	0	0	JOKZ01000016	103665	104853	-1.79769e+308	-1.79769e+308	0	0	-1.79769e+308	-1.79769e+308	0	0	0	JOKZ01000016	103665	104853	-1.79769e+308	-1.79769e+308	0
THAR02_00998	0	0	0	1	NaN	0	NaN	NaN	NaN	0	NaN	NaN	0	1	0	1	1	0	-1.79769e+308	-1.79769e+308	0	0	0	JOKZ01000016	105231	106218	-1.79769e+308	-1.79769e+308	0	0	-1.79769e+308	-1.79769e+308	0	0	0	JOKZ01000016	105231	106218	-1.79769e+308	-1.79769e+308	0
THAR02_00999	0	0	0	1	NaN	0	NaN	NaN	NaN	0	NaN	NaN	0	1	0	1	1	0	-1.79769e+308	-1.79769e+308	0	0	0	JOKZ01000016	107809	110222	-1.79769e+308	-1.79769e+308	0	0	-1.79769e+308	-1.79769e+308	0	0	0	JOKZ01000016	107809	110222	-1.79769e+308	-1.79769e+308	0
THAR02_01000	0	0	0	1	NaN	0	NaN	NaN	NaN	0	NaN	NaN	0	1	0	1	1	0	-1.79769e+308	-1.79769e+308	0	0	0	JOKZ01000016	110912	112345	-1.79769e+308	-1.79769e+308	0	0	-1.79769e+308	-1.79769e+308	0	0	0	JOKZ01000016	110912	112345	-1.79769e+308	-1.79769e+308	0
THAR02_01001	0	0	0	1	NaN	0	NaN	NaN	NaN	0	NaN	NaN	0	1	0	1	1	0	-1.79769e+308	-1.79769e+308	0	0	0	JOKZ01000016	112792	114771	-1.79769e+308	-1.79769e+308	0	0	-1.79769e+308	-1.79769e+308	0	0	0	JOKZ01000016	112792	114771	-1.79769e+308	-1.79769e+308	0
THAR02_01002	2.87159	2.87159	2.87159	1.79769e+308	1.79769e+308	0	1.79769e+308	0	NaN	0	NaN	NaN	3.74103e-06	1.79769e+308	1.96709	0.0491733	1	0	-1.79769e+308	-1.79769e+308	0	0	0	JOKZ01000016	116361	118611	-1.79769e+308	-1.79769e+308	0	2.87159	-1.79769e+308	1.52185	1	1	2.87159	JOKZ01000016	116361	118611	-1.79769e+308	1.52185	2.87159
THAR02_01003	0	0	0	1	NaN	0	NaN	NaN	NaN	0	NaN	NaN	0	1	0	1	1	0	-1.79769e+308	-1.79769e+308	0	0	0	JOKZ01000016	119670	121814	-1.79769e+308	-1.79769e+308	0	0	-1.79769e+308	-1.79769e+308	0	0	0	JOKZ01000016	119670	121814	-1.79769e+308	-1.79769e+308	0
THAR02_01004	0	0	0	1	NaN	0	NaN	NaN	NaN	0	NaN	NaN	0	1	0	1	1	0	-1.79769e+308	-1.79769e+308	0	0	0	JOKZ01000016	121867	123701	-1.79769e+308	-1.79769e+308	0	0	-1.79769e+308	-1.79769e+308	0	0	0	JOKZ01000016	121867	123701	-1.79769e+308	-1.79769e+308	0
THAR02_01005	0	0	0	1	NaN	0	NaN	NaN	NaN	0	NaN	NaN	0	1	0	1	1	0	-1.79769e+308	-1.79769e+308	0	0	0	JOKZ01000016	124362	126449	-1.79769e+308	-1.79769e+308	0	0	-1.79769e+308	-1.79769e+308	0	0	0	JOKZ01000016	124362	126449	-1.79769e+308	-1.79769e+308	0
THAR02_01006	17.1004	17.1004	17.1004	1.79769e+308	1.79769e+308	0	1.79769e+308	0	1.79769e+308	0	1.79769e+308	0	2.2278e-05	1.79769e+308	4.80028	1.58441e-06	0.0182176	0	-1.79769e+308	-1.79769e+308	0	0	0	JOKZ01000016	127291	128046	-1.79769e+308	-1.79769e+308	0	17.1004	3.95183	4.09596	2	2	17.1004	JOKZ01000016	127291	128046	3.95183	4.09596	17.1004
THAR02_01007	0	0	0	1	NaN	0	NaN	NaN	NaN	0	NaN	NaN	0	1	0	1	1	0	-1.79769e+308	-1.79769e+308	0	0	0	JOKZ01000016	130983	132854	-1.79769e+308	-1.79769e+308	0	0	-1.79769e+308	-1.79769e+308	0	0	0	JOKZ01000016	130983	132854	-1.79769e+308	-1.79769e+308	0
THAR02_01008	3.55945	3.55945	3.55945	1.79769e+308	1.79769e+308	0	1.79769e+308	0	NaN	0	NaN	NaN	4.63715e-06	1.79769e+308	2.19005	0.0285209	1	0	-1.79769e+308	-1.79769e+308	0	0	0	JOKZ01000016	133100	134915	-1.79769e+308	-1.79769e+308	0	3.55945	-1.79769e+308	1.83165	1	1	3.55945	JOKZ01000016	133100	134915	-1.79769e+308	1.83165	3.55945
THAR02_01009	0	0	0	1	NaN	0	NaN	NaN	NaN	0	NaN	NaN	0	1	0	1	1	0	-1.79769e+308	-1.79769e+308	0	0	0	JOKZ01000016	137128	138108	-1.79769e+308	-1.79769e+308	0	0	-1.79769e+308	-1.79769e+308	0	0	0	JOKZ01000016	137128	138108	-1.79769e+308	-1.79769e+308	0
THAR02_01010	3.41647	3.41647	3.41647	1.79769e+308	1.79769e+308	0	1.79769e+308	0	NaN	0	NaN	NaN	4.45088e-06	1.79769e+308	2.14561	0.0319042	1	0	-1.79769e+308	-1.79769e+308	0	0	0	JOKZ01000016	138282	140173	-1.79769e+308	-1.79769e+308	0	3.41647	-1.79769e+308	1.77251	1	1	3.41647	JOKZ01000016	138282	140173	-1.79769e+308	1.77251	3.41647
THAR02_01011	0	0	0	1	NaN	0	NaN	NaN	NaN	0	NaN	NaN	0	1	0	1	1	0	-1.79769e+308	-1.79769e+308	0	0	0	JOKZ01000016	141301	142522	-1.79769e+308	-1.79769e+308	0	0	-1.79769e+308	-1.79769e+308	0	0	0	JOKZ01000016	141301	142522	-1.79769e+308	-1.79769e+308	0
THAR02_01012	0	0	0	1	NaN	0	NaN	NaN	NaN	0	NaN	NaN	0	1	0	1	1	0	-1.79769e+308	-1.79769e+308	0	0	0	JOKZ01000016	143015	147217	-1.79769e+308	-1.79769e+308	0	0	-1.79769e+308	-1.79769e+308	0	0	0	JOKZ01000016	143015	147217	-1.79769e+308	-1.79769e+308	0
THAR02_01013	0	0	0	1	NaN	0	NaN	NaN	NaN	0	NaN	NaN	0	1	0	1	1	0	-1.79769e+308	-1.79769e+308	0	0	0	JOKZ01000016	149581	150539	-1.79769e+308	-1.79769e+308	0	0	-1.79769e+308	-1.79769e+308	0	0	0	JOKZ01000016	149581	150539	-1.79769e+308	-1.79769e+308	0
THAR02_01014	0	0	0	1	NaN	0	NaN	NaN	NaN	0	NaN	NaN	0	1	0	1	1	0	-1.79769e+308	-1.79769e+308	0	0	0	JOKZ01000016	151029	153484	-1.79769e+308	-1.79769e+308	0	0	-1.79769e+308	-1.79769e+308	0	0	0	JOKZ01000016	151029	153484	-1.79769e+308	-1.79769e+308	0
THAR02_01015	0	0	0	1	NaN	0	NaN	NaN	NaN	0	NaN	NaN	0	1	0	1	1	0	-1.79769e+308	-1.79769e+308	0	0	0	JOKZ01000016	153555	155082	-1.79769e+308	-1.79769e+308	0	0	-1.79769e+308	-1.79769e+308	0	0	0	JOKZ01000016	153555	155082	-1.79769e+308	-1.79769e+308	0
THAR02_01016	4.72857	4.72857	4.72857	1.79769e+308	1.79769e+308	0	1.79769e+308	0	NaN	0	NaN	NaN	6.16025e-06	1.79769e+308	2.52422	0.0115956	1	0	-1.79769e+308	-1.79769e+308	0	0	0	JOKZ01000016	158744	161477	-1.79769e+308	-1.79769e+308	0	4.72857	-1.79769e+308	2.2414	2	2	4.72857	JOKZ01000016	158744	161477	-1.79769e+308	2.2414	4.72857
THAR02_01017	0	0	0	1	NaN	0	NaN	NaN	NaN	0	NaN	NaN	0	1	0	1	1	0	-1.79769e+308	-1.79769e+308	0	0	0	JOKZ01000016	162354	164810	-1.79769e+308	-1.79769e+308	0	0	-1.79769e+308	-1.79769e+308	0	0	0	JOKZ01000016	162354	164810	-1.79769e+308	-1.79769e+308	0
THAR02_01018	0	0	0	1	NaN	0	NaN	NaN	NaN	0	NaN	NaN	0	1	0	1	1	0	-1.79769e+308	-1.79769e+308	0	0	0	JOKZ01000016	165888	167751	-1.79769e+308	-1.79769e+308	0	0	-1.79769e+308	-1.79769e+308	0	0	0	JOKZ01000016	165888	167751	-1.79769e+308	-1.79769e+308	0
THAR02_01019	0	0	0	1	NaN	0	NaN	NaN	NaN	0	NaN	NaN	0	1	0	1	1	0	-1.79769e+308	-1.79769e+308	0	0	0	JOKZ01000016	168383	169270	-1.79769e+308	-1.79769e+308	0	0	-1.79769e+308	-1.79769e+308	0	0	0	JOKZ01000016	168383	169270	-1.79769e+308	-1.79769e+308	0
THAR02_01020	118.063	118.063	118.063	1.79769e+308	1.79769e+308	0	1.79769e+308	0	1.79769e+308	0	1.79769e+308	0	0.000153809	1.79769e+308	12.6134	0	0	0	-1.79769e+308	-1.79769e+308	0	0	0	JOKZ01000016	170486	171580	-1.79769e+308	-1.79769e+308	0	118.063	6.99172	6.88341	20	20	118.063	JOKZ01000016	170486	171580	6.99172	6.88341	118.063
THAR02_01021	9.66526	9.66526	-9.66526	-2.20133	1.13838	1.13838	-1.13838	-1.37843	1.79769e+308	0	-1.79769e+308	0	-6.64167e-06	-1.63366	-1.16609	0.243577	1	17.7107	4.26781	4.14655	4	4	17.7107	JOKZ01000017	8653	14276	4.26781	4.14655	17.7107	8.04547	-1.79769e+308	3.00818	7	7	8.04547	JOKZ01000017	8653	14276	-1.79769e+308	3.00818	8.04547
THAR02_01022	28.1021	28.1021	28.1021	1.70506	0.769823	0.769823	0.769823	1.14479	0.739625	0.739625	0.739625	1.13767	5.0001e-05	2.29754	4.29082	1.78018e-05	0.204686	39.8578	5.37261	5.31679	6	7	39.8578	JOKZ01000017	14780	18108	5.37261	5.31679	39.8578	67.9599	6.11223	6.08661	35	35	67.9599	JOKZ01000017	14780	18108	6.11223	6.08661	67.9599
THAR02_01023	27.7294	27.7294	27.7294	3.14127	1.65135	1.65135	1.65135	1.44693	1.45204	1.45204	1.45204	1.37793	4.04757e-05	4.2328	4.92484	8.44286e-07	0.0097076	12.95	3.8421	3.69488	1	1	12.95	JOKZ01000017	20539	22127	3.8421	3.69488	12.95	40.6794	5.29413	5.34623	10	10	40.6794	JOKZ01000017	20539	22127	5.29413	5.34623	40.6794
THAR02_01024	30.3825	30.3825	-30.3825	-1.67736	0.746196	0.746196	-0.746196	-1.13599	0.758592	0.758592	-0.758592	-1.13954	-1.43056e-05	-1.24481	-1.16321	0.244744	1	75.2365	6.19506	6.23336	5	5	75.2365	JOKZ01000017	23138	24434	6.19506	6.23336	75.2365	44.854	5.43647	5.48716	9	9	44.854	JOKZ01000017	23138	24434	5.43647	5.48716	44.854
THAR02_01025	0	0	0	1	NaN	0	NaN	NaN	NaN	0	NaN	NaN	0	1	0	1	1	0	-1.79769e+308	-1.79769e+308	0	0	0	JOKZ01000017	28085	28760	-1.79769e+308	-1.79769e+308	0	0	-1.79769e+308	-1.79769e+308	0	0	0	JOKZ01000017	28085	28760	-1.79769e+308	-1.79769e+308	0
THAR02_01026	46.8994	46.8994	-46.8994	-3.1694	1.66421	1.66421	-1.66421	-1.37531	1.7621	1.7621	-1.7621	-1.40785	-3.80805e-05	-2.35209	-3.57401	0.000351557	1	68.518	6.08256	6.09841	14	14	68.518	JOKZ01000017	29191	32778	6.08256	6.09841	68.518	21.6186	4.32046	4.4342	12	12	21.6186	JOKZ01000017	29191	32778	4.32046	4.4342	21.6186
THAR02_01027	274.582	274.582	-274.582	-5.20542	2.38001	2.38001	-2.38001	-1.39477	2.22937	2.22937	-2.22937	-1.36886	-0.000243536	-3.86307	-10.7817	0	0	339.875	8.27324	8.40886	9	9	339.875	JOKZ01000017	33850	34443	8.27324	8.40886	339.875	65.2925	6.04388	6.02885	6	6	65.2925	JOKZ01000017	33850	34443	6.04388	6.02885	65.2925
THAR02_01028	0	0	0	1	NaN	0	NaN	NaN	NaN	0	NaN	NaN	0	1	0	1	1	0	-1.79769e+308	-1.79769e+308	0	0	0	JOKZ01000017	34865	36520	-1.79769e+308	-1.79769e+308	0	0	-1.79769e+308	-1.79769e+308	0	0	0	JOKZ01000017	34865	36520	-1.79769e+308	-1.79769e+308	0
THAR02_01029	3299.38	3299.38	3299.38	1.66137	0.732375	0.732375	0.732375	1.05962	0.969438	0.969438	0.969438	1.08004	0.0059743	2.23867	46.3703	0	0	4988.69	12.1121	12.2844	150	150	4988.69	JOKZ01000017	38011	38538	12.1121	12.2844	4988.69	8288.07	13.0815	13.0168	677	677	8288.07	JOKZ01000017	38011	38538	13.0815	13.0168	8288.07
THAR02_01030	0	0	0	1	NaN	0	NaN	NaN	NaN	0	NaN	NaN	0	1	0	1	1	0	-1.79769e+308	-1.79769e+308	0	0	0	JOKZ01000017	40630	41643	-1.79769e+308	-1.79769e+308	0	0	-1.79769e+308	-1.79769e+308	0	0	0	JOKZ01000017	40630	41643	-1.79769e+308	-1.79769e+308	0
THAR02_01031	0	0	0	1	NaN	0	NaN	NaN	NaN	0	NaN	NaN	0	1	0	1	1	0	-1.79769e+308	-1.79769e+308	0	0	0	JOKZ01000017	43006	43977	-1.79769e+308	-1.79769e+308	0	0	-1.79769e+308	-1.79769e+308	0	0	0	JOKZ01000017	43006	43977	-1.79769e+308	-1.79769e+308	0
THAR02_01032	0	0	0	1	NaN	0	NaN	NaN	NaN	0	NaN	NaN	0	1	0	1	1	0	-1.79769e+308	-1.79769e+308	0	0	0	JOKZ01000017	45170	49151	-1.79769e+308	-1.79769e+308	0	0	-1.79769e+308	-1.79769e+308	0	0	0	JOKZ01000017	45170	49151	-1.79769e+308	-1.79769e+308	0
THAR02_01033	0	0	0	1	NaN	0	NaN	NaN	NaN	0	NaN	NaN	0	1	0	1	1	0	-1.79769e+308	-1.79769e+308	0	0	0	JOKZ01000017	50530	50964	-1.79769e+308	-1.79769e+308	0	0	-1.79769e+308	-1.79769e+308	0	0	0	JOKZ01000017	50530	50964	-1.79769e+308	-1.79769e+308	0
THAR02_01034	90.7609	90.7609	90.7609	6.1944	2.63097	2.63097	2.63097	1.63749	2.59621	2.59621	2.59621	1.61039	0.000124111	8.34685	9.86368	0	0	17.4728	4.2534	4.12704	1	1	17.4728	JOKZ01000017	54148	55222	4.2534	4.12704	17.4728	108.234	6.84961	6.75801	18	18	108.234	JOKZ01000017	54148	55222	6.84961	6.75801	108.234
THAR02_01035	14.5082	14.5082	-14.5082	-2.81241	1.49181	1.49181	-1.49181	-1.49712	1.79769e+308	0	-1.79769e+308	0	-1.13375e-05	-2.08716	-1.82868	0.0674483	1	22.5131	4.59173	4.49269	2	2	22.5131	JOKZ01000017	60024	61638	4.59173	4.49269	22.5131	8.0049	-1.79769e+308	3.00088	2	2	8.0049	JOKZ01000017	60024	61638	-1.79769e+308	3.00088	8.0049
THAR02_01036	20.4047	20.4047	-20.4047	-8.14989	3.02678	3.02678	-3.02678	-3.00064	1.79769e+308	0	-1.79769e+308	0	-1.87689e-05	-6.04824	-3.27274	0.0010651	1	23.2585	4.63555	4.53969	3	3	23.2585	JOKZ01000017	62553	64817	4.63555	4.53969	23.2585	2.85384	-1.79769e+308	1.51291	1	1	2.85384	JOKZ01000017	62553	64817	-1.79769e+308	1.51291	2.85384
THAR02_01037	2.95752	2.95752	-2.95752	-1.4095	0.495182	0.495182	-0.495182	-1.1736	1.79769e+308	0	-1.79769e+308	0	-4.3304e-07	-1.04602	-0.0924957	0.926304	1	10.1798	3.52364	3.34764	1	1	10.1798	JOKZ01000017	65530	67319	3.52364	3.34764	10.1798	7.2223	-1.79769e+308	2.85246	2	2	7.2223	JOKZ01000017	65530	67319	-1.79769e+308	2.85246	7.2223
THAR02_01038	0	0	0	1	NaN	0	NaN	NaN	NaN	0	NaN	NaN	0	1	0	1	1	0	-1.79769e+308	-1.79769e+308	0	0	0	JOKZ01000017	68009	70893	-1.79769e+308	-1.79769e+308	0	0	-1.79769e+308	-1.79769e+308	0	0	0	JOKZ01000017	68009	70893	-1.79769e+308	-1.79769e+308	0
THAR02_01039	40.6538	40.6538	40.6538	1.79769e+308	1.79769e+308	0	1.79769e+308	0	1.79769e+308	0	1.79769e+308	0	5.29627e-05	1.79769e+308	7.40145	1.34559e-13	1.54716e-09	0	-1.79769e+308	-1.79769e+308	0	0	0	JOKZ01000017	72200	72517	-1.79769e+308	-1.79769e+308	0	40.6538	5.29015	5.34532	2	2	40.6538	JOKZ01000017	72200	72517	5.29015	5.34532	40.6538
THAR02_01040	11.3851	11.3851	-11.3851	-3.02199	1.5955	1.5955	-1.5955	-1.63992	1.79769e+308	0	-1.79769e+308	0	-9.11568e-06	-2.24269	-1.70681	0.0878568	1	17.0157	4.22047	4.08879	1	1	17.0157	JOKZ01000017	73625	74772	4.22047	4.08879	17.0157	5.63062	-1.79769e+308	2.49329	1	1	5.63062	JOKZ01000017	73625	74772	-1.79769e+308	2.49329	5.63062
THAR02_01041	0	0	0	1	NaN	0	NaN	NaN	NaN	0	NaN	NaN	0	1	0	1	1	0	-1.79769e+308	-1.79769e+308	0	0	0	JOKZ01000017	75545	77313	-1.79769e+308	-1.79769e+308	0	0	-1.79769e+308	-1.79769e+308	0	0	0	JOKZ01000017	75545	77313	-1.79769e+308	-1.79769e+308	0
THAR02_01042	43.3479	43.3479	-43.3479	-1.49457	0.579734	0.579734	-0.579734	-1.08983	0.427008	0.427008	-0.427008	-1.06562	-1.24644e-05	-1.10916	-0.751144	0.452566	1	130.995	6.93425	7.03336	19	19	130.995	JOKZ01000017	78160	81404	6.93425	7.03336	130.995	87.6469	6.50725	6.45363	44	44	87.6469	JOKZ01000017	78160	81404	6.50725	6.45363	87.6469
THAR02_01043	0	0	0	1	NaN	0	NaN	NaN	NaN	0	NaN	NaN	0	1	0	1	1	0	-1.79769e+308	-1.79769e+308	0	0	0	JOKZ01000017	84400	85578	-1.79769e+308	-1.79769e+308	0	0	-1.79769e+308	-1.79769e+308	0	0	0	JOKZ01000017	84400	85578	-1.79769e+308	-1.79769e+308	0
THAR02_01044	24.2437	24.2437	-24.2437	-3.26536	1.70724	1.70724	-1.70724	-1.49922	2.12851	2.12851	-2.12851	-1.69765	-1.9844e-05	-2.42331	-2.61709	0.00886832	1	34.9456	5.17949	5.12704	2	2	34.9456	JOKZ01000017	86982	88189	5.17949	5.12704	34.9456	10.7019	3.05098	3.4198	2	2	10.7019	JOKZ01000017	86982	88189	3.05098	3.4198	10.7019
THAR02_01045	0	0	0	1	NaN	0	NaN	NaN	NaN	0	NaN	NaN	0	1	0	1	1	0	-1.79769e+308	-1.79769e+308	0	0	0	JOKZ01000017	88800	89579	-1.79769e+308	-1.79769e+308	0	0	-1.79769e+308	-1.79769e+308	0	0	0	JOKZ01000017	88800	89579	-1.79769e+308	-1.79769e+308	0
THAR02_01046	0	0	0	1	NaN	0	NaN	NaN	NaN	0	NaN	NaN	0	1	0	1	1	0	-1.79769e+308	-1.79769e+308	0	0	0	JOKZ01000017	89861	90841	-1.79769e+308	-1.79769e+308	0	0	-1.79769e+308	-1.79769e+308	0	0	0	JOKZ01000017	89861	90841	-1.79769e+308	-1.79769e+308	0
THAR02_01047	10.3341	10.3341	10.3341	1.79769e+308	1.79769e+308	0	1.79769e+308	0	1.79769e+308	0	1.79769e+308	0	1.34629e-05	1.79769e+308	3.73163	0.000190246	1	0	-1.79769e+308	-1.79769e+308	0	0	0	JOKZ01000017	91441	92691	-1.79769e+308	-1.79769e+308	0	10.3341	2.96075	3.36934	2	2	10.3341	JOKZ01000017	91441	92691	2.96075	3.36934	10.3341
THAR02_01048	0	0	0	1	NaN	0	NaN	NaN	NaN	0	NaN	NaN	0	1	0	1	1	0	-1.79769e+308	-1.79769e+308	0	0	0	JOKZ01000017	96276	97646	-1.79769e+308	-1.79769e+308	0	0	-1.79769e+308	-1.79769e+308	0	0	0	JOKZ01000017	96276	97646	-1.79769e+308	-1.79769e+308	0
THAR02_01049	0	0	0	1	NaN	0	NaN	NaN	NaN	0	NaN	NaN	0	1	0	1	1	0	-1.79769e+308	-1.79769e+308	0	0	0	JOKZ01000017	98117	99795	-1.79769e+308	-1.79769e+308	0	0	-1.79769e+308	-1.79769e+308	0	0	0	JOKZ01000017	98117	99795	-1.79769e+308	-1.79769e+308	0
THAR02_01050	1.64227	1.64227	1.64227	1.79769e+308	1.79769e+308	0	1.79769e+308	0	NaN	0	NaN	NaN	2.1395e-06	1.79769e+308	1.48759	0.136859	1	0	-1.79769e+308	-1.79769e+308	0	0	0	JOKZ01000017	102411	106346	-1.79769e+308	-1.79769e+308	0	1.64227	-1.79769e+308	0.715687	1	1	1.64227	JOKZ01000017	102411	106346	-1.79769e+308	0.715687	1.64227
THAR02_01051	66.6882	66.6882	66.6882	5.06733	2.34123	2.34123	2.34123	1.58019	2.24475	2.24475	2.24475	1.53772	9.23879e-05	6.82814	8.25375	0	0	16.3961	4.17459	4.03528	1	1	16.3961	JOKZ01000017	106911	108077	4.17459	4.03528	16.3961	83.0843	6.41935	6.3765	15	15	83.0843	JOKZ01000017	106911	108077	6.41935	6.3765	83.0843
THAR02_01052	0	0	0	1	NaN	0	NaN	NaN	NaN	0	NaN	NaN	0	1	0	1	1	0	-1.79769e+308	-1.79769e+308	0	0	0	JOKZ01000017	108836	109828	-1.79769e+308	-1.79769e+308	0	0	-1.79769e+308	-1.79769e+308	0	0	0	JOKZ01000017	108836	109828	-1.79769e+308	-1.79769e+308	0
THAR02_01053	0	0	0	1	NaN	0	NaN	NaN	NaN	0	NaN	NaN	0	1	0	1	1	0	-1.79769e+308	-1.79769e+308	0	0	0	JOKZ01000017	109992	111588	-1.79769e+308	-1.79769e+308	0	0	-1.79769e+308	-1.79769e+308	0	0	0	JOKZ01000017	109992	111588	-1.79769e+308	-1.79769e+308	0
THAR02_01054	0	0	0	1	NaN	0	NaN	NaN	NaN	0	NaN	NaN	0	1	0	1	1	0	-1.79769e+308	-1.79769e+308	0	0	0	JOKZ01000017	112658	113896	-1.79769e+308	-1.79769e+308	0	0	-1.79769e+308	-1.79769e+308	0	0	0	JOKZ01000017	112658	113896	-1.79769e+308	-1.79769e+308	0
THAR02_01055	0	0	0	1	NaN	0	NaN	NaN	NaN	0	NaN	NaN	0	1	0	1	1	0	-1.79769e+308	-1.79769e+308	0	0	0	JOKZ01000017	115406	118607	-1.79769e+308	-1.79769e+308	0	0	-1.79769e+308	-1.79769e+308	0	0	0	JOKZ01000017	115406	118607	-1.79769e+308	-1.79769e+308	0
THAR02_01056	76.5789	76.5789	76.5789	1.79769e+308	1.79769e+308	0	1.79769e+308	0	1.79769e+308	0	1.79769e+308	0	9.97649e-05	1.79769e+308	10.1584	0	0	0	-1.79769e+308	-1.79769e+308	0	0	0	JOKZ01000017	119291	121147	-1.79769e+308	-1.79769e+308	0	76.5789	6.29096	6.25888	22	22	76.5789	JOKZ01000017	119291	121147	6.29096	6.25888	76.5789
THAR02_01057	42.4021	42.4021	42.4021	1.79769e+308	1.79769e+308	0	1.79769e+308	0	1.79769e+308	0	1.79769e+308	0	5.52402e-05	1.79769e+308	7.55893	4.06342e-14	4.67212e-10	0	-1.79769e+308	-1.79769e+308	0	0	0	JOKZ01000017	124137	125508	-1.79769e+308	-1.79769e+308	0	42.4021	5.35259	5.40606	9	9	42.4021	JOKZ01000017	124137	125508	5.35259	5.40606	42.4021
THAR02_01058	0	0	0	1	NaN	0	NaN	NaN	NaN	0	NaN	NaN	0	1	0	1	1	0	-1.79769e+308	-1.79769e+308	0	0	0	JOKZ01000017	126746	128954	-1.79769e+308	-1.79769e+308	0	0	-1.79769e+308	-1.79769e+308	0	0	0	JOKZ01000017	126746	128954	-1.79769e+308	-1.79769e+308	0
THAR02_01059	0	0	0	1	NaN	0	NaN	NaN	NaN	0	NaN	NaN	0	1	0	1	1	0	-1.79769e+308	-1.79769e+308	0	0	0	JOKZ01000017	129444	131323	-1.79769e+308	-1.79769e+308	0	0	-1.79769e+308	-1.79769e+308	0	0	0	JOKZ01000017	129444	131323	-1.79769e+308	-1.79769e+308	0
THAR02_01060	0	0	0	1	NaN	0	NaN	NaN	NaN	0	NaN	NaN	0	1	0	1	1	0	-1.79769e+308	-1.79769e+308	0	0	0	JOKZ01000017	132738	133979	-1.79769e+308	-1.79769e+308	0	0	-1.79769e+308	-1.79769e+308	0	0	0	JOKZ01000017	132738	133979	-1.79769e+308	-1.79769e+308	0
THAR02_01061	0	0	0	1	NaN	0	NaN	NaN	NaN	0	NaN	NaN	0	1	0	1	1	0	-1.79769e+308	-1.79769e+308	0	0	0	JOKZ01000017	134480	136236	-1.79769e+308	-1.79769e+308	0	0	-1.79769e+308	-1.79769e+308	0	0	0	JOKZ01000017	134480	136236	-1.79769e+308	-1.79769e+308	0
THAR02_01062	0	0	0	1	NaN	0	NaN	NaN	NaN	0	NaN	NaN	0	1	0	1	1	0	-1.79769e+308	-1.79769e+308	0	0	0	JOKZ01000017	136962	138671	-1.79769e+308	-1.79769e+308	0	0	-1.79769e+308	-1.79769e+308	0	0	0	JOKZ01000017	136962	138671	-1.79769e+308	-1.79769e+308	0
THAR02_01063	7.26287	7.26287	7.26287	1.79769e+308	1.79769e+308	0	1.79769e+308	0	NaN	0	NaN	NaN	9.46187e-06	1.79769e+308	3.12836	0.00175785	1	0	-1.79769e+308	-1.79769e+308	0	0	0	JOKZ01000017	139637	140526	-1.79769e+308	-1.79769e+308	0	7.26287	-1.79769e+308	2.86054	1	1	7.26287	JOKZ01000017	139637	140526	-1.79769e+308	2.86054	7.26287
THAR02_01064	0	0	0	1	NaN	0	NaN	NaN	NaN	0	NaN	NaN	0	1	0	1	1	0	-1.79769e+308	-1.79769e+308	0	0	0	JOKZ01000017	142272	144362	-1.79769e+308	-1.79769e+308	0	0	-1.79769e+308	-1.79769e+308	0	0	0	JOKZ01000017	142272	144362	-1.79769e+308	-1.79769e+308	0
THAR02_01065	0	0	0	1	NaN	0	NaN	NaN	NaN	0	NaN	NaN	0	1	0	1	1	0	-1.79769e+308	-1.79769e+308	0	0	0	JOKZ01000017	144438	149176	-1.79769e+308	-1.79769e+308	0	0	-1.79769e+308	-1.79769e+308	0	0	0	JOKZ01000017	144438	149176	-1.79769e+308	-1.79769e+308	0
THAR02_01066	0	0	0	1	NaN	0	NaN	NaN	NaN	0	NaN	NaN	0	1	0	1	1	0	-1.79769e+308	-1.79769e+308	0	0	0	JOKZ01000017	151175	152217	-1.79769e+308	-1.79769e+308	0	0	-1.79769e+308	-1.79769e+308	0	0	0	JOKZ01000017	151175	152217	-1.79769e+308	-1.79769e+308	0
THAR02_01067	0	0	0	1	NaN	0	NaN	NaN	NaN	0	NaN	NaN	0	1	0	1	1	0	-1.79769e+308	-1.79769e+308	0	0	0	JOKZ01000017	152259	153116	-1.79769e+308	-1.79769e+308	0	0	-1.79769e+308	-1.79769e+308	0	0	0	JOKZ01000017	152259	153116	-1.79769e+308	-1.79769e+308	0
THAR02_01068	0	0	0	1	NaN	0	NaN	NaN	NaN	0	NaN	NaN	0	1	0	1	1	0	-1.79769e+308	-1.79769e+308	0	0	0	JOKZ01000017	153906	154373	-1.79769e+308	-1.79769e+308	0	0	-1.79769e+308	-1.79769e+308	0	0	0	JOKZ01000017	153906	154373	-1.79769e+308	-1.79769e+308	0
THAR02_01069	0	0	0	1	NaN	0	NaN	NaN	NaN	0	NaN	NaN	0	1	0	1	1	0	-1.79769e+308	-1.79769e+308	0	0	0	JOKZ01000017	156839	158182	-1.79769e+308	-1.79769e+308	0	0	-1.79769e+308	-1.79769e+308	0	0	0	JOKZ01000017	156839	158182	-1.79769e+308	-1.79769e+308	0
THAR02_01070	0	0	0	1	NaN	0	NaN	NaN	NaN	0	NaN	NaN	0	1	0	1	1	0	-1.79769e+308	-1.79769e+308	0	0	0	JOKZ01000017	159926	161025	-1.79769e+308	-1.79769e+308	0	0	-1.79769e+308	-1.79769e+308	0	0	0	JOKZ01000017	159926	161025	-1.79769e+308	-1.79769e+308	0
THAR02_01071	3.27621	3.27621	3.27621	1.79769e+308	1.79769e+308	0	1.79769e+308	0	NaN	0	NaN	NaN	4.26815e-06	1.79769e+308	2.1011	0.0356318	1	0	-1.79769e+308	-1.79769e+308	0	0	0	JOKZ01000017	161843	163815	-1.79769e+308	-1.79769e+308	0	3.27621	-1.79769e+308	1.71203	1	1	3.27621	JOKZ01000017	161843	163815	-1.79769e+308	1.71203	3.27621
THAR02_01072	14.8387	14.8387	-14.8387	-1.08103	0.112401	0.112401	-0.112401	-1.01495	0.153005	0.153005	0.153005	1.02039	4.71781e-05	1.24648	2.15355	0.0312752	1	197.973	7.50304	7.62916	30	30	197.973	JOKZ01000017	168559	171417	7.50304	7.62916	197.973	183.134	7.65604	7.51676	81	81	183.134	JOKZ01000017	168559	171417	7.65604	7.51676	183.134
THAR02_01073	0	0	0	1	NaN	0	NaN	NaN	NaN	0	NaN	NaN	0	1	0	1	1	0	-1.79769e+308	-1.79769e+308	0	0	0	JOKZ01000018	285	1898	-1.79769e+308	-1.79769e+308	0	0	-1.79769e+308	-1.79769e+308	0	0	0	JOKZ01000018	285	1898	-1.79769e+308	-1.79769e+308	0
THAR02_01074	12.0193	12.0193	-12.0193	-1.79769e+308	1.79769e+308	0	-1.79769e+308	0	1.79769e+308	0	-1.79769e+308	0	-1.16205e-05	-1.79769e+308	-2.98662	0.00282084	1	12.0193	3.74252	3.58728	1	1	12.0193	JOKZ01000018	5296	6827	3.74252	3.58728	12.0193	0	-1.79769e+308	-1.79769e+308	0	0	0	JOKZ01000018	5296	6827	-1.79769e+308	-1.79769e+308	0
THAR02_01075	27.2972	27.2972	27.2972	3.55559	1.83009	1.83009	1.83009	1.53558	1.60705	1.60705	1.60705	1.44826	3.91505e-05	4.79109	5.00092	5.70565e-07	0.00656036	10.6814	3.58507	3.41703	1	1	10.6814	JOKZ01000018	7432	9133	3.58507	3.41703	10.6814	37.9786	5.19212	5.24711	10	10	37.9786	JOKZ01000018	7432	9133	5.19212	5.24711	37.9786
THAR02_01076	571.974	571.974	-571.974	-10.6844	3.41743	3.41743	-3.41743	-1.58079	3.19581	3.19581	-3.19581	-1.54372	-0.000533154	-7.92914	-18.0873	0	0	631.035	9.07348	9.30158	29	29	631.035	JOKZ01000018	9707	10691	9.07348	9.30158	631.035	59.0615	5.87767	5.88415	9	9	59.0615	JOKZ01000018	9707	10691	5.87767	5.88415	59.0615
THAR02_01077	23.2935	23.2935	23.2935	1.79769e+308	1.79769e+308	0	1.79769e+308	0	1.79769e+308	0	1.79769e+308	0	3.03462e-05	1.79769e+308	5.6025	2.11279e-08	0.000242929	0	-1.79769e+308	-1.79769e+308	0	0	0	JOKZ01000018	12319	14538	-1.79769e+308	-1.79769e+308	0	23.2935	4.42967	4.54186	8	8	23.2935	JOKZ01000018	12319	14538	4.42967	4.54186	23.2935
THAR02_01078	4.8525	4.8525	4.8525	1.40041	0.485849	0.485849	0.485849	1.13499	0.189779	0.189779	0.189779	1.05057	1.03931e-05	1.88703	1.71699	0.0859817	1	12.1188	3.75314	3.59918	2	2	12.1188	JOKZ01000018	16770	19816	3.75314	3.59918	12.1188	16.9713	3.94292	4.08503	8	8	16.9713	JOKZ01000018	16770	19816	3.94292	4.08503	16.9713
THAR02_01079	124.864	124.864	124.864	5.885	2.55704	2.55704	2.55704	1.54686	2.60019	2.60019	2.60019	1.54604	0.000171256	7.92993	11.5033	0	0	25.5607	4.76187	4.67585	2	2	25.5607	JOKZ01000018	22580	24083	4.76187	4.67585	25.5607	150.425	7.36205	7.2329	35	35	150.425	JOKZ01000018	22580	24083	7.36205	7.2329	150.425
THAR02_01080	0	0	0	1	NaN	0	NaN	NaN	NaN	0	NaN	NaN	0	1	0	1	1	0	-1.79769e+308	-1.79769e+308	0	0	0	JOKZ01000018	24765	26996	-1.79769e+308	-1.79769e+308	0	0	-1.79769e+308	-1.79769e+308	0	0	0	JOKZ01000018	24765	26996	-1.79769e+308	-1.79769e+308	0
THAR02_01081	120.198	120.198	120.198	1.79769e+308	1.79769e+308	0	1.79769e+308	0	1.79769e+308	0	1.79769e+308	0	0.00015659	1.79769e+308	12.7269	0	0	0	-1.79769e+308	-1.79769e+308	0	0	0	JOKZ01000018	30009	30976	-1.79769e+308	-1.79769e+308	0	120.198	7.016	6.90926	18	18	120.198	JOKZ01000018	30009	30976	7.016	6.90926	120.198
THAR02_01082	487.783	487.783	-487.783	-1.79769e+308	1.79769e+308	0	-1.79769e+308	0	1.79769e+308	0	-1.79769e+308	0	-0.000471598	-1.79769e+308	-19.0288	0	0	487.783	8.73986	8.9301	6	6	487.783	JOKZ01000018	31169	31522	8.73986	8.9301	487.783	0	-1.79769e+308	-1.79769e+308	0	0	0	JOKZ01000018	31169	31522	-1.79769e+308	-1.79769e+308	0
THAR02_01083	0	0	0	1	NaN	0	NaN	NaN	NaN	0	NaN	NaN	0	1	0	1	1	0	-1.79769e+308	-1.79769e+308	0	0	0	JOKZ01000018	32841	33068	-1.79769e+308	-1.79769e+308	0	0	-1.79769e+308	-1.79769e+308	0	0	0	JOKZ01000018	32841	33068	-1.79769e+308	-1.79769e+308	0
THAR02_01084	7.8564	7.8564	7.8564	3.27234	1.71032	1.71032	1.71032	1.95565	0.677885	0.677885	0.677885	1.26886	1.13966e-05	4.40941	2.64218	0.00823736	1	3.45741	2.52138	1.78969	1	1	3.45741	JOKZ01000018	36734	41875	2.52138	1.78969	3.45741	11.3138	3.19926	3.50001	9	9	11.3138	JOKZ01000018	36734	41875	3.19926	3.50001	11.3138
THAR02_01085	10.8133	10.8133	-10.8133	-2.90539	1.53873	1.53873	-1.53873	-1.61435	1.79769e+308	0	-1.79769e+308	0	-8.54797e-06	-2.15616	-1.61785	0.105695	1	16.4884	4.18421	4.04338	1	1	16.4884	JOKZ01000018	43486	44624	4.18421	4.04338	16.4884	5.67512	-1.79769e+308	2.50465	1	1	5.67512	JOKZ01000018	43486	44624	-1.79769e+308	2.50465	5.67512
THAR02_01086	1451.83	1451.83	-1451.83	-3.81958	1.93342	1.93342	-1.93342	-1.21463	1.37398	1.37398	-1.37398	-1.14862	-0.00123067	-2.83461	-22.0275	0	0	1966.74	10.6189	10.9416	42	42	1966.74	JOKZ01000018	45095	45797	10.6189	10.9416	1966.74	514.91	9.24491	9.00818	56	56	514.91	JOKZ01000018	45095	45797	9.24491	9.00818	514.91
THAR02_01087	18.2341	18.2341	18.2341	2.38187	1.2521	1.2521	1.2521	1.33641	1.02528	1.02528	1.02528	1.265	2.81878e-05	3.20953	3.75987	0.00017	1	13.1952	3.86905	3.72194	5	5	13.1952	JOKZ01000018	46409	53195	3.86905	3.72194	13.1952	31.4293	4.89433	4.97404	32	33	31.4293	JOKZ01000018	46409	53195	4.89433	4.97404	31.4293
THAR02_01088	4.99507	4.99507	-4.99507	-1.07491	0.104218	0.104218	-0.104218	-1.0172	0.0628154	0.0628154	-0.0628154	-1.01034	1.75717e-05	1.25357	1.33116	0.183138	1	71.6742	6.13679	6.16338	6	6	71.6742	JOKZ01000018	56177	57824	6.13679	6.16338	71.6742	66.6792	6.07398	6.05916	17	17	66.6792	JOKZ01000018	56177	57824	6.07398	6.05916	66.6792
THAR02_01089	11.568	11.568	-11.568	-1.79769e+308	1.79769e+308	0	-1.79769e+308	0	1.79769e+308	0	-1.79769e+308	0	-1.11841e-05	-1.79769e+308	-2.93001	0.00338955	1	11.568	3.68345	3.53206	1	1	11.568	JOKZ01000018	58406	60128	3.68345	3.53206	11.568	0	-1.79769e+308	-1.79769e+308	0	0	0	JOKZ01000018	58406	60128	-1.79769e+308	-1.79769e+308	0
THAR02_01090	222.6	222.6	222.6	4.85045	2.27812	2.27812	2.27812	1.3892	2.40859	2.40859	2.40859	1.4112	0.000309419	6.5359	14.9927	0	0	57.8113	5.85745	5.85328	4	4	57.8113	JOKZ01000018	60685	62021	5.85745	5.85328	57.8113	280.411	8.26605	8.1314	58	58	280.411	JOKZ01000018	60685	62021	8.26605	8.1314	280.411
THAR02_01091	35.2836	35.2836	35.2836	1.79769e+308	1.79769e+308	0	1.79769e+308	0	1.79769e+308	0	1.79769e+308	0	4.59665e-05	1.79769e+308	6.89529	5.3757e-12	6.18098e-08	0	-1.79769e+308	-1.79769e+308	4	4	0	JOKZ01000018	62207	63122	-1.79769e+308	-1.79769e+308	0	35.2836	5.07409	5.14093	5	5	35.2836	JOKZ01000018	62207	63122	5.07409	5.14093	35.2836
THAR02_01092	9.86332	9.86332	-9.86332	-2.71663	1.44182	1.44182	-1.44182	-1.57158	1.79769e+308	0	-1.79769e+308	0	-7.60575e-06	-2.01608	-1.46653	0.142505	1	15.6091	4.10233	3.96431	1	1	15.6091	JOKZ01000018	66216	67340	4.10233	3.96431	15.6091	5.74574	-1.79769e+308	2.52249	1	1	5.74574	JOKZ01000018	66216	67340	-1.79769e+308	2.52249	5.74574
THAR02_01093	59.8273	59.8273	59.8273	1.8279	0.870185	0.870185	0.870185	1.14092	1.01581	1.01581	1.01581	1.16524	0.000102219	2.46306	6.37169	1.8696e-10	2.14967e-06	72.2641	6.14761	6.17521	5	5	72.2641	JOKZ01000018	68758	70274	6.14761	6.17521	72.2641	132.091	7.16342	7.04539	31	31	132.091	JOKZ01000018	68758	70274	7.16342	7.04539	132.091
THAR02_01094	141.591	141.591	141.591	3.72132	1.89581	1.89581	1.89581	1.33252	2.00329	2.00329	2.00329	1.34973	0.00020194	5.01441	11.4812	0	0	52.0302	5.72818	5.70128	2	2	52.0302	JOKZ01000018	71579	72446	5.72818	5.70128	52.0302	193.621	7.73147	7.59709	26	26	193.621	JOKZ01000018	71579	72446	7.73147	7.59709	193.621
THAR02_01095	0	0	0	1	NaN	0	NaN	NaN	NaN	0	NaN	NaN	0	1	0	1	1	0	-1.79769e+308	-1.79769e+308	0	0	0	JOKZ01000018	74491	77967	-1.79769e+308	-1.79769e+308	0	0	-1.79769e+308	-1.79769e+308	0	0	0	JOKZ01000018	74491	77967	-1.79769e+308	-1.79769e+308	0
THAR02_01096	1.4166	1.4166	1.4166	1.79769e+308	1.79769e+308	0	1.79769e+308	0	NaN	0	NaN	NaN	1.84551e-06	1.79769e+308	1.38161	0.167091	1	0	-1.79769e+308	-1.79769e+308	0	0	0	JOKZ01000018	78421	82983	-1.79769e+308	-1.79769e+308	0	1.4166	-1.79769e+308	0.502435	1	1	1.4166	JOKZ01000018	78421	82983	-1.79769e+308	0.502435	1.4166
THAR02_01097	13.2461	13.2461	13.2461	2.52299	1.33513	1.33513	1.33513	1.42785	0.990364	0.990364	0.990364	1.29543	2.01786e-05	3.39968	3.24815	0.00116157	1	8.69747	3.35233	3.1206	2	2	8.69747	JOKZ01000018	100529	104652	3.35233	3.1206	8.69747	21.9436	4.34269	4.45573	14	14	21.9436	JOKZ01000018	100529	104652	4.34269	4.45573	21.9436
THAR02_01098	12.1692	12.1692	-12.1692	-1.79769e+308	1.79769e+308	0	-1.79769e+308	0	1.79769e+308	0	-1.79769e+308	0	-1.17654e-05	-1.79769e+308	-3.00519	0.00265418	1	12.1692	3.76233	3.60517	1	1	12.1692	JOKZ01000018	108507	110001	3.76233	3.60517	12.1692	0	-1.79769e+308	-1.79769e+308	0	0	0	JOKZ01000018	108507	110001	-1.79769e+308	-1.79769e+308	0
THAR02_01099	7.60018	7.60018	7.60018	1.79769e+308	1.79769e+308	0	1.79769e+308	0	NaN	0	NaN	NaN	9.90131e-06	1.79769e+308	3.20018	0.00137341	1	0	-1.79769e+308	-1.79769e+308	0	0	0	JOKZ01000018	110327	112027	-1.79769e+308	-1.79769e+308	0	7.60018	-1.79769e+308	2.92603	2	2	7.60018	JOKZ01000018	110327	112027	-1.79769e+308	2.92603	7.60018
THAR02_01100	0	0	0	1	NaN	0	NaN	NaN	NaN	0	NaN	NaN	0	1	0	1	1	0	-1.79769e+308	-1.79769e+308	0	0	0	JOKZ01000018	112487	113261	-1.79769e+308	-1.79769e+308	0	0	-1.79769e+308	-1.79769e+308	0	0	0	JOKZ01000018	112487	113261	-1.79769e+308	-1.79769e+308	0
THAR02_01101	147.327	147.327	147.327	1.79769e+308	1.79769e+308	0	1.79769e+308	0	1.79769e+308	0	1.79769e+308	0	0.000191933	1.79769e+308	14.0903	0	0	0	-1.79769e+308	-1.79769e+308	0	0	0	JOKZ01000018	113802	115205	-1.79769e+308	-1.79769e+308	0	147.327	7.31523	7.20287	32	32	147.327	JOKZ01000018	113802	115205	7.31523	7.20287	147.327
THAR02_01102	19.842	19.842	-19.842	-1.79769e+308	1.79769e+308	0	-1.79769e+308	0	1.79769e+308	0	-1.79769e+308	0	-1.91837e-05	-1.79769e+308	-3.83737	0.000124358	1	19.842	4.42384	4.31049	1	1	19.842	JOKZ01000018	117265	118218	4.42384	4.31049	19.842	0	-1.79769e+308	-1.79769e+308	0	0	0	JOKZ01000018	117265	118218	-1.79769e+308	-1.79769e+308	0
THAR02_01103	0	0	0	1	NaN	0	NaN	NaN	NaN	0	NaN	NaN	0	1	0	1	1	0	-1.79769e+308	-1.79769e+308	0	0	0	JOKZ01000018	118650	120143	-1.79769e+308	-1.79769e+308	0	0	-1.79769e+308	-1.79769e+308	0	0	0	JOKZ01000018	118650	120143	-1.79769e+308	-1.79769e+308	0
THAR02_01104	77.0564	77.0564	77.0564	4.24502	2.08577	2.08577	2.08577	1.45644	2.08065	2.08065	2.08065	1.44636	0.000108365	5.72009	8.65219	0	0	23.746	4.66132	4.56961	2	2	23.746	JOKZ01000018	121176	122714	4.66132	4.56961	23.746	100.802	6.74197	6.65539	24	24	100.802	JOKZ01000018	121176	122714	6.74197	6.65539	100.802
THAR02_01105	0	0	0	1	NaN	0	NaN	NaN	NaN	0	NaN	NaN	0	1	0	1	1	0	-1.79769e+308	-1.79769e+308	0	0	0	JOKZ01000018	124140	125277	-1.79769e+308	-1.79769e+308	0	0	-1.79769e+308	-1.79769e+308	0	0	0	JOKZ01000018	124140	125277	-1.79769e+308	-1.79769e+308	0
THAR02_01106	0	0	0	1	NaN	0	NaN	NaN	NaN	0	NaN	NaN	0	1	0	1	1	0	-1.79769e+308	-1.79769e+308	0	0	0	JOKZ01000018	127818	128713	-1.79769e+308	-1.79769e+308	0	0	-1.79769e+308	-1.79769e+308	0	0	0	JOKZ01000018	127818	128713	-1.79769e+308	-1.79769e+308	0
THAR02_01107	81.2509	81.2509	-81.2509	-2.98771	1.57904	1.57904	-1.57904	-1.29497	1.54164	1.54164	-1.54164	-1.29084	-6.48223e-05	-2.21725	-4.52416	6.06358e-06	0.069719	122.127	6.84238	6.93224	14	14	122.127	JOKZ01000018	131579	133950	6.84238	6.93224	122.127	40.8766	5.30074	5.3532	15	15	40.8766	JOKZ01000018	131579	133950	5.30074	5.3532	40.8766
THAR02_01108	5.78171	5.78171	5.78171	1.79769e+308	1.79769e+308	0	1.79769e+308	0	NaN	0	NaN	NaN	7.53226e-06	1.79769e+308	2.7912	0.00525135	1	0	-1.79769e+308	-1.79769e+308	0	0	0	JOKZ01000018	134536	135653	-1.79769e+308	-1.79769e+308	0	5.78171	-1.79769e+308	2.5315	1	1	5.78171	JOKZ01000018	134536	135653	-1.79769e+308	2.5315	5.78171
THAR02_01109	194.671	194.671	-194.671	-2.71663	1.44182	1.44182	-1.44182	-1.21125	1.2273	1.2273	-1.2273	-1.17745	-0.000150114	-2.01608	-6.51594	7.22357e-11	8.30566e-07	308.073	8.14359	8.26713	4	4	308.073	JOKZ01000018	138776	139003	8.14359	8.26713	308.073	113.403	6.91629	6.82531	4	4	113.403	JOKZ01000018	138776	139003	6.91629	6.82531	113.403
THAR02_01110	0	0	0	1	NaN	0	NaN	NaN	NaN	0	NaN	NaN	0	1	0	1	1	0	-1.79769e+308	-1.79769e+308	0	0	0	JOKZ01000018	139834	140688	-1.79769e+308	-1.79769e+308	0	0	-1.79769e+308	-1.79769e+308	0	0	0	JOKZ01000018	139834	140688	-1.79769e+308	-1.79769e+308	0
THAR02_01111	0	0	0	1	NaN	0	NaN	NaN	NaN	0	NaN	NaN	0	1	0	1	1	0	-1.79769e+308	-1.79769e+308	0	0	0	JOKZ01000018	141624	142566	-1.79769e+308	-1.79769e+308	0	0	-1.79769e+308	-1.79769e+308	0	0	0	JOKZ01000018	141624	142566	-1.79769e+308	-1.79769e+308	0
THAR02_01112	6.88387	6.88387	6.88387	1.79769e+308	1.79769e+308	0	1.79769e+308	0	NaN	0	NaN	NaN	8.96812e-06	1.79769e+308	3.04564	0.00232185	1	0	-1.79769e+308	-1.79769e+308	0	0	0	JOKZ01000018	142815	143753	-1.79769e+308	-1.79769e+308	0	6.88387	-1.79769e+308	2.78322	1	1	6.88387	JOKZ01000018	142815	143753	-1.79769e+308	2.78322	6.88387
THAR02_01113	0	0	0	1	NaN	0	NaN	NaN	NaN	0	NaN	NaN	0	1	0	1	1	0	-1.79769e+308	-1.79769e+308	0	0	0	JOKZ01000018	144667	149213	-1.79769e+308	-1.79769e+308	0	0	-1.79769e+308	-1.79769e+308	0	0	0	JOKZ01000018	144667	149213	-1.79769e+308	-1.79769e+308	0
THAR02_01114	0	0	0	1	NaN	0	NaN	NaN	NaN	0	NaN	NaN	0	1	0	1	1	0	-1.79769e+308	-1.79769e+308	0	0	0	JOKZ01000018	155995	156804	-1.79769e+308	-1.79769e+308	0	0	-1.79769e+308	-1.79769e+308	0	0	0	JOKZ01000018	155995	156804	-1.79769e+308	-1.79769e+308	0
THAR02_01115	75.3848	75.3848	75.3848	2.53258	1.34061	1.34061	1.34061	1.23853	1.41288	1.41288	1.41288	1.24987	0.000114734	3.41261	7.75587	8.88178e-15	1.02123e-10	49.1882	5.65441	5.62024	2	2	49.1882	JOKZ01000018	163421	164354	5.65441	5.62024	49.1882	124.573	7.06729	6.96085	18	18	124.573	JOKZ01000018	163421	164354	7.06729	6.96085	124.573
THAR02_01116	11.8117	11.8117	11.8117	1.79769e+308	1.79769e+308	0	1.79769e+308	0	1.79769e+308	0	1.79769e+308	0	1.5388e-05	1.79769e+308	3.98951	6.62107e-05	0.76129	0	-1.79769e+308	-1.79769e+308	0	0	0	JOKZ01000019	5629	7817	-1.79769e+308	-1.79769e+308	0	11.8117	3.31817	3.56215	4	4	11.8117	JOKZ01000019	5629	7817	3.31817	3.56215	11.8117
THAR02_01117	10.4887	10.4887	10.4887	1.27954	0.355622	0.355622	0.355622	1.068	0.255715	0.255715	0.255715	1.04839	2.62699e-05	1.72415	2.53103	0.0113728	1	37.5218	5.28466	5.22966	3	3	37.5218	JOKZ01000019	8495	9975	5.28466	5.22966	37.5218	48.0105	5.54037	5.58528	11	11	48.0105	JOKZ01000019	8495	9975	5.54037	5.58528	48.0105
THAR02_01118	5.78324	5.78324	5.78324	1.22403	0.291642	0.291642	0.291642	1.06218	0.133468	0.133468	0.133468	1.02797	1.62066e-05	1.64936	1.90586	0.0566679	1	25.8143	4.77168	4.6901	4	4	25.8143	JOKZ01000019	10336	13199	4.77168	4.6901	25.8143	31.5976	4.90515	4.98174	14	14	31.5976	JOKZ01000019	10336	13199	4.90515	4.98174	31.5976
THAR02_01119	9.55088	9.55088	-9.55088	-1.59656	0.674971	0.674971	-0.674971	-1.16871	0.912585	0.912585	-0.912585	-1.23707	-3.85545e-06	-1.18485	-0.532819	0.594159	1	25.5607	4.76206	4.67585	2	2	25.5607	JOKZ01000019	13891	15505	4.76206	4.67585	25.5607	16.0098	3.84948	4.00088	4	4	16.0098	JOKZ01000019	13891	15505	3.84948	4.00088	16.0098
THAR02_01120	4.30643	4.30643	4.30643	1.79769e+308	1.79769e+308	0	1.79769e+308	0	NaN	0	NaN	NaN	5.6103e-06	1.79769e+308	2.40891	0.0160002	1	0	-1.79769e+308	-1.79769e+308	0	0	0	JOKZ01000019	18878	21879	-1.79769e+308	-1.79769e+308	0	4.30643	-1.79769e+308	2.10649	2	2	4.30643	JOKZ01000019	18878	21879	-1.79769e+308	2.10649	4.30643
THAR02_01121	18.5234	18.5234	-18.5234	-1.79769e+308	1.79769e+308	0	-1.79769e+308	0	1.79769e+308	0	-1.79769e+308	0	-1.79088e-05	-1.79769e+308	-3.70767	0.000209175	1	18.5234	4.32395	4.21128	2	2	18.5234	JOKZ01000019	23177	25534	4.32395	4.21128	18.5234	0	-1.79769e+308	-1.79769e+308	0	0	0	JOKZ01000019	23177	25534	-1.79769e+308	-1.79769e+308	0
THAR02_01122	0	0	0	1	NaN	0	NaN	NaN	NaN	0	NaN	NaN	0	1	0	1	1	0	-1.79769e+308	-1.79769e+308	0	0	0	JOKZ01000019	25849	26352	-1.79769e+308	-1.79769e+308	0	0	-1.79769e+308	-1.79769e+308	0	0	0	JOKZ01000019	25849	26352	-1.79769e+308	-1.79769e+308	0
THAR02_01123	21.4536	21.4536	21.4536	1.79769e+308	1.79769e+308	0	1.79769e+308	0	1.79769e+308	0	1.79769e+308	0	2.79491e-05	1.79769e+308	5.37667	7.58741e-08	0.000872401	0	-1.79769e+308	-1.79769e+308	0	0	0	JOKZ01000019	27342	30354	-1.79769e+308	-1.79769e+308	0	21.4536	4.3104	4.42315	10	10	21.4536	JOKZ01000019	27342	30354	4.3104	4.42315	21.4536
THAR02_01124	16.724	16.724	-16.724	-1.79769e+308	1.79769e+308	0	-1.79769e+308	0	1.79769e+308	0	-1.79769e+308	0	-1.61691e-05	-1.79769e+308	-3.52298	0.00042672	1	16.724	4.20006	4.06385	1	1	16.724	JOKZ01000019	30450	31671	4.20006	4.06385	16.724	0	-1.79769e+308	-1.79769e+308	0	0	0	JOKZ01000019	30450	31671	-1.79769e+308	-1.79769e+308	0
THAR02_01125	0	0	0	1	NaN	0	NaN	NaN	NaN	0	NaN	NaN	0	1	0	1	1	0	-1.79769e+308	-1.79769e+308	0	0	0	JOKZ01000019	33494	35147	-1.79769e+308	-1.79769e+308	0	0	-1.79769e+308	-1.79769e+308	0	0	0	JOKZ01000019	33494	35147	-1.79769e+308	-1.79769e+308	0
THAR02_01126	0	0	0	1	NaN	0	NaN	NaN	NaN	0	NaN	NaN	0	1	0	1	1	0	-1.79769e+308	-1.79769e+308	0	0	0	JOKZ01000019	37908	39017	-1.79769e+308	-1.79769e+308	0	0	-1.79769e+308	-1.79769e+308	0	0	0	JOKZ01000019	37908	39017	-1.79769e+308	-1.79769e+308	0
THAR02_01127	7.61361	7.61361	7.61361	1.79769e+308	1.79769e+308	0	1.79769e+308	0	NaN	0	NaN	NaN	9.9188e-06	1.79769e+308	3.20301	0.00136001	1	0	-1.79769e+308	-1.79769e+308	0	0	0	JOKZ01000019	39838	40686	-1.79769e+308	-1.79769e+308	0	7.61361	-1.79769e+308	2.92858	1	1	7.61361	JOKZ01000019	39838	40686	-1.79769e+308	2.92858	7.61361
THAR02_01128	0	0	0	1	NaN	0	NaN	NaN	NaN	0	NaN	NaN	0	1	0	1	1	0	-1.79769e+308	-1.79769e+308	0	0	0	JOKZ01000019	44067	46142	-1.79769e+308	-1.79769e+308	0	0	-1.79769e+308	-1.79769e+308	0	0	0	JOKZ01000019	44067	46142	-1.79769e+308	-1.79769e+308	0
THAR02_01129	0	0	0	1	NaN	0	NaN	NaN	NaN	0	NaN	NaN	0	1	0	1	1	0	-1.79769e+308	-1.79769e+308	0	0	0	JOKZ01000019	46380	49774	-1.79769e+308	-1.79769e+308	0	0	-1.79769e+308	-1.79769e+308	0	0	0	JOKZ01000019	46380	49774	-1.79769e+308	-1.79769e+308	0
THAR02_01130	0	0	0	1	NaN	0	NaN	NaN	NaN	0	NaN	NaN	0	1	0	1	1	0	-1.79769e+308	-1.79769e+308	0	0	0	JOKZ01000019	50440	51426	-1.79769e+308	-1.79769e+308	0	0	-1.79769e+308	-1.79769e+308	0	0	0	JOKZ01000019	50440	51426	-1.79769e+308	-1.79769e+308	0
THAR02_01131	0	0	0	1	NaN	0	NaN	NaN	NaN	0	NaN	NaN	0	1	0	1	1	0	-1.79769e+308	-1.79769e+308	0	0	0	JOKZ01000019	52193	53586	-1.79769e+308	-1.79769e+308	0	0	-1.79769e+308	-1.79769e+308	0	0	0	JOKZ01000019	52193	53586	-1.79769e+308	-1.79769e+308	0
THAR02_01132	0	0	0	1	NaN	0	NaN	NaN	NaN	0	NaN	NaN	0	1	0	1	1	0	-1.79769e+308	-1.79769e+308	0	0	0	JOKZ01000019	56126	56497	-1.79769e+308	-1.79769e+308	0	0	-1.79769e+308	-1.79769e+308	0	0	0	JOKZ01000019	56126	56497	-1.79769e+308	-1.79769e+308	0
THAR02_01133	0	0	0	1	NaN	0	NaN	NaN	NaN	0	NaN	NaN	0	1	0	1	1	0	-1.79769e+308	-1.79769e+308	0	0	0	JOKZ01000019	57939	58814	-1.79769e+308	-1.79769e+308	0	0	-1.79769e+308	-1.79769e+308	0	0	0	JOKZ01000019	57939	58814	-1.79769e+308	-1.79769e+308	0
THAR02_01134	3.75375	3.75375	3.75375	1.79769e+308	1.79769e+308	0	1.79769e+308	0	NaN	0	NaN	NaN	4.89028e-06	1.79769e+308	2.24903	0.0245108	1	0	-1.79769e+308	-1.79769e+308	0	0	0	JOKZ01000019	61707	65150	-1.79769e+308	-1.79769e+308	0	3.75375	-1.79769e+308	1.90833	2	2	3.75375	JOKZ01000019	61707	65150	-1.79769e+308	1.90833	3.75375
THAR02_01135	4.32951	4.32951	4.32951	1.79769e+308	1.79769e+308	0	1.79769e+308	0	NaN	0	NaN	NaN	5.64037e-06	1.79769e+308	2.41536	0.0157198	1	0	-1.79769e+308	-1.79769e+308	0	0	0	JOKZ01000019	65555	67047	-1.79769e+308	-1.79769e+308	0	4.32951	-1.79769e+308	2.1142	1	1	4.32951	JOKZ01000019	65555	67047	-1.79769e+308	2.1142	4.32951
THAR02_01136	0	0	0	1	NaN	0	NaN	NaN	NaN	0	NaN	NaN	0	1	0	1	1	0	-1.79769e+308	-1.79769e+308	0	0	0	JOKZ01000019	68083	69180	-1.79769e+308	-1.79769e+308	0	0	-1.79769e+308	-1.79769e+308	0	0	0	JOKZ01000019	68083	69180	-1.79769e+308	-1.79769e+308	0
THAR02_01137	99.207	99.207	99.207	1.79769e+308	1.79769e+308	0	1.79769e+308	0	1.79769e+308	0	1.79769e+308	0	0.000129244	1.79769e+308	11.5623	0	0	0	-1.79769e+308	-1.79769e+308	0	0	0	JOKZ01000019	69370	71454	-1.79769e+308	-1.79769e+308	0	99.207	6.71248	6.63237	32	32	99.207	JOKZ01000019	69370	71454	6.71248	6.63237	99.207
THAR02_01138	10.3028	10.3028	10.3028	3.20721	1.68132	1.68132	1.68132	1.75642	0.991724	0.991724	0.991724	1.35953	1.49903e-05	4.32166	3.01408	0.00257763	1	4.66778	2.7584	2.22274	1	1	4.66778	JOKZ01000019	73226	77111	2.7584	2.22274	4.66778	14.9706	3.75013	3.90406	9	9	14.9706	JOKZ01000019	73226	77111	3.75013	3.90406	14.9706
THAR02_01139	137.344	137.344	137.344	1.82124	0.864923	0.864923	0.864923	1.11711	1.11402	1.11402	1.11402	1.15322	0.000235113	2.45409	9.64577	0	0	167.24	7.2706	7.38578	3	3	167.24	JOKZ01000019	77678	78059	7.2706	7.38578	167.24	304.584	8.38461	8.2507	18	18	304.584	JOKZ01000019	77678	78059	8.38461	8.2507	304.584
THAR02_01140	27.314	27.314	-27.314	-4.85936	2.28077	2.28077	-2.28077	-1.80786	1.79769e+308	0	-1.79769e+308	0	-2.403e-05	-3.60625	-3.32501	0.000884165	1	34.3913	5.15589	5.10397	5	5	34.3913	JOKZ01000019	78488	81227	5.15589	5.10397	34.3913	7.07733	-1.79769e+308	2.8232	3	3	7.07733	JOKZ01000019	78488	81227	-1.79769e+308	2.8232	7.07733
THAR02_01141	101.168	101.168	-101.168	-3.74284	1.90413	1.90413	-1.90413	-1.36583	1.84783	1.84783	-1.84783	-1.35858	-8.54195e-05	-2.77766	-5.75481	8.67367e-09	9.97299e-05	138.052	7.00101	7.10907	5	5	138.052	JOKZ01000019	81674	82374	7.00101	7.10907	138.052	36.8842	5.15318	5.20493	4	4	36.8842	JOKZ01000019	81674	82374	5.15318	5.20493	36.8842
THAR02_01142	49.2555	49.2555	-49.2555	-2.59258	1.37439	1.37439	-1.37439	-1.27761	1.42806	1.42806	-1.42806	-1.2935	-3.72308e-05	-1.92402	-3.14724	0.00164821	1	80.1835	6.29365	6.32523	6	6	80.1835	JOKZ01000019	82579	84041	6.29365	6.32523	80.1835	30.928	4.8656	4.95084	7	7	30.928	JOKZ01000019	82579	84041	4.8656	4.95084	30.928
THAR02_01143	1023.07	1023.07	1023.07	1.79769e+308	1.79769e+308	0	1.79769e+308	0	1.79769e+308	0	1.79769e+308	0	0.00133283	1.79769e+308	37.1397	0	0	0	-1.79769e+308	-1.79769e+308	0	0	0	JOKZ01000019	86071	86348	-1.79769e+308	-1.79769e+308	0	1023.07	10.3369	9.99869	44	44	1023.07	JOKZ01000019	86071	86348	10.3369	9.99869	1023.07
THAR02_01144	502.209	502.209	-502.209	-2.40745	1.26751	1.26751	-1.26751	-1.14949	0.829782	0.829782	-0.829782	-1.09601	-0.000365671	-1.78663	-9.34737	0	0	859.031	9.47267	9.74657	86	86	859.031	JOKZ01000019	89106	90989	9.47267	9.74657	859.031	356.821	8.64289	8.47906	104	104	356.821	JOKZ01000019	89106	90989	8.64289	8.47906	356.821
THAR02_01145	7.32019	7.32019	7.32019	1.6453	0.718354	0.718354	0.718354	1.20502	0.423526	0.423526	0.423526	1.11577	1.33475e-05	2.21702	2.1711	0.0299235	1	11.3438	3.65827	3.50383	1	1	11.3438	JOKZ01000019	93791	95868	3.65827	3.50383	11.3438	18.664	4.0818	4.22218	6	6	18.664	JOKZ01000019	93791	95868	4.0818	4.22218	18.664
THAR02_01146	15.2812	15.2812	15.2812	1.79769e+308	1.79769e+308	0	1.79769e+308	0	1.79769e+308	0	1.79769e+308	0	1.9908e-05	1.79769e+308	4.53777	5.68525e-06	0.065369	0	-1.79769e+308	-1.79769e+308	0	0	0	JOKZ01000019	102753	103175	-1.79769e+308	-1.79769e+308	0	15.2812	3.77545	3.93369	1	1	15.2812	JOKZ01000019	102753	103175	3.77545	3.93369	15.2812
THAR02_01147	5.91606	5.91606	-5.91606	-1.35832	0.441819	0.441819	-0.441819	-1.10922	0.68678	0.68678	-0.68678	-1.17605	-1.72934e-07	-1.00804	-0.0246942	0.980299	1	22.4268	4.58786	4.48715	1	1	22.4268	JOKZ01000019	103703	104485	4.58786	4.48715	22.4268	16.5107	3.90108	4.04533	2	2	16.5107	JOKZ01000019	103703	104485	3.90108	4.04533	16.5107
THAR02_01148	0	0	0	1	NaN	0	NaN	NaN	NaN	0	NaN	NaN	0	1	0	1	1	0	-1.79769e+308	-1.79769e+308	0	0	0	JOKZ01000019	105218	105703	-1.79769e+308	-1.79769e+308	0	0	-1.79769e+308	-1.79769e+308	0	0	0	JOKZ01000019	105218	105703	-1.79769e+308	-1.79769e+308	0
THAR02_01149	9.93436	9.93436	9.93436	1.79769e+308	1.79769e+308	0	1.79769e+308	0	1.79769e+308	0	1.79769e+308	0	1.29422e-05	1.79769e+308	3.65875	0.000253449	1	0	-1.79769e+308	-1.79769e+308	0	0	0	JOKZ01000019	108824	110775	-1.79769e+308	-1.79769e+308	0	9.93436	2.82878	3.31243	2	3	9.93436	JOKZ01000019	108824	110775	2.82878	3.31243	9.93436
THAR02_01150	0	0	0	1	NaN	0	NaN	NaN	NaN	0	NaN	NaN	0	1	0	1	1	0	-1.79769e+308	-1.79769e+308	0	0	0	JOKZ01000019	111819	112460	-1.79769e+308	-1.79769e+308	0	0	-1.79769e+308	-1.79769e+308	0	0	0	JOKZ01000019	111819	112460	-1.79769e+308	-1.79769e+308	0
THAR02_01151	0	0	0	1	NaN	0	NaN	NaN	NaN	0	NaN	NaN	0	1	0	1	1	0	-1.79769e+308	-1.79769e+308	0	0	0	JOKZ01000019	112880	114144	-1.79769e+308	-1.79769e+308	0	0	-1.79769e+308	-1.79769e+308	0	0	0	JOKZ01000019	112880	114144	-1.79769e+308	-1.79769e+308	0
THAR02_01152	0	0	0	1	NaN	0	NaN	NaN	NaN	0	NaN	NaN	0	1	0	1	1	0	-1.79769e+308	-1.79769e+308	0	0	0	JOKZ01000019	114473	115598	-1.79769e+308	-1.79769e+308	0	0	-1.79769e+308	-1.79769e+308	0	0	0	JOKZ01000019	114473	115598	-1.79769e+308	-1.79769e+308	0
THAR02_01153	15.1835	15.1835	-15.1835	-1.51471	0.599044	0.599044	-0.599044	-1.12269	0.730907	0.730907	-0.730907	-1.15235	-4.76942e-06	-1.12411	-0.493424	0.621713	1	44.6824	5.52831	5.48164	4	4	44.6824	JOKZ01000019	117108	118860	5.52831	5.48164	44.6824	29.4989	4.79741	4.88259	8	8	29.4989	JOKZ01000019	117108	118860	4.79741	4.88259	29.4989
THAR02_01154	0	0	0	1	NaN	0	NaN	NaN	NaN	0	NaN	NaN	0	1	0	1	1	0	-1.79769e+308	-1.79769e+308	0	0	0	JOKZ01000019	119580	120440	-1.79769e+308	-1.79769e+308	0	0	-1.79769e+308	-1.79769e+308	0	0	0	JOKZ01000019	119580	120440	-1.79769e+308	-1.79769e+308	0
THAR02_01155	10.8037	10.8037	10.8037	1.25702	0.330004	0.330004	0.330004	1.06119	0.244149	0.244149	0.244149	1.04486	2.81966e-05	1.69381	2.57945	0.00989568	1	42.0352	5.44305	5.39352	4	4	42.0352	JOKZ01000019	122784	124618	5.44305	5.39352	42.0352	52.8389	5.6872	5.72353	15	15	52.8389	JOKZ01000019	122784	124618	5.6872	5.72353	52.8389
THAR02_01156	4.93127	4.93127	-4.93127	-1.59543	0.673948	0.673948	-0.673948	-1.22097	1.79769e+308	0	-1.79769e+308	0	-1.98535e-06	-1.18401	-0.381562	0.702786	1	13.2131	3.87093	3.7239	1	1	13.2131	JOKZ01000019	125697	127257	3.87093	3.7239	13.2131	8.28182	-1.79769e+308	3.04995	2	2	8.28182	JOKZ01000019	125697	127257	-1.79769e+308	3.04995	8.28182
THAR02_01157	0.0600868	0.0600868	0.0600868	1.00448	0.00644261	0.00644261	0.00644261	1.00172	0.305975	0.305975	-0.305975	-1.08534	4.58852e-06	1.35351	0.788147	0.43061	1	13.4252	3.89115	3.74687	1	1	13.4252	JOKZ01000019	136954	138391	3.89115	3.74687	13.4252	13.4853	3.58517	3.75332	3	3	13.4853	JOKZ01000019	136954	138391	3.58517	3.75332	13.4853
THAR02_01158	0	0	0	1	NaN	0	NaN	NaN	NaN	0	NaN	NaN	0	1	0	1	1	0	-1.79769e+308	-1.79769e+308	0	0	0	JOKZ01000019	141763	142185	-1.79769e+308	-1.79769e+308	0	0	-1.79769e+308	-1.79769e+308	0	0	0	JOKZ01000019	141763	142185	-1.79769e+308	-1.79769e+308	0
THAR02_01159	0	0	0	1	NaN	0	NaN	NaN	NaN	0	NaN	NaN	0	1	0	1	1	0	-1.79769e+308	-1.79769e+308	0	0	0	JOKZ01000019	142234	142806	-1.79769e+308	-1.79769e+308	0	0	-1.79769e+308	-1.79769e+308	0	0	0	JOKZ01000019	142234	142806	-1.79769e+308	-1.79769e+308	0
THAR02_01160	17.4761	17.4761	-17.4761	-1.81109	0.856856	0.856856	-0.856856	-1.19345	1.02221	1.02221	-1.02221	-1.23679	-9.65764e-06	-1.34405	-1.10572	0.268847	1	39.0226	5.33912	5.28624	2	2	39.0226	JOKZ01000019	143573	144472	5.33912	5.28624	39.0226	21.5465	4.31691	4.42938	3	3	21.5465	JOKZ01000019	143573	144472	4.31691	4.42938	21.5465
THAR02_01161	29.8222	29.8222	29.8222	1.79769e+308	1.79769e+308	0	1.79769e+308	0	1.79769e+308	0	1.79769e+308	0	3.88515e-05	1.79769e+308	6.3392	2.30954e-10	2.65551e-06	0	-1.79769e+308	-1.79769e+308	0	0	0	JOKZ01000019	145272	146138	-1.79769e+308	-1.79769e+308	0	29.8222	4.81192	4.89831	3	4	29.8222	JOKZ01000019	145272	146138	4.81192	4.89831	29.8222
THAR02_01162	44.1938	44.1938	44.1938	2.70632	1.43633	1.43633	1.43633	1.30594	1.38916	1.38916	1.38916	1.29082	6.62756e-05	3.64672	6.02749	1.66524e-09	1.91469e-05	25.9	4.77663	4.69488	3	3	25.9	JOKZ01000019	147824	150774	4.77663	4.69488	25.9	70.0937	6.16579	6.13121	32	32	70.0937	JOKZ01000019	147824	150774	6.16579	6.13121	70.0937
THAR02_01163	0.616545	0.616545	0.616545	1.07953	0.110397	0.110397	0.110397	1.03736	1.79769e+308	0	-1.79769e+308	0	3.40781e-06	1.45464	0.756236	0.449508	1	7.75284	3.24054	2.95473	1	1	7.75284	JOKZ01000019	151892	154208	3.24054	2.95473	7.75284	8.36939	-1.79769e+308	3.06512	3	3	8.36939	JOKZ01000019	151892	154208	-1.79769e+308	3.06512	8.36939
THAR02_01164	10.8597	10.8597	-10.8597	-1.79769e+308	1.79769e+308	0	-1.79769e+308	0	1.79769e+308	0	-1.79769e+308	0	-1.04994e-05	-1.79769e+308	-2.8389	0.004527	1	10.8597	3.60291	3.44092	1	1	10.8597	JOKZ01000019	156028	158402	3.60291	3.44092	10.8597	0	-1.79769e+308	-1.79769e+308	0	0	0	JOKZ01000019	156028	158402	-1.79769e+308	-1.79769e+308	0
THAR02_01165	8.44295	8.44295	8.44295	1.96929	0.977678	0.977678	0.977678	1.31308	0.603449	0.603449	0.603449	1.17992	1.39255e-05	2.65359	2.43984	0.0146937	1	8.71041	3.35407	3.12274	1	1	8.71041	JOKZ01000019	162729	164989	3.35407	3.12274	8.71041	17.1534	3.95752	4.10042	6	6	17.1534	JOKZ01000019	162729	164989	3.95752	4.10042	17.1534
THAR02_01166	0	0	0	1	NaN	0	NaN	NaN	NaN	0	NaN	NaN	0	1	0	1	1	0	-1.79769e+308	-1.79769e+308	0	0	0	JOKZ01000020	85	1587	-1.79769e+308	-1.79769e+308	0	0	-1.79769e+308	-1.79769e+308	0	0	0	JOKZ01000020	85	1587	-1.79769e+308	-1.79769e+308	0
THAR02_01167	0	0	0	1	NaN	0	NaN	NaN	NaN	0	NaN	NaN	0	1	0	1	1	0	-1.79769e+308	-1.79769e+308	0	0	0	JOKZ01000020	3662	6699	-1.79769e+308	-1.79769e+308	0	0	-1.79769e+308	-1.79769e+308	0	0	0	JOKZ01000020	3662	6699	-1.79769e+308	-1.79769e+308	0
THAR02_01168	0	0	0	1	NaN	0	NaN	NaN	NaN	0	NaN	NaN	0	1	0	1	1	0	-1.79769e+308	-1.79769e+308	0	0	0	JOKZ01000020	7331	9089	-1.79769e+308	-1.79769e+308	0	0	-1.79769e+308	-1.79769e+308	0	0	0	JOKZ01000020	7331	9089	-1.79769e+308	-1.79769e+308	0
THAR02_01169	0	0	0	1	NaN	0	NaN	NaN	NaN	0	NaN	NaN	0	1	0	1	1	0	-1.79769e+308	-1.79769e+308	0	0	0	JOKZ01000020	10462	13930	-1.79769e+308	-1.79769e+308	0	0	-1.79769e+308	-1.79769e+308	0	0	0	JOKZ01000020	10462	13930	-1.79769e+308	-1.79769e+308	0
THAR02_01170	0	0	0	1	NaN	0	NaN	NaN	NaN	0	NaN	NaN	0	1	0	1	1	0	-1.79769e+308	-1.79769e+308	0	0	0	JOKZ01000020	14587	16683	-1.79769e+308	-1.79769e+308	0	0	-1.79769e+308	-1.79769e+308	0	0	0	JOKZ01000020	14587	16683	-1.79769e+308	-1.79769e+308	0
THAR02_01171	0	0	0	1	NaN	0	NaN	NaN	NaN	0	NaN	NaN	0	1	0	1	1	0	-1.79769e+308	-1.79769e+308	0	0	0	JOKZ01000020	17711	19123	-1.79769e+308	-1.79769e+308	0	0	-1.79769e+308	-1.79769e+308	0	0	0	JOKZ01000020	17711	19123	-1.79769e+308	-1.79769e+308	0
THAR02_01172	0	0	0	1	NaN	0	NaN	NaN	NaN	0	NaN	NaN	0	1	0	1	1	0	-1.79769e+308	-1.79769e+308	0	0	0	JOKZ01000020	19159	20310	-1.79769e+308	-1.79769e+308	0	0	-1.79769e+308	-1.79769e+308	0	0	0	JOKZ01000020	19159	20310	-1.79769e+308	-1.79769e+308	0
THAR02_01173	40.9328	40.9328	-40.9328	-1.79769e+308	1.79769e+308	0	-1.79769e+308	0	1.79769e+308	0	-1.79769e+308	0	-3.95747e-05	-1.79769e+308	-5.51162	3.55544e-08	0.000408804	40.9328	5.40648	5.35519	0	2	40.9328	JOKZ01000020	22571	23428	5.40648	5.35519	40.9328	0	-1.79769e+308	-1.79769e+308	0	0	0	JOKZ01000020	22571	23428	-1.79769e+308	-1.79769e+308	0
THAR02_01174	6.66731	6.66731	6.66731	1.79769e+308	1.79769e+308	0	1.79769e+308	0	NaN	0	NaN	NaN	8.68599e-06	1.79769e+308	2.99735	0.00272337	1	0	-1.79769e+308	-1.79769e+308	0	0	0	JOKZ01000020	25771	27709	-1.79769e+308	-1.79769e+308	0	6.66731	-1.79769e+308	2.7371	0	2	6.66731	JOKZ01000020	25771	27709	-1.79769e+308	2.7371	6.66731
THAR02_01175	0	0	0	1	NaN	0	NaN	NaN	NaN	0	NaN	NaN	0	1	0	1	1	0	-1.79769e+308	-1.79769e+308	0	0	0	JOKZ01000020	27872	36748	-1.79769e+308	-1.79769e+308	0	0	-1.79769e+308	-1.79769e+308	0	0	0	JOKZ01000020	27872	36748	-1.79769e+308	-1.79769e+308	0
THAR02_01176	0	0	0	1	NaN	0	NaN	NaN	NaN	0	NaN	NaN	0	1	0	1	1	0	-1.79769e+308	-1.79769e+308	0	0	0	JOKZ01000020	38664	40426	-1.79769e+308	-1.79769e+308	0	0	-1.79769e+308	-1.79769e+308	0	0	0	JOKZ01000020	38664	40426	-1.79769e+308	-1.79769e+308	0
THAR02_01177	0	0	0	1	NaN	0	NaN	NaN	NaN	0	NaN	NaN	0	1	0	1	1	0	-1.79769e+308	-1.79769e+308	0	0	0	JOKZ01000020	41599	42630	-1.79769e+308	-1.79769e+308	0	0	-1.79769e+308	-1.79769e+308	0	0	0	JOKZ01000020	41599	42630	-1.79769e+308	-1.79769e+308	0
THAR02_01178	0	0	0	1	NaN	0	NaN	NaN	NaN	0	NaN	NaN	0	1	0	1	1	0	-1.79769e+308	-1.79769e+308	0	0	0	JOKZ01000020	43416	44972	-1.79769e+308	-1.79769e+308	0	0	-1.79769e+308	-1.79769e+308	0	0	0	JOKZ01000020	43416	44972	-1.79769e+308	-1.79769e+308	0
THAR02_01179	0	0	0	1	NaN	0	NaN	NaN	NaN	0	NaN	NaN	0	1	0	1	1	0	-1.79769e+308	-1.79769e+308	0	0	0	JOKZ01000020	45381	46758	-1.79769e+308	-1.79769e+308	0	0	-1.79769e+308	-1.79769e+308	0	0	0	JOKZ01000020	45381	46758	-1.79769e+308	-1.79769e+308	0
THAR02_01180	0	0	0	1	NaN	0	NaN	NaN	NaN	0	NaN	NaN	0	1	0	1	1	0	-1.79769e+308	-1.79769e+308	0	0	0	JOKZ01000020	48085	50224	-1.79769e+308	-1.79769e+308	0	0	-1.79769e+308	-1.79769e+308	0	0	0	JOKZ01000020	48085	50224	-1.79769e+308	-1.79769e+308	0
THAR02_01181	0	0	0	1	NaN	0	NaN	NaN	NaN	0	NaN	NaN	0	1	0	1	1	0	-1.79769e+308	-1.79769e+308	0	0	0	JOKZ01000020	51490	52922	-1.79769e+308	-1.79769e+308	0	0	-1.79769e+308	-1.79769e+308	0	0	0	JOKZ01000020	51490	52922	-1.79769e+308	-1.79769e+308	0
THAR02_01182	0	0	0	1	NaN	0	NaN	NaN	NaN	0	NaN	NaN	0	1	0	1	1	0	-1.79769e+308	-1.79769e+308	0	0	0	JOKZ01000020	56992	58043	-1.79769e+308	-1.79769e+308	0	0	-1.79769e+308	-1.79769e+308	0	0	0	JOKZ01000020	56992	58043	-1.79769e+308	-1.79769e+308	0
THAR02_01183	0	0	0	1	NaN	0	NaN	NaN	NaN	0	NaN	NaN	0	1	0	1	1	0	-1.79769e+308	-1.79769e+308	0	0	0	JOKZ01000020	58113	63183	-1.79769e+308	-1.79769e+308	0	0	-1.79769e+308	-1.79769e+308	0	0	0	JOKZ01000020	58113	63183	-1.79769e+308	-1.79769e+308	0
THAR02_01184	0	0	0	1	NaN	0	NaN	NaN	NaN	0	NaN	NaN	0	1	0	1	1	0	-1.79769e+308	-1.79769e+308	0	0	0	JOKZ01000020	63512	64660	-1.79769e+308	-1.79769e+308	0	0	-1.79769e+308	-1.79769e+308	0	0	0	JOKZ01000020	63512	64660	-1.79769e+308	-1.79769e+308	0
THAR02_01185	0	0	0	1	NaN	0	NaN	NaN	NaN	0	NaN	NaN	0	1	0	1	1	0	-1.79769e+308	-1.79769e+308	0	0	0	JOKZ01000020	64971	66541	-1.79769e+308	-1.79769e+308	0	0	-1.79769e+308	-1.79769e+308	0	0	0	JOKZ01000020	64971	66541	-1.79769e+308	-1.79769e+308	0
THAR02_01186	0	0	0	1	NaN	0	NaN	NaN	NaN	0	NaN	NaN	0	1	0	1	1	0	-1.79769e+308	-1.79769e+308	0	0	0	JOKZ01000020	67266	69251	-1.79769e+308	-1.79769e+308	0	0	-1.79769e+308	-1.79769e+308	0	0	0	JOKZ01000020	67266	69251	-1.79769e+308	-1.79769e+308	0
THAR02_01187	0	0	0	1	NaN	0	NaN	NaN	NaN	0	NaN	NaN	0	1	0	1	1	0	-1.79769e+308	-1.79769e+308	0	0	0	JOKZ01000020	70054	71862	-1.79769e+308	-1.79769e+308	0	0	-1.79769e+308	-1.79769e+308	0	0	0	JOKZ01000020	70054	71862	-1.79769e+308	-1.79769e+308	0
THAR02_01188	0	0	0	1	NaN	0	NaN	NaN	NaN	0	NaN	NaN	0	1	0	1	1	0	-1.79769e+308	-1.79769e+308	0	0	0	JOKZ01000020	72306	73049	-1.79769e+308	-1.79769e+308	0	0	-1.79769e+308	-1.79769e+308	0	0	0	JOKZ01000020	72306	73049	-1.79769e+308	-1.79769e+308	0
THAR02_01189	0	0	0	1	NaN	0	NaN	NaN	NaN	0	NaN	NaN	0	1	0	1	1	0	-1.79769e+308	-1.79769e+308	0	0	0	JOKZ01000020	74162	75858	-1.79769e+308	-1.79769e+308	0	0	-1.79769e+308	-1.79769e+308	0	0	0	JOKZ01000020	74162	75858	-1.79769e+308	-1.79769e+308	0
THAR02_01190	0	0	0	1	NaN	0	NaN	NaN	NaN	0	NaN	NaN	0	1	0	1	1	0	-1.79769e+308	-1.79769e+308	0	0	0	JOKZ01000020	76306	79282	-1.79769e+308	-1.79769e+308	0	0	-1.79769e+308	-1.79769e+308	0	0	0	JOKZ01000020	76306	79282	-1.79769e+308	-1.79769e+308	0
THAR02_01191	3.37015	3.37015	3.37015	1.79769e+308	1.79769e+308	0	1.79769e+308	0	NaN	0	NaN	NaN	4.39054e-06	1.79769e+308	2.13102	0.0330878	1	0	-1.79769e+308	-1.79769e+308	0	0	0	JOKZ01000020	79467	81384	-1.79769e+308	-1.79769e+308	0	3.37015	-1.79769e+308	1.75281	1	1	3.37015	JOKZ01000020	79467	81384	-1.79769e+308	1.75281	3.37015
THAR02_01192	0	0	0	1	NaN	0	NaN	NaN	NaN	0	NaN	NaN	0	1	0	1	1	0	-1.79769e+308	-1.79769e+308	0	0	0	JOKZ01000020	82217	83044	-1.79769e+308	-1.79769e+308	0	0	-1.79769e+308	-1.79769e+308	0	0	0	JOKZ01000020	82217	83044	-1.79769e+308	-1.79769e+308	0
THAR02_01193	0	0	0	1	NaN	0	NaN	NaN	NaN	0	NaN	NaN	0	1	0	1	1	0	-1.79769e+308	-1.79769e+308	0	0	0	JOKZ01000020	83133	84872	-1.79769e+308	-1.79769e+308	0	0	-1.79769e+308	-1.79769e+308	0	0	0	JOKZ01000020	83133	84872	-1.79769e+308	-1.79769e+308	0
THAR02_01194	0	0	0	1	NaN	0	NaN	NaN	NaN	0	NaN	NaN	0	1	0	1	1	0	-1.79769e+308	-1.79769e+308	0	0	0	JOKZ01000020	87574	88386	-1.79769e+308	-1.79769e+308	0	0	-1.79769e+308	-1.79769e+308	0	0	0	JOKZ01000020	87574	88386	-1.79769e+308	-1.79769e+308	0
THAR02_01195	0	0	0	1	NaN	0	NaN	NaN	NaN	0	NaN	NaN	0	1	0	1	1	0	-1.79769e+308	-1.79769e+308	0	0	0	JOKZ01000020	89494	90359	-1.79769e+308	-1.79769e+308	0	0	-1.79769e+308	-1.79769e+308	0	0	0	JOKZ01000020	89494	90359	-1.79769e+308	-1.79769e+308	0
THAR02_01196	0	0	0	1	NaN	0	NaN	NaN	NaN	0	NaN	NaN	0	1	0	1	1	0	-1.79769e+308	-1.79769e+308	0	0	0	JOKZ01000020	90889	91745	-1.79769e+308	-1.79769e+308	0	0	-1.79769e+308	-1.79769e+308	0	0	0	JOKZ01000020	90889	91745	-1.79769e+308	-1.79769e+308	0
THAR02_01197	0	0	0	1	NaN	0	NaN	NaN	NaN	0	NaN	NaN	0	1	0	1	1	0	-1.79769e+308	-1.79769e+308	0	0	0	JOKZ01000020	93599	95491	-1.79769e+308	-1.79769e+308	0	0	-1.79769e+308	-1.79769e+308	0	0	0	JOKZ01000020	93599	95491	-1.79769e+308	-1.79769e+308	0
THAR02_01198	0	0	0	1	NaN	0	NaN	NaN	NaN	0	NaN	NaN	0	1	0	1	1	0	-1.79769e+308	-1.79769e+308	0	0	0	JOKZ01000020	98946	100969	-1.79769e+308	-1.79769e+308	0	0	-1.79769e+308	-1.79769e+308	0	0	0	JOKZ01000020	98946	100969	-1.79769e+308	-1.79769e+308	0
THAR02_01199	0	0	0	1	NaN	0	NaN	NaN	NaN	0	NaN	NaN	0	1	0	1	1	0	-1.79769e+308	-1.79769e+308	0	0	0	JOKZ01000020	101242	101721	-1.79769e+308	-1.79769e+308	0	0	-1.79769e+308	-1.79769e+308	0	0	0	JOKZ01000020	101242	101721	-1.79769e+308	-1.79769e+308	0
THAR02_01200	0	0	0	1	NaN	0	NaN	NaN	NaN	0	NaN	NaN	0	1	0	1	1	0	-1.79769e+308	-1.79769e+308	0	0	0	JOKZ01000020	102688	103588	-1.79769e+308	-1.79769e+308	0	0	-1.79769e+308	-1.79769e+308	0	0	0	JOKZ01000020	102688	103588	-1.79769e+308	-1.79769e+308	0
THAR02_01201	16.5742	16.5742	16.5742	1.79769e+308	1.79769e+308	0	1.79769e+308	0	1.79769e+308	0	1.79769e+308	0	2.15925e-05	1.79769e+308	4.72586	2.29149e-06	0.0263475	0	-1.79769e+308	-1.79769e+308	0	0	0	JOKZ01000020	107281	108450	-1.79769e+308	-1.79769e+308	0	16.5742	3.90887	4.05087	3	3	16.5742	JOKZ01000020	107281	108450	3.90887	4.05087	16.5742
THAR02_01202	0	0	0	1	NaN	0	NaN	NaN	NaN	0	NaN	NaN	0	1	0	1	1	0	-1.79769e+308	-1.79769e+308	0	0	0	JOKZ01000020	108621	110726	-1.79769e+308	-1.79769e+308	0	0	-1.79769e+308	-1.79769e+308	0	0	0	JOKZ01000020	108621	110726	-1.79769e+308	-1.79769e+308	0
THAR02_01203	0	0	0	1	NaN	0	NaN	NaN	NaN	0	NaN	NaN	0	1	0	1	1	0	-1.79769e+308	-1.79769e+308	0	0	0	JOKZ01000020	112929	114224	-1.79769e+308	-1.79769e+308	0	0	-1.79769e+308	-1.79769e+308	0	0	0	JOKZ01000020	112929	114224	-1.79769e+308	-1.79769e+308	0
THAR02_01204	0	0	0	1	NaN	0	NaN	NaN	NaN	0	NaN	NaN	0	1	0	1	1	0	-1.79769e+308	-1.79769e+308	0	0	0	JOKZ01000020	114749	115243	-1.79769e+308	-1.79769e+308	0	0	-1.79769e+308	-1.79769e+308	0	0	0	JOKZ01000020	114749	115243	-1.79769e+308	-1.79769e+308	0
THAR02_01205	0	0	0	1	NaN	0	NaN	NaN	NaN	0	NaN	NaN	0	1	0	1	1	0	-1.79769e+308	-1.79769e+308	0	0	0	JOKZ01000020	115453	116637	-1.79769e+308	-1.79769e+308	0	0	-1.79769e+308	-1.79769e+308	0	0	0	JOKZ01000020	115453	116637	-1.79769e+308	-1.79769e+308	0
THAR02_01206	0	0	0	1	NaN	0	NaN	NaN	NaN	0	NaN	NaN	0	1	0	1	1	0	-1.79769e+308	-1.79769e+308	0	0	0	JOKZ01000020	117813	119225	-1.79769e+308	-1.79769e+308	0	0	-1.79769e+308	-1.79769e+308	0	0	0	JOKZ01000020	117813	119225	-1.79769e+308	-1.79769e+308	0
THAR02_01207	0	0	0	1	NaN	0	NaN	NaN	NaN	0	NaN	NaN	0	1	0	1	1	0	-1.79769e+308	-1.79769e+308	0	0	0	JOKZ01000020	123591	125339	-1.79769e+308	-1.79769e+308	0	0	-1.79769e+308	-1.79769e+308	0	0	0	JOKZ01000020	123591	125339	-1.79769e+308	-1.79769e+308	0
THAR02_01208	0	0	0	1	NaN	0	NaN	NaN	NaN	0	NaN	NaN	0	1	0	1	1	0	-1.79769e+308	-1.79769e+308	0	0	0	JOKZ01000020	126210	138275	-1.79769e+308	-1.79769e+308	0	0	-1.79769e+308	-1.79769e+308	0	0	0	JOKZ01000020	126210	138275	-1.79769e+308	-1.79769e+308	0
THAR02_01209	0	0	0	1	NaN	0	NaN	NaN	NaN	0	NaN	NaN	0	1	0	1	1	0	-1.79769e+308	-1.79769e+308	0	0	0	JOKZ01000020	138890	140032	-1.79769e+308	-1.79769e+308	0	0	-1.79769e+308	-1.79769e+308	0	0	0	JOKZ01000020	138890	140032	-1.79769e+308	-1.79769e+308	0
THAR02_01210	0	0	0	1	NaN	0	NaN	NaN	NaN	0	NaN	NaN	0	1	0	1	1	0	-1.79769e+308	-1.79769e+308	0	0	0	JOKZ01000020	140560	141171	-1.79769e+308	-1.79769e+308	0	0	-1.79769e+308	-1.79769e+308	0	0	0	JOKZ01000020	140560	141171	-1.79769e+308	-1.79769e+308	0
THAR02_01211	0	0	0	1	NaN	0	NaN	NaN	NaN	0	NaN	NaN	0	1	0	1	1	0	-1.79769e+308	-1.79769e+308	0	0	0	JOKZ01000020	141961	143949	-1.79769e+308	-1.79769e+308	0	0	-1.79769e+308	-1.79769e+308	0	0	0	JOKZ01000020	141961	143949	-1.79769e+308	-1.79769e+308	0
THAR02_01212	0	0	0	1	NaN	0	NaN	NaN	NaN	0	NaN	NaN	0	1	0	1	1	0	-1.79769e+308	-1.79769e+308	0	0	0	JOKZ01000020	144039	144785	-1.79769e+308	-1.79769e+308	0	0	-1.79769e+308	-1.79769e+308	0	0	0	JOKZ01000020	144039	144785	-1.79769e+308	-1.79769e+308	0
THAR02_01213	0	0	0	1	NaN	0	NaN	NaN	NaN	0	NaN	NaN	0	1	0	1	1	0	-1.79769e+308	-1.79769e+308	0	0	0	JOKZ01000020	147447	149294	-1.79769e+308	-1.79769e+308	0	0	-1.79769e+308	-1.79769e+308	0	0	0	JOKZ01000020	147447	149294	-1.79769e+308	-1.79769e+308	0
THAR02_01214	0	0	0	1	NaN	0	NaN	NaN	NaN	0	NaN	NaN	0	1	0	1	1	0	-1.79769e+308	-1.79769e+308	0	0	0	JOKZ01000020	150065	152019	-1.79769e+308	-1.79769e+308	0	0	-1.79769e+308	-1.79769e+308	0	0	0	JOKZ01000020	150065	152019	-1.79769e+308	-1.79769e+308	0
THAR02_01215	0	0	0	1	NaN	0	NaN	NaN	NaN	0	NaN	NaN	0	1	0	1	1	0	-1.79769e+308	-1.79769e+308	0	0	0	JOKZ01000020	152689	154749	-1.79769e+308	-1.79769e+308	0	0	-1.79769e+308	-1.79769e+308	0	0	0	JOKZ01000020	152689	154749	-1.79769e+308	-1.79769e+308	0
THAR02_01216	0	0	0	1	NaN	0	NaN	NaN	NaN	0	NaN	NaN	0	1	0	1	1	0	-1.79769e+308	-1.79769e+308	0	0	0	JOKZ01000020	155991	157421	-1.79769e+308	-1.79769e+308	0	0	-1.79769e+308	-1.79769e+308	0	0	0	JOKZ01000020	155991	157421	-1.79769e+308	-1.79769e+308	0
THAR02_01217	0	0	0	1	NaN	0	NaN	NaN	NaN	0	NaN	NaN	0	1	0	1	1	0	-1.79769e+308	-1.79769e+308	0	0	0	JOKZ01000020	157592	158547	-1.79769e+308	-1.79769e+308	0	0	-1.79769e+308	-1.79769e+308	0	0	0	JOKZ01000020	157592	158547	-1.79769e+308	-1.79769e+308	0
THAR02_01218	0	0	0	1	NaN	0	NaN	NaN	NaN	0	NaN	NaN	0	1	0	1	1	0	-1.79769e+308	-1.79769e+308	0	0	0	JOKZ01000020	161037	161744	-1.79769e+308	-1.79769e+308	0	0	-1.79769e+308	-1.79769e+308	0	0	0	JOKZ01000020	161037	161744	-1.79769e+308	-1.79769e+308	0
THAR02_01219	0	0	0	1	NaN	0	NaN	NaN	NaN	0	NaN	NaN	0	1	0	1	1	0	-1.79769e+308	-1.79769e+308	0	0	0	JOKZ01000020	161840	164150	-1.79769e+308	-1.79769e+308	0	0	-1.79769e+308	-1.79769e+308	0	0	0	JOKZ01000020	161840	164150	-1.79769e+308	-1.79769e+308	0
THAR02_01220	6.35591	6.35591	6.35591	1.79769e+308	1.79769e+308	0	1.79769e+308	0	NaN	0	NaN	NaN	8.2803e-06	1.79769e+308	2.92652	0.00342781	1	0	-1.79769e+308	-1.79769e+308	0	0	0	JOKZ01000021	840	1856	-1.79769e+308	-1.79769e+308	0	6.35591	-1.79769e+308	2.6681	1	1	6.35591	JOKZ01000021	840	1856	-1.79769e+308	2.6681	6.35591
THAR02_01221	0	0	0	1	NaN	0	NaN	NaN	NaN	0	NaN	NaN	0	1	0	1	1	0	-1.79769e+308	-1.79769e+308	0	0	0	JOKZ01000021	4259	5805	-1.79769e+308	-1.79769e+308	0	0	-1.79769e+308	-1.79769e+308	0	0	0	JOKZ01000021	4259	5805	-1.79769e+308	-1.79769e+308	0
THAR02_01222	7.14246	7.14246	-7.14246	-1.05436	0.0763633	0.0763633	-0.0763633	-1.01085	0.145209	0.145209	0.145209	1.02072	3.72385e-05	1.27801	2.01968	0.0434163	1	138.542	7.00726	7.11418	32	32	138.542	JOKZ01000021	6353	10681	7.00726	7.11418	138.542	131.399	7.15247	7.03782	88	88	131.399	JOKZ01000021	6353	10681	7.15247	7.03782	131.399
THAR02_01223	1.01931	1.01931	-1.01931	-1.02348	0.0334851	0.0334851	-0.0334851	-1.00616	0.132419	0.132419	-0.132419	-1.02458	1.35978e-05	1.31657	1.29281	0.196078	1	44.4281	5.51995	5.4734	4	4	44.4281	JOKZ01000021	13627	15264	5.51995	5.4734	44.4281	43.4087	5.38753	5.43991	11	11	43.4087	JOKZ01000021	13627	15264	5.38753	5.43991	43.4087
THAR02_01224	90.0348	90.0348	90.0348	2.73043	1.44913	1.44913	1.44913	1.25418	1.53305	1.53305	1.53305	1.26755	0.000134775	3.67921	8.62019	0	0	52.0302	5.72991	5.70128	2	2	52.0302	JOKZ01000021	15573	16573	5.72991	5.70128	52.0302	142.065	7.26296	7.15041	22	22	142.065	JOKZ01000021	15573	16573	7.26296	7.15041	142.065
THAR02_01225	3.62126	3.62126	3.62126	1.79769e+308	1.79769e+308	0	1.79769e+308	0	NaN	0	NaN	NaN	4.71768e-06	1.79769e+308	2.20898	0.0271759	1	0	-1.79769e+308	-1.79769e+308	0	0	0	JOKZ01000021	17273	19057	-1.79769e+308	-1.79769e+308	0	3.62126	-1.79769e+308	1.85649	1	1	3.62126	JOKZ01000021	17273	19057	-1.79769e+308	1.85649	3.62126
THAR02_01226	80.1308	80.1308	-80.1308	-9.26851	3.21234	3.21234	-3.21234	-1.98037	3.78641	3.78641	-3.78641	-2.42426	-7.42163e-05	-6.87839	-6.62925	3.37392e-11	3.87934e-07	89.8219	6.4449	6.489	6	6	89.8219	JOKZ01000021	22035	23368	6.4449	6.489	89.8219	9.69109	2.6585	3.27666	2	2	9.69109	JOKZ01000021	22035	23368	2.6585	3.27666	9.69109
THAR02_01227	0	0	0	1	NaN	0	NaN	NaN	NaN	0	NaN	NaN	0	1	0	1	1	0	-1.79769e+308	-1.79769e+308	0	0	0	JOKZ01000021	23721	24874	-1.79769e+308	-1.79769e+308	0	0	-1.79769e+308	-1.79769e+308	0	0	0	JOKZ01000021	23721	24874	-1.79769e+308	-1.79769e+308	0
THAR02_01228	0	0	0	1	NaN	0	NaN	NaN	NaN	0	NaN	NaN	0	1	0	1	1	0	-1.79769e+308	-1.79769e+308	0	0	0	JOKZ01000021	26151	26741	-1.79769e+308	-1.79769e+308	0	0	-1.79769e+308	-1.79769e+308	0	0	0	JOKZ01000021	26151	26741	-1.79769e+308	-1.79769e+308	0
THAR02_01229	5.29948	5.29948	-5.29948	-1.15594	0.209061	0.209061	-0.209061	-1.0411	0.326764	0.326764	-0.326764	-1.06509	6.29372e-06	1.16571	0.65516	0.512365	1	39.2845	5.34659	5.29589	2	2	39.2845	JOKZ01000021	27178	28128	5.34659	5.29589	39.2845	33.9851	5.01982	5.08683	5	5	33.9851	JOKZ01000021	27178	28128	5.01982	5.08683	33.9851
THAR02_01230	0	0	0	1	NaN	0	NaN	NaN	NaN	0	NaN	NaN	0	1	0	1	1	0	-1.79769e+308	-1.79769e+308	0	0	0	JOKZ01000021	28508	31267	-1.79769e+308	-1.79769e+308	0	0	-1.79769e+308	-1.79769e+308	0	0	0	JOKZ01000021	28508	31267	-1.79769e+308	-1.79769e+308	0
THAR02_01231	0	0	0	1	NaN	0	NaN	NaN	NaN	0	NaN	NaN	0	1	0	1	1	0	-1.79769e+308	-1.79769e+308	0	0	0	JOKZ01000021	32091	33886	-1.79769e+308	-1.79769e+308	0	0	-1.79769e+308	-1.79769e+308	0	0	0	JOKZ01000021	32091	33886	-1.79769e+308	-1.79769e+308	0
THAR02_01232	0.786101	0.786101	-0.786101	-1.04208	0.0594634	0.0594634	-0.0594634	-1.01408	0.314231	0.314231	-0.314231	-1.07697	5.51623e-06	1.29307	0.79578	0.42616	1	19.4681	4.39672	4.28304	3	3	19.4681	JOKZ01000021	38356	41123	4.39672	4.28304	19.4681	18.682	4.08249	4.22357	8	8	18.682	JOKZ01000021	38356	41123	4.08249	4.22357	18.682
THAR02_01233	60.885	60.885	60.885	1.79769e+308	1.79769e+308	0	1.79769e+308	0	1.79769e+308	0	1.79769e+308	0	7.93193e-05	1.79769e+308	9.05783	0	0	0	-1.79769e+308	-1.79769e+308	0	0	0	JOKZ01000021	41516	42152	-1.79769e+308	-1.79769e+308	0	60.885	5.91713	5.92801	6	6	60.885	JOKZ01000021	41516	42152	5.91713	5.92801	60.885
THAR02_01234	0	0	0	1	NaN	0	NaN	NaN	NaN	0	NaN	NaN	0	1	0	1	1	0	-1.79769e+308	-1.79769e+308	0	0	0	JOKZ01000021	43555	46512	-1.79769e+308	-1.79769e+308	0	0	-1.79769e+308	-1.79769e+308	0	0	0	JOKZ01000021	43555	46512	-1.79769e+308	-1.79769e+308	0
THAR02_01235	8.37923	8.37923	-8.37923	-1.29709	0.375277	0.375277	-0.375277	-1.07789	0.52104	0.52104	-0.52104	-1.11017	1.37417e-06	1.03885	0.152122	0.879091	1	36.5837	5.25026	5.19313	5	5	36.5837	JOKZ01000021	46966	49486	5.25026	5.19313	36.5837	28.2045	4.72922	4.81785	11	11	28.2045	JOKZ01000021	46966	49486	4.72922	4.81785	28.2045
THAR02_01236	33.2958	33.2958	33.2958	1.96322	0.973219	0.973219	0.973219	1.1904	0.945378	0.945378	0.945378	1.18309	5.49898e-05	2.6454	4.84142	1.28913e-06	0.0148225	34.5673	5.16357	5.11134	3	3	34.5673	JOKZ01000021	50781	52304	5.16357	5.11134	34.5673	67.8631	6.10895	6.08455	16	16	67.8631	JOKZ01000021	50781	52304	6.10895	6.08455	67.8631
THAR02_01237	113.133	113.133	-113.133	-3.95785	1.98472	1.98472	-1.98472	-1.37751	1.92805	1.92805	-1.92805	-1.37056	-9.65293e-05	-2.93722	-6.24629	4.20309e-10	4.83271e-06	151.381	7.13108	7.24204	3	3	151.381	JOKZ01000021	52636	53142	7.13108	7.24204	151.381	38.2483	5.20303	5.25732	3	3	38.2483	JOKZ01000021	52636	53142	5.20303	5.25732	38.2483
THAR02_01238	0.955495	0.955495	0.955495	1.10431	0.143144	0.143144	0.143144	1.0448	0.514176	0.514176	-0.514176	-1.17727	4.3222e-06	1.48804	0.877186	0.380385	1	9.16024	3.41469	3.19539	1	1	9.16024	JOKZ01000021	53514	55430	3.41469	3.19539	9.16024	10.1157	2.90051	3.33853	3	3	10.1157	JOKZ01000021	53514	55430	2.90051	3.33853	10.1157
THAR02_01239	0	0	0	1	NaN	0	NaN	NaN	NaN	0	NaN	NaN	0	1	0	1	1	0	-1.79769e+308	-1.79769e+308	0	0	0	JOKZ01000021	56618	57561	-1.79769e+308	-1.79769e+308	0	0	-1.79769e+308	-1.79769e+308	0	0	0	JOKZ01000021	56618	57561	-1.79769e+308	-1.79769e+308	0
THAR02_01240	12.6744	12.6744	12.6744	1.79769e+308	1.79769e+308	0	1.79769e+308	0	1.79769e+308	0	1.79769e+308	0	1.65119e-05	1.79769e+308	4.13264	3.58626e-05	0.412348	0	-1.79769e+308	-1.79769e+308	0	0	0	JOKZ01000021	57994	59013	-1.79769e+308	-1.79769e+308	0	12.6744	3.46608	3.66385	2	2	12.6744	JOKZ01000021	57994	59013	3.46608	3.66385	12.6744
THAR02_01241	9.27003	9.27003	-9.27003	-2.71663	1.44182	1.44182	-1.44182	-1.59261	1.79769e+308	0	-1.79769e+308	0	-7.14826e-06	-2.01608	-1.42174	0.155103	1	14.6702	4.01698	3.87481	1	1	14.6702	JOKZ01000021	59384	60580	4.01698	3.87481	14.6702	5.40013	-1.79769e+308	2.43299	1	1	5.40013	JOKZ01000021	59384	60580	-1.79769e+308	2.43299	5.40013
THAR02_01242	0	0	0	1	NaN	0	NaN	NaN	NaN	0	NaN	NaN	0	1	0	1	1	0	-1.79769e+308	-1.79769e+308	0	0	0	JOKZ01000021	62680	63851	-1.79769e+308	-1.79769e+308	0	0	-1.79769e+308	-1.79769e+308	0	0	0	JOKZ01000021	62680	63851	-1.79769e+308	-1.79769e+308	0
THAR02_01243	1256.25	1256.25	-1256.25	-54.5911	5.77059	5.77059	-5.77059	-2.26799	5.54083	5.54083	-5.54083	-2.24777	-0.00120669	-40.5134	-29.7956	0	0	1279.69	9.98141	10.3216	54	54	1279.69	JOKZ01000021	63985	65087	9.98141	10.3216	1279.69	23.4414	4.44058	4.55098	4	4	23.4414	JOKZ01000021	63985	65087	4.44058	4.55098	23.4414
THAR02_01244	7.57734	7.57734	7.57734	1.62331	0.69894	0.69894	0.69894	1.19395	0.399861	0.399861	0.399861	1.10632	1.39556e-05	2.18738	2.20198	0.0276664	1	12.1566	3.76104	3.60367	2	2	12.1566	JOKZ01000021	65865	68812	3.76104	3.60367	12.1566	19.7339	4.1609	4.30261	9	9	19.7339	JOKZ01000021	65865	68812	4.1609	4.30261	19.7339
THAR02_01245	1342.06	1342.06	-1342.06	-1.48994	0.575257	0.575257	-0.575257	-1.05037	0.0444463	0.0444463	-0.0444463	-1.0038	-0.000377282	-1.10572	-4.07826	4.5374e-05	0.521711	4081.27	11.7448	11.9948	76	76	4081.27	JOKZ01000021	70198	70643	11.7448	11.9948	4081.27	2739.21	11.7004	11.4195	189	189	2739.21	JOKZ01000021	70198	70643	11.7004	11.4195	2739.21
THAR02_01246	0	0	0	1	NaN	0	NaN	NaN	NaN	0	NaN	NaN	0	1	0	1	1	0	-1.79769e+308	-1.79769e+308	0	0	0	JOKZ01000021	72697	75239	-1.79769e+308	-1.79769e+308	0	0	-1.79769e+308	-1.79769e+308	0	0	0	JOKZ01000021	72697	75239	-1.79769e+308	-1.79769e+308	0
THAR02_01247	0	0	0	1	NaN	0	NaN	NaN	NaN	0	NaN	NaN	0	1	0	1	1	0	-1.79769e+308	-1.79769e+308	0	0	0	JOKZ01000021	75765	77139	-1.79769e+308	-1.79769e+308	0	0	-1.79769e+308	-1.79769e+308	0	0	0	JOKZ01000021	75765	77139	-1.79769e+308	-1.79769e+308	0
THAR02_01248	10.7009	10.7009	-10.7009	-1.79769e+308	1.79769e+308	0	-1.79769e+308	0	1.79769e+308	0	-1.79769e+308	0	-1.03458e-05	-1.79769e+308	-2.81806	0.00483149	1	10.7009	3.58774	3.41966	1	1	10.7009	JOKZ01000021	77310	79072	3.58774	3.41966	10.7009	0	-1.79769e+308	-1.79769e+308	0	0	0	JOKZ01000021	77310	79072	-1.79769e+308	-1.79769e+308	0
THAR02_01249	11.1071	11.1071	-11.1071	-5.43326	2.44182	2.44182	-2.44182	-2.84282	1.79769e+308	0	-1.79769e+308	0	-9.8969e-06	-4.03216	-2.19654	0.0280533	1	13.6125	3.9085	3.76687	2	2	13.6125	JOKZ01000021	83635	86214	3.9085	3.76687	13.6125	2.50541	-1.79769e+308	1.32505	1	1	2.50541	JOKZ01000021	83635	86214	-1.79769e+308	1.32505	2.50541
THAR02_01250	0	0	0	1	NaN	0	NaN	NaN	NaN	0	NaN	NaN	0	1	0	1	1	0	-1.79769e+308	-1.79769e+308	0	0	0	JOKZ01000021	86746	88569	-1.79769e+308	-1.79769e+308	0	0	-1.79769e+308	-1.79769e+308	0	0	0	JOKZ01000021	86746	88569	-1.79769e+308	-1.79769e+308	0
THAR02_01251	1.55458	1.55458	1.55458	1.79769e+308	1.79769e+308	0	1.79769e+308	0	NaN	0	NaN	NaN	2.02527e-06	1.79769e+308	1.44733	0.147803	1	0	-1.79769e+308	-1.79769e+308	0	0	0	JOKZ01000021	90315	94472	-1.79769e+308	-1.79769e+308	0	1.55458	-1.79769e+308	0.636528	1	1	1.55458	JOKZ01000021	90315	94472	-1.79769e+308	0.636528	1.55458
THAR02_01252	0	0	0	1	NaN	0	NaN	NaN	NaN	0	NaN	NaN	0	1	0	1	1	0	-1.79769e+308	-1.79769e+308	0	0	0	JOKZ01000021	95137	98822	-1.79769e+308	-1.79769e+308	0	0	-1.79769e+308	-1.79769e+308	0	0	0	JOKZ01000021	95137	98822	-1.79769e+308	-1.79769e+308	0
THAR02_01253	0	0	0	1	NaN	0	NaN	NaN	NaN	0	NaN	NaN	0	1	0	1	1	0	-1.79769e+308	-1.79769e+308	0	0	0	JOKZ01000021	99628	102005	-1.79769e+308	-1.79769e+308	0	0	-1.79769e+308	-1.79769e+308	0	0	0	JOKZ01000021	99628	102005	-1.79769e+308	-1.79769e+308	0
THAR02_01254	0	0	0	1	NaN	0	NaN	NaN	NaN	0	NaN	NaN	0	1	0	1	1	0	-1.79769e+308	-1.79769e+308	0	0	0	JOKZ01000021	105362	106814	-1.79769e+308	-1.79769e+308	0	0	-1.79769e+308	-1.79769e+308	0	0	0	JOKZ01000021	105362	106814	-1.79769e+308	-1.79769e+308	0
THAR02_01255	166.525	166.525	-166.525	-1.80774	0.854185	0.854185	-0.854185	-1.11111	0.574221	0.574221	-0.574221	-1.07336	-9.17391e-05	-1.34157	-3.39808	0.000678601	1	372.688	8.40199	8.54183	51	51	372.688	JOKZ01000021	108018	110588	8.40199	8.54183	372.688	206.163	7.82777	7.68764	82	82	206.163	JOKZ01000021	108018	110588	7.82777	7.68764	206.163
THAR02_01256	0	0	0	1	NaN	0	NaN	NaN	NaN	0	NaN	NaN	0	1	0	1	1	0	-1.79769e+308	-1.79769e+308	0	0	0	JOKZ01000021	110878	111726	-1.79769e+308	-1.79769e+308	0	0	-1.79769e+308	-1.79769e+308	0	0	0	JOKZ01000021	110878	111726	-1.79769e+308	-1.79769e+308	0
THAR02_01257	0	0	0	1	NaN	0	NaN	NaN	NaN	0	NaN	NaN	0	1	0	1	1	0	-1.79769e+308	-1.79769e+308	0	0	0	JOKZ01000021	112475	113272	-1.79769e+308	-1.79769e+308	0	0	-1.79769e+308	-1.79769e+308	0	0	0	JOKZ01000021	112475	113272	-1.79769e+308	-1.79769e+308	0
THAR02_01258	54.8468	54.8468	-54.8468	-1.59056	0.669533	0.669533	-0.669533	-1.10242	0.504537	0.504537	-0.504537	-1.07644	-2.18261e-05	-1.18039	-1.25388	0.209885	1	147.72	7.10478	7.20672	8	8	147.72	JOKZ01000021	114291	115334	7.10478	7.20672	147.72	92.8729	6.60025	6.53719	15	15	92.8729	JOKZ01000021	114291	115334	6.60025	6.53719	92.8729
THAR02_01259	6.68553	6.68553	6.68553	1.14848	0.199727	0.199727	0.199727	1.03636	0.118756	0.118756	0.118756	1.02145	2.38364e-05	1.54756	2.15947	0.0308139	1	45.0261	5.53757	5.49269	1	1	45.0261	JOKZ01000021	115893	116392	5.53757	5.49269	45.0261	51.7117	5.65633	5.69242	4	4	51.7117	JOKZ01000021	115893	116392	5.65633	5.69242	51.7117
THAR02_01260	5.99181	5.99181	-5.99181	-1.81109	0.856856	0.856856	-0.856856	-1.297	1.79769e+308	0	-1.79769e+308	0	-3.31119e-06	-1.34405	-0.647437	0.517349	1	13.3792	3.88733	3.74192	2	2	13.3792	JOKZ01000021	116961	119585	3.88733	3.74192	13.3792	7.38738	-1.79769e+308	2.88506	3	3	7.38738	JOKZ01000021	116961	119585	-1.79769e+308	2.88506	7.38738
THAR02_01261	1.45683	1.45683	1.45683	1.79769e+308	1.79769e+308	0	1.79769e+308	0	NaN	0	NaN	NaN	1.89792e-06	1.79769e+308	1.40109	0.161187	1	0	-1.79769e+308	-1.79769e+308	0	0	0	JOKZ01000021	120520	124956	-1.79769e+308	-1.79769e+308	0	1.45683	-1.79769e+308	0.542833	1	1	1.45683	JOKZ01000021	120520	124956	-1.79769e+308	0.542833	1.45683
THAR02_01262	29.2266	29.2266	29.2266	1.79769e+308	1.79769e+308	0	1.79769e+308	0	1.79769e+308	0	1.79769e+308	0	3.80757e-05	1.79769e+308	6.27559	3.48316e-10	4.00493e-06	0	-1.79769e+308	-1.79769e+308	0	0	0	JOKZ01000021	127581	128907	-1.79769e+308	-1.79769e+308	0	29.2266	4.78444	4.86921	6	6	29.2266	JOKZ01000021	127581	128907	4.78444	4.86921	29.2266
THAR02_01263	29.2246	29.2246	29.2246	1.79769e+308	1.79769e+308	0	1.79769e+308	0	1.79769e+308	0	1.79769e+308	0	3.8073e-05	1.79769e+308	6.27537	3.48797e-10	4.01047e-06	0	-1.79769e+308	-1.79769e+308	0	0	0	JOKZ01000021	131763	134195	-1.79769e+308	-1.79769e+308	0	29.2246	4.78359	4.86911	11	11	29.2246	JOKZ01000021	131763	134195	4.78359	4.86911	29.2246
THAR02_01264	0	0	0	1	NaN	0	NaN	NaN	NaN	0	NaN	NaN	0	1	0	1	1	0	-1.79769e+308	-1.79769e+308	0	0	0	JOKZ01000021	136645	139111	-1.79769e+308	-1.79769e+308	0	0	-1.79769e+308	-1.79769e+308	0	0	0	JOKZ01000021	136645	139111	-1.79769e+308	-1.79769e+308	0
THAR02_01265	14.8256	14.8256	14.8256	1.79769e+308	1.79769e+308	0	1.79769e+308	0	1.79769e+308	0	1.79769e+308	0	1.93144e-05	1.79769e+308	4.46961	7.83637e-06	0.0901026	0	-1.79769e+308	-1.79769e+308	0	0	0	JOKZ01000021	140615	141486	-1.79769e+308	-1.79769e+308	0	14.8256	3.73275	3.89002	2	2	14.8256	JOKZ01000021	140615	141486	3.73275	3.89002	14.8256
THAR02_01266	36.8359	36.8359	-36.8359	-8.55642	3.09701	3.09701	-3.09701	-2.35516	1.79769e+308	0	-1.79769e+308	0	-3.3976e-05	-6.34993	-4.43553	9.18472e-06	0.105606	41.7107	5.43343	5.38234	3	3	41.7107	JOKZ01000021	141910	143235	5.43343	5.38234	41.7107	4.87478	-1.79769e+308	2.28534	1	1	4.87478	JOKZ01000021	141910	143235	-1.79769e+308	2.28534	4.87478
THAR02_01267	271.954	271.954	-271.954	-3.73751	1.90208	1.90208	-1.90208	-1.2867	1.68152	1.68152	-1.68152	-1.25032	-0.000229556	-2.7737	-9.42959	0	0	371.297	8.3991	8.53643	17	17	371.297	JOKZ01000021	144168	145143	8.3991	8.53643	371.297	99.3436	6.71758	6.63436	15	15	99.3436	JOKZ01000021	144168	145143	6.71758	6.63436	99.3436
THAR02_01268	198.558	198.558	198.558	2.63503	1.39782	1.39782	1.39782	1.20188	1.63749	1.63749	1.63749	1.23957	0.000299474	3.55066	12.702	0	0	121.44	6.83499	6.9241	5	5	121.44	JOKZ01000021	145564	146371	6.83499	6.9241	121.44	319.998	8.47248	8.32192	40	40	319.998	JOKZ01000021	145564	146371	8.47248	8.32192	319.998
THAR02_01269	170.236	170.236	-170.236	-12.1753	3.60589	3.60589	-3.60589	-1.91773	3.63681	3.63681	-3.63681	-1.96424	-0.00015947	-9.03559	-10.0304	0	0	185.469	7.40848	7.53503	25	25	185.469	JOKZ01000021	147555	150100	7.40848	7.53503	185.469	15.2332	3.77167	3.92915	6	6	15.2332	JOKZ01000021	147555	150100	3.77167	3.92915	15.2332
THAR02_01270	4.57985	4.57985	-4.57985	-1.1529	0.205266	0.205266	-0.205266	-1.04185	0.343413	0.343413	-0.343413	-1.07126	5.63506e-06	1.16878	0.625264	0.531798	1	34.5333	5.16259	5.10992	2	2	34.5333	JOKZ01000021	151471	152549	5.16259	5.10992	34.5333	29.9535	4.81917	4.90465	5	5	29.9535	JOKZ01000021	151471	152549	4.81917	4.90465	29.9535
THAR02_01271	24.4847	24.4847	24.4847	1.79769e+308	1.79769e+308	0	1.79769e+308	0	1.79769e+308	0	1.79769e+308	0	3.1898e-05	1.79769e+308	5.74396	9.24854e-09	0.00010634	0	-1.79769e+308	-1.79769e+308	0	0	0	JOKZ01000021	153026	153817	-1.79769e+308	-1.79769e+308	0	24.4847	4.51017	4.61381	3	3	24.4847	JOKZ01000021	153026	153817	4.51017	4.61381	24.4847
THAR02_01272	0	0	0	1	NaN	0	NaN	NaN	NaN	0	NaN	NaN	0	1	0	1	1	0	-1.79769e+308	-1.79769e+308	0	0	0	JOKZ01000021	154368	155500	-1.79769e+308	-1.79769e+308	0	0	-1.79769e+308	-1.79769e+308	0	0	0	JOKZ01000021	154368	155500	-1.79769e+308	-1.79769e+308	0
THAR02_01273	0	0	0	1	NaN	0	NaN	NaN	NaN	0	NaN	NaN	0	1	0	1	1	0	-1.79769e+308	-1.79769e+308	0	0	0	JOKZ01000021	155942	157804	-1.79769e+308	-1.79769e+308	0	0	-1.79769e+308	-1.79769e+308	0	0	0	JOKZ01000021	155942	157804	-1.79769e+308	-1.79769e+308	0
THAR02_01274	37.5442	37.5442	-37.5442	-1.17441	0.23194	0.23194	-0.23194	-1.02993	0.0181396	0.0181396	0.0181396	1.00231	3.60187e-05	1.14737	1.48363	0.137908	1	252.804	7.85467	7.98188	13	13	252.804	JOKZ01000022	26046	27096	7.85467	7.98188	252.804	215.26	7.87281	7.74994	35	35	215.26	JOKZ01000022	26046	27096	7.87281	7.74994	215.26
THAR02_01275	0	0	0	1	NaN	0	NaN	NaN	NaN	0	NaN	NaN	0	1	0	1	1	0	-1.79769e+308	-1.79769e+308	0	0	0	JOKZ01000022	28786	29989	-1.79769e+308	-1.79769e+308	0	0	-1.79769e+308	-1.79769e+308	0	0	0	JOKZ01000022	28786	29989	-1.79769e+308	-1.79769e+308	0
THAR02_01276	37.7779	37.7779	37.7779	1.24382	0.314776	0.314776	0.314776	1.04326	0.563329	0.563329	0.563329	1.07867	0.000101269	1.67602	4.83987	1.29924e-06	0.0149387	154.943	7.16028	7.27559	10	10	154.943	JOKZ01000022	32096	33336	7.16028	7.27559	154.943	192.721	7.72361	7.59037	36	37	192.721	JOKZ01000022	32096	33336	7.72361	7.59037	192.721
THAR02_01277	67.0758	67.0758	67.0758	3.69293	1.88477	1.88477	1.88477	1.40633	1.85593	1.85593	1.85593	1.3927	9.57524e-05	4.97616	7.89159	3.10862e-15	3.5743e-11	24.9081	4.72602	4.63854	1	1	24.9081	JOKZ01000022	35173	35945	4.72602	4.63854	24.9081	91.9839	6.58195	6.52331	11	11	91.9839	JOKZ01000022	35173	35945	6.58195	6.52331	91.9839
THAR02_01278	23.9902	23.9902	23.9902	2.27873	1.18823	1.18823	1.18823	1.28093	1.02394	1.02394	1.02394	1.23579	3.75565e-05	3.07055	4.26683	1.98268e-05	0.227969	18.7609	4.34269	4.22966	4	4	18.7609	JOKZ01000022	36753	38264	4.34269	4.22966	18.7609	42.751	5.36664	5.41789	10	10	42.751	JOKZ01000022	36753	38264	5.36664	5.41789	42.751
THAR02_01279	61.3231	61.3231	61.3231	2.98355	1.57703	1.57703	1.57703	1.31857	1.57384	1.57384	1.57384	1.31375	9.02763e-05	4.02028	7.24863	4.20997e-13	4.84062e-09	30.9158	5.01628	4.95027	5	6	30.9158	JOKZ01000022	40096	43669	5.01628	4.95027	30.9158	92.2389	6.59012	6.5273	51	51	92.2389	JOKZ01000022	40096	43669	6.59012	6.5273	92.2389
THAR02_01280	22.4812	22.4812	-22.4812	-3.82698	1.93621	1.93621	-1.93621	-1.64726	1.79769e+308	0	-1.79769e+308	0	-1.90637e-05	-2.8401	-2.74169	0.00611246	1	30.4336	4.9946	4.92759	6	6	30.4336	JOKZ01000022	45752	50628	4.9946	4.92759	30.4336	7.95238	-1.79769e+308	2.99139	6	6	7.95238	JOKZ01000022	45752	50628	-1.79769e+308	2.99139	7.95238
THAR02_01281	10.707	10.707	10.707	1.79769e+308	1.79769e+308	0	1.79769e+308	0	1.79769e+308	0	1.79769e+308	0	1.39488e-05	1.79769e+308	3.79836	0.000145656	1	0	-1.79769e+308	-1.79769e+308	0	0	0	JOKZ01000022	51748	55973	-1.79769e+308	-1.79769e+308	0	10.707	3.05212	3.42048	7	7	10.707	JOKZ01000022	51748	55973	3.05212	3.42048	10.707
THAR02_01282	0	0	0	1	NaN	0	NaN	NaN	NaN	0	NaN	NaN	0	1	0	1	1	0	-1.79769e+308	-1.79769e+308	0	0	0	JOKZ01000022	56730	57095	-1.79769e+308	-1.79769e+308	0	0	-1.79769e+308	-1.79769e+308	0	0	0	JOKZ01000022	56730	57095	-1.79769e+308	-1.79769e+308	0
THAR02_01283	0	0	0	1	NaN	0	NaN	NaN	NaN	0	NaN	NaN	0	1	0	1	1	0	-1.79769e+308	-1.79769e+308	0	0	0	JOKZ01000022	57900	58715	-1.79769e+308	-1.79769e+308	0	0	-1.79769e+308	-1.79769e+308	0	0	0	JOKZ01000022	57900	58715	-1.79769e+308	-1.79769e+308	0
THAR02_01284	0	0	0	1	NaN	0	NaN	NaN	NaN	0	NaN	NaN	0	1	0	1	1	0	-1.79769e+308	-1.79769e+308	0	0	0	JOKZ01000022	58918	59439	-1.79769e+308	-1.79769e+308	0	0	-1.79769e+308	-1.79769e+308	0	0	0	JOKZ01000022	58918	59439	-1.79769e+308	-1.79769e+308	0
THAR02_01285	38.2769	38.2769	-38.2769	-1.52279	0.606719	0.606719	-0.606719	-1.09795	0.485388	0.485388	-0.485388	-1.07788	-1.24097e-05	-1.1301	-0.813636	0.415853	1	111.493	6.71758	6.80081	6	6	111.493	JOKZ01000022	61704	62939	6.71758	6.80081	111.493	73.2163	6.2322	6.19409	14	14	73.2163	JOKZ01000022	61704	62939	6.2322	6.19409	73.2163
THAR02_01286	0	0	0	1	NaN	0	NaN	NaN	NaN	0	NaN	NaN	0	1	0	1	1	0	-1.79769e+308	-1.79769e+308	0	0	0	JOKZ01000022	63775	64620	-1.79769e+308	-1.79769e+308	0	0	-1.79769e+308	-1.79769e+308	0	0	0	JOKZ01000022	63775	64620	-1.79769e+308	-1.79769e+308	0
THAR02_01287	24.6217	24.6217	24.6217	2.41755	1.27355	1.27355	1.27355	1.30923	1.09372	1.09372	1.09372	1.25763	3.79116e-05	3.25761	4.38456	1.16221e-05	0.133631	17.3691	4.2454	4.11845	2	2	17.3691	JOKZ01000022	65400	67862	4.2454	4.11845	17.3691	41.9908	5.33912	5.392	16	16	41.9908	JOKZ01000022	65400	67862	5.33912	5.392	41.9908
THAR02_01288	25.9672	25.9672	25.9672	1.83623	0.87675	0.87675	0.87675	1.17688	0.804988	0.804988	0.804988	1.16028	4.42615e-05	2.47429	4.20252	2.63956e-05	0.303496	31.0525	5.02249	4.95664	2	2	31.0525	JOKZ01000022	69396	70642	5.02249	4.95664	31.0525	57.0197	5.82748	5.83339	11	11	57.0197	JOKZ01000022	69396	70642	5.82748	5.83339	57.0197
THAR02_01289	0	0	0	1	NaN	0	NaN	NaN	NaN	0	NaN	NaN	0	1	0	1	1	0	-1.79769e+308	-1.79769e+308	0	0	0	JOKZ01000022	71520	72659	-1.79769e+308	-1.79769e+308	0	0	-1.79769e+308	-1.79769e+308	0	0	0	JOKZ01000022	71520	72659	-1.79769e+308	-1.79769e+308	0
THAR02_01290	418.548	418.548	-418.548	-2.80541	1.48821	1.48821	-1.48821	-1.18941	1.13431	1.13431	-1.13431	-1.14229	-0.000326776	-2.08196	-9.80539	0	0	650.377	9.10588	9.34513	9	9	650.377	JOKZ01000022	73409	73882	9.10588	9.34513	650.377	231.83	7.97157	7.85692	17	17	231.83	JOKZ01000022	73409	73882	7.97157	7.85692	231.83
THAR02_01291	468.781	468.781	-468.781	-5.34771	2.41892	2.41892	-2.41892	-1.35823	2.12118	2.12118	-2.12118	-1.31001	-0.000417003	-3.96867	-14.2053	0	0	576.603	8.96356	9.17143	33	33	576.603	JOKZ01000022	74519	75717	8.96356	9.17143	576.603	107.822	6.84238	6.75251	20	20	107.822	JOKZ01000022	74519	75717	6.84238	6.75251	107.822
THAR02_01292	0.290791	0.290791	0.290791	1.01228	0.0176129	0.0176129	0.0176129	1.00386	0.180448	0.180448	-0.180448	-1.04031	8.33218e-06	1.36403	1.07566	0.282077	1	23.674	4.65707	4.56523	4	4	23.674	JOKZ01000022	76482	79448	4.65707	4.56523	23.674	23.9648	4.47662	4.58284	11	11	23.9648	JOKZ01000022	76482	79448	4.47662	4.58284	23.9648
THAR02_01293	156.913	156.913	156.913	3.57349	1.83734	1.83734	1.83734	1.30983	1.95684	1.95684	1.95684	1.3296	0.000224906	4.81522	12.0015	0	0	60.9729	5.93703	5.9301	2	2	60.9729	JOKZ01000022	80910	81710	5.93703	5.9301	60.9729	217.886	7.89386	7.76743	27	27	217.886	JOKZ01000022	80910	81710	7.89386	7.76743	217.886
THAR02_01294	0	0	0	1	NaN	0	NaN	NaN	NaN	0	NaN	NaN	0	1	0	1	1	0	-1.79769e+308	-1.79769e+308	0	0	0	JOKZ01000022	81943	83137	-1.79769e+308	-1.79769e+308	0	0	-1.79769e+308	-1.79769e+308	0	0	0	JOKZ01000022	81943	83137	-1.79769e+308	-1.79769e+308	0
THAR02_01295	332.754	332.754	-332.754	-3.35514	1.74637	1.74637	-1.74637	-1.2445	1.45687	1.45687	-1.45687	-1.20084	-0.000274247	-2.48993	-9.85268	0	0	474.043	8.71077	8.88887	23	23	474.043	JOKZ01000022	83667	84581	8.71077	8.88887	474.043	141.289	7.25391	7.1425	20	20	141.289	JOKZ01000022	83667	84581	7.25391	7.1425	141.289
THAR02_01296	21.4749	21.4749	21.4749	1.79769e+308	1.79769e+308	0	1.79769e+308	0	1.79769e+308	0	1.79769e+308	0	2.7977e-05	1.79769e+308	5.37935	7.47538e-08	0.00085952	0	-1.79769e+308	-1.79769e+308	0	0	0	JOKZ01000022	84765	85366	-1.79769e+308	-1.79769e+308	0	21.4749	4.31111	4.42458	2	2	21.4749	JOKZ01000022	84765	85366	4.31111	4.42458	21.4749
THAR02_01297	111.759	111.759	111.759	3.7303	1.89929	1.89929	1.89929	1.35466	1.97342	1.97342	1.97342	1.36498	0.000159348	5.02652	10.2043	0	0	40.9328	5.40686	5.35519	1	1	40.9328	JOKZ01000022	86207	86841	5.40686	5.35519	40.9328	152.692	7.38027	7.25448	15	15	152.692	JOKZ01000022	86207	86841	7.38027	7.25448	152.692
THAR02_01298	0	0	0	1	NaN	0	NaN	NaN	NaN	0	NaN	NaN	0	1	0	1	1	0	-1.79769e+308	-1.79769e+308	0	0	0	JOKZ01000022	87492	88600	-1.79769e+308	-1.79769e+308	0	0	-1.79769e+308	-1.79769e+308	0	0	0	JOKZ01000022	87492	88600	-1.79769e+308	-1.79769e+308	0
THAR02_01299	3.90375	3.90375	3.90375	1.4295	0.515508	0.515508	0.515508	1.1619	0.12296	0.12296	0.12296	1.03616	8.13922e-06	1.92622	1.54333	0.12275	1	9.08912	3.40068	3.18414	1	1	9.08912	JOKZ01000022	90028	92017	3.40068	3.18414	9.08912	12.9929	3.52364	3.69965	4	4	12.9929	JOKZ01000022	90028	92017	3.52364	3.69965	12.9929
THAR02_01300	4.8359	4.8359	-4.8359	-3.02295	1.59596	1.59596	-1.59596	-2.26933	1.79769e+308	0	-1.79769e+308	0	-3.87234e-06	-2.24341	-1.11263	0.265869	1	7.22641	3.16641	2.85328	1	1	7.22641	JOKZ01000022	92572	95275	3.16641	2.85328	7.22641	2.39052	-1.79769e+308	1.25732	1	1	2.39052	JOKZ01000022	92572	95275	-1.79769e+308	1.25732	2.39052
THAR02_01301	53.9483	53.9483	-53.9483	-1.79769e+308	1.79769e+308	0	-1.79769e+308	0	1.79769e+308	0	-1.79769e+308	0	-5.21583e-05	-1.79769e+308	-6.32753	2.4912e-10	2.86438e-06	53.9483	5.7717	5.75351	4	4	53.9483	JOKZ01000022	96442	97977	5.7717	5.75351	53.9483	0	-1.79769e+308	-1.79769e+308	0	0	0	JOKZ01000022	96442	97977	-1.79769e+308	-1.79769e+308	0
THAR02_01302	0	0	0	1	NaN	0	NaN	NaN	NaN	0	NaN	NaN	0	1	0	1	1	0	-1.79769e+308	-1.79769e+308	0	0	0	JOKZ01000022	99000	99818	-1.79769e+308	-1.79769e+308	0	0	-1.79769e+308	-1.79769e+308	0	0	0	JOKZ01000022	99000	99818	-1.79769e+308	-1.79769e+308	0
THAR02_01303	28.33	28.33	28.33	1.79769e+308	1.79769e+308	0	1.79769e+308	0	1.79769e+308	0	1.79769e+308	0	3.69075e-05	1.79769e+308	6.17857	6.46843e-10	7.43741e-06	0	-1.79769e+308	-1.79769e+308	0	0	0	JOKZ01000022	101875	103243	-1.79769e+308	-1.79769e+308	0	28.33	4.73448	4.82426	6	6	28.33	JOKZ01000022	101875	103243	4.73448	4.82426	28.33
THAR02_01304	0	0	0	1	NaN	0	NaN	NaN	NaN	0	NaN	NaN	0	1	0	1	1	0	-1.79769e+308	-1.79769e+308	0	0	0	JOKZ01000022	103688	104110	-1.79769e+308	-1.79769e+308	0	0	-1.79769e+308	-1.79769e+308	0	0	0	JOKZ01000022	103688	104110	-1.79769e+308	-1.79769e+308	0
THAR02_01305	406.32	406.32	406.32	2.07595	1.05377	1.05377	1.05377	1.12309	1.55292	1.55292	1.55292	1.18456	0.000656211	2.7973	17.1612	0	0	377.638	8.41425	8.56086	4	4	377.638	JOKZ01000022	105890	106326	8.41425	8.56086	377.638	783.958	9.96717	9.61463	53	53	783.958	JOKZ01000022	105890	106326	9.96717	9.61463	783.958
THAR02_01306	42.6401	42.6401	-42.6401	-1.95898	0.970102	0.970102	-0.970102	-1.1772	0.983378	0.983378	-0.983378	-1.18138	-2.62875e-05	-1.45381	-2.04213	0.0411391	1	87.1041	6.40501	6.44467	5	5	87.1041	JOKZ01000022	106642	107804	6.40501	6.44467	87.1041	44.464	5.42163	5.47457	8	8	44.464	JOKZ01000022	106642	107804	5.42163	5.47457	44.464
THAR02_01307	53.8663	53.8663	53.8663	1.79769e+308	1.79769e+308	0	1.79769e+308	0	1.79769e+308	0	1.79769e+308	0	7.01755e-05	1.79769e+308	8.51975	0	0	0	-1.79769e+308	-1.79769e+308	0	0	0	JOKZ01000022	108274	109353	-1.79769e+308	-1.79769e+308	0	53.8663	5.72416	5.75131	9	9	53.8663	JOKZ01000022	108274	109353	5.72416	5.75131	53.8663
THAR02_01308	1.45258	1.45258	-1.45258	-1.35832	0.441819	0.441819	-0.441819	-1.2188	1.79769e+308	0	-1.79769e+308	0	-4.24608e-08	-1.00804	-0.0122361	0.990237	1	5.50649	2.8987	2.46113	1	1	5.50649	JOKZ01000022	110998	114186	2.8987	2.46113	5.50649	4.05391	-1.79769e+308	2.01931	2	2	4.05391	JOKZ01000022	110998	114186	-1.79769e+308	2.01931	4.05391
THAR02_01309	13.3657	13.3657	13.3657	4.38401	2.13225	2.13225	2.13225	2.07596	1.34625	1.34625	1.34625	1.5132	1.87394e-05	5.90738	3.62091	0.000293571	1	3.94966	2.62327	1.98173	1	1	3.94966	JOKZ01000022	114442	119294	2.62327	1.98173	3.94966	17.3154	3.96952	4.11398	13	13	17.3154	JOKZ01000022	114442	119294	3.96952	4.11398	17.3154
THAR02_01310	5.11187	5.11187	5.11187	1.79769e+308	1.79769e+308	0	1.79769e+308	0	NaN	0	NaN	NaN	6.6596e-06	1.79769e+308	2.62453	0.0086768	1	0	-1.79769e+308	-1.79769e+308	0	0	0	JOKZ01000022	120400	122928	-1.79769e+308	-1.79769e+308	0	5.11187	-1.79769e+308	2.35385	2	2	5.11187	JOKZ01000022	120400	122928	-1.79769e+308	2.35385	5.11187
THAR02_01311	162.589	162.589	162.589	1.6847	0.752492	0.752492	0.752492	1.09535	1.06774	1.06774	1.06774	1.13766	0.000291592	2.2701	10.2921	0	0	237.46	7.75633	7.89154	23	23	237.46	JOKZ01000022	123304	125145	7.75633	7.89154	237.46	400.049	8.82407	8.64403	114	114	400.049	JOKZ01000022	123304	125145	8.82407	8.64403	400.049
THAR02_01312	485.659	485.659	485.659	4.21903	2.07691	2.07691	2.07691	1.28698	2.45337	2.45337	2.45337	1.34418	0.000683389	5.68507	21.7049	0	0	150.871	7.12807	7.23717	74	74	150.871	JOKZ01000022	126294	135859	7.12807	7.23717	150.871	636.53	9.58144	9.31409	942	942	636.53	JOKZ01000022	126294	135859	9.58144	9.31409	636.53
THAR02_01313	30.8428	30.8428	-30.8428	-2.57221	1.36301	1.36301	-1.36301	-1.31742	1.54047	1.54047	-1.54047	-1.37114	-2.32289e-05	-1.9089	-2.47252	0.0134163	1	50.4603	5.69113	5.65708	3	3	50.4603	JOKZ01000022	137302	138619	5.69113	5.65708	50.4603	19.6175	4.15067	4.29407	4	4	19.6175	JOKZ01000022	137302	138619	4.15067	4.29407	19.6175
THAR02_01314	91.4602	91.4602	91.4602	1.42275	0.508679	0.508679	0.508679	1.06558	0.779272	0.779272	0.779272	1.1022	0.000191834	1.91713	7.46711	8.19345e-14	9.42082e-10	216.347	7.62485	7.75721	18	18	216.347	JOKZ01000022	138837	140411	7.62485	7.75721	216.347	307.807	8.40412	8.26588	75	75	307.807	JOKZ01000022	138837	140411	8.40412	8.26588	307.807
THAR02_01315	3.26756	3.26756	3.26756	1.76813	0.822223	0.822223	0.822223	1.39364	1.79769e+308	0	-1.79769e+308	0	5.686e-06	2.38252	1.47643	0.139828	1	4.25392	2.68327	2.08879	1	1	4.25392	JOKZ01000022	141067	145363	2.68327	2.08879	4.25392	7.52148	-1.79769e+308	2.91102	5	5	7.52148	JOKZ01000022	141067	145363	-1.79769e+308	2.91102	7.52148
THAR02_01316	24.4352	24.4352	24.4352	1.79942	0.847535	0.847535	0.847535	1.17178	0.760716	0.760716	0.760716	1.1522	4.21023e-05	2.42469	4.0556	5.00063e-05	0.574972	30.566	4.99814	4.93386	4	4	30.566	JOKZ01000022	148326	150793	4.99814	4.93386	30.566	55.0013	5.75886	5.78139	21	21	55.0013	JOKZ01000022	148326	150793	5.75886	5.78139	55.0013
THAR02_01317	595.364	595.364	595.364	1.79769e+308	1.79769e+308	0	1.79769e+308	0	1.79769e+308	0	1.79769e+308	0	0.000775624	1.79769e+308	28.3286	0	0	0	-1.79769e+308	-1.79769e+308	0	0	0	JOKZ01000022	151507	152418	-1.79769e+308	-1.79769e+308	0	595.364	9.48501	9.21763	84	84	595.364	JOKZ01000022	151507	152418	9.48501	9.21763	595.364
THAR02_01318	16.8262	16.8262	16.8262	3.24506	1.69825	1.69825	1.69825	1.58442	1.29549	1.29549	1.29549	1.40426	2.44385e-05	4.37266	3.86057	0.000113122	1	7.49475	3.20463	2.90588	1	1	7.49475	JOKZ01000022	153138	155529	3.20463	2.90588	7.49475	24.3209	4.50012	4.60413	9	9	24.3209	JOKZ01000022	153138	155529	4.50012	4.60413	24.3209
THAR02_01319	11.1544	11.1544	11.1544	1.79769e+308	1.79769e+308	0	1.79769e+308	0	1.79769e+308	0	1.79769e+308	0	1.45316e-05	1.79769e+308	3.87691	0.000105793	1	0	-1.79769e+308	-1.79769e+308	0	0	0	JOKZ01000022	156972	158130	-1.79769e+308	-1.79769e+308	0	11.1544	3.16641	3.47954	2	2	11.1544	JOKZ01000022	156972	158130	3.16641	3.47954	11.1544
THAR02_01320	35.1302	35.1302	35.1302	1.79769e+308	1.79769e+308	0	1.79769e+308	0	1.79769e+308	0	1.79769e+308	0	4.57667e-05	1.79769e+308	6.88028	5.97344e-12	6.86827e-08	0	-1.79769e+308	-1.79769e+308	0	0	0	JOKZ01000022	158959	159510	-1.79769e+308	-1.79769e+308	0	35.1302	5.06831	5.13464	3	3	35.1302	JOKZ01000022	158959	159510	5.06831	5.13464	35.1302
THAR02_01321	5.19611	5.19611	5.19611	1.79769e+308	1.79769e+308	0	1.79769e+308	0	NaN	0	NaN	NaN	6.76935e-06	1.79769e+308	2.64607	0.00814332	1	0	-1.79769e+308	-1.79769e+308	0	0	0	JOKZ01000023	432	4163	-1.79769e+308	-1.79769e+308	0	5.19611	-1.79769e+308	2.37743	3	3	5.19611	JOKZ01000023	432	4163	-1.79769e+308	2.37743	5.19611
THAR02_01322	14.4365	14.4365	14.4365	1.79769e+308	1.79769e+308	0	1.79769e+308	0	1.79769e+308	0	1.79769e+308	0	1.88075e-05	1.79769e+308	4.41057	1.03099e-05	0.118543	0	-1.79769e+308	-1.79769e+308	0	0	0	JOKZ01000023	6940	8730	-1.79769e+308	-1.79769e+308	0	14.4365	3.70191	3.85165	4	4	14.4365	JOKZ01000023	6940	8730	3.70191	3.85165	14.4365
THAR02_01323	119.457	119.457	119.457	1.79769e+308	1.79769e+308	0	1.79769e+308	0	1.79769e+308	0	1.79769e+308	0	0.000155625	1.79769e+308	12.6877	0	0	0	-1.79769e+308	-1.79769e+308	0	0	0	JOKZ01000023	10954	11440	-1.79769e+308	-1.79769e+308	0	119.457	7.00726	6.90035	9	9	119.457	JOKZ01000023	10954	11440	7.00726	6.90035	119.457
THAR02_01324	103.523	103.523	-103.523	-4.07495	2.02678	2.02678	-2.02678	-1.3995	1.98628	1.98628	-1.98628	-1.39683	-8.87773e-05	-3.02412	-6.05203	1.43032e-09	1.64458e-05	137.189	6.99172	7.10002	9	9	137.189	JOKZ01000023	11918	13069	6.99172	7.10002	137.189	33.6664	5.00543	5.07324	6	6	33.6664	JOKZ01000023	11918	13069	5.00543	5.07324	33.6664
THAR02_01325	19.9312	19.9312	19.9312	2.39267	1.25862	1.25862	1.25862	1.32784	1.04828	1.04828	1.04828	1.26325	3.07737e-05	3.22408	3.93519	8.31297e-05	0.955825	14.3115	3.98209	3.8391	2	2	14.3115	JOKZ01000023	13398	15851	3.98209	3.8391	14.3115	34.2426	5.03038	5.09772	13	13	34.2426	JOKZ01000023	13398	15851	5.03038	5.09772	34.2426
THAR02_01326	115.56	115.56	115.56	2.98905	1.57969	1.57969	1.57969	1.26955	1.70341	1.70341	1.70341	1.2904	0.000170067	4.02769	9.95462	0	0	58.0982	5.86583	5.86042	4	4	58.0982	JOKZ01000023	17250	18589	5.86583	5.86042	58.0982	173.659	7.56924	7.44011	36	36	173.659	JOKZ01000023	17250	18589	7.56924	7.44011	173.659
THAR02_01327	25.4988	25.4988	25.4988	1.79769e+308	1.79769e+308	0	1.79769e+308	0	1.79769e+308	0	1.79769e+308	0	3.32192e-05	1.79769e+308	5.86172	4.58106e-09	5.2673e-05	0	-1.79769e+308	-1.79769e+308	0	0	0	JOKZ01000023	19823	20329	-1.79769e+308	-1.79769e+308	0	25.4988	4.5706	4.67236	2	2	25.4988	JOKZ01000023	19823	20329	4.5706	4.67236	25.4988
THAR02_01328	7.27104	7.27104	7.27104	1.79769e+308	1.79769e+308	0	1.79769e+308	0	NaN	0	NaN	NaN	9.47251e-06	1.79769e+308	3.13012	0.00174736	1	0	-1.79769e+308	-1.79769e+308	0	0	0	JOKZ01000023	21547	23324	-1.79769e+308	-1.79769e+308	0	7.27104	-1.79769e+308	2.86216	2	2	7.27104	JOKZ01000023	21547	23324	-1.79769e+308	2.86216	7.27104
THAR02_01329	11.8714	11.8714	11.8714	1.79769e+308	1.79769e+308	0	1.79769e+308	0	1.79769e+308	0	1.79769e+308	0	1.54657e-05	1.79769e+308	3.99957	6.34579e-05	0.729639	0	-1.79769e+308	-1.79769e+308	0	0	0	JOKZ01000023	23796	24884	-1.79769e+308	-1.79769e+308	0	11.8714	3.33331	3.56941	2	2	11.8714	JOKZ01000023	23796	24884	3.33331	3.56941	11.8714
THAR02_01330	30.2407	30.2407	30.2407	1.79769e+308	1.79769e+308	0	1.79769e+308	0	1.79769e+308	0	1.79769e+308	0	3.93968e-05	1.79769e+308	6.38354	1.73045e-10	1.98967e-06	0	-1.79769e+308	-1.79769e+308	0	0	0	JOKZ01000023	25596	26450	-1.79769e+308	-1.79769e+308	0	30.2407	4.83265	4.91842	4	4	30.2407	JOKZ01000023	25596	26450	4.83265	4.91842	30.2407
THAR02_01331	0	0	0	1	NaN	0	NaN	NaN	NaN	0	NaN	NaN	0	1	0	1	1	0	-1.79769e+308	-1.79769e+308	0	0	0	JOKZ01000023	27298	28919	-1.79769e+308	-1.79769e+308	0	0	-1.79769e+308	-1.79769e+308	0	0	0	JOKZ01000023	27298	28919	-1.79769e+308	-1.79769e+308	0
THAR02_01332	195.682	195.682	-195.682	-2.3754	1.24817	1.24817	-1.24817	-1.17451	0.99848	0.99848	-0.99848	-1.13739	-0.000141393	-1.76284	-5.7498	8.93478e-09	0.000102732	337.956	8.26605	8.40069	25	25	337.956	JOKZ01000023	29989	31351	8.26605	8.40069	337.956	142.273	7.26757	7.15252	30	30	142.273	JOKZ01000023	29989	31351	7.26757	7.15252	142.273
THAR02_01333	11.1096	11.1096	11.1096	1.79769e+308	1.79769e+308	0	1.79769e+308	0	1.79769e+308	0	1.79769e+308	0	1.44733e-05	1.79769e+308	3.86913	0.000109227	1	0	-1.79769e+308	-1.79769e+308	0	0	0	JOKZ01000023	33247	36737	-1.79769e+308	-1.79769e+308	0	11.1096	3.15642	3.47374	6	6	11.1096	JOKZ01000023	33247	36737	3.15642	3.47374	11.1096
THAR02_01334	46.8497	46.8497	-46.8497	-1.46322	0.549151	0.549151	-0.549151	-1.08245	0.359731	0.359731	-0.359731	-1.05331	-1.13176e-05	-1.0859	-0.638949	0.522856	1	147.988	7.108	7.20934	47	47	147.988	JOKZ01000023	37435	43250	7.108	7.20934	147.988	101.138	6.74827	6.66018	91	91	101.138	JOKZ01000023	37435	43250	6.74827	6.66018	101.138
THAR02_01335	27.9385	27.9385	-27.9385	-1.24434	0.315379	0.315379	-0.315379	-1.04613	0.113463	0.113463	-0.113463	-1.01636	1.14024e-05	1.08289	0.634266	0.525907	1	142.282	7.04953	7.1526	43	43	142.282	JOKZ01000023	48115	53541	7.04953	7.1526	142.282	114.343	6.93607	6.83723	96	96	114.343	JOKZ01000023	48115	53541	6.93607	6.83723	114.343
THAR02_01336	95.8249	95.8249	-95.8249	-11.4513	3.51744	3.51744	-3.51744	-2.10033	1.79769e+308	0	-1.79769e+308	0	-8.95652e-05	-8.49827	-7.46938	8.06022e-14	9.26764e-10	104.994	6.64678	6.71416	8	8	104.994	JOKZ01000023	54530	55939	6.64678	6.71416	104.994	9.16873	-1.79769e+308	3.19672	2	2	9.16873	JOKZ01000023	54530	55939	-1.79769e+308	3.19672	9.16873
THAR02_01337	0	0	0	1	NaN	0	NaN	NaN	NaN	0	NaN	NaN	0	1	0	1	1	0	-1.79769e+308	-1.79769e+308	0	0	0	JOKZ01000023	56724	57141	-1.79769e+308	-1.79769e+308	0	0	-1.79769e+308	-1.79769e+308	0	0	0	JOKZ01000023	56724	57141	-1.79769e+308	-1.79769e+308	0
THAR02_01338	6.26787	6.26787	6.26787	1.57717	0.657335	0.657335	0.657335	1.19103	0.350167	0.350167	0.350167	1.09715	1.1814e-05	2.1252	1.98981	0.0466121	1	10.8597	3.60454	3.44092	1	1	10.8597	JOKZ01000023	61049	62935	3.60454	3.44092	10.8597	17.1276	3.9547	4.09825	5	5	17.1276	JOKZ01000023	61049	62935	3.9547	4.09825	17.1276
THAR02_01339	0	0	0	1	NaN	0	NaN	NaN	NaN	0	NaN	NaN	0	1	0	1	1	0	-1.79769e+308	-1.79769e+308	0	0	0	JOKZ01000023	64092	64814	-1.79769e+308	-1.79769e+308	0	0	-1.79769e+308	-1.79769e+308	0	0	0	JOKZ01000023	64092	64814	-1.79769e+308	-1.79769e+308	0
THAR02_01340	123.663	123.663	-123.663	-1.79769e+308	1.79769e+308	0	-1.79769e+308	0	1.79769e+308	0	-1.79769e+308	0	-0.00011956	-1.79769e+308	-9.58018	0	0	123.663	6.86445	6.95027	6	6	123.663	JOKZ01000023	65182	66231	6.86445	6.95027	123.663	0	-1.79769e+308	-1.79769e+308	0	0	0	JOKZ01000023	65182	66231	-1.79769e+308	-1.79769e+308	0
THAR02_01341	0	0	0	1	NaN	0	NaN	NaN	NaN	0	NaN	NaN	0	1	0	1	1	0	-1.79769e+308	-1.79769e+308	0	0	0	JOKZ01000023	68378	70115	-1.79769e+308	-1.79769e+308	0	0	-1.79769e+308	-1.79769e+308	0	0	0	JOKZ01000023	68378	70115	-1.79769e+308	-1.79769e+308	0
THAR02_01342	476.399	476.399	476.399	1.34483	0.427424	0.427424	0.427424	1.04097	0.966304	0.966304	0.966304	1.09544	0.00108477	1.81213	16.9975	0	0	1381.55	10.1243	10.4321	38	38	1381.55	JOKZ01000023	70987	71901	10.1243	10.4321	1381.55	1857.95	11.0906	10.8595	262	263	1857.95	JOKZ01000023	70987	71901	11.0906	10.8595	1857.95
THAR02_01343	0.327441	0.327441	0.327441	1.03714	0.0526168	0.0526168	0.0526168	1.01676	1.79769e+308	0	-1.79769e+308	0	3.38812e-06	1.39753	0.712399	0.476218	1	8.81536	3.36756	3.14002	1	1	8.81536	JOKZ01000023	73691	75811	3.36756	3.14002	8.81536	9.1428	-1.79769e+308	3.19264	3	3	9.1428	JOKZ01000023	73691	75811	-1.79769e+308	3.19264	9.1428
THAR02_01344	8.852	8.852	8.852	1.21273	0.278256	0.278256	0.278256	1.05173	0.19386	0.19386	0.19386	1.0357	2.55117e-05	1.63413	2.36904	0.0178345	1	41.6118	5.42985	5.37892	3	3	41.6118	JOKZ01000023	76167	77575	5.42985	5.37892	41.6118	50.4638	5.62371	5.65718	11	11	50.4638	JOKZ01000023	76167	77575	5.62371	5.65718	50.4638
THAR02_01345	3.01491	3.01491	3.01491	1.79769e+308	1.79769e+308	0	1.79769e+308	0	NaN	0	NaN	NaN	3.92774e-06	1.79769e+308	2.01557	0.0438446	1	0	-1.79769e+308	-1.79769e+308	0	0	0	JOKZ01000023	83738	88025	-1.79769e+308	-1.79769e+308	0	3.01491	-1.79769e+308	1.59211	2	2	3.01491	JOKZ01000023	83738	88025	-1.79769e+308	1.59211	3.01491
THAR02_01346	12.8374	12.8374	12.8374	1.33179	0.413371	0.413371	0.413371	1.07838	0.326576	0.326576	0.326576	1.06132	2.97226e-05	1.79457	2.78831	0.00529842	1	38.691	5.32568	5.27393	7	7	38.691	JOKZ01000023	88760	92146	5.32568	5.27393	38.691	51.5284	5.65225	5.6873	27	27	51.5284	JOKZ01000023	88760	92146	5.65225	5.6873	51.5284
THAR02_01347	205.998	205.998	205.998	1.76464	0.819377	0.819377	0.819377	1.10149	1.17816	1.17816	1.17816	1.14808	0.000358875	2.37783	11.7194	0	0	269.403	7.95598	8.07362	33	33	269.403	JOKZ01000023	92989	95585	7.95598	8.07362	269.403	475.401	9.13413	8.893	191	191	475.401	JOKZ01000023	92989	95585	9.13413	8.893	475.401
THAR02_01348	22.2607	22.2607	22.2607	1.79769e+308	1.79769e+308	0	1.79769e+308	0	1.79769e+308	0	1.79769e+308	0	2.90007e-05	1.79769e+308	5.47689	4.32873e-08	0.000497717	0	-1.79769e+308	-1.79769e+308	0	0	0	JOKZ01000023	97013	99335	-1.79769e+308	-1.79769e+308	0	22.2607	4.36079	4.47643	8	8	22.2607	JOKZ01000023	97013	99335	4.36079	4.47643	22.2607
THAR02_01349	14.7992	14.7992	14.7992	1.79769e+308	1.79769e+308	0	1.79769e+308	0	1.79769e+308	0	1.79769e+308	0	1.928e-05	1.79769e+308	4.46563	7.98353e-06	0.0917947	0	-1.79769e+308	-1.79769e+308	0	0	0	JOKZ01000023	101160	105090	-1.79769e+308	-1.79769e+308	0	14.7992	3.73146	3.88745	9	9	14.7992	JOKZ01000023	101160	105090	3.73146	3.88745	14.7992
[truncated: 10,149 more rows]

## Sheet: RNA-seq Th x T.harzianum T6776
Feature ID	Experiment - Range (original values)	Experiment - IQR (original values)	Experiment - Difference (original values)	Experiment - Fold Change (original values)	Experiment - Range (transformed values)	Experiment - IQR (transformed values)	Experiment - Difference (transformed values)	Experiment - Fold Change (Transformed values)	Experiment - Range (normalized values)	Experiment - IQR (normalized values)	Experiment - Difference (normalized values)	Experiment - Fold Change (normalized values)	Kal's Z-test: celulose vs Glicose original values - Proportions difference	Kal's Z-test: celulose vs Glicose original values - Proportions fold change	Kal's Z-test: celulose vs Glicose original values - Test statistic	Kal's Z-test: celulose vs Glicose original values - P-value	Kal's Z-test: celulose vs Glicose original values - FDR p-value correction	Kal's Z-test: celulose vs Glicose original values - Bonferroni	Glicose - 3844_G1_trimmed RNA-Seq - Expression values	Glicose - 3844_G1_trimmed RNA-Seq - Normalized expression values	Glicose - 3844_G1_trimmed RNA-Seq - Transformed values	Glicose - 3844_G1_trimmed RNA-Seq - Transcripts annotated	Glicose - 3844_G1_trimmed RNA-Seq - Detected transcripts	Glicose - 3844_G1_trimmed RNA-Seq - Exon length	Glicose - 3844_G1_trimmed RNA-Seq - Unique gene reads	Glicose - 3844_G1_trimmed RNA-Seq - Total gene reads	Glicose - 3844_G1_trimmed RNA-Seq - Unique exon reads	Glicose - 3844_G1_trimmed RNA-Seq - Total exon reads	Glicose - 3844_G1_trimmed RNA-Seq - Ratio of unique to total (exon reads)	Glicose - 3844_G1_trimmed RNA-Seq - Unique exon-exon reads	Glicose - 3844_G1_trimmed RNA-Seq - Total exon-exon reads	Glicose - 3844_G1_trimmed RNA-Seq - Unique intron-exon reads	Glicose - 3844_G1_trimmed RNA-Seq - Total intron-exon reads	Glicose - 3844_G1_trimmed RNA-Seq - Exons	Glicose - 3844_G1_trimmed RNA-Seq - RPKM	Glicose - 3844_G1_trimmed RNA-Seq - Median coverage	Glicose - 3844_G1_trimmed RNA-Seq - Chromosome	Glicose - 3844_G1_trimmed RNA-Seq - Chromosome region start	Glicose - 3844_G1_trimmed RNA-Seq - Chromosome region end	Glicose - Normalized means	Glicose - Transformed means	Glicose - Means	celulose - 3844_C1_trimmed RNA-Seq - Expression values	celulose - 3844_C1_trimmed RNA-Seq - Normalized expression values	celulose - 3844_C1_trimmed RNA-Seq - Transformed values	celulose - 3844_C1_trimmed RNA-Seq - Transcripts annotated	celulose - 3844_C1_trimmed RNA-Seq - Detected transcripts	celulose - 3844_C1_trimmed RNA-Seq - Exon length	celulose - 3844_C1_trimmed RNA-Seq - Unique gene reads
[truncated: 11,498 more rows]
[truncated: 17 more columns]

[truncated: 3 more sheets: RNA-seq Tr X T.harzianum T6776, RNA-seq Ta x TatrovirideJCN9410, RNA-seq Tr x Treeseiv2.0 JGI]
