# Supplementary material for: Network of proteins, enzymes and genes linked to biomass degradation shared by Trichoderma species
Source: Sci Rep. 2018 Jan 22;8:1341. doi: 10.1038/s41598-018-19671-w (PMC5778038; doi:10.1038/s41598-018-19671-w)
Supplement: Supplementary file 7 — Supplementary Information 7 [file 41598_2018_19671_MOESM7_ESM.xlsx]

## Sheet: Trichoderma_harzianum(Th)
Supplementary Information 7 : Full CAZY classification of Trichoderma harzianum T6776 reference genome , according CAZY ( Carbohydrate-Active enZYmes Database).
Research done on February 2, 2016
GenBank ID	GenBank protein ID	evalue	score	%identity	coverage	ID Gene	GH family	Carbohydrate Binding Module	Genus	Genome Annotation	Blast2Go Annotation	Annotation_Pfam	Enzyme Codes list	Gi
KKP03494.1	AAA34210.1	0.0	2082	89.62	100	THAR02_04414	GH6	CBM1	Trichoderma	glycosyl hydrolase family 6	Exoglucanase 2 ame: Full	Glyco_hydro_81	EC:3.2.1.91	818163754
KKP00372.1	AAB47060.1	0.0	3068	98.79	100	THAR02_07531	GH20		Trichoderma	beta-N-acetylhexosaminidase	Beta-hexosaminidase ARB_07893 ame: Full	Gly_transf_sug	EC:3.2.1.52	818160050
KKP04631.1	AAB47061.1	0.0	3206	98.84	100	THAR02_03244	GH20		Trichoderma	hypothetical protein THAR02_03244	Beta-hexosaminidase ARB_07893 ame: Full	D-aminoacyl_C	EC:3.2.1.52	818165040
KKO96630.1	AAC13727.1	2e-17	199	34.19	81	THAR02_11268	GH0	CBM50,CBM50	Volvox	hypothetical protein THAR02_11268	---NA---	-	-	818154564
KKO96587.1	AAC13727.1	4e-17	198	33.55	74	THAR02_11309	GH0	CBM50,CBM50	Volvox	hypothetical protein THAR02_11309	---NA---	-	-	818154436
KKP01432.1	AAD00894.3	0.0	2706	58.08	98	THAR02_06472	GT1		Glomerella	glycosyltransferase family 28 domain-containing protein	Sterol 3-beta-glucosyltransferase UGT80A2 ame: Full	ADH_N	-	818161335
KKP02106.1	AAD14758.1	6e-71	614	41.54	85	THAR02_05784	GT2		Caenorhabditis	DNA-directed RNA polymerase I and III subunit RPAC1	DNA-directed RNA polymerases I and III subunit RPAC1 Short	Glyco_hydro_20	-	818162139
KKP04060.1	AAD43340.1	9e-127	958	61.51	96	THAR02_03852	CE8		Bipolaris	pectinesterase	Pectinesterase Short	Chitin_synth_1	EC:3.1.1.11	818164393
KKP01663.1	AAF27911.1	0.0	2967	98.09	99	THAR02_06252	GH71	CBM24	Trichoderma	murein transglycosylase	Mutanase Pc12g07500 ame: Full	Cutinase	-	818161615
KKP03210.1	AAF80600.1	0.0	3186	78.72	100	THAR02_04684	GH55		Trichoderma	hypothetical protein THAR02_04684	Glucan 1,3-beta-glucosidase ame: Full	Glyco_trans_2_3	EC:3.2.1.21	818163425
KKP00725.1	AAG32629.1	2e-174	1253	95.88	100	THAR02_07183	GT2		Trichoderma	dolichol-phosphate mannosyltransferase	Dolichol-phosphate mannosyltransferase subunit 1 ame: Full	Glyco_hydro_10	EC:2.4.1.109; EC:2.4.1.83	818160488
KKP06592.1	AAL01718.1	2e-21	220	53.25	96	THAR02_01290	AA10		Spodoptera	hypothetical protein THAR02_01290	NEDD8 ame: Full	Voldacs	-	818167223
KKP06543.1	AAL23719.1	0.0	7812	76.39	100	THAR02_01334	GT2		Colletotrichum	chitin synthase	Chitin synthase 8 ame: Full	Chitin_synth_2	EC:2.4.1.16	818167168
KKP07835.1	AAL84695.1	0.0	1600	47.79	98	THAR02_00043	GH55		Trichoderma	glucan endo-1,3-beta-glucosidase	Glucan endo-1,3-beta-glucosidase ame: Full	Pectate_lyase_3	-	818168573
KKO97805.1	AAM93196.1	0.0	1747	99.11	99	THAR02_10088	GH18		Trichoderma	hypothetical protein THAR02_10088	Endochitinase 37 ame: Full	TPR_11	EC:3.2.1.14	818156662
KKO97280.1	AAO76888.1	8e-48	450	30.85	92	THAR02_10612	GH43		Bacteroides	hypothetical protein THAR02_10612	---NA---	-	-	818155835
KKO98142.1	AAP05785.1	0.0	3811	91.73	100	THAR02_09750	GT39		Trichoderma	dolichyl-phosphate-mannose-protein mannosyltransferase	Dolichyl-phosphate-mannose-- mannosyltransferase 4 Short	Glyco_hydro_47	EC:2.4.1.109	818157147
KKO96622.1	AAP57749.1	0.0	1386	85.22	100	THAR02_11278	CE15	CBM1	Trichoderma	Cip2, partial	4-O-methyl-glucuronoyl methylesterase ame: Full	Melibiase	EC:3.2.1.91; EC:3.2.1.8; EC:3.1.1.1	818154543
KKP01661.1	AAP57750.1	0.0	1474	85.09	100	THAR02_06250	GH62		Trichoderma	alpha-L-arabinofuranosidase	Probable alpha-L-arabinofuranosidase axhA-1 ame: Full	Glyco_hydro_71	EC:3.2.1.55	818161613
KKO97237.1	AAP57754.1	0.0	1808	84.28	99	THAR02_10655	GH5		Trichoderma	cellulase	Endoglucanase EG-II Short	adh_short_C2	-	818155764
KKP00605.1	AAP57755.1	0.0	4204	90.16	97	THAR02_07292	GH3		Trichoderma	beta-glucosidase	Probable beta-glucosidase A ame: Full	Epimerase_Csub	EC:3.2.1.21	818160341
KKO97705.1	AAP57756.1	0.0	4100	90.66	100	THAR02_10190	GH3		Trichoderma	beta-glucosidase	Probable beta-glucosidase I ame: Full	Cyt_b561 superfamily	-	818156516
KKP05135.1	AAP57757.1	1e-133	997	74.55	91	THAR02_02730	CE5		Trichoderma	hypothetical protein THAR02_02730	Acetylxylan esterase 2 ame: Full	Glyco_hydro_12	EC:3.1.1.1	818165606
KKP05610.1	AAP57758.1	0.0	2474	92.77	100	THAR02_02251	GH1		Trichoderma	beta-glucosidase	Beta-glucosidase 1B ame: Full	Melibiase	EC:3.2.1.125; EC:2.4.1.219; EC:3.2.1.58; EC:3.2.1.88; EC:3.2.1.23; EC:3.2.1.39; EC:3.2.1.38	818166139
KKP05725.1	AAP57760.1	0.0	3484	83.16	99	THAR02_02189	GH3		Trichoderma	beta-glucosidase	Beta-glucosidase cel3A ame: Full	Bac_rhamnosid	EC:3.2.1.21; EC:3.2.1.23	818166264
KKP03485.1	AAR29981.1	0.0	2175	98.33	100	THAR02_04405	GH5	CBM1	Trichoderma	cellulase	Endoglucanase EG-II Short	PIP5K	EC:3.2.1.91; EC:3.1.1.1; EC:3.2.1.4	818163745
KKP06442.1	AAS77607.1	5e-123	913	72.34	100	THAR02_01493	GH75		Trichoderma	chitosanase	Endo-chitosanase Flags: Precursor	Cu-oxidase_3	EC:3.2.1.132	818167054
KKO99919.1	AAS77607.1	3e-168	1211	99.57	100	THAR02_07986	GH75		Trichoderma	chitosanase	Endo-chitosanase Flags: Precursor	Melibiase	EC:3.2.1.132	818159477
KKO99751.1	AAT37496.1	0.0	2114	99.24	100	THAR02_08129	GH18		Trichoderma	endochitinase 1 precursor	Endochitinase B1 ame: Full	CAP59_mtransfer	EC:3.2.1.14	818159273
KKP05982.1	AAT84251.1	8e-119	918	48.15	91	THAR02_01938	GH16		Fusarium	hypothetical protein THAR02_01938	---NA---	Peptidase_M18	-	818166545
KKP06647.1	AAU87580.1	0.0	4421	84.44	99	THAR02_01244	GH31		Trichoderma	alpha 1,3-glucosidase	Glucosidase 2 subunit alpha ame: Full	Gal_mutarotas_2	EC:3.2.1.20; EC:3.2.1.84	818167282
KKP07306.1	AAW46053.1	4e-26	271	35.57	76	THAR02_00630	GH23		Cryptococcus	hypothetical protein THAR02_00630	SPBc2 prophage-derived uncharacterized transglycosylase	SLT	-	818167996
KKP06046.1	AAW60275.1	2e-67	625	31.31	96	THAR02_01827	GT4		Gluconobacter	hypothetical protein THAR02_01827	---NA---	-	-	818166618
KKP04658.1	AAY86996.1	8e-153	1128	66.46	99	THAR02_03271	GH10		Aspergillus	glycosyl hydrolase family 10	Probable endo-1,4-beta-xylanase C Short	DUF1929	EC:3.2.1.8	818165067
KKO98641.1	AAZ23947.1	0.0	1817	93.82	99	THAR02_09257	GH18		Trichoderma	hypothetical protein THAR02_09257	Chitinase 1 Flags: Precursor	X8	-	818157832
KKP07200.1	AAZ23948.1	0.0	1635	76.84	100	THAR02_00736	GH18		Trichoderma	hypothetical protein THAR02_00736	Chitinase 1 Flags: Precursor	Glyco_hydro_18	-	818167881
KKP03543.1	AAZ23949.1	0.0	1322	78.80	100	THAR02_04350	GH18		Trichoderma	glycosylhydrolase family 18-1	Endochitinase 3 ame: Full	adh_short_C2	EC:3.2.1.14	818163811
KKO99257.1	ABK59833.1	2e-138	1014	85.65	100	THAR02_08630	GH11		Trichoderma	glycosyl hydrolase family 11	Endo-1,4-beta-xylanase 1 Short	Glyco_hydro_16	EC:3.2.1.8	818158641
KKO99033.1	ABK59833.1	8e-112	837	72.05	100	THAR02_08858	GH11		Trichoderma	glycosyl hydrolase family 11	Endo-1,4-beta-xylanase 1 Short	GST_N_2	EC:3.2.1.8	818158352
KKP02807.1	ABM55269.1	0.0	3893	96.72	100	THAR02_05086	GH55		Trichoderma	glucan endo-1,3-beta-glucosidase	Glucan endo-1,3-beta-glucosidase ame: Full	DNA_binding_1	EC:3.2.1.39	818162958
KKO97447.1	ABN48556.1	3e-173	1246	94.76	100	THAR02_10453	CE5		Trichoderma	cutinase	Cutinase ame: Full	NADB_Rossmann superfamily	EC:3.1.1.1	818156094
KKP02477.1	ABN50090.1	0.0	2430	99.78	97	THAR02_05432	GH1		Trichoderma	beta-glucosidase	Beta-glucosidase 1B ame: Full	AAA_17	EC:3.2.1.58; EC:3.2.1.88; EC:3.2.1.23; EC:3.2.1.39; EC:3.2.1.38	818162571
KKP02771.1	ABX57824.1	1e-118	902	56.60	89	THAR02_00389	GH75		Fusarium	hypothetical protein THAR02_00389	Endo-chitosanase Flags: Precursor	Glyco_hydro_75	EC:3.2.1.132	818168175
KKP07468.1	ABX57824.1	2e-139	1041	62.82	87	THAR02_05160	GH75		Fusarium	fungal chitosanase	Endo-chitosanase Flags: Precursor	Fringe	EC:3.2.1.132	818162912
KKP04907.1	ABY19519.1	0.0	4816	86.95	99	THAR02_03008	GH55		Trichoderma	glucan 1,3-beta-glucosidase	Glucan 1,3-beta-glucosidase ame: Full	ADH_N	-	818165346
KKO97781.1	ACD36971.1	1e-162	1177	87.95	100	THAR02_10113	AA9		Trichoderma	glycosyl hydrolase family 61	Endoglucanase-7 ame: Full	Glucosamine_iso	EC:3.2.1.4	818156625
KKP05604.1	ACE81431.1	0.0	2290	98.83	100	THAR02_02330	GH5		Trichoderma	hypothetical protein THAR02_02330	Probable glucan endo-1,6-beta-glucosidase B ame: Full	Glyco_hydro_1	EC:3.2.1.21	818166129
KKP02016.1	ACF40831.1	3e-156	1129	99.55	100	THAR02_05896	GH11		Trichoderma	glycosylhydrolase 11-2	Endo-1,4-beta-xylanase 2 Short	Glyco_transf_15	EC:3.2.1.8	818162032
KKO98643.1	ACF88011.1	0.0	1701	62.26	96	THAR02_09247	GH72	CBM43	Zea	hypothetical protein THAR02_09247	1,3-beta-glucanosyltransferase ARB_07487 ame: Full	Peptidase_S24	-	818157837
KKO98192.1	ACH72647.1	0.0	4892	97.63	100	THAR02_09692	GH3		Trichoderma	beta-N-acetylhexosaminidase	Beta-hexosaminidase ame: Full	Alpha-amylase	-	818157226
KKP00125.1	ACI96032.1	0.0	1801	90.18	100	THAR02_07777	GH18	CBM1	Trichoderma	glycosylhydrolase family 18-1	Endochitinase 33 ame: Full	Glyco_hydro_2	-	818159736
KKO99245.1	ACJ72161.1	2e-56	479	83.02	100	THAR02_00797	GT1		Pueraria	myosin regulatory light chain cdc4	Myosin regulatory light chain cdc4	EF-hand_7	-	818167824
KKP07147.1	ACJ72161.1	1e-14	180	40.37	71	THAR02_08645	GT1		Pueraria	calmodulin	Calmodulin Short	Glyco_transf_8	-	818158626
KKP02496.1	ACL38786.1	7e-24	258	32.39	86	THAR02_05405	GH3		Arthrobacter	hypothetical protein THAR02_05405	Probable gluconokinase ame: Full	Glyco_hydro_88	EC:2.7.1.12	818162593
KKP02929.1	ACN58963.1	6e-11	157	30.99	70	THAR02_04994	GH9		uncultured	hypothetical protein THAR02_04994	UPF0303 SAV_5210	Glyco_hydro_16	-	818163097
KKP04340.1	ACN62417.1	0.0	4461	92.14	100	THAR02_03543	GH2		Trichoderma	hypothetical protein THAR02_03543	Exo-beta-D-glucosaminidase Flags: Precursor	Gal_mutarotas_2	EC:3.2.1.165	818164708
KKO97632.1	ACO62070.1	3e-144	1110	57.40	99	THAR02_04918	CE0		Micromonas	S-(hydroxymethyl)glutathione dehydrogenase	S-(hydroxymethyl)glutathione dehydrogenase ame: Full	Esterase	EC:1.1.1.21; EC:1.2.1.46; EC:1.1.1; EC:1.1.1.284; EC:1.1.1.73; EC:1.1.1.1	818163167
KKP02987.1	ACO62070.1	3e-140	1083	55.35	98	THAR02_10268	CE0		Micromonas	hypothetical protein THAR02_10268	S-(hydroxymethyl)glutathione dehydrogenase ame: Full	Glyco_hydro_3	EC:1.2.1.46; EC:1.1.1.284; EC:1.1.1.73; EC:1.1.1.1	818156402
KKP07696.1	ACR13580.1	4e-126	998	64.71	94	THAR02_00232	GH2		Teredinibacter	beta-galactosidase	Beta-galactosidase 2A Short	Glyco_hydro_2_C	EC:3.2.1.23	818168420
KKO97330.1	ACS45199.1	0.0	1968	76.37	99	THAR02_10565	AA1		Trichoderma	hypothetical protein THAR02_10565	Laccase-2 ame: Full	ADH_zinc_N	EC:1.10.3	818155910
KKP07011.1	ACS93768.1	0.0	3423	87.63	100	THAR02_00890	GH3		Trichoderma	glycosyl hydrolase family 3-4	Beta-glucosidase cel3A ame: Full	Glyco_hydro_3	EC:3.2.1.21	818167677
KKP00192.1	ACU74083.1	8e-120	934	54.44	97	THAR02_07716	GH64	CBM6	Catenulispora	glucanase B	3)-beta-glucan endohydrolase Short=(1-	-	-	818159821
KKP05673.1	ACX66629.1	0.0	1818	46.44	99	THAR02_02227	GH95		Paenibacillus	alpha-L-fucosidase	Alpha-L-fucosidase 2 ame: Full	Glyco_hydro_76	-	818166208
KKP06544.1	ACY08044.1	0.0	6928	72.54	100	THAR02_01335	GT2		Fusarium	chitin synthase	Chitin synthase 6 ame: Full	Glyco_tranf_2_3	EC:2.4.1.16	818167169
KKP05964.1	ACY34152.1	2e-89	700	50.90	96	THAR02_01920	CE0		Comamonas	S-formylglutathione hydrolase	S-formylglutathione hydrolase Short	Glyco_hydro_16	EC:3.1.2.12; EC:3.1.2.6; EC:3.1.1.1	818166527
KKP02988.1	ACY34152.1	1e-73	595	45.62	95	THAR02_04919	CE0		Comamonas	S-formylglutathione hydrolase	S-formylglutathione hydrolase Short	ADH_N	EC:3.1.2.12	818163168
KKP07227.1	ADB90535.1	0.0	2089	81.41	100	THAR02_00657	GH54	CBM42	Talaromyces	alpha-L-arabinofuranosidase B	Alpha-L-arabinofuranosidase Short	ArabFuran-catal	EC:3.2.1.55; EC:3.2.1.37	818167912
KKP07524.1	ADD42974.1	3e-22	248	35.56	75	THAR02_00320	GH13		Stackebrandtia	haloacid dehalogenase-like hydrolase	Glycerol-1-phosphate phosphohydrolase 1 ame: Full	Hydrolase	EC:3.1.3.23; EC:3.1.3.21	818168236
KKP01669.1	ADF56048.1	0.0	1759	76.33	100	THAR02_06215	GT15		Metarhizium	glycolipid 2-alpha-mannosyltransferase	Alpha-1,2 mannosyltransferase KTR1	CBM_1	EC:2.4.1	818161624
KKO98512.1	ADF57303.1	0.0	2066	98.02	98	THAR02_09375	GH18		Trichoderma	glycosylhydrolase family 18-1	Endochitinase 3 ame: Full	Glyco_hydro_2	EC:3.2.1.14	818157663
KKP01419.1	ADF57312.1	0.0	2010	96.98	100	THAR02_06459	GH18	CBM1	Trichoderma	glycosylhydrolase family 18-1	Endochitinase 33 ame: Full	Glyco_transf_28	-	818161322
KKO99262.1	ADI00416.1	4e-20	223	31.91	85	THAR02_08635	GH16		Bacillus	hypothetical protein THAR02_08635	Beta-glucanase ame: Full	COesterase	-	818158646
KKP05396.1	ADJ49655.1	3e-21	241	34.69	93	THAR02_02501	GT4		Amycolatopsis	hypothetical protein THAR02_02501	Monoacylglycerol lipase abhd6-A ame: Full	MoaE	-	818165898
KKP06767.1	ADL33049.1	6e-21	241	30.54	78	THAR02_01152	GH43		Butyrivibrio	acetylcholinesterase	Secreted lipase ARB_01498 Flags: Precursor	COesterase	EC:3.1.1.8	818167411
KKP00637.1	ADN17640.1	3e-56	509	36.10	93	THAR02_07265	GT2		Cyanothece	UDP-glucose 4-epimerase	Bifunctional GAL10 Includes: ame: Full	Glyco_hydro_2_N	EC:5.1.3.7; EC:5.1.3.3; EC:5.1.3.2	818160380
KKO96558.1	ADN17640.1	6e-34	343	31.13	88	THAR02_11337	GT2		Cyanothece	hypothetical protein THAR02_11337	CAPI_STAAU ame: Full=	Ribosomal_L34e	EC:5.1.3.6	818154332
KKP01664.1	ADQ27862.1	1e-110	829	72.05	100	THAR02_06253	CE5		Colletotrichum	cutinase	Cutinase 1 ame: Full	Glyco_transf_15	EC:3.1.1.74	818161616
KKP01448.1	ADV42627.1	5e-66	588	38.72	76	THAR02_06444	GH88		Bacteroides	hypothetical protein THAR02_06444	---NA---	EGF_2	-	818161356
KKP02357.1	ADX07321.1	4e-45	442	31.89	76	THAR02_05557	GH5		Flammulina	fluG	fluG	Glycos_transf_1	-	818162432
KKO96872.1	ADX23545.1	6e-24	262	38.00	77	THAR02_11021	GH33		Trypanosoma	mixed-linked glucanase, partial	---NA---	-	-	818155090
KKP04754.1	ADX71897.1	4e-29	299	38.04	71	THAR02_03166	GH3		Arthrobacter	gluconokinase	Probable gluconokinase ame: Full	Ribosomal_L29	EC:2.7.1.12	818165174
KKP07408.1	ADY40986.1	3e-16	190	46.27	76	THAR02_00470	GH31		Ascaris	cytochrome c oxidase subunit 6b	Cytochrome c oxidase subunit 6B ame: Full	COX6B	EC:1.9.3.1	818168108
KKP01284.1	AEA20065.1	6e-29	305	30.03	96	THAR02_06601	GH43		Prevotella	aldose 1-epimerase	Bifunctional GAL10 Includes: ame: Full	Glyco_hydro_3	-	818161160
KKO96432.1	AEB68921.1	5e-26	290	31.62	95	THAR02_11467	GH73		Methanosaeta	hypothetical protein THAR02_11467, partial	Uncharacterized WD repeat-containing alr3466	Anp1	-	818153609
KKP04070.1	AEB98490.1	0.0	4676	95.33	77	THAR02_03796	GT2		Trichoderma	chitin synthase 1	Chitin synthase 1 ame: Full	PP2C	EC:2.4.1.16	818164407
KKO98320.1	AEI52017.1	5e-42	417	30.28	95	THAR02_05599	CE6		Runella	carboxylesterase	Lipase 4 Flags: Precursor	COesterase	EC:3.1.1.1	818162373
KKO99273.1	AEI52017.1	9e-38	384	30.58	91	THAR02_05600	CE6		Runella	hypothetical protein THAR02_05600	Lipase 4 Flags: Precursor	Alg14	EC:3.1.1.1	818162374
KKP02306.1	AEI52017.1	2e-40	405	30.00	87	THAR02_06225	CE6		Runella	hypothetical protein THAR02_06225	Lipase 1 Flags: Precursor	Glyco_hydro_43	EC:3.1.1.1	818161634
KKP01679.1	AEI52017.1	5e-43	422	31.29	87	THAR02_08623	CE6		Runella	carboxylesterase	Para-nitrobenzyl esterase ame: Full	Glyco_hydro_16	EC:3.1.1.1	818158660
KKP02307.1	AEI52017.1	4e-41	410	30.28	86	THAR02_09329	CE6		Runella	carboxylesterase	Probable secreted lipase ARB_02369 Flags: Precursor	Phage_lysozyme	EC:3.1.1.1	818157740
KKO98572.1	AEI52017.1	1e-37	382	30.32	83	THAR02_09584	CE6		Runella	triacylglycerol lipase	Probable secreted lipase ARB_02369 Flags: Precursor	Sulfatase	EC:3.1.1.8	818157399
KKO99035.1	AEN99939.1	2e-42	406	38.94	99	THAR02_08860	GH3		Chrysosporium	hypothetical protein THAR02_08860	---NA---	Glyco_hydro_16	-	818158354
KKP00872.1	AEO53735.1	0.0	3678	75.05	99	THAR02_07018	GT20		Myceliophthora	glycosyltransferase family 20	alpha,alpha-trehalose-phosphate synthase	GMC_oxred_C	EC:2.4.1.15; EC:3.1.3.12	818160668
KKP02389.1	AEO55022.1	0.0	3059	70.97	95	THAR02_05501	GH92		Myceliophthora	alpha-1,2-mannosidase	Uncharacterized secreted glycosidase ARB_07629 Flags: Precursor	Glyco_hydro_43	-	818162472
KKO96495.1	AEO55065.1	5e-120	924	63.00	77	THAR02_11403	GT32		Myceliophthora	initiation-specific alpha-1,6-mannosyltransferase	Initiation-specific alpha-1,6-mannosyltransferase	RicinB_lectin_2	-	818154080
KKO98503.1	AEO55983.1	2e-75	645	38.97	92	THAR02_09385	GH16		Myceliophthora	beta-1,3-endoglucanase, partial	Endo-1,3(4)-beta-glucanase ARB_04519 Flags: Precursor	Ank_2	EC:3.2.1.6	818157651
KKP06632.1	AEO56549.1	2e-71	612	49.83	88	THAR02_01229	GT31		Myceliophthora	hypothetical protein THAR02_01229	LOT5	Glyco_hydro_31	-	818167267
KKP00943.1	AEO56570.1	0.0	1526	54.66	99	THAR02_06951	GT21		Myceliophthora	ceramide glucosyltransferase	Ceramide glucosyltransferase ame: Full	Ribosomal_L6	-	818160754
KKP05070.1	AEO56973.1	0.0	1437	37.78	95	THAR02_02857	GT2		Myceliophthora	chitin synthase 3	Chitin synthase 3 ame: Full	SHMT	-	818165527
KKO98215.1	AEO57204.1	0.0	2300	68.95	99	THAR02_09680	GH13		Myceliophthora	glucan 1,6-alpha-glucosidase	Alpha-glucosidase ame: Full	GMC_oxred_C	EC:3.2.1.116; EC:3.2.1.20; EC:3.2.1.10; EC:3.2.1.26; EC:3.2.1.48	818157256
KKP01743.1	AEO57324.1	3e-156	1169	57.18	100	THAR02_06159	GH17		Myceliophthora	glucan 1,3-beta-glucosidase	Probable glucan endo-1,3-beta-glucosidase eglC ame: Full	Sulfatase	-	818161709
KKP05225.1	AEO57845.1	0.0	2139	76.50	99	THAR02_02677	GT22		Myceliophthora	GPI mannosyltransferase	GPI mannosyltransferase 4 ame: Full	Glycos_transf_1	EC:2.4.1.130	818165704
KKO97102.1	AEO58398.1	3e-105	811	53.71	95	THAR02_10795	GH128		Myceliophthora	hypothetical protein THAR02_10795	Alkali-sensitive linkage 1 Flags: Precursor	Glyco_hydro_3	-	818155512
KKP02395.1	AEO58399.1	0.0	2268	76.29	100	THAR02_05507	GH43		Myceliophthora	glycosyl hydrolase family 43	Beta-xylosidase ame: Full	Glyco_transf_22	EC:3.2.1.72	818162478
KKO98750.1	AEO58610.1	2e-102	829	35.10	99	THAR02_09143	GT1		Myceliophthora	hypothetical protein THAR02_09143	UDP-glycosyltransferase 84A1 ame: Full	Glyco_hydro_cc	-	818157981
KKP04948.1	AEO58638.1	0.0	1835	58.72	99	THAR02_02969	AA3		Myceliophthora	hypothetical protein THAR02_02969	Oxygen-dependent choline dehydrogenase Short	CBM_1	-	818165392
KKO96960.1	AEO59372.1	1e-122	931	55.42	100	THAR02_10940	GT8		Myceliophthora	glucose N-acetyltransferase	Glucose N-acetyltransferase 1 ame: Full	TPT	-	818155256
KKP01472.1	AEO59530.1	1e-29	302	46.86	87	THAR02_06423	GH75		Myceliophthora	biotrophy-associated secreted protein 2	---NA---	-	-	818161383
KKO99869.1	AEO59616.1	0.0	2481	65.75	99	THAR02_08033	GT4		Myceliophthora	clock-controlled gene-9 protein	Trehalose phosphorylase ame: Full	Glyco_hydro_75	-	818159417
KKO97938.1	AEO60130.1	0.0	1489	49.10	99	THAR02_09965	AA3		Myceliophthora	aryl-alcohol dehydrogenase	Oxygen-dependent choline dehydrogenase Short	Gly_transf_sug	-	818156845
KKO97774.1	AEO60443.1	0.0	1828	57.48	97	THAR02_10121	GT2		Myceliophthora	hypothetical protein THAR02_10121	Hyaluronan synthase 2 ame: Full	AIG2_2	-	818156615
KKO97773.1	AEO60444.1	0.0	1618	58.37	100	THAR02_10120	GT31		Myceliophthora	hypothetical protein THAR02_10120	---NA---	Glyco_trans_2_3	-	818156614
KKP05109.1	AEO62211.1	0.0	1882	61.75	98	THAR02_02768	GH47		Thielavia	glycosyl hydrolase family 47	Mannosyl-oligosaccharide 1,2-alpha-mannosidase MNS2 Short	Adenylsucc_synt	EC:3.2.1	818165574
KKP05773.1	AEO63100.1	4e-112	853	61.72	100	THAR02_02147	GH11	CBM1	Thielavia	glycosylhydrolase 11-2	Endo-1,4-beta-xylanase 1 Short	ArabFuran-catal	EC:3.2.1.8	818166316
KKP05848.1	AEO64619.1	2e-136	1044	45.87	97	THAR02_02045	GT32		Thielavia	hypothetical protein THAR02_02045	Initiation-specific alpha-1,6-mannosyltransferase	Gly_transf_sug	-	818166399
KKO97949.1	AEO64619.1	2e-158	1188	53.00	96	THAR02_09947	GT32		Thielavia	hypothetical protein THAR02_09947	Initiation-specific alpha-1,6-mannosyltransferase	Gly_transf_sug	-	818156863
KKO99255.1	AEO64690.1	1e-43	379	49.13	83	THAR02_08628	GH0		Thielavia	hypothetical protein THAR02_08628	---NA---	Glyco_hydro_28	-	818158639
KKO97125.1	AEO64832.1	0.0	3394	65.87	99	THAR02_10769	GH3		Thielavia	hypothetical protein THAR02_10769	Probable beta-glucosidase E ame: Full	Miro	EC:3.2.1.21	818155558
KKO99041.1	AEO64856.1	2e-131	1025	47.30	95	THAR02_08847	GH16		Thielavia	glycosyl hydrolase family 16	Probable extracellular glycosidase ARB_03382 ame: Full	Epimerase	-	818158363
KKP05473.1	AEO64879.1	0.0	1827	70.81	99	THAR02_02433	GH16		Thielavia	beta-1,3-glucan-binding protein	Beta-1,3-glucan-binding Short	Glyco_trans_2_3	-	818165982
KKP00134.1	AEO66261.1	0.0	2646	53.69	98	THAR02_07754	GH2		Thielavia	hypothetical protein THAR02_07754	Beta-mannosidase A ame: Full	Polysacc_lyase	EC:3.2.1.25	818159748
KKP05717.1	AEO67512.1	0.0	2238	53.87	97	THAR02_02181	GH3		Thielavia	glycosyl hydrolase family 3 N terminal domain-containing protein	Probable exo-1,4-beta-xylosidase bxlB ame: Full	Glyco_hydro_3	EC:3.2.1.55; EC:3.2.1.37	818166256
KKP01680.1	AEO68051.1	4e-141	1071	49.65	100	THAR02_06226	GH43	CBM35	Thielavia	glycosyl hydrolase family 43 protein	---NA---	FCH	-	818161635
KKP06891.1	AEO68216.1	0.0	1380	59.13	96	THAR02_00972	GH30		Thielavia	glycosyl hydrolase family 30-1	Endo-1,6-beta-D-glucanase ame: Full	Glyco_hydro_30	EC:3.2.1.75	818167548
KKP02777.1	AEO68470.1	0.0	1595	55.39	97	THAR02_05105	GT31		Thielavia	hypothetical protein THAR02_05105	Beta-1,3-N-acetylglucosaminyltransferase lunatic fringe ame: Full	DUF1237	-	818162923
KKP01569.1	AEO68518.1	2e-161	1221	53.24	81	THAR02_06317	GT31		Thielavia	hypothetical protein THAR02_06317	---NA---	-	-	818161501
KKO97950.1	AEO68738.1	3e-109	838	56.20	92	THAR02_09948	GT32		Thielavia	MIPC synthase	Mannosyl phosphorylinositol ceramide synthase SUR1	FAD_binding_4	EC:2.4.1	818156864
KKP04290.1	AEO69703.1	0.0	2807	74.92	100	THAR02_03567	GH31		Thielavia	glycosyl hydrolase family 31	Uncharacterized family 31 glucosidase ORF2, partial	Glyco_hydro_3	-	818164654
KKP03616.1	AEO69937.1	0.0	3219	66.82	99	THAR02_04300	GH2		Thielavia	glycosyl hydrolase family 2	Beta-mannosidase B ame: Full	Glyco_transf_22	EC:3.2.1.25	818163893
KKP04667.1	AEO70370.1	0.0	3535	61.11	100	THAR02_03210	AA5		Thielavia	WSC domain-containing protein	WSC domain-containing ARB_07867 Flags: Precursor	SKI	EC:2.4.2.26	818165079
KKO96516.1	AEO70515.1	0.0	3343	66.84	96	THAR02_11383	CE3		Thielavia	hypothetical protein THAR02_11383, partial	---NA---	Epimerase	-	818154177
KKP01964.1	AEO70542.1	9e-108	815	63.81	100	THAR02_05941	AA6		Thielavia	minor allergen Alt a 7	Minor allergen Alt a 7 ame: Full	Glyco_transf_41	EC:1.6.5.2	818161971
KKO97503.1	AEO70654.1	0.0	2135	66.72	96	THAR02_10393	GH13		Thielavia	oligo-1,6-glucosidase	Alpha-glucosidase ame: Full	Glyco_hydro_47	EC:3.2.1.116; EC:3.2.1.20; EC:3.2.1.10; EC:3.2.1.26; EC:3.2.1.48	818156189
KKP03811.1	AEO70954.1	3e-163	1210	64.00	94	THAR02_04082	GH62	CBM1	Thielavia	glycosyl hydrolase family 62	Probable alpha-L-arabinofuranosidase axhA-1 ame: Full	STT3	EC:3.2.1.91; EC:3.1.1.72; EC:3.2.1.55	818164115
KKO96621.1	AEO71227.1	0.0	1790	75.22	97	THAR02_08164	GH30		Thielavia	cellulosome enzyme	Endo-1,6-beta-D-glucanase ame: Full	Glyco_hydro_67M	-	818159248
KKO99734.1	AEO71227.1	4e-174	1296	57.60	94	THAR02_11277	GH30		Thielavia	cellulosome enzyme	---NA---	CBM_1	-	818154542
KKO99423.1	AEO71253.1	0.0	1566	61.67	99	THAR02_08478	GH30		Thielavia	hypothetical protein THAR02_08478	Glucuronoxylanase ame: Full	Glyco_transf_64	-	818158855
KKO98619.1	AEO71812.1	5e-96	741	57.49	92	THAR02_09269	GH24		Thielavia	lysozyme	Lysozyme ame: Full	Glyco_hydro_18	-	818157803
KKO98678.1	AEO71939.1	4e-177	1344	47.15	99	THAR02_09217	AA3		Thielavia	choline dehydrogenase	Oxygen-dependent choline dehydrogenase Short	DUF4246	-	818157883
KKP07711.1	AET13878.1	0.0	2357	69.43	99	THAR02_00247	AA1		Epichloe	iron transport multicopper oxidase FET3 precursor	Iron transport multicopper oxidase FET3 Flags: Precursor	Cu-oxidase_3	EC:1.16.3.1	818168435
KKP06476.1	AFC93434.1	1e-146	1080	72.35	100	THAR02_01434	GH16		Trichoderma	hypothetical protein THAR02_01434	Glucan endo-1,3-beta-glucosidase A1 ame: Full	CBM_1	-	818167093
KKO99004.1	AFD01232.1	0.0	2569	99.79	97	THAR02_08897	GH7	CBM1	Trichoderma	exoglucanase 1 precursor	Exoglucanase 1 ame: Full	Polysacc_lyase	EC:3.2.1.91	818158314
KKP03114.1	AFD36223.1	0.0	1906	70.20	100	THAR02_04782	GH18		Trichoderma	glycosylhydrolase family 18-2	Endochitinase B1 ame: Full	Glyco_hydro_18	EC:3.2.1.14	818163314
KKP05760.1	AFD50197.1	0.0	1420	79.25	99	THAR02_02134	AA9	CBM1	Hypocrea	glycosylhydrolase family 61-2	Endoglucanase-4 ame: Full	Glyco_hydro_16	EC:3.2.1.91; EC:3.2.1.8; EC:3.2.1.4	818166303
KKP06353.1	AFK32784.1	2e-151	1099	91.06	100	THAR02_01501	GH12		Trichoderma	murein transglycosylase	Endoglucanase-1 ame: Full	Glyco_hydro_71	EC:3.2.1.151	818166960
KKP05139.1	AFK32784.1	7e-100	760	62.45	99	THAR02_02734	GH12		Trichoderma	endoglucanase-1 precursor	Endoglucanase cel12A ame: Full	Miro	EC:3.2.1.151	818165610
KKP03730.1	AFM03407	4e-31	307	30.33	98	THAR02_04182	GT4		Flexibacter	nicotinate-nucleotide diphosphorylase	Nicotinate-nucleotide pyrophosphorylase [carboxylating] ame: Full	Gly_transf_sug	EC:2.4.2.19	818164022
KKO96430.1	AFN02868.1	1e-44	416	36.45	84	THAR02_11469	GT32		Phakopsora	hypothetical protein THAR02_11469	Inositol phosphoceramide mannosyltransferase 3 ame: Full	WD40	-	818153598
KKO98693.1	AFR94210.1	4e-57	503	37.99	89	THAR02_09191	GH0		Cryptococcus	hypothetical protein THAR02_09191	---NA---	UDPGT	-	818157904
KKP05955.1	AFR95039.2	7e-55	494	42.34	79	THAR02_01911	GT4		Cryptococcus	1-acyl-sn-glycerol-3-phosphate acyltransferase	Probable 1-acyl-sn-glycerol-3-phosphate acyltransferase Short	Esterase	EC:2.3.1.51; EC:3.6.4.4	818166518
KKP05935.1	AFU57543.1	6e-22	240	37.02	98	THAR02_01974	GT66		Candidatus	peptidyl-prolyl cis-trans isomerase ppi1	Peptidyl-prolyl cis-trans isomerase-like 1 Short	BetaGal_dom2	EC:5.2.1.8	818166494
KKO97619.1	AFU57543.1	2e-18	214	35.47	94	THAR02_05085	GT66		Candidatus	peptidyl-prolyl cis-trans isomerase H	Peptidyl-prolyl cis-trans isomerase H Short	Pectate_lyase_3	EC:5.2.1.8	818162957
KKP02806.1	AFU57543.1	3e-16	199	38.82	76	THAR02_10276	GT66		Candidatus	peptidyl-prolyl cis-trans isomerase 10	Peptidyl-prolyl cis-trans isomerase-like 3 Short	Glyco_hydro_17	EC:5.2.1.8; EC:6.3.2	818156383
KKP03564.1	AFY93865.1	5e-13	169	38.68	90	THAR02_04307	GT2		Chamaesiphon	hypothetical protein THAR02_04307, partial	Lovastatin diketide synthase Short	Glyco_hydro_76	EC:2.3.1.41; EC:2.3.1.161; EC:1.1.1.100	818163836
KKP03092.1	AGJ52613.1	2e-37	371	32.81	87	THAR02_04808	AA0		Streptomyces	hypothetical protein THAR02_04808	6-hydroxy-D-nicotine oxidase Short	Glyco_hydro_18	-	818163288
KKP01105.1	AGN91810.1	1e-46	448	33.70	73	THAR02_06806	GT4		Escherichia	hypothetical protein THAR02_06806	Mannose-1-phosphate guanylyltransferase ame: Full	Pkinase	EC:2.7.7	818160943
KKP03965.1	AGZ16504.1	3e-69	608	30.83	78	THAR02_03947	AA0		Bacillus	multicopper oxidase	Bilirubin oxidase Flags: Precursor	Gal_mutarotas_2	EC:1.10.3	818164287
KKP05778.1	AHC03897.1	0.0	2424	91.78	100	THAR02_02152	GH54	CBM42	Trichoderma	alpha-L-arabinofuranosidase B	Alpha-L-arabinofuranosidase Short	3Beta_HSD	EC:3.2.1.55; EC:3.2.1.37	818166321
KKO97501.1	AHJ14526.1	0.0	2483	76.33	99	THAR02_10391	GH49		Talaromyces	dextranase	Dextranase ame: Full	Glyco_hydro_61	EC:3.2.1.11	818156187
KKO96673.1	AHM03579.1	1e-61	564	36.78	79	THAR02_11222	GT2		Roseibacterium	hypothetical protein THAR02_11222	---NA---	Trehalose_PPase	-	818154660
KKP05082.1	AHO16406.1	1e-87	743	43.87	76	THAR02_02793	GH13		Salmonella	serine hydroxymethyltransferase	Serine hydroxymethyltransferase, cytosolic Short	Sulfatase	EC:2.1.2.1	818165543
KKO98175.1	AHW57398.1	0.0	1723	80.09	100	THAR02_09719	GH5	CBM1	Trichoderma	cellulase	Endoglucanase EG-II Short	Glyco_hydro_3	EC:3.2.1.4	818157202
KKP00193.1	AIA62363.1	5e-172	1262	74.30	95	THAR02_07717	GH16		Trichoderma	hypothetical protein THAR02_07717	Beta-glucanase ame: Full	Beach	-	818159822
KKP05758.1	AIB10099.1	0.0	4133	91.45	100	THAR02_02132	GH3		Trichoderma	glycosylhydrolase 3-3	Probable beta-glucosidase A ame: Full	Glyco_hydro_61	EC:3.2.1.21	818166301
KKP03670.1	AIC16797.1	1e-12	169	35.25	71	THAR02_04245	GT66		Nitrososphaera	hypothetical protein THAR02_04245	Peptidyl-prolyl cis-trans isomerase, mitochondrial Short	Glyco_transf_8	EC:1.6.2.4; EC:5.2.1.8; EC:1.14.13	818163954
KKO98536.1	AID21733.1	0.0	4966	97.88	100	THAR02_09356	GH2		Trichoderma	beta-mannosidase	Beta-mannosidase A ame: Full	Pectate_lyase_3	EC:3.2.1.25	818157694
KKP07362.1	AID32530.1	7e-21	238	31.33	97	THAR02_00559	GT51		Mesorhizobium	short-chain dehydrogenase	Tetrahydroxynaphthalene reductase ame: Full	adh_short_C2	EC:1.1	818168057
KKP07210.1	AID32530.1	9e-19	223	30.19	95	THAR02_00746	GT51		Mesorhizobium	3-oxoacyl-(acyl-carrier-protein) reductase	3-oxoacyl-	adh_short_C2	-	818167891
KKP03558.1	AID32530.1	3e-19	226	30.00	95	THAR02_01147	GT51		Mesorhizobium	short chain dehydrogenase	Probable galactose dehydrogenase	adh_short_C2	-	818167406
KKO97459.1	AID32530.1	1e-19	229	31.52	95	THAR02_04365	GT51		Mesorhizobium	2-deoxy-D-gluconate 3-dehydrogenase	2-dehydro-3-deoxy-D-gluconate 5-dehydrogenase ame: Full	Glyco_hydro_76	EC:1.1.1.69; EC:1.1.1	818163826
KKP06762.1	AID32530.1	4e-17	209	30.04	94	THAR02_05199	GT51		Mesorhizobium	hypothetical protein THAR02_05199	3-oxoacyl-	Melibiase	-	818162829
KKO97256.1	AID32530.1	1e-15	199	30.04	88	THAR02_10438	GT51		Mesorhizobium	2-deoxy-D-gluconate 3-dehydrogenase	2-dehydro-3-deoxy-D-gluconate 5-dehydrogenase ame: Full	Glyco_hydro_49	EC:1.1.1.69; EC:1.1.1	818156113
KKP02697.1	AID32530.1	1e-18	223	30.37	84	THAR02_10637	GT51		Mesorhizobium	hypothetical protein THAR02_10637	Rhamnolipids biosynthesis 3-oxoacyl-	Gly_transf_sug	-	818155795
KKO99494.1	AIE96983.1	0.0	1672	32.69	97	THAR02_07035	GT90		uncultured	DNA-directed RNA polymerase III subunit RPC2	DNA-directed RNA polymerase III subunit RPC2 Short	Glyco_transf_20	-	818160649
KKP00857.1	AIE96983.1	3e-158	1352	31.67	96	THAR02_08409	GT90		uncultured	DNA-directed RNA polymerase II subunit RPB2	DNA-directed RNA polymerase II subunit RPB2 Short	PMT	EC:2.7.7.48	818158944
KKP00846.1	AIF85073.1	1e-18	221	34.17	70	THAR02_07061	GT66		Candidatus	peptidyl-prolyl cis-trans isomerase B	Peptidyl-prolyl cis-trans isomerase B Short	RNA_pol_Rpb2_6	EC:5.2.1.8	818160635
KKP03070.1	AIQ11968.1	2e-113	929	34.44	95	THAR02_04839	GH0		Paenibacillus	hypothetical protein THAR02_04839	Meiotically up-regulated gene 157	Glyco_hydro_65m	-	818163262
KKP02904.1	AIT18866.1	8e-149	1257	32.56	95	THAR02_04969	GH18		Ophiocordyceps	hypothetical protein THAR02_04969	Iterative polyketide synthase	Glyco_transf_15	-	818163072
KKP07074.1	AIT18868.1	3e-128	1032	52.19	85	THAR02_00833	GH18		Beauveria	WD domain-containing protein	Uncharacterized WD repeat-containing	WD40	-	818167745
KKP02892.1	AIT18887.1	0.0	3656	48.04	99	THAR02_05014	GH18	CBM18	Beauveria	glycosylhydrolase family 18-8	Killer toxin subunits alpha beta ame: Full	NAD_binding_4	-	818163056
KKP07839.1	AIT18900.1	1e-154	1299	30.46	95	THAR02_00047	GH18		Hirsutella	hypothetical protein THAR02_00047	Iterative polyketide synthase	NAD_binding_4	-	818168577
KKP03123.1	AIT18905.1	4e-159	1180	59.30	97	THAR02_04791	GH18		Hirsutella	glycosyl hydrolase family 18	Chitotriosidase-1 ame: Full	PhoD	-	818163323
KKP05006.1	AIT83212.1	8e-155	1186	72.64	82	THAR02_02870	GT4		Inonotus	thioredoxin reductase (NADPH)	Thioredoxin reductase	Raffinose_syn	EC:1.8.1.9	818165459
KKP00785.1	AIW82452.1	0.0	1820	98.56	100	THAR02_07111	GH10		Trichoderma	glycosyl hydrolase family 10	Endo-1,4-beta-xylanase C Short	DEAD	EC:3.2.1.8	818160561
KKP05335.1	AJR05544.1	4e-54	491	31.43	93	THAR02_02524	AA7		Photobacterium	hypothetical protein THAR02_02524	FAD-linked oxidoreductase DDB_G0289697	EBP	-	818165831
KKP02168.1	AJY87077.1	2e-156	1252	44.19	71	THAR02_05715	GH43		Xanthomonas	hypothetical protein THAR02_05715	Prolyl tripeptidyl peptidase Short	Sulfatase	-	818162213
KKP03954.1	AKC54395.1	3e-170	1271	52.72	98	THAR02_03936	GH28		Fusarium	polygalacturonase	Probable exopolygalacturonase X Short	Cu-oxidase_3	EC:3.2.1.15	818164276
KKP07120.1	AKH05011.1	0.0	3205	72.68	71	THAR02_00770	GH92		Epichloe	glycosyl hydrolase family 92	Uncharacterized secreted glycosidase ARB_07629 Flags: Precursor	Glyco_hydro_92	-	818167797
KKP05656.1	AKP53889.1	1e-21	245	32.71	85	THAR02_02210	PL12		Cyclobacterium	hypothetical protein THAR02_02210	---NA---	Glyco_hyd_65N_2	-	818166191
KKP04636.1	AKV87788.1	5e-148	1184	46.53	97	THAR02_03249	GH20		Microbacterium	hypothetical protein THAR02_03249	D-aminoacylase ame: Full	Glyco_hydro_92	-	818165045
KKP04342.1	ALG00081.1	0.0	3346	72.86	100	THAR02_03545	GH31		Purpureocillium	neutral alpha-glucosidase ab	Alpha-glucosidase 2 ame: Full	Glyco_trans_2_3	-	818164710
KKP04059.1	ALG64172.1	0.0	1805	85.91	98	THAR02_03851	GH5	,CBM1	Trichoderma	mannanase	Probable mannan endo-1,4-beta-mannosidase A ame: Full	Pectinesterase	EC:3.2.1.78	818164392
KKP07199.1	ALI93560.1	0.0	1440	65.05	97	THAR02_00735	GH18		Hypocrella	glycerophosphoryl diester phosphodiesterase	Extracellular ARB_04177	GDPD	-	818167880
KKP04879.1	ALJ26511.1	5e-21	242	30.50	81	THAR02_03057	GH103		Stenotrophomonas	hypothetical protein THAR02_03057	Glucose-6-phosphate 1-epimerase ame: Full	Pectate_lyase_3	EC:5.1.3.15	818165312
KKP05706.1	ALJ40802.1	3e-52	483	31.85	90	THAR02_02170	GH43		Bacteroides	hypothetical protein THAR02_02170	---NA---	-	-	818166245
KKP05657.1	ALJ44860.1	2e-11	156	35.96	99	THAR02_02209	GH92		Bacteroides	hypothetical protein THAR02_02209	---NA---	-	-	818166190
KKP05655.1	ALJ44860.1	1e-25	282	30.85	71	THAR02_02211	GH92		Bacteroides	hypothetical protein THAR02_02211	---NA---	-	-	818166192
KKP07073.1	BAB40590.1	0.0	2256	99.77	100	THAR02_00832	GH18		Trichoderma	chitinase 1	Endochitinase 46 ame: Full	Glyco_hydro_18	EC:3.2.1.14	818167744
KKP05917.1	BAC83070.1	9e-30	295	43.06	97	THAR02_01956	GH17	CBM43	Oryza	ubiquitin-conjugating enzyme	Ubiquitin-conjugating enzyme E2 N ame: Full	GPI2	-	818166476
KKO97271.1	BAC83070.1	1e-18	214	33.33	91	THAR02_03022	GH17	CBM43	Oryza	ubiquitin-conjugating enzyme E2 C	Ubiquitin-conjugating enzyme E2-20 kDa ame: Full	Glyco_transf_28	-	818165277
KKP04844.1	BAC83070.1	3e-23	250	42.19	72	THAR02_07080	GH17	CBM43	Oryza	SUMO-conjugating enzyme ubc9	SUMO-conjugating enzyme ubc9 ame: Full	Pro_isomerase	EC:6.3.2	818160609
KKP00825.1	BAC83070.1	6e-16	193	32.73	70	THAR02_10622	GH17	CBM43	Oryza	hypothetical protein THAR02_10622	Ubiquitin-conjugating enzyme E2 14 ame: Full	Cu-oxidase_3	-	818155820
KKP06161.1	BAC84995.1	0.0	2169	86.22	100	THAR02_01764	GH30		Trichoderma	endo-beta-1,6-galactanase	Endo-beta-1,6-galactanase Flags: Precursor	Glyco_transf_64	EC:3.2.1.45	818166744
KKO98539.1	BAD67019.1	0.0	3938	98.29	100	THAR02_09359	GH55		Trichoderma	glucan endo-1,3-beta-glucosidase	Glucan endo-1,3-beta-glucosidase ame: Full	COesterase	EC:3.2.1.21	818157697
KKP02149.1	BAE55770.1	0.0	2216	48.58	98	THAR02_05735	GH2		Aspergillus	beta-mannosidase	Beta-mannosidase B ame: Full	Peptidase_S9	EC:3.2.1.25	818162189
KKO99403.1	BAE55946.1	1e-47	426	33.21	85	THAR02_08484	CE1		Aspergillus	hypothetical protein THAR02_08484	Probable feruloyl esterase C ame: Full	-	-	818158832
KKO96815.1	BAE55946.1	9e-54	467	38.63	84	THAR02_11085	CE1		Aspergillus	hypothetical protein THAR02_11085	Probable feruloyl esterase C ame: Full	Glyco_tranf_2_3	-	818154966
KKP01899.1	BAE60574.1	2e-100	840	41.28	99	THAR02_06018	GH2		Aspergillus	beta-galactosidase/beta-glucuronidase	Evolved beta-galactosidase subunit alpha Short	Ferric_reduct	-	818161893
KKP00147.1	BAE60574.1	0.0	1750	57.45	99	THAR02_07731	GH2		Aspergillus	beta-galactosidase, partial	Evolved beta-galactosidase subunit alpha Short	Glyco_hyd_65N_2	-	818159764
KKP07841.1	BAE63841.1	2e-108	820	62.15	99	THAR02_00049	PL7		Aspergillus	hypothetical protein THAR02_00049	Alginate lyase ame: Full	Alginate_lyase2	-	818168579
KKO97128.1	BAE63841.1	2e-70	568	47.66	99	THAR02_08091	PL7		Aspergillus	hypothetical protein THAR02_08091	---NA---	NAGLU	-	818159351
KKO99815.1	BAE63841.1	2e-58	488	41.34	98	THAR02_10772	PL7		Aspergillus	hypothetical protein THAR02_10772	Alginate lyase ame: Full	Glyco_transf_17	-	818155561
KKP00124.1	BAE64464.1	2e-121	1025	35.46	95	THAR02_07776	GH28		Aspergillus	hypothetical protein THAR02_07776	Uncharacterized transcriptional regulatory	CBM_1	-	818159735
KKP01519.1	BAE64495.1	2e-83	685	40.77	95	THAR02_06379	GH0		Aspergillus	hypothetical protein THAR02_06379	---NA---	Pectate_lyase_3	-	818161439
KKP07377.1	BAE64690.1	2e-176	1296	67.13	93	THAR02_00574	GH93		Aspergillus	BNR/Asp-box repeat protein	---NA---	-	-	818168072
KKP03916.1	BAE65527.1	3e-87	780	30.29	72	THAR02_04004	GH32		Aspergillus	ferric-chelate reductase	Ferric reductase transmembrane component 3 ame: Full	Glyco_hydro_28	EC:1.16.1	818164232
KKP03475.1	BAE65591.1	2e-71	630	59.39	81	THAR02_04395	GH3		Aspergillus	beta-xylosidase	Probable exo-1,4-beta-xylosidase bxlB ame: Full	Cellulase	EC:3.2.1.55; EC:3.2.1.37	818163735
KKP06738.1	BAE65957.1	0.0	2570	49.28	98	THAR02_01123	GH115		Aspergillus	hypothetical protein THAR02_01123	---NA---	-	-	818167382
KKO99845.1	BAE66022.1	0.0	1735	52.15	82	THAR02_01018	GH89		Aspergillus	hypothetical protein THAR02_01018	Alpha-N-acetylglucosaminidase ame: Full	NAGLU	-	818167594
KKP06937.1	BAE66022.1	3e-161	1240	51.22	77	THAR02_08038	GH89		Aspergillus	hypothetical protein THAR02_08038	Alpha-N-acetylglucosaminidase ame: Full	Glycos_transf_1	-	818159390
KKO98211.1	BAG69580.1	0.0	2087	82.54	100	THAR02_09676	GH13		Trichoderma	alpha-amylase	Alpha-amylase A type-1 2 ame: Full	Alpha-amylase	EC:3.2.1.1	818157252
KKO99012.1	BAG80639.1	1e-166	1205	90.23	99	THAR02_07765	PL20		Trichoderma	hypothetical protein THAR02_07765	---NA---	Glyco_hydro_2_N	-	818159759
KKP00145.1	BAG80639.1	2e-116	875	65.55	92	THAR02_08883	PL20		Trichoderma	hypothetical protein THAR02_08883	---NA---	Glyco_hydro_11	-	818158325
KKP06152.1	BAH60889.1	0.0	4474	62.39	97	THAR02_01755	GT1		Colletotrichum	sterol 3beta-glucosyltransferase	Sterol 3-beta-glucosyltransferase ame: Full	Cellulase	EC:2.4.1.173	818166735
KKO98108.1	BAL98934.1	2e-162	1216	52.12	100	THAR02_09791	GH4		Caldilinea	hypothetical protein THAR02_09791	Alpha-glucosidase	CAP59_mtransfer	EC:3.2.1	818157096
KKP04308.1	BAP59014.1	0.0	3931	87.11	99	THAR02_03585	GH3		Trichoderma	beta-glucosidase K	Probable beta-glucosidase H ame: Full	AAA_17	EC:3.2.1.21	818164672
KKP01385.1	BAP59015.1	0.0	4017	88.50	100	THAR02_06500	GH3		Trichoderma	hypothetical protein THAR02_06500	Probable beta-glucosidase F ame: Full	GMC_oxred_C	EC:3.2.1.21	818161281
KKP03542.1	BAP59016.1	0.0	4121	81.04	100	THAR02_04349	GH3		Trichoderma	glycosyl hydrolase family 3 N terminal domain-containing protein	Probable beta-glucosidase I ame: Full	Glyco_hydro_18	EC:3.2.1	818163810
KKP04531.1	CAA43059.1	0.0	1844	79.62	100	THAR02_03357	GH7	CBM1	Trichoderma	glycosylhydrolase family 7-1	Endoglucanase EG-1 ame: Full	Mannosyl_trans3	EC:3.2.1.4	818164927
KKP07441.1	CAA56315.1	0.0	1676	99.07	100	THAR02_00503	GH18		Trichoderma	glycosylhydrolase family 18-1	Endochitinase 33 ame: Full	Glyco_hydro_18	-	818168141
KKP04958.1	CAA83846.1	8e-115	861	74.70	99	THAR02_02979	GH45	CBM1	Trichoderma	PHB depolymerase family esterase	Endoglucanase-5 ame: Full	Glyco_transf_15	EC:3.2.1.91; EC:3.2.1.8; EC:3.2.1.4	818165402
KKO98959.1	CAA83846.1	1e-113	853	67.55	99	THAR02_08923	GH45	CBM1	Trichoderma	hypothetical protein THAR02_08923	Endoglucanase-5 ame: Full	Glyco_tran_28_C	EC:3.2.1.91; EC:3.2.1.4	818158260
KKP03991.1	CAA92949.1	0.0	4013	88.55	100	THAR02_03906	GH67		Trichoderma	alpha-glucuronidase	Alpha-glucuronidase	Cellulase	EC:3.2.1.139; EC:3.2.1.131	818164317
KKP06071.1	CAA93244.1	0.0	2062	85.81	100	THAR02_01852	GH27		Trichoderma	alpha-galactosidase	Probable alpha-galactosidase B ame: Full	Glyco_transf_28	EC:3.2.1.22	818166643
KKP03258.1	CAA93245.1	0.0	3716	92.75	100	THAR02_04640	GH36		Trichoderma	alpha-galactosidase 2	Alpha-galactosidase 2 ame: Full	Glutaredoxin	EC:3.2.1.22	818163481
KKP06926.1	CAA93246.1	0.0	3028	88.46	100	THAR02_00858	GH27		Trichoderma	alpha-galactosidase	Alpha-galactosidase 3 ame: Full	-	EC:3.2.1.22	818167645
KKP06979.1	CAA93246.1	0.0	2262	67.31	99	THAR02_00975	GH27		Trichoderma	hypothetical protein THAR02_00975	Alpha-galactosidase 3 ame: Full	Glyco_hydro_31	EC:3.2.1.22	818167551
KKP06894.1	CAA93246.1	2e-146	1130	51.43	94	THAR02_01007	GH27		Trichoderma	hypothetical protein THAR02_01007	Alpha-galactosidase 3 ame: Full	Glyco_hydro_31	EC:3.2.1.22	818167583
KKO99928.1	CAA93246.1	1e-137	1071	48.80	93	THAR02_07962	GH27		Trichoderma	hypothetical protein THAR02_07962	Alpha-galactosidase 3 ame: Full	Hira	EC:3.2.1.22	818159490
KKO96672.1	CAA93246.1	2e-106	863	44.66	82	THAR02_11221	GH27		Trichoderma	alpha-galactosidase	Alpha-galactosidase 3 ame: Full	Alginate_lyase	EC:3.2.1.22	818154659
KKP06491.1	CAA93247.1	2e-155	1140	77.81	100	THAR02_01449	CE5	CBM1	Trichoderma	acetylxylan esterase	Acetylxylan esterase Flags: Precursor	Glycos_transf_1	EC:3.2.1.91; EC:3.2.1.8; EC:3.1.1.72; EC:3.2.1.4	818167108
KKP00250.1	CAA93247.1	6e-118	886	73.84	99	THAR02_07663	CE5	CBM1	Trichoderma	acetylxylan esterase	Acetylxylan esterase Flags: Precursor	Beta-lactamase	EC:3.1.1.72	818159895
KKP07012.1	CAA93248.1	0.0	3691	89.56	100	THAR02_00891	GH3		Trichoderma	glycosyl hydrolase family 3 N terminal domain-containing protein	Probable exo-1,4-beta-xylosidase xlnD ame: Full	Glyco_hydro_3	EC:3.2.1.55; EC:3.2.1.37	818167678
KKP03437.1	CAB42311.1	9e-77	615	54.79	87	THAR02_04466	GH45	CBM1	Clonostachys	glycosyl hydrolase family 45	endoglucanase type K ame: Full	Glyco_hydro_3 superfamily	-	818163689
KKP02527.1	CAC07216.1	4e-156	1167	57.93	99	THAR02_00068	GH18	CBM1	Metarhizium	glycosylhydrolase family 18-1	Endochitinase 2 ame: Full	CBM_1	EC:3.2.1.14	818168598
KKP07860.1	CAC07216.1	4e-150	1125	57.52	98	THAR02_01057	GH18	CBM1	Metarhizium	chitin recognition protein	Endochitinase 2 ame: Full	CBM_1	-	818167513
KKP06860.1	CAC07216.1	4e-162	1208	60.30	94	THAR02_05389	GH18	CBM1	Metarhizium	glycosylhydrolase family 18-1	Endochitinase 2 ame: Full	BNR_2	-	818162628
KKO98491.1	CAC07218.1	7e-107	811	65.67	83	THAR02_09393	GH75		Metarhizium	chitosanase	Endo-chitosanase Flags: Precursor	Glyco_hydro_16	EC:3.2.1.132	818157636
KKP01677.1	CAC14144.1	1e-121	931	50.40	98	THAR02_06223	CE1	CBM1	Talaromyces	feruloyl esterase B	Feruloyl esterase B ame: Full	COesterase	EC:3.2.1.91; EC:3.2.1.8; EC:3.1.1.73; EC:3.1.1.72	818161632
KKP01855.1	CAC17620.1	0.0	3376	84.32	99	THAR02_06020	GH37		Metarhizium	neutral trehalase	Neutral trehalase ame: Full	PAN_1	EC:3.2.1.28	818161845
KKP00338.1	CAC80492.1	0.0	2545	98.16	100	THAR02_07549	GH30		Trichoderma	glycosyl hydrolase family 30-1	Endo-1,6-beta-D-glucanase ame: Full	GMC_oxred_C	EC:3.2.1.75; EC:3.2.1.45	818160010
KKO98273.1	CAD60572.1	0.0	1989	62.00	97	THAR02_09627	AA3		Podospora	aryl-alcohol dehydrogenase	Versicolorin B synthase ame: Full	Mito_carr	-	818157337
KKP02687.1	CAD70378.1	5e-178	1320	55.70	96	THAR02_05189	GH72		Neurospora	1,3-beta-glucanosyltransferase gel3	EPD1 ame: Full	adh_short_C2	-	818162819
KKP05943.1	CAD70669.1	0.0	4227	79.48	99	THAR02_01982	GH35		Trichoderma	glycosyl hydrolase family 35	Probable beta-galactosidase A ame: Full	Acyltransferase	EC:3.2.1.23	818166502
KKO99254.1	CAD70922.1	7e-179	1358	47.60	99	THAR02_08654	GT8		Neurospora	glycogenin	Glycogenin-1 Short	SLT	EC:2.4.1.17; EC:2.4.1.186	818158635
KKP06801.1	CAD70999.1	0.0	1931	86.14	100	THAR02_01093	GT62		Neurospora	mannan polymerase II complex ANP1 subunit	Mannan polymerase II complex ANP1 subunit Short	Anp1	EC:2.4.1	818167449
KKO98335.1	CAD72594.1	8e-44	433	30.65	92	THAR02_05725	GH43		Rhodopirellula	arylsulfatase	Arylsulfatase Short	Chitin_bind_1	EC:3.1.6.1	818162223
KKP01801.1	CAD72594.1	2e-76	693	32.98	91	THAR02_06099	GH43		Rhodopirellula	arylsulfatase	Arylsulfatase Short	Trehalase	EC:3.1.6.1	818161779
KKP02178.1	CAD72594.1	2e-73	669	31.12	90	THAR02_09550	GH43		Rhodopirellula	hypothetical protein THAR02_09550	N-sulphoglucosamine sulphohydrolase ame: Full	MOSC	-	818157424
KKP04165.1	CAG84911.1	0.0	1366	44.91	98	THAR02_03757	GH13		Debaryomyces	alpha amylase	Alpha-glucosidase ame: Full	DUF1593	EC:3.2.1.116; EC:3.2.1.20; EC:3.2.1.10; EC:3.2.1.26; EC:3.2.1.48	818164510
KKP00121.1	CAG87553.1	2e-93	751	40.19	94	THAR02_07773	GH88		Debaryomyces	unsaturated glucuronyl hydrolase	Unsaturated chondroitin disaccharide hydrolase ame: Full	Fungal_trans	-	818159732
KKP03537.1	CAH04880.1	0.0	2179	68.12	100	THAR02_04344	GH71	CBM24,CBM24	Trichoderma	murein transglycosylase	Mutanase Pc12g07500 ame: Full	Glyco_hydro_3_C	-	818163805
KKP01234.1	CAI67598.1	0.0	2386	86.07	84	THAR02_06672	GH15		Trichoderma	glucoamylase	Glucoamylase ame: Full	Lipase_GDSL	EC:3.2.1.3	818161098
KKP06709.1	CAJ81226.1	0.0	1748	55.91	98	THAR02_01198	GH1		Lasiodiplodia	beta-glucosidase A	Beta-glucosidase 1A ame: Full	Glyco_hydro_1	EC:3.2.1.21	818167349
KKO98105.1	CAJ81226.1	0.0	1949	62.34	95	THAR02_09788	GH1		Lasiodiplodia	beta-glucosidase	Beta-glucosidase 1B ame: Full	Glyco_hydro_4	EC:3.2.1.21	818157093
KKO96812.1	CAK37140.1	0.0	2200	67.51	96	THAR02_11082	AA1		Aspergillus	multicopper oxidase	Iron transport multicopper oxidase FET3 Flags: Precursor	Esterase_phd	EC:1.16.3.1	818154963
KKP05318.1	CAK37657.1	5e-25	264	30.10	78	THAR02_02584	AA8		Aspergillus	integral membrane protein	---NA---	-	-	818165809
KKP06713.1	CAK40027.1	1e-151	1177	43.04	98	THAR02_01202	AA3		Aspergillus	GMC oxidoreductase	L-sorbose 1-dehydrogenase Short	GMC_oxred_C	-	818167353
KKP00561.1	CAK43138.1	3e-40	369	38.54	97	THAR02_06236	GH0		Aspergillus	hypothetical protein THAR02_06236	---NA---	Glyco_hydro_62	-	818161599
KKP01647.1	CAK43138.1	3e-66	541	54.29	87	THAR02_07339	GH0		Aspergillus	hypothetical protein THAR02_07339	---NA---	-	-	818160284
KKP02123.1	CAK43562.1	0.0	1824	50.71	99	THAR02_05754	GH20		Aspergillus	glycosyl hydrolase family 20	Beta-N-acetylhexosaminidase ame: Full	Glyco_hydro_2	EC:3.2.1.52	818162160
KKO98433.1	CAK44966.1	0.0	1368	61.77	93	THAR02_09460	GH71		Aspergillus	mutanase	Mutanase Pc12g07500 ame: Full	Glyco_hydro_75 superfamily	-	818157559
KKO99433.1	CAK47731.1	0.0	1596	48.00	96	THAR02_08461	GH55		Aspergillus	hypothetical protein THAR02_08461	Glucan 1,3-beta-glucosidase ame: Full	Mito_carr	-	818158868
KKP06841.1	CAK48586.1	0.0	1920	49.81	96	THAR02_01038	GH95		Aspergillus	hypothetical protein THAR02_01038	Probable alpha-fucosidase A ame: Full	Glyco_hyd_65N_2	EC:3.2.1.51	818167494
KKP03489.1	CAK96418.1	2e-55	508	30.87	94	THAR02_04409	GH79		Aspergillus	beta-glucuronidase	Beta-glucuronidase Short	-	-	818163749
KKP00798.1	CAL53384.1	2e-62	563	33.68	92	THAR02_02624	CE11		Ostreococcus	ATP-dependent RNA helicase DHH1	ATP-dependent RNA helicase DHH1	Gly_transf_sug	-	818165780
KKO97795.1	CAL53384.1	2e-59	541	34.13	88	THAR02_07093	CE11		Ostreococcus	ATP-dependent RNA helicase eIF4A	ATP-dependent RNA helicase eIF4A ame: Full	UQ_con	-	818160578
KKP05293.1	CAL53384.1	1e-58	544	32.57	73	THAR02_10103	CE11		Ostreococcus	ATP-dependent RNA helicase FAL1	ATP-dependent RNA helicase FAL1	Glyco_hydro_18	-	818156645
KKO99469.1	CAL57845.1	1e-24	269	32.38	88	THAR02_08430	GT58		Ostreococcus	mitochondrial DNA replication protein YHM2	Citrate oxoglutarate carrier Short	ADH_N	-	818158913
KKO99256.1	CAM07141.1	0.0	1847	96.32	100	THAR02_08629	GH28		Trichoderma	polygalacturonase	Probable endopolygalacturonase NFIA_008150 ame: Full	Glyco_hydro_11	EC:3.2.1.67; EC:3.2.1.15	818158640
KKO99597.1	CAN65674.1	2e-68	620	36.55	79	THAR02_08300	GH28		Vitis	threonyl-tRNA synthetase	Probable threonine--tRNA ligase, mitochondrial ame: Full	Gly_transf_sug	EC:6.1.1.3	818159076
KKP05112.1	CAN80640.1	7e-58	534	32.91	94	THAR02_02771	GT47		Vitis	hypothetical protein THAR02_02771	Adenylosuccinate synthetase Short	Cutinase	-	818165577
KKP04785.1	CAP59870.1	0.0	1613	62.69	94	THAR02_03122	GH79		Podospora	beta-glucuronidase	Beta-glucuronidase Short	-	-	818165210
KKP07688.1	CAP66963.1	0.0	3180	47.36	97	THAR02_00224	GH18	CBM18,CBM50,CBM50,CBM50	Podospora	glycosyl hydrolase family 18	Killer toxin subunits alpha beta ame: Full	Chitin_bind_1	-	818168412
KKP05784.1	CAP67203.1	2e-24	271	30.19	97	THAR02_00947	CE12		Podospora	hypothetical protein THAR02_00947	NADPH-dependent methylglyoxal reductase GRE2 ame: Full	3Beta_HSD	EC:1.2.1.4	818167628
KKO99086.1	CAP67203.1	2e-29	309	30.42	95	THAR02_00962	CE12		Podospora	dihydroflavonol-4-reductase	uncharacterized oxidoreductase	3Beta_HSD	EC:1.1.1.265; EC:1.1.1.184; EC:1.2.1.4; EC:1.1.1.283; EC:1.2.1.3	818167538
KKP06881.1	CAP67203.1	7e-27	289	31.77	82	THAR02_02158	CE12		Podospora	hypothetical protein THAR02_02158	uncharacterized oxidoreductase	Glyco_trans_2_3	EC:1.1.1.265; EC:1.1.1.184; EC:1.2.1.4; EC:1.1.1.283	818166327
KKP05389.1	CAP67203.1	3e-25	276	35.11	75	THAR02_02494	CE12		Podospora	hypothetical protein THAR02_02494	Aldehyde reductase 2 ame: Full	Abhydrolase_1	EC:1.1.1.2	818165891
KKP01626.1	CAP67203.1	4e-26	283	30.80	74	THAR02_06263	CE12		Podospora	hypothetical protein THAR02_06263	uncharacterized oxidoreductase	Lysozyme_like	-	818161574
KKP06967.1	CAP67203.1	3e-20	237	30.34	71	THAR02_08813	CE12		Podospora	hypothetical protein THAR02_08813	NADPH-dependent methylglyoxal reductase GRP2 ame: Full	Peptidase_S9	EC:1.1.1.265; EC:1.1.1.184; EC:1.2.1.4; EC:1.1.1.283; EC:1.2.1.3	818158423
KKP00524.1	CAP67893.1	0.0	3397	53.76	87	THAR02_07364	GH55		Podospora	1,3-beta glucanase	Glucan 1,3-beta-glucosidase ame: Full	Glyco_hydro_3	-	818160239
KKO99307.1	CAP69563.1	0.0	1785	73.08	76	THAR02_08598	GT34		Podospora	galactosyl transferase GMA12/MNN10 family protein	Probable alpha-1,6-mannosyltransferase MNN10 ame: Full	MFS_1	EC:2.4.1	818158704
KKP04446.1	CAP71792.1	0.0	2335	48.09	94	THAR02_03453	CE1		Podospora	hypothetical protein THAR02_03453	Probable DNA double-strand break repair Rad50 ATPase	Cellulase	-	818164828
KKP03969.1	CAP72574.1	0.0	3088	62.98	94	THAR02_03951	GH31		Podospora	glycosyl hydrolase family 31	Probable alpha beta-glucosidase agdC Flags: Precursor	Glyco_hydro_67M	EC:3.2.1.20; EC:3.2.1.21	818164291
KKP00707.1	CAP73016.1	0.0	1494	58.96	89	THAR02_07194	GH72	CBM43	Podospora	glycolipid anchored surface protein	1,3-beta-glucanosyltransferase gel4 ame: Full	Glycos_transf_2	-	818160466
KKP05689.1	CAP73625.1	0.0	1618	67.41	99	THAR02_02243	GH76		Podospora	glycosylhydrolase family 76-2	6-D-mannanase DCW1 Flags: Precursor	Bac_rhamnosid	-	818166224
KKO97043.1	CAP73666.1	0.0	2533	60.47	97	THAR02_10851	GH3		Podospora	beta-glucosidase	Probable beta-glucosidase M ame: Full	PhyH	EC:3.2.1.21; EC:3.2.1.23	818155410
KKP07350.1	CAP79724.1	0.0	2619	62.59	95	THAR02_00547	GH92		Penicillium	glycosyl hydrolase	Uncharacterized glycosidase Rv0584 Flags: Precursor	Glyco_hydro_92	-	818168045
KKO97937.1	CAP79838.1	1e-67	546	56.97	99	THAR02_09964	CE3		Penicillium	hypothetical protein THAR02_09964	endoglucanase X Short	GMC_oxred_C	-	818156844
KKP05453.1	CAP83076.1	7e-42	389	52.78	72	THAR02_02413	GH13		Penicillium	molybdopterin synthase catalytic subunit, partial	Molybdopterin synthase catalytic subunit ame: Full	Glyco_hydro_76	EC:1.7.1.3; EC:2.8.1.12	818165962
KKP03082.1	CAP93857.1	0.0	3981	68.16	99	THAR02_04798	GH65		Penicillium	acid trehalase	Acid trehalase ame: Full	ADH_zinc_N	EC:3.2.1.28	818163278
KKP04629.1	CAP94355.1	0.0	1555	55.64	99	THAR02_03242	GH3		Penicillium	glycosyl hydrolase family 3 N terminal domain-containing protein	Beta-hexosaminidase ame: Full	Glyco_hydro_20	-	818165038
KKO99651.1	CAZ16624.1	0.0	1595	83.66	99	THAR02_08235	GH18		Trichoderma	chitinase 3	Chitinase 1 Flags: Precursor	Glyco_hydro_30	-	818159145
KKP03871.1	CAZ29389.1	1e-48	434	45.36	92	THAR02_03594	GH99		Schistosoma	guanylate kinase	Guanylate kinase 1 Short	Glyco_hydro_2	EC:2.7.4.8	818164681
KKP04317.1	CAZ29389.1	1e-41	387	40.44	76	THAR02_04020	GH99		Schistosoma	guanylate kinase	Guanylate kinase ame: Full	Glyco_hydro_72	EC:2.7.4.8	818164183
KKO96572.1	CAZ33309.1	1e-30	290	58.76	84	THAR02_11326	GT7		Schistosoma	50S ribosomal protein L34e	60S ribosomal L34-B	GMC_oxred_C	-	818154382
KKP01889.1	CBA03971.1	1e-57	534	30.72	86	THAR02_06008	GT30		Neisseria	6-phosphogluconate dehydrogenase	6-phosphogluconate dehydrogenase, decarboxylating	Bgal_small_N	-	818161883
KKO97391.1	CBF71201.1	4e-169	1361	41.04	97	THAR02_10506	GH18	CBM18	Aspergillus	hypothetical protein THAR02_10506	Killer toxin subunits alpha beta ame: Full	Pectate_lyase_3	-	818156010
KKP00018.1	CBQ72408.1	5e-33	330	35.94	88	THAR02_02540	GT4		Sporisorium	hypothetical protein THAR02_02540	3-beta-hydroxysteroid-Delta(8),Delta(7)-isomerase ame: Full	3Beta_HSD	-	818165847
KKP05351.1	CBQ72408.1	2e-15	193	30.69	81	THAR02_07876	GT4		Sporisorium	hypothetical protein THAR02_07876	Emopamil-binding -like ame: Full	Miro	-	818159604
KKP04252.1	CBX90714.1	1e-84	708	60.89	95	THAR02_03661	GH47		Leptosphaeria	orotate phosphoribosyltransferase	Orotate phosphoribosyltransferase Short	4HBT_3	EC:2.4.2.10	818164608
KKP00263.1	CBX91235.1	5e-122	976	47.26	100	THAR02_07616	GH43		Leptosphaeria	beta-lactamase	Beta-lactamase domain-containing 2	Glyco_hydro_cc	-	818159917
KKP06905.1	CBX94180.1	0.0	1883	47.27	99	THAR02_00986	GH95		Leptosphaeria	hypothetical protein THAR02_00986	Probable alpha-fucosidase A ame: Full	Glyco_hyd_65N_2	EC:3.2.1.51	818167562
KKP02981.1	CBX95390.1	0.0	1793	35.29	97	THAR02_04912	GH18	CBM18,CBM18	Leptosphaeria	glycosyl hydrolase family 18	Killer toxin subunits alpha beta ame: Full	ADH_N	EC:3.2.1.14	818163161
KKO96608.1	CBX97514.1	5e-122	1066	38.52	88	THAR02_11288	GT57		Leptosphaeria	hypothetical protein THAR02_11288	Imitation switch two complex 1	Glyco_hydr_30_2	-	818154499
KKP04639.1	CBX98616.1	7e-166	1270	56.33	99	THAR02_03252	GH92		Leptosphaeria	glycosyl hydrolase	Uncharacterized secreted glycosidase ARB_07629 Flags: Precursor	MFS_1	-	818165048
KKP01685.1	CBX98831.1	0.0	2130	57.40	99	THAR02_06191	GH132		Leptosphaeria	hypothetical protein THAR02_06191	BZZ1	Glyco_hydro_17	EC:2.7.11	818161644
KKO99924.1	CBX98927.1	0.0	1616	64.71	95	THAR02_07958	GH27		Leptosphaeria	melibiase	Alpha-galactosidase ame: Full	Glyco_hydro_31	EC:3.2.1.22	818159486
KKP01145.1	CBX99002.1	2e-172	1301	81.79	90	THAR02_05967	GH18		Leptosphaeria	CMGC/MAPK/ERK1 protein kinase	Mitogen-activated kinase spm1 Short	Flavodoxin_1	EC:2.7.11.24	818161942
KKO97839.1	CBX99002.1	2e-98	804	51.52	84	THAR02_06743	GH18		Leptosphaeria	cell division control protein 2	Cyclin-dependent kinase 1 Short	DUF2477	EC:2.7.11.23; EC:2.7.11.22	818160994
KKO98938.1	CBX99002.1	9e-43	410	33.12	79	THAR02_08952	GH18		Leptosphaeria	mitogen-activated protein kinase	Mitogen-activated kinase ame: Full	CBM_1	EC:2.7.11; EC:2.7.11.23	818158232
KKP01939.1	CBX99002.1	1e-42	413	34.41	70	THAR02_10061	GH18		Leptosphaeria	negative regulator of the PHO system	Negative regulator of the PHO system ame: Full	Miro	EC:2.7.10; EC:2.7.11.26; EC:2.7.11.22	818156709
KKP05929.1	CBX99479.1	3e-57	514	43.80	92	THAR02_01968	GH2		Leptosphaeria	hypothetical protein THAR02_01968	Pathogenesis-related 5 Short	Pro_isomerase	-	818166488
KKP02080.1	CBY00245.1	9e-113	940	42.67	94	THAR02_05806	GT34		Leptosphaeria	hypothetical protein THAR02_05806	Queuine tRNA-ribosyltransferase	RNA_pol_A_bac	-	818162108
KKP02506.1	CBY00458.1	1e-136	1050	45.99	90	THAR02_05368	GH88		Leptosphaeria	unsaturated glucuronyl hydrolase	Unsaturated chondroitin disaccharide hydrolase ame: Full	Gly_transf_sug	-	818162607
KKP07517.1	CCA15473.1	6e-131	1050	55.08	84	THAR02_00438	GH72		Albugo	GTP-dependent nucleic acid-binding protein engD	Obg-like ATPase 1	YchF-GTPase_C	EC:3.6.1.3	818168224
KKO97818.1	CCA19356.1	1e-109	938	38.74	99	THAR02_10072	GT2		Albugo	stress-induced-phosphoprotein 1	Heat shock sti1 homolog	Pkinase	-	818156681
KKP06734.1	CCA23365.1	3e-80	692	45.05	80	THAR02_01119	GH18		Albugo	Ca2+:H+ antiporter	Vacuolar calcium ion transporter ame: Full	Na_Ca_ex	-	818167378
KKP04114.1	CCA38978.1	1e-45	439	31.48	71	THAR02_03773	GT20		Pichia	protein phosphatase	phosphatase 2C homolog 2 Short	Glyco_hydro_43	-	818164455
KKP05866.1	CCA39610.1	3e-25	264	42.11	78	THAR02_02063	GT2		Pichia	NADH dehydrogenase	NADH-ubiquinone oxidoreductase kDa subunit	UQ_con	EC:1.6.99.3	818166417
KKO99949.1	CCA39958.1	5e-134	1144	33.55	80	THAR02_07955	GT15		Pichia	protein HIR1	HIR1	Glyco_hydro_71	-	818159514
KKP02738.1	CCA67642.1	2e-30	311	30.93	80	THAR02_05127	GH17		Piriformospora	hypothetical protein THAR02_05127	---NA---	-	-	818162879
KKP06730.1	CCA72326.1	1e-136	1021	73.00	85	THAR02_01219	CE1	CBM1	Piriformospora	ferulic acid esterase A	Probable feruloyl esterase C ame: Full	Peptidase_S9	EC:3.1.1.73	818167370
KKO99128.1	CCA72326.1	1e-131	991	70.72	79	THAR02_08762	CE1	CBM1	Piriformospora	ferulic acid esterase A	Probable feruloyl esterase C ame: Full	WSC	EC:3.1.1.73	818158477
KKO98913.1	CCD34323.1	3e-73	615	37.65	97	THAR02_08979	GH76		Botryotinia	hypothetical protein THAR02_08979	6-D-mannanase Flags: Precursor	Pkinase	-	818158198
KKP05761.1	CCD42451.1	8e-57	483	39.22	99	THAR02_02135	GH16		Botryotinia	endo-1,3(4)-beta-glucanase	Glucan endo-1,3-beta-glucosidase A1 ame: Full	CBM_1	-	818166304
KKO99261.1	CCD43231.1	3e-56	479	52.20	99	THAR02_08634	GH39		Botryotinia	hypothetical protein THAR02_08634	---NA---	-	-	818158645
KKO98574.1	CCD43231.1	0.0	1345	58.72	95	THAR02_09331	GH39		Botryotinia	hypothetical protein THAR02_09331	---NA---	-	-	818157742
KKO99412.1	CCD43680.2	3e-79	690	38.78	92	THAR02_08493	GH71		Botryotinia	hypothetical protein THAR02_08493	Glucan endo-1,3-alpha-glucosidase agn1 ame: Full	Glyco_hydro_30	-	818158841
KKO99194.1	CCD43968.1	2e-71	574	60.10	91	THAR02_08700	GH0		Botryotinia	hypothetical protein THAR02_08700	---NA---	-	-	818158563
KKP03057.1	CCD43969.1	4e-85	680	45.60	95	THAR02_04825	GH26		Botryotinia	hypothetical protein THAR02_04825	---NA---	Glyco_hydro_26	-	818163248
KKP03056.1	CCD43969.1	4e-119	912	60.47	78	THAR02_04826	GH26		Botryotinia	hypothetical protein THAR02_04826	Endoglucanase H ame: Full	DUF1237	-	818163249
KKP06368.1	CCD46398.1	2e-38	353	47.10	85	THAR02_01516	CE16		Botryotinia	acetyl esterase	---NA---	-	-	818166975
KKP01538.1	CCD47609.2	0.0	2067	52.44	92	THAR02_06360	GH55		Botryotinia	exo-beta-1,3-glucanase	Glucan 1,3-beta-glucosidase ame: Full	GMC_oxred_C	-	818161461
KKP05599.1	CCD49058.1	4e-103	820	46.73	87	THAR02_02325	GH28		Botryotinia	exo-rhamnogalacturonase B	Alpha-L-rhamnosidase rgxB ame: Full	Cellulase	-	818166124
KKP07813.1	CCD49125.1	7e-98	799	38.82	96	THAR02_00021	GH79		Botryotinia	beta-glucuronidase	Beta-glucuronidase Short	Gly_transf_sug superfamily	-	818168551
KKP03293.1	CCD49275.2	0.0	2928	67.00	99	THAR02_04626	GH92		Botryotinia	glycosyl hydrolase	Uncharacterized secreted glycosidase ARB_07629 Flags: Precursor	Fringe	-	818163521
KKP03647.1	CCD50655.1	1e-112	875	55.08	80	THAR02_04222	GT25		Botryotinia	hypothetical protein THAR02_04222	---NA---	-	-	818163931
KKP01279.1	CCD50963.1	0.0	2396	69.52	98	THAR02_06637	GH127		Botryotinia	hypothetical protein THAR02_06637	Non-reducing end beta-L-arabinofuranosidase ame: Full	Aldose_epim	-	818161151
KKP06435.1	CCD55713.1	0.0	1786	60.31	99	THAR02_01486	GH13		Botryotinia	trehalose-6-phosphate hydrolase	Oligo-1,6-glucosidase ame: Full	GMC_oxred_C	EC:3.2.1.116; EC:3.2.1.20; EC:3.2.1.10; EC:3.2.1.26; EC:3.2.1.48	818167047
KKP02513.1	CCD56846.1	0.0	3099	72.80	99	THAR02_05375	GH31		Botryotinia	alpha-D-xyloside xylohydrolase	Alpha-xylosidase	CBM_1	-	818162614
KKO97789.1	CCG56996.1	1e-30	319	31.80	73	THAR02_10108	CE9		Brachyspira	glucosamine-6-phosphate isomerase	Glucosamine-6-phosphate deaminase ame: Full	Amidohydro_1	EC:3.5.99.6	818156636
KKP02370.1	CCT61660.1	0.0	1647	71.26	91	THAR02_05522	GT4		Fusarium	alpha-1,3/alpha-1,6-mannosyltransferase	Alpha-1,3 1,6-mannosyltransferase alg-2 ame: Full	Glyco_transf_54	EC:2.4.1.232; EC:2.4.1; EC:2.4.1.132	818162449
KKO99498.1	CCT61767.1	0.0	3347	81.11	100	THAR02_08388	GT39		Fusarium	dolichyl-phosphate-mannose-protein mannosyltransferase	Dolichyl-phosphate-mannose-- mannosyltransferase 2 Short	AAA_16	EC:2.4.1.109	818158952
KKP04861.1	CCT61772.1	0.0	3780	59.40	99	THAR02_03039	GT1		Fusarium	hypothetical protein THAR02_03039	Sterol 3-beta-glucosyltransferase UGT80B1 ame: Full	Aldose_epim	-	818165294
KKP03239.1	CCT62022.1	0.0	5066	78.20	99	THAR02_04668	GT2		Fusarium	chitin synthase 4	Chitin synthase 4 ame: Full	Glyco_hydro_47	EC:2.4.1.16	818163457
KKP05192.1	CCT62050.1	0.0	1415	74.16	99	THAR02_02711	AA2		Fusarium	cytochrome c peroxidase, mitochondrial	Cytochrome c peroxidase, mitochondrial Short	GMC_oxred_N	EC:1.11.1.5	818165667
KKO99378.1	CCT62058.1	0.0	2272	70.93	94	THAR02_08523	GH13		Fusarium	trehalose-6-phosphate hydrolase	Alpha-glucosidase ame: Full	Glyco_transf_20	EC:3.2.1.93; EC:3.2.1.116; EC:3.2.1.20; EC:3.2.1.10; EC:3.2.1.26; EC:3.2.1.48	818158797
KKO98141.1	CCT62329.1	0.0	1462	69.37	95	THAR02_09749	GT69		Fusarium	hypothetical protein THAR02_09749	---NA---	PMT	-	818157146
KKP07599.1	CCT62630.1	0.0	4749	85.00	99	THAR02_00274	GH0		Fusarium	hypothetical protein THAR02_00274	Uncharacterized protein YMR196W	Glyco_hydro_63	EC:3.2.1.106	818168318
KKP05013.1	CCT62739.1	0.0	3070	61.32	99	THAR02_02877	GH36		Fusarium	hypothetical protein THAR02_02877	Probable galactinol--sucrose galactosyltransferase 6 ame: Full	SUN	-	818165466
KKO98690.1	CCT62775.1	0.0	2296	85.49	99	THAR02_09209	GT4		Fusarium	phosphatidylinositol N-acetylglucosaminyltransferase gpi3 subunit	Phosphatidylinositol N-acetylglucosaminyltransferase gpi3 subunit ame: Full	Glyco_hydro_88	EC:2.4.1.198	818157898
KKP04211.1	CCT62886.1	0.0	3726	67.36	100	THAR02_03667	GH47		Fusarium	hypothetical protein THAR02_03667	ER degradation-enhancing alpha-mannosidase 1 Flags: Precursor	Pribosyltran	EC:3.2.1	818164564
KKO99376.1	CCT63406.1	0.0	1667	61.31	97	THAR02_08521	GT22		Fusarium	alpha-1,6-mannosyltransferase	Dol-P-Man:Man(7) c(2)-PP-Dol alpha-1,6-mannosyltransferase ame: Full	DUF3459	EC:2.4.1	818158795
KKP05047.1	CCT63803.1	3e-174	1306	54.03	100	THAR02_02834	GH132		Fusarium	murein transglycosylase	Probable secreted beta-glucosidase adg3 Flags: Precursor	Chitin_synth_1N	-	818165504
KKP02440.1	CCT63927.1	0.0	2342	70.68	92	THAR02_05451	GT22		Fusarium	alpha-1,2-mannosyltransferase	Alpha-1,2-mannosyltransferase alg9 ame: Full	Glyco_hydro_1	EC:2.4.1	818162531
KKO97768.1	CCT63973.1	0.0	1521	68.98	96	THAR02_10130	GT58		Fusarium	alpha-1,3-mannosyltransferase	Dol-P-Man:Man(5) c(2)-PP-Dol alpha-1,3-mannosyltransferase ame: Full	Fringe	EC:2.4.1	818156606
KKP07360.1	CCT63987.1	0.0	1999	57.71	96	THAR02_00557	GT59		Fusarium	alpha-1,2 glucosyltransferase ALG10	Dol-P-Glc:Glc(2)Man(9) c(2)-PP-Dol alpha-1,2-glucosyltransferase ame: Full	DIE2_ALG10	-	818168055
KKP01100.1	CCT64023.1	0.0	6499	76.27	99	THAR02_06801	GH133		Fusarium	hypothetical protein THAR02_06801	Glycogen debranching enzyme ame: Full	NTP_transferase	EC:2.4.1.25; EC:3.2.1.33	818160938
KKO99151.1	CCT64076.1	1e-168	1326	46.31	74	THAR02_08742	GH16		Fusarium	hypothetical protein THAR02_08742	Endo-1,3(4)-beta-glucanase xgeA ame: Full	Metallophos	EC:3.2.1.73; EC:3.2.1.6	818158506
KKO98033.1	CCT64188.1	0.0	2476	82.87	100	THAR02_09860	AA3		Fusarium	choline dehydrogenase	Choline oxidase	Glyco_hydro_63	-	818156988
KKP02922.1	CCT64215.1	9e-57	497	43.48	74	THAR02_04987	GT15		Fusarium	hypothetical protein THAR02_04987	O-glycoside alpha-1,2-mannosyltransferase omh1	Glyco_transf_15	EC:2.4.1	818163090
KKP05999.1	CCT64267.1	2e-153	1161	60.69	72	THAR02_01871	GH17		Fusarium	murein transglycosylase	Probable glucan endo-1,3-beta-glucosidase eglC ame: Full	Melibiase	EC:3.2.1.21	818166566
KKP07266.1	CCT64273.1	0.0	1470	64.20	89	THAR02_00590	GH76		Fusarium	hypothetical protein THAR02_00590	6-D-mannanase DCW1 Flags: Precursor	Glyco_hydro_76	-	818167956
KKP03732.1	CCT64497.1	0.0	1399	67.19	99	THAR02_04184	GT32		Fusarium	glycosyltransferase sugar-binding region containing DXD domain-containing protein	Initiation-specific alpha-1,6-mannosyltransferase ame: Full	GMC_oxred_C	EC:2.4.1	818164024
KKP01590.1	CCT64532.1	0.0	1524	68.65	99	THAR02_06298	GT50		Fusarium	GPI mannosyltransferase	GPI mannosyltransferase 1 ame: Full	3Beta_HSD	EC:2.4.1	818161528
KKO97558.1	CCT64606.1	7e-166	1237	56.45	99	THAR02_10341	GT76		Fusarium	GPI mannosyltransferase 2	GPI mannosyltransferase 2 ame: Full	Miro	EC:2.4.1	818156282
KKP07119.1	CCT64640.1	1e-140	1064	52.25	100	THAR02_00769	GH16		Fusarium	hypothetical protein THAR02_00769	Probable glycosidase crf1 ame: Full	Glyco_hydro_16	-	818167796
KKP00148.1	CCT65003.1	0.0	1856	65.04	95	THAR02_07732	GH95		Fusarium	hypothetical protein THAR02_07732	Alpha-L-fucosidase 2 ame: Full	Glyco_hydro_16	EC:3.2.1.51	818159765
KKP01418.1	CCT65447.1	0.0	3231	89.16	98	THAR02_06458	AA3		Fusarium	alcohol oxidase	Alcohol oxidase 1 Short	CBM_1	EC:1.1.3.13	818161321
KKO99306.1	CCT65987.1	5e-136	1035	63.64	92	THAR02_08597	GH16		Fusarium	endo-1,3(4)-beta-glucanase	Probable glycosidase	Glyco_transf_34	EC:3.2.1.73; EC:3.2.1.6	818158703
KKO96455.1	CCT66023.1	0.0	1524	74.33	99	THAR02_11445	GT62		Fusarium	mannan polymerase complexes MNN9 subunit	Mannan polymerase complexes subunit MNN9 Short	Gly_transf_sug	EC:2.4.1	818153792
KKP07566.1	CCT66046.1	0.0	4642	77.41	95	THAR02_00362	GH38		Fusarium	alpha-mannosidase	Alpha-mannosidase ame: Full	Glyco_hydro_38	EC:3.2.1.24	818168278
KKP06518.1	CCT66054.1	0.0	3361	87.74	100	THAR02_01392	GT3		Fusarium	glycogen (starch) synthase	Glycogen	Chitin_synth_2	EC:2.4.1.11	818167139
KKP05819.1	CCT66427.1	0.0	2209	67.66	90	THAR02_02103	GT2		Fusarium	hypothetical protein THAR02_02103	Chitin synthase 6 ame: Full	Gly_transf_sug	-	818166366
KKP03055.1	CCT66619.1	0.0	2872	61.90	99	THAR02_04824	GH2		Fusarium	hypothetical protein THAR02_04824	Beta-mannosidase B ame: Full	Glyco_hydro_26	-	818163247
KKP04790.1	CCT67099.1	4e-133	1016	53.42	100	THAR02_03127	AA11		Fusarium	hypothetical protein THAR02_03127	---NA---	Alg6_Alg8	-	818165215
KKP03152.1	CCT67128.1	2e-175	1288	64.88	99	THAR02_04722	GH16		Fusarium	endo-1,3(4)-beta-glucanase	Probable glycosidase	NMT1_2	EC:3.2.1	818163361
KKO98075.1	CCT67252.1	0.0	3170	69.94	91	THAR02_09819	GH63		Fusarium	mannosyl-oligosaccharide glucosidase	Probable mannosyl-oligosaccharide glucosidase ame: Full	Glyco_hydro_1	EC:3.2.1	818157048
KKP05096.1	CCT67337.1	1e-151	1249	49.81	85	THAR02_02807	GH47		Fusarium	mannosyl-oligosaccharide alpha-1,2-mannosidase	Endoplasmic reticulum mannosyl-oligosaccharide 1,2-alpha-mannosidase ame: Full	Glyco_hydro_47	EC:3.2.1.113	818165557
KKP07728.1	CCT67355.1	0.0	3345	77.46	100	THAR02_00117	GH5		Fusarium	hypothetical protein THAR02_00117	Uncharacterized glycosyl hydrolase YIR007W	Cellulase	-	818168459
KKP03649.1	CCT67470.1	0.0	8423	82.88	97	THAR02_04224	GT48		Fusarium	1,3-beta-glucan synthase component FKS1	1,3-beta-glucan synthase component FKS1 ame: Full	Pro_isomerase	EC:2.4.1.34	818163933
KKO96786.1	CCT67493.1	0.0	3800	79.54	99	THAR02_11112	GT20		Fusarium	trehalose 6-phosphate synthase	Trehalose-phosphatase ame: Full	Cu-oxidase_3	EC:3.1.3.12	818154907
KKP03872.1	CCT67518.1	0.0	1779	65.43	99	THAR02_04021	GH72		Fusarium	hypothetical protein THAR02_04021	1,3-beta-glucanosyltransferase gel2 ame: Full	Ferric_reduct	-	818164184
KKP04363.1	CCT67598.1	0.0	2933	71.78	97	THAR02_03566	GT2		Fusarium	hypothetical protein THAR02_03566	Cellulose synthase catalytic subunit	M20_dimer	-	818164731
KKP07834.1	CCT67677.1	8e-151	1111	69.35	100	THAR02_00042	GH16		Fusarium	hypothetical protein THAR02_00042	Glucan endo-1,3-beta-glucosidase A1 ame: Full	Glyco_hydro_16	-	818168572
KKO97602.1	CCT67688.1	2e-90	757	41.95	95	THAR02_10294	AA1		Fusarium	L-ascorbate oxidase	L-ascorbate oxidase Short	Pro_isomerase	-	818156357
KKP02210.1	CCT68280.1	0.0	1780	55.02	99	THAR02_05672	AA1		Fusarium	hypothetical protein THAR02_05672	Laccase-1 ame: Full	Fringe	EC:1.10.3	818162261
KKP01929.1	CCT68343.1	0.0	3978	80.87	98	THAR02_05957	GT2		Fusarium	chitin synthase 3	Chitin synthase 3 ame: Full	Pkinase	EC:2.4.1.16	818161932
KKP01577.1	CCT68452.1	0.0	1827	63.64	97	THAR02_06325	GT90		Fusarium	hypothetical protein THAR02_06325	Beta-1,2-xylosyltransferase 1 Short	-	-	818161509
KKP06798.1	CCT68571.1	4e-119	920	55.90	88	THAR02_01090	GH0		Fusarium	hypothetical protein THAR02_01090	ecm33 Flags: Precursor	-	-	818167446
KKO98969.1	CCT68698.1	4e-89	683	62.25	99	THAR02_08933	GT1		Fusarium	beta-1,4-N-acetylglucosaminyltransferase	UDP-N-acetylglucosamine transferase subunit alg13 ame: Full	Glyco_hydro_7	-	818158270
KKP01204.1	CCT68763.1	7e-135	1013	58.33	98	THAR02_06686	GH114		Fusarium	hypothetical protein THAR02_06686	---NA---	Glyco_hydro_15	-	818161064
KKO97265.1	CCT68908.1	0.0	1486	67.78	94	THAR02_10636	GT32		Fusarium	hypothetical protein THAR02_10636	Initiation-specific alpha-1,6-mannosyltransferase	UQ_con	-	818155807
KKP00643.1	CCT68937.1	0.0	2366	62.12	98	THAR02_07232	GH2		Fusarium	hypothetical protein THAR02_07232	Beta-galactosidase Short	X8	-	818160390
KKP03049.1	CCT68987.1	0.0	2227	82.63	100	THAR02_04875	GT57		Fusarium	dolichyl pyrophosphate Glc1Man9GlcNAc2 alpha-1,3-glucosyltransferase	Dolichyl pyrophosphate Glc1Man9 c2 alpha-1,3-glucosyltransferase ame: Full	Glyco_hydro_32C	EC:2.4.1	818163237
KKP04612.1	CCT69058.1	2e-108	827	54.35	98	THAR02_03302	GH16		Fusarium	endo-1,3(4)-beta-glucanase	Glucan endo-1,3-beta-glucosidase A1 ame: Full	Glyco_hydro_3	-	818165017
KKP02786.1	CCT69125.1	3e-141	1051	65.41	89	THAR02_05114	CE1		Fusarium	hypothetical protein THAR02_05114	Feruloyl esterase B ame: Full	-	-	818162932
KKP06872.1	CCT69140.1	0.0	1341	58.35	99	THAR02_01069	GH64		Fusarium	hypothetical protein THAR02_01069	3)-beta-glucan endohydrolase Short=(1-	-	-	818167525
KKO97738.1	CCT69140.1	3e-147	1116	51.69	98	THAR02_10165	GH64		Fusarium	hypothetical protein THAR02_10165	3)-beta-glucan endohydrolase Short=(1-	-	-	818156564
KKO97625.1	CCT69665.1	0.0	1522	50.41	100	THAR02_10273	GH17		Fusarium	murein transglycosylase	Probable glucan endo-1,3-beta-glucosidase btgC ame: Full	ADH_N	EC:3.2.1.39	818156392
KKO96827.1	CCT69815.1	8e-162	1211	53.78	97	THAR02_08127	GT69		Fusarium	hypothetical protein THAR02_08127	Alpha-1,3-mannosyltransferase CMT1	Alginate_lyase2	-	818159302
KKO99777.1	CCT69815.1	2e-143	1094	51.70	88	THAR02_11073	GT69		Fusarium	hypothetical protein THAR02_11073	Alpha-1,3-mannosyltransferase CMT1	Glycos_transf_2	-	818154999
KKP05465.1	CCT70030.1	0.0	1803	60.76	99	THAR02_02425	GH76		Fusarium	hypothetical protein THAR02_02425	6-D-mannanase DCW1 Flags: Precursor	Glyco_hydro_16	-	818165974
KKO97791.1	CCT70158.1	0.0	1798	75.86	98	THAR02_10110	CE9		Fusarium	N-acetylglucosamine-6-phosphate deacetylase	N-acetylglucosamine-6-phosphate deacetylase ame: Full	DEAD	EC:3.5.1.25	818156638
KKP07226.1	CCT70172.1	0.0	3275	79.27	100	THAR02_00656	GH3		Fusarium	beta-glucosidase	Periplasmic beta-glucosidase ame: Full	Glyco_hydro_3	EC:3.2.1	818167911
KKP00118.1	CCT70427.1	0.0	1515	66.14	99	THAR02_07770	GH5		Fusarium	hypothetical protein THAR02_07770	Glucan endo-1,6-beta-glucosidase B ame: Full	Glyco_hydro_88	EC:3.2.1.75	818159729
KKP05654.1	CCT70688.1	1e-168	1250	60.62	94	THAR02_02208	GH27		Fusarium	alpha-galactosidase	Alpha-galactosidase 2 Short	Alginate_lyase	EC:3.2.1.22	818166189
KKP06735.1	CCT70774.1	0.0	2346	58.79	82	THAR02_01120	GH81		Fusarium	glycosyl hydrolase family 81	Probable endo-1,3(4)-beta-glucanase ARB_01444 Short	Glyco_hydro_81	EC:3.2.1.58; EC:3.2.1.39	818167379
KKP02780.1	CCT70783.1	0.0	2136	75.20	98	THAR02_05108	GH125		Fusarium	hypothetical protein THAR02_05108	Meiotically up-regulated gene 157	Pro_isomerase	-	818162926
KKP04802.1	CCT71207.1	0.0	2269	76.16	98	THAR02_03060	GT57		Fusarium	alpha-1,3-glucosyltransferase	Probable dolichyl pyrophosphate Man9 c2 alpha-1,3-glucosyltransferase ame: Full	UQ_con	EC:2.4.1	818165231
KKP03633.1	CCT71266.1	0.0	2148	66.23	97	THAR02_04263	GT22		Fusarium	GPI mannosyltransferase 3	GPI mannosyltransferase 3 ame: Full	Glucan_synthase	EC:2.4.1.130	818163913
KKO97596.1	CCT71621.1	1e-179	1329	61.54	99	THAR02_10302	GT1		Fusarium	hypothetical protein THAR02_10302	4 -demethylrebeccamycin synthase ame: Full	Cu-oxidase_3	-	818156348
KKP02255.1	CCT71629.1	5e-145	1109	54.57	81	THAR02_05668	GT31		Fusarium	hypothetical protein THAR02_05668	---NA---	COesterase	-	818162311
KKP03729.1	CCT71655.1	2e-86	695	48.55	93	THAR02_04181	GT8		Fusarium	glucose N-acetyltransferase 1	Glucose N-acetyltransferase 1 ame: Full	QRPTase_C	-	818164021
KKP01152.1	CCT71692.1	0.0	2035	56.61	99	THAR02_06750	GT90		Fusarium	hypothetical protein THAR02_06750	Beta-1,2-xylosyltransferase 1 Short	Glyco_hydro_114	-	818161001
KKP06677.1	CCT72047.1	0.0	1422	58.76	98	THAR02_01166	GH39		Fusarium	hypothetical protein THAR02_01166	---NA---	Glyco_hydro_39	-	818167317
KKP06160.1	CCT72882.1	3e-71	603	42.86	74	THAR02_01763	GH5		Fusarium	hypothetical protein THAR02_01763	Probable mannan endo-1,4-beta-mannosidase F ame: Full	Glyco_hydr_30_2	-	818166743
KKO99735.1	CCT73043.1	0.0	2766	62.19	100	THAR02_08165	GH67		Fusarium	glycosyl hydrolase family 67 middle domain-containing protein	Alpha-glucuronidase	Cutinase	EC:3.2.1.139; EC:3.2.1.131	818159249
KKP01267.1	CCT73237.1	2e-163	1335	39.29	85	THAR02_06625	GH43		Fusarium	hypothetical protein THAR02_06625	---NA---	DUF1680	-	818161139
KKP03561.1	CCT73245.1	0.0	1840	73.16	99	THAR02_04368	GH76		Fusarium	hypothetical protein THAR02_04368	6-D-mannanase DCW1 Flags: Precursor	Ketoacyl-synt_C	-	818163829
KKP04548.1	CCT73322.1	0.0	2201	68.98	99	THAR02_03374	AA3		Fusarium	hypothetical protein THAR02_03374	Oxygen-dependent choline dehydrogenase Short	Glyco_hydro_16	-	818164944
KKP03751.1	CCT73322.1	0.0	2156	68.05	99	THAR02_04139	AA3		Fusarium	hypothetical protein THAR02_04139	Pyranose dehydrogenase Short	Cellulase	-	818164048
KKO98808.1	CCT73500.1	1e-133	1000	62.89	91	THAR02_09091	GH128		Fusarium	hypothetical protein THAR02_09091	---NA---	PMT	-	818158057
KKO96981.1	CCT73860.1	0.0	1875	53.95	97	THAR02_10916	GH32	CBM38	Fusarium	hypothetical protein THAR02_10916	Extracellular exo-inulinase inuE Flags: Precursor	Glyco_hydro_3	EC:3.2.1.7; EC:3.2.1.26	818155292
KKP02588.1	CCT74016.1	5e-132	989	57.23	99	THAR02_05320	GT34		Fusarium	hypothetical protein THAR02_05320	Uncharacterized alpha-1,2-galactosyltransferase Flags: Precursor	PC_rep	-	818162702
KKP06164.1	CCT74021.1	6e-132	997	54.29	98	THAR02_01767	GT64		Fusarium	hypothetical protein THAR02_01767	Exostosin-like 2 ame: Full	DUF2427	EC:2.4.1.17; EC:2.4.1	818166747
KKO99426.1	CCT74021.1	6e-122	931	54.13	92	THAR02_08454	GT64		Fusarium	hypothetical protein THAR02_08454	Exostosin-3 ame: Full	Pectate_lyase_3	EC:2.4.1.17; EC:2.4.1	818158861
KKO98782.1	CCT74042.1	5e-94	748	45.90	98	THAR02_09122	GH0		Fusarium	late sexual development protein	---NA---	-	-	818158022
KKP03518.1	CCT74359.1	0.0	2853	62.53	97	THAR02_04381	GH81		Fusarium	hypothetical protein THAR02_04381	Endo-1,3(4)-beta-glucanase 1 Short	Glyco_hydro_71	-	818163782
KKO96871.1	CCT74702.1	0.0	2108	64.74	98	THAR02_11028	GH2		Fusarium	glycosyl hydrolase family 2	Beta-galactosidase Short	Glyco_transf_8	-	818155085
KKP07890.1	CCT74767.1	0.0	1701	56.56	96	THAR02_00098	GH43		Fusarium	hypothetical protein THAR02_00098	Non-reducing end alpha-L-arabinofuranosidase 43A ame: Full	Glyco_hydro_43	-	818168628
KKP00310.1	CCT74918.1	1e-169	1257	55.47	99	THAR02_07578	GH5		Fusarium	hypothetical protein THAR02_07578	Glucan endo-1,6-beta-glucosidase B ame: Full	GMC_oxred_C	EC:3.2.1.75	818159976
KKP05301.1	CCT75307.1	5e-126	959	53.50	96	THAR02_02567	GT32		Fusarium	hypothetical protein THAR02_02567	Mannosyl phosphorylinositol ceramide synthase CSH1 ame: Full	FAD_binding_4	EC:2.4.1	818165792
KKP01885.1	CCT75372.1	0.0	2360	61.83	98	THAR02_06004	AA1		Fusarium	hypothetical protein THAR02_06004	Iron transport multicopper oxidase fio1 Flags: Precursor	NAD_binding_2	-	818161879
KKP05527.1	CCT75452.1	1e-99	790	46.53	94	THAR02_02344	AA11		Fusarium	hypothetical protein THAR02_02344	---NA---	Glyco_hydro_28	-	818166046
KKP00348.1	CCT75503.1	3e-150	1157	44.93	98	THAR02_07559	AA3		Fusarium	GMC oxidoreductase	Oxygen-dependent choline dehydrogenase Short	Glyco_hydro_20	-	818160020
KKP04535.1	CCT75699.1	0.0	1429	62.19	88	THAR02_03361	GT71		Fusarium	hypothetical protein THAR02_03361	alpha-1,3-mannosyltransferase MNN13	GMC_oxred_C	-	818164931
KKP01061.1	CCT75713.1	0.0	1408	59.20	98	THAR02_06840	GH76		Fusarium	mannan endo-1,6-alpha-mannosidase	6-D-mannanase DCW1 Flags: Precursor	ABC1	-	818160893
KKP07260.1	CDP24658.1	2e-116	891	47.52	99	THAR02_00584	CE16		Podospora	acetyl esterase	---NA---	-	-	818167950
KKP06691.1	CDP29676.1	1e-153	1190	45.21	96	THAR02_01180	AA3		Podospora	GMC oxidoreductase	Versicolorin B synthase ame: Full	GMC_oxred_C	-	818167331
KKO99381.1	CDP29756.1	0.0	1479	43.83	98	THAR02_08506	GT20		Podospora	glycosyltransferase family 20	Trehalose-phosphatase ame: Full	ADH_zinc_N	EC:2.4.1.15	818158803
KKP00902.1	CDP31277.1	7e-154	1190	45.08	94	THAR02_06980	AA3		Podospora	glucose oxidase	Glucose oxidase ame: Full	Glyco_transf_21	-	818160705
KKP05474.1	CDP31593.1	0.0	4024	84.61	100	THAR02_02434	GT0		Podospora	hypothetical protein THAR02_02434	---NA---	CBM_19	-	818165983
KKO97970.1	CDP31705.1	0.0	1366	53.39	99	THAR02_09919	AA7		Podospora	FAD binding domain-containing protein	Uncharacterized FAD-linked oxidoreductase ame: Full	GMC_oxred_C	-	818156897
KKP03755.1	CDR47857.1	0.0	1612	63.45	98	THAR02_04143	GH5		Cyberlindnera	glucan 1,3-beta-glucosidase	Endoglucanase C307 ame: Full	Glyco_hyd_65N_2	-	818164052
KKP00232.1	CDS04937.1	0.0	3069	31.88	97	THAR02_07672	GH18		Absidia	hypothetical protein THAR02_07672	Beige homolog 1	Miro	-	818159874
KKP03262.1	CDS09080.1	9e-16	189	30.71	89	THAR02_04644	GT22		Absidia	glutaredoxin 3	Glutaredoxin	ADH_N	EC:2.5.1.18; EC:1.8.1.7; EC:1.11.1.9	818163485
KKP07630.1	CDZ96241.1	2e-61	567	32.31	96	THAR02_00305	GT15		Xanthophyllomyces	hypothetical protein THAR02_00305	NEDD8-activating enzyme E1 regulatory subunit ame: Full	ThiF	-	818168349
KKP02828.1	CED85137.1	3e-16	191	39.83	89	THAR02_05058	GT17		Xanthophyllomyces	6-O-methylguanine DNA methyltransferase	Alkyltransferase 1	Glyco_hydro_25	-	818162984
KKP00993.1	CED85243.1	4e-65	558	58.33	98	THAR02_06896	GT57		Xanthophyllomyces	60S ribosomal protein L9	60S ribosomal L9-B ame: Full	PhoD	-	818160815
KKO97052.1	CED85556.1	2e-76	658	48.40	94	THAR02_10840	AA3		Xanthophyllomyces	hypothetical protein THAR02_10840	Phytanoyl- dioxygenase domain-containing 1	Glyco_hydro_cc	-	818155428
KKO97127.1	CEF62298.1	3e-41	382	43.15	95	THAR02_00281	GT4		Strongyloides	hypothetical protein THAR02_00281	Ras-related Rab-6B	Miro	-	818168325
KKP00062.1	CEF62298.1	6e-69	577	58.92	89	THAR02_02737	GT4		Strongyloides	GTP-binding protein rho2	GTP-binding rho2 Flags: Precursor	peroxidase	-	818165613
KKO98422.1	CEF62298.1	2e-69	580	60.36	87	THAR02_07656	GT4		Strongyloides	GTP-binding protein rhoA	GTP-binding rhoA ame: Full	Cutinase	-	818159888
KKP00243.1	CEF62298.1	1e-55	484	52.98	86	THAR02_07822	GT4		Strongyloides	Ras-like C3 botulinum toxin substrate 1	Rho-related rac1C Flags: Precursor	Cellulase	EC:2.3.1.48	818159660
KKP05142.1	CEF62298.1	4e-45	410	47.02	84	THAR02_09465	GT4		Strongyloides	cell division control protein 42	Cell division control 42 homolog ame: Full	Glyco_hydro_71	-	818157544
KKO97862.1	CEF62298.1	3e-16	198	30.21	84	THAR02_10034	GT4		Strongyloides	GTP-binding protein ypt2	GTP-binding ypt2 ame: Full	Glyco_hydro_61 superfamily	-	818156741
KKP07606.1	CEF62298.1	2e-14	184	30.06	76	THAR02_10320	GT4		Strongyloides	Ras family, other	Ras-related RSR1 Flags: Precursor	Glyco_transf_28	EC:2.7.11	818156312
KKO97575.1	CEF62298.1	5e-16	197	30.06	74	THAR02_10771	GT4		Strongyloides	GTP-binding protein rho3	GTP-binding RHO3 Flags: Precursor	Alginate_lyase2	-	818155560
KKP07276.1	CEF67230.1	9e-44	400	43.35	87	THAR02_00600	GT4		Strongyloides	synaptobrevin	Synaptobrevin homolog ykt6 Flags: Precursor	Longin	EC:2.3.1.225; EC:2.3.1	818167966
KKP03601.1	CEF72197.1	0.0	1612	52.23	99	THAR02_04285	GH76		Fusarium	hypothetical protein THAR02_04285	---NA---	Glyco_hydro_2	-	818163878
KKP01882.1	CEF72301.1	1e-161	1213	50.45	96	THAR02_06001	GT31		Fusarium	hypothetical protein THAR02_06001	Glyco -N-acetylgalactosamine 3-beta-galactosyltransferase 1-A ame: Full	Cu-oxidase_3	-	818161876
KKP06258.1	CEF72406.1	4e-131	1000	48.43	99	THAR02_01596	AA8		Fusarium	hypothetical protein THAR02_01596	---NA---	Glyco_hydro_12	-	818166855
KKO98147.1	CEF72578.1	0.0	2447	68.08	99	THAR02_09755	GH47		Fusarium	glycosyl hydrolase family 47	Mannosyl-oligosaccharide 1,2-alpha-mannosidase ame: Full	Cellulase	EC:3.2.1.113; EC:3.2.1	818157152
KKP03245.1	CEF72631.1	0.0	1937	60.73	99	THAR02_04627	GH47		Fusarium	hypothetical protein THAR02_04627	Endoplasmic reticulum mannosyl-oligosaccharide 1,2-alpha-mannosidase ame: Full	Melibiase	EC:3.2.1.24	818163468
KKO96819.1	CEF72686.1	0.0	2155	79.35	93	THAR02_11077	GT2		Fusarium	hypothetical protein THAR02_11077	Hyaluronan synthase 3 ame: Full	CAP59_mtransfer	-	818154985
KKP06589.1	CEF73183.1	0.0	2771	75.79	98	THAR02_01287	GH15		Fusarium	hypothetical protein THAR02_01287	Trehalase ame: Full	ubiquitin	EC:3.2.1	818167220
KKP05186.1	CEF73349.1	0.0	1678	59.66	96	THAR02_02705	GH17		Fusarium	hypothetical protein THAR02_02705	Probable beta-glucosidase btgE ame: Full	-	EC:3.2.1.21	818165661
KKP03363.1	CEF73471.1	6e-160	1199	55.63	96	THAR02_04506	GH132		Fusarium	hypothetical protein THAR02_04506	Secreted beta-glucosidase sun1 Flags: Precursor	Ank_2	-	818163609
KKO97910.1	CEF73540.1	0.0	2578	50.50	99	THAR02_09987	GT90		Fusarium	hypothetical protein THAR02_09987	Beta-1,2-xylosyltransferase 1 Short	-	-	818156808
KKP02332.1	CEF73821.1	3e-103	793	60.08	82	THAR02_05582	GT1		Fusarium	hypothetical protein THAR02_05582	UDP-N-acetylglucosamine transferase subunit alg14 ame: Full	Gln-synt_C	-	818162403
KKP01989.1	CEF74120.1	0.0	4423	57.52	99	THAR02_05916	GT41		Fusarium	hypothetical protein THAR02_05916	Probable UDP-N-acetylglucosamine--peptide N-acetylglucosaminyltransferase SEC ame: Full	Glyco_hydro_11	EC:2.3.1	818162001
KKP06557.1	CEF74160.1	0.0	2851	75.93	94	THAR02_01348	GT2		Fusarium	chitin synthase D	Chitin synthase D ame: Full	Anp1	EC:2.4.1.16	818167182
KKP06443.1	CEF74605.1	0.0	1392	46.73	99	THAR02_01494	AA1		Fusarium	hypothetical protein THAR02_01494	Laccase-1 ame: Full	ADH_N	EC:1.10.3.2	818167055
KKP07603.1	CEF74783.1	0.0	4201	68.07	99	THAR02_00278	GT2		Fusarium	chitin synthase 2	Chitin synthase 2 ame: Full	Chitin_synth_1	EC:2.4.1.16	818168322
KKP03334.1	CEF75256.1	0.0	1420	55.15	87	THAR02_04585	GT31		Fusarium	hypothetical protein THAR02_04585	---NA---	3Beta_HSD	-	818163572
KKP06787.1	CEF75293.1	0.0	1659	69.15	100	THAR02_01079	GH72		Fusarium	1,3-beta-glucanosyltransferase gel1 precursor	1,3-beta-glucanosyltransferase gel1 ame: Full	Glyco_hydro_72	-	818167435
KKO99737.1	CEF76135.1	1e-47	405	62.61	70	THAR02_08167	CE5		Fusarium	acetylxylan esterase 2 precursor	Acetylxylan esterase 2 ame: Full	Glyco_hydro_43	EC:3.1.1.1	818159251
KKP06778.1	CEF77008.1	0.0	2063	58.78	94	THAR02_01163	GH5		Fusarium	hypothetical protein THAR02_01163	Probable glucan 1,3-beta-glucosidase D ame: Full	Cellulase	EC:3.2.1.58	818167422
KKO98821.1	CEF77417.1	0.0	3793	73.86	99	THAR02_09071	GT39		Fusarium	hypothetical protein THAR02_09071	Dolichyl-phosphate-mannose-- mannosyltransferase 1	Glyco_trans_1_4	EC:2.4.1.109	818158076
KKP02386.1	CEF77547.1	1e-93	754	39.13	96	THAR02_05498	GT0		Fusarium	hypothetical protein THAR02_05498	---NA---	Glyco_hydro_92	-	818162469
KKO96592.1	CEF77752.1	0.0	1649	51.97	94	THAR02_11303	AA3		Fusarium	hypothetical protein THAR02_11303	Oxygen-dependent choline dehydrogenase Short	WAC_Acf1_DNA_bd	-	818154453
KKP07759.1	CEF78290.1	0.0	1756	55.41	99	THAR02_00147	AA3		Fusarium	hypothetical protein THAR02_00147	Pyranose dehydrogenase 1 Short	GMC_oxred_C	-	818168490
KKP02563.1	CEF78466.1	0.0	1948	64.86	95	THAR02_05334	AA3		Fusarium	GMC oxidoreductase	Pyranose dehydrogenase 3 Short	Glyco_transf_34	-	818162672
KKP06441.1	CEF78478.1	0.0	1670	54.20	98	THAR02_01492	AA3		Fusarium	hypothetical protein THAR02_01492	Alcohol oxidase Short	Glyco_hydro_75	-	818167053
KKP07262.1	CEF78718.1	2e-86	680	55.13	99	THAR02_00586	AA11		Fusarium	hypothetical protein THAR02_00586	---NA---	-	-	818167952
KKP07461.1	CEF79202.1	0.0	2162	80.99	97	THAR02_00382	GT4		Fusarium	hypothetical protein THAR02_00382	GDP-mannose-dependent alpha-mannosyltransferase ame: Full	Glycos_transf_1	-	818168168
KKP07618.1	CEF79227.1	0.0	2198	77.31	96	THAR02_00293	GH125		Fusarium	hypothetical protein THAR02_00293	Meiotically up-regulated gene 157	DUF1237	-	818168337
KKP06562.1	CEF79254.1	0.0	1936	80.69	94	THAR02_01353	GT62		Fusarium	mannan polymerase II complex ANP1 subunit	Mannan polymerase II complex ANP1 subunit Short	Glyco_hydro_15	EC:2.4.1	818167187
KKO98890.1	CEF83260.1	0.0	1728	71.55	98	THAR02_09006	GT33		Fusarium	beta-1,4-mannosyltransferase	Chitobiosyldiphosphodolichol beta-mannosyltransferase	Glyco_hydro_76	EC:2.4.1	818158167
KKP05219.1	CEF83378.1	0.0	2238	58.20	100	THAR02_02671	AA0		Fusarium	hypothetical protein THAR02_02671	Long-chain-alcohol oxidase FAO2 ame: Full	Glyco_transf_22	-	818165698
KKP02076.1	CEF83785.1	0.0	1761	79.19	100	THAR02_05802	GT15		Fusarium	mannosyltransferase	Probable mannosyltransferase KTR4	TGT	EC:2.4.1	818162104
KKP07671.1	CEF84213.1	0.0	2080	59.34	99	THAR02_00207	GT90		Fusarium	hypothetical protein THAR02_00207	Beta-1,2-xylosyltransferase 1 Short	Glyco_transf_90	-	818168395
KKO99216.1	CEF84286.1	0.0	4101	85.08	99	THAR02_08670	GT35		Fusarium	glycogen phosphorylase	Glycogen phosphorylase	ADH_N	-	818158591
KKO97664.1	CEF84524.1	9e-156	1186	44.47	98	THAR02_10235	GT1		Fusarium	hypothetical protein THAR02_10235	Sterol 3-beta-glucosyltransferase ame: Full	-	-	818156452
KKP02933.1	CEF84639.1	1e-144	1080	61.01	100	THAR02_04947	GH16		Fusarium	hypothetical protein THAR02_04947	Probable extracellular glycosidase ARB_05253 Flags: Precursor	Chitin_bind_1	-	818163104
KKP03650.1	CEF85276.1	1e-156	1257	55.71	88	THAR02_04225	GT24		Fusarium	hypothetical protein THAR02_04225	UDP-glucose:glyco glucosyltransferase ame: Full	-	EC:2.4.1	818163934
KKO97863.1	CEF85876.1	2e-121	941	50.99	95	THAR02_10035	AA9	CBM18	Fusarium	endoglucanase B	Probable endo-beta-1,4-glucanase D Short	SGNH_hydrolase superfamily	-	818156742
KKP02842.1	CEF85929.1	7e-164	1236	45.95	99	THAR02_05072	GT1		Fusarium	hypothetical protein THAR02_05072	---NA---	-	-	818162998
KKO96869.1	CEF85950.1	0.0	1638	76.77	99	THAR02_11026	GT2		Fusarium	dolichyl-phosphate beta-glucosyltransferase	Dolichyl-phosphate beta-glucosyltransferase Short	Glyco_hydro_2_N	-	818155083
KKP04422.1	CEF86898.1	2e-143	1101	43.00	97	THAR02_03498	GT31		Fusarium	hypothetical protein THAR02_03498	---NA---	M20_dimer	-	818164800
KKP06976.1	CEF86959.1	0.0	1589	56.97	97	THAR02_00956	GT31		Fusarium	hypothetical protein THAR02_00956	---NA---	Fringe	-	818167637
KKP05268.1	CEF87418.1	0.0	2559	89.58	100	THAR02_02599	GT20		Fusarium	alpha,alpha-trehalose-phosphate synthase	Alpha,alpha-trehalose-phosphate synthase	DSBA	EC:2.4.1.15; EC:3.1.3.12	818165755
KKP02923.1	CEF87799.1	6e-20	222	35.22	92	THAR02_04988	GT15		Fusarium	hypothetical protein THAR02_04988	Glycolipid 2-alpha-mannosyltransferase 1 ame: Full	DUF336	EC:2.4.1	818163091
KKP00309.1	CEF87921.1	2e-122	916	67.60	98	THAR02_07577	GH128		Fusarium	hypothetical protein THAR02_07577	Alkali-sensitive linkage 1 Flags: Precursor	Cellulase	-	818159975
KKP01446.1	CEF88095.1	0.0	1409	47.77	96	THAR02_06442	AA1		Fusarium	hypothetical protein THAR02_06442	L-ascorbate oxidase Short	Alginate_lyase	-	818161354
KKO99233.1	CEF88436.1	0.0	1882	68.25	94	THAR02_08662	GT4		Fusarium	alpha-1,2-mannosyltransferase alg-11	GDP-Man:Man(3) c(2)-PP-Dol alpha-1,2-mannosyltransferase ame: Full	Alpha_adaptinC2	EC:2.4.1.131	818158611
KKO97196.1	CEF88474.1	9e-164	1211	59.68	99	THAR02_10697	GT17		Fusarium	glycosyltransferase family 17	---NA---	Trehalase	-	818155691
KKP07173.1	CEK37813.1	8e-52	460	47.03	91	THAR02_00709	GH18		[Clostridium]	peroxidase	Mitochondrial peroxiredoxin PRX1 ame: Full	AhpC-TSA	EC:1.11.1; EC:3.1.1.4	818167854
KKO98399.1	EAA29200.1	3e-41	404	32.31	71	THAR02_09490	GH71	CBM24,CBM24,CBM24	Neurospora	hypothetical protein THAR02_09490	Mitochondrial amidoxime-reducing component 1 Short	Miro	-	818157511
KKP07310.1	EAA29319.1	0.0	1830	73.95	99	THAR02_00634	GH93		Neurospora	S-(hydroxymethyl)glutathione dehydrogenase/alcohol dehydrogenase	Zinc-type alcohol dehydrogenase	ADH_N	-	818168000
KKP02990.1	EAA29319.1	2e-164	1286	56.49	99	THAR02_04617	GH93		Neurospora	NAD-dependent aldehyde dehydrogenase	Zinc-type alcohol dehydrogenase	Glyco_hydro_92	-	818163512
KKO99480.1	EAA29319.1	7e-49	463	32.12	98	THAR02_04921	GH93		Neurospora	alcohol dehydrogenase GroES-like domain-containing protein	Zinc-type alcohol dehydrogenase	DUF4246	-	818163170
KKP03284.1	EAA29319.1	8e-72	635	35.41	92	THAR02_05332	GH93		Neurospora	hypothetical protein THAR02_05332	---NA---	GMC_oxred_C	-	818162670
KKP02561.1	EAA29319.1	3e-78	678	48.06	84	THAR02_08419	GH93		Neurospora	alcohol dehydrogenase	Uncharacterized zinc-type alcohol dehydrogenase	RNA_pol_Rpb2_6	-	818158927
KKO97443.1	EAA29800.1	3e-154	1226	37.47	93	THAR02_10449	GH55		Neurospora	1,3-beta glucanase	Glucan 1,3-beta-glucosidase ame: Full	Cutinase	-	818156090
KKP01078.1	EAA31326.1	0.0	2288	70.36	91	THAR02_06815	GH71		Neurospora	atypical/ABC1/ABC1-C protein kinase	ABC1 family YPL109C, mitochondrial Flags: Precursor	DUF221	EC:2.7.11	818160913
KKP04131.1	EAA50256.1	4e-153	1156	50.78	98	THAR02_03790	GH76		Magnaporthe	glycosyl hydrolase family 76	6-D-mannanase DCW1 Flags: Precursor	Alpha-amylase	-	818164472
KKP07219.1	EAA51756.1	0.0	2824	66.93	98	THAR02_00649	GH92		Magnaporthe	glycosyl hydrolase family 92	Uncharacterized secreted glycosidase ARB_07629 Flags: Precursor	Glyco_hydro_92	-	818167904
KKO99244.1	EAA55228.1	0.0	3281	78.83	76	THAR02_08644	GH47		Magnaporthe	AP-1 complex subunit gamma-1	AP-1 complex subunit gamma-1 ame: Full	EF-hand_8	-	818158625
KKP07817.1	EAA57305.1	0.0	2682	65.03	99	THAR02_00025	GH92		Magnaporthe	glycosyl hydrolase	Uncharacterized secreted glycosidase ARB_07629 Flags: Precursor	Glyco_hydro_92	-	818168555
KKP03760.1	EAA57616.1	0.0	2396	57.05	99	THAR02_04148	GH95		Aspergillus	hypothetical protein THAR02_04148	Alpha-L-fucosidase 2 ame: Full	Glyco_hydro_62	-	818164057
KKO99327.1	EAA57680.1	1e-64	595	32.83	92	THAR02_03265	GH79		Aspergillus	pantothenate transporter liz1	Pantothenate transporter liz1	Glyco_hydro_10	-	818165061
KKO99519.1	EAA57680.1	5e-140	1165	48.67	87	THAR02_08373	GH79		Aspergillus	hypothetical protein THAR02_08373	---NA---	Glyco_hydro_12	-	818158980
KKP04652.1	EAA57680.1	2e-62	580	31.69	86	THAR02_08561	GH79		Aspergillus	major facilitator superfamily transporter	Pantothenate transporter liz1	Mito_carr	-	818158731
KKO97502.1	EAA58450.1	7e-55	455	50.91	92	THAR02_10392	AA9		Aspergillus	glycosyl hydrolase family 61	Probable endo-beta-1,4-glucanase D Short	Alpha-amylase	-	818156188
KKP03361.1	EAA58455.1	6e-56	512	35.71	73	THAR02_04504	GT1		Aspergillus	hypothetical protein THAR02_04504	Diacylglycerol O-acyltransferase 2A ame: Full	SUN	EC:2.3.1.20; EC:2.3.1.22; EC:2.3.1	818163607
KKP07121.1	EAA58835.1	5e-81	698	43.90	93	THAR02_00771	GH3		Aspergillus	hypothetical protein THAR02_00771	Coiled-coil domain-containing 130	GvpL_GvpF	-	818167798
KKP03163.1	EAA58873.1	1e-70	621	46.53	95	THAR02_04733	GH31		Aspergillus	hypothetical protein THAR02_04733	---NA---	Peptidase_M18	-	818163372
KKP04263.1	EAA58930.1	2e-36	366	32.46	96	THAR02_03614	GT20		Aspergillus	hypothetical protein THAR02_03614	---NA---	Gal_mutarotas_2	-	818164622
KKP01048.1	EAA58983.1	4e-39	373	42.52	90	THAR02_04719	GH18		Aspergillus	hypothetical protein THAR02_04719, partial	---NA---	Glyco_hydro_16	-	818163358
KKP03149.1	EAA58983.1	1e-46	441	40.80	70	THAR02_06827	GH18		Aspergillus	PhoD-like phosphatase	---NA---	Glyco_hydro_76	-	818160880
KKP05989.1	EAA58990.1	1e-99	842	37.94	91	THAR02_01945	GH71		Aspergillus	aspartyl aminopeptidase	Aspartyl aminopeptidase Short	Glyco_hydro_17	EC:3.4.11	818166552
KKP03171.1	EAA58990.1	0.0	1504	59.83	78	THAR02_04741	GH71		Aspergillus	hypothetical protein THAR02_04741	Vacuolar aminopeptidase 1 ame: Full	Pectate_lyase_3	-	818163380
KKO99152.1	EAA59400.1	1e-49	464	39.10	87	THAR02_08743	PL4		Aspergillus	hypothetical protein THAR02_08743	Probable rhamnogalacturonate lyase C Flags: Precursor	Phosphorylase	-	818158507
KKO98682.1	EAA59719.1	8e-96	840	34.53	87	THAR02_01017	GH75		Aspergillus	hypothetical protein THAR02_01017	---NA---	DUF4246	-	818167593
KKP06936.1	EAA59719.1	3e-50	495	34.05	79	THAR02_04853	GH75		Aspergillus	hypothetical protein THAR02_04853	---NA---	Alg6_Alg8	-	818163215
KKP03027.1	EAA59719.1	2e-68	637	32.07	79	THAR02_09221	GH75		Aspergillus	hypothetical protein THAR02_09221	---NA---	PIGA	-	818157887
KKP06410.1	EAA59998.1	0.0	1515	58.92	98	THAR02_01461	GH71		Aspergillus	mutanase	Mutanase Pc12g07500 ame: Full	Alpha-amylase	-	818167022
KKP05923.1	EAA60035.1	1e-95	817	49.73	74	THAR02_01962	GH18	CBM18	Aspergillus	phosphatidylinositol glycan, class C	Phosphatidylinositol N-acetylglucosaminyltransferase GPI2 subunit	Thaumatin	-	818166482
KKP02188.1	EAA60172.1	0.0	2396	42.37	99	THAR02_05695	GH18	CBM18,CBM18	Aspergillus	hypothetical protein THAR02_05695	Killer toxin subunits alpha beta ame: Full	Cu-oxidase_3	-	818162236
KKP06877.1	EAA61740.1	9e-30	306	33.20	99	THAR02_00958	AA3		Aspergillus	hypothetical protein THAR02_00958	Uncharacterized protein YwbO	DSBA	-	818167534
KKP05277.1	EAA61740.1	5e-36	353	33.78	96	THAR02_01159	AA3		Aspergillus	hypothetical protein THAR02_01159	---NA---	DSBA	-	818167418
KKP02745.1	EAA61740.1	8e-31	315	31.08	92	THAR02_02608	AA3		Aspergillus	DSBA-like thioredoxin domain-containing protein	---NA---	DEAD	-	818165764
KKP06774.1	EAA61740.1	6e-12	165	33.33	73	THAR02_05134	AA3		Aspergillus	hypothetical protein THAR02_05134	Uncharacterized protein YwbO	Glyco_hydro_75	-	818162886
KKP04432.1	EAA61743.1	2e-66	601	35.21	89	THAR02_03439	GH31		Aspergillus	hydantoinase/carbamoylase family amidase	N-carbamoyl-L-amino acid hydrolase ame: Full	AAA_23	-	818164814
KKO96973.1	EAA61879.1	9e-26	280	30.54	73	THAR02_10918	GT32		Aspergillus	hypothetical protein THAR02_10918	Probable sugar phosphate phosphate translocator At3g17430	Glyco_hydro_32N	-	818155280
KKO97776.1	EAA61917.1	3e-25	271	34.91	88	THAR02_10123	GH47		Aspergillus	hypothetical protein THAR02_10123	---NA---	Glyco_hydro_61	-	818156617
KKP04393.1	EAA63395.1	3e-121	997	45.22	96	THAR02_03469	GH2		Aspergillus	amidohydrolase	Hippurate hydrolase ame: Full	DUF604	-	818164771
KKP02887.1	EAA63395.1	5e-135	1093	52.83	93	THAR02_05009	GH2		Aspergillus	amidohydrolase	Hippurate hydrolase ame: Full	Hce2	-	818163051
KKP02739.1	EAA63396.1	3e-46	435	33.70	99	THAR02_01431	GH76		Aspergillus	alcohol dehydrogenase 1	Alcohol dehydrogenase 2	Glyco_hydro_16	EC:1.1.1.1	818167090
KKO99401.1	EAA63396.1	4e-32	328	30.25	99	THAR02_05128	GH76		Aspergillus	alcohol dehydrogenase	Alcohol dehydrogenase 1 ame: Full	DSBA	-	818162880
KKO99226.1	EAA63396.1	4e-46	436	33.06	94	THAR02_06474	GH76		Aspergillus	alcohol dehydrogenase	Alcohol dehydrogenase 2 ame: Full	Cu-oxidase_3	EC:1.1.1.78; EC:1.1.1.1	818161337
KKP06473.1	EAA63396.1	1e-35	357	33.33	93	THAR02_08482	GH76		Aspergillus	hypothetical protein THAR02_08482	Alcohol dehydrogenase 2 ame: Full	Glyco_hydro_71	-	818158830
KKO97348.1	EAA63396.1	6e-19	223	30.58	91	THAR02_08655	GH76		Aspergillus	alcohol dehydrogenase 1	Alcohol dehydrogenase 1 ame: Full	Glycos_transf_1	EC:1.1.1.78; EC:1.1.1.284; EC:1.1.1.1	818158604
KKP01434.1	EAA63396.1	1e-28	299	37.34	84	THAR02_10553	GH76		Aspergillus	hypothetical protein THAR02_10553	Alcohol dehydrogenase 3 ame: Full	DUF3142	-	818155935
KKP04523.1	EAA63677.1	2e-146	1198	49.90	94	THAR02_03349	GH95		Aspergillus	seryl-tRNA synthetase	Serine--tRNA ligase, chloroplastic mitochondrial ame: Full	CBM_1	EC:6.1.1.11	818164919
KKP06978.1	EAA64028.1	0.0	1997	44.27	99	THAR02_00857	GH2		Aspergillus	hypothetical protein THAR02_00857	Beta-mannosidase A ame: Full	-	EC:3.2.1.25	818167644
KKP05092.1	EAA64118.1	6e-161	1287	45.39	91	THAR02_02803	GH15	CBM20	Aspergillus	sulfatase	Arylsulfatase Short	Glyco_hydro_47	-	818165553
KKP03476.1	EAA64687.1	3e-67	565	52.63	72	THAR02_04396	GH0	CBM50	Aspergillus	hypothetical protein THAR02_04396	---NA---	-	-	818163736
KKP05757.1	EAA65188.1	0.0	1962	46.16	99	THAR02_02131	GH78		Aspergillus	hypothetical protein THAR02_02131	---NA---	Glyco_hydro_3	-	818166300
KKP04196.1	EAA65188.1	0.0	1461	58.72	98	THAR02_03714	GH78		Aspergillus	hypothetical protein THAR02_03714	---NA---	Glyco_hydro_47	-	818164545
KKP02681.1	EAA65303.1	0.0	3240	66.81	99	THAR02_05224	GT0		Aspergillus	26S proteasome regulatory subunit rpn-1	26S proteasome regulatory subunit rpn-1	Glyco_hydro_72	-	818162810
KKP01098.1	EAA65758.1	0.0	1665	44.02	93	THAR02_06799	GH133		Aspergillus	hypothetical protein THAR02_06799	Calcium permeable stress-gated cation channel 1 Short	hDGE_amylase	EC:3.6.1.3	818160936
KKP06852.1	EAA66095.1	9e-109	893	45.18	77	THAR02_01049	GT34		Aspergillus	hypothetical protein THAR02_01049	Probable sterigmatocystin biosynthesis P450 monooxygenase STCB ame: Full	p450	EC:1.14.13	818167505
KKP07342.1	EAA66229.1	8e-72	662	33.09	79	THAR02_00539	PL1		Aspergillus	hypothetical protein THAR02_00539	Dimethylaniline monooxygenase	NAD_binding_9	EC:1.14.13	818168037
KKO97554.1	EGR51573.1	0.0	2366	86.96	99	THAR02_10337	GH47		Trichoderma	glycosyl hydrolase family 47	Mannosyl-oligosaccharide alpha-1,2-mannosidase 1B ame: Full	Mannosyl_trans2	EC:3.2.1	818156278
KKP03051.1	EHK21605.1	0.0	1754	52.49	98	THAR02_04820	GH32		Trichoderma	hypothetical protein THAR02_04820	Beta-fructofuranosidase, insoluble isoenzyme CWINV3 ame: Full	Glyco_hydro_2	-	818163243
KKP06643.1	EHK41777.1	0.0	1535	84.91	99	THAR02_01240	GH18		Trichoderma	hypothetical protein THAR02_01240	Chitinase 2 Flags: Precursor	-	-	818167278
KKP03089.1	KFY84961.1	1e-61	548	35.90	98	THAR02_02944	GH135		Pseudogymnoascus	AreB protein	Aryl-alcohol dehydrogenase ame: Full	GMC_oxred_C	-	818165367
KKP04923.1	KFY84961.1	9e-58	525	37.47	80	THAR02_04805	GH135		Pseudogymnoascus	AreB protein	Aryl-alcohol dehydrogenase ame: Full	FAD_binding_4	EC:1.1.1.1	818163285
KKO98656.1	NP_173761.2	1e-21	229	35.04	82	THAR02_09241	GH28		Arabidopsis	hypothetical protein THAR02_09241	Mitochondrial inner membrane protease subunit 1	GMC_oxred_C	-	818157855
KKO99610.1	XP_001388503.1	8e-172	1272	57.57	95	THAR02_02046	GT0		Aspergillus	capsule polysaccharide biosynthesis protein	---NA---	P33MONOX	-	818166400
KKP05849.1	XP_001388503.1	2e-45	422	31.42	89	THAR02_05373	GT0		Aspergillus	capsule polysaccharide biosynthesis protein	---NA---	Gal_mutarotas_2	-	818162612
KKP02511.1	XP_001388503.1	4e-71	600	35.96	89	THAR02_07361	GT0		Aspergillus	hypothetical protein THAR02_07361	---NA---	Pectate_lyase_3	-	818160236
KKP00521.1	XP_001388503.1	2e-55	493	33.07	88	THAR02_08282	GT0		Aspergillus	capsule polysaccharide biosynthesis protein	---NA---	Glyco_hydro_18	-	818159093
KKP05889.1	XP_003653167.1	9e-166	1287	44.73	97	THAR02_02006	GT0		Thielavia	hypothetical protein THAR02_02006	---NA---	-	-	818166444
KKP01544.1	XP_003711760.1	8e-180	1370	43.29	99	THAR02_06366	AA3		Magnaporthe	hypothetical protein THAR02_06366	Oxygen-dependent choline dehydrogenase Short	Glyco_hydro_16	-	818161467
KKP05708.1	XP_003712802.1	0.0	1971	54.23	99	THAR02_02172	GH78		Magnaporthe	alpha-L-rhamnosidase A	---NA---	Glyco_hydro_3_C	-	818166247
KKP03854.1	XP_003713725.1	0.0	3272	83.69	99	THAR02_04066	GT66		Magnaporthe	oligosaccharyl transferase STT3 subunit	Dolichyl-diphosphooligosaccharide-- glycosyltransferase subunit stt3 Short	DUF1895	EC:2.4.1.119	818164161
KKO97198.1	XP_003714173.1	0.0	2426	65.97	97	THAR02_10699	GH37		Magnaporthe	trehalase	Trehalase ame: Full	Cellulase	-	818155693
KKO97742.1	XP_003715080.1	1e-89	745	37.61	79	THAR02_10149	AA8		Magnaporthe	hypothetical protein THAR02_10149	---NA---	ALG3	-	818156571
KKP00317.1	XP_003719058.1	0.0	1492	52.92	94	THAR02_07585	AA3		Magnaporthe	choline dehydrogenase	Oxygen-dependent choline dehydrogenase Short	Glyco_hydro_30	-	818159983
KKP06706.1	XP_003720283.1	2e-60	513	43.39	88	THAR02_01195	GH128		Magnaporthe	hypothetical protein THAR02_01195	Alkali-sensitive linkage 1 Flags: Precursor	Glyco_hydro_cc	-	818167346
KKP00006.1	XP_003721298.1	2e-116	908	45.71	96	THAR02_07887	GH71		Magnaporthe	glucan endo-1,3-alpha-glucosidase agn1	Mutanase Pc12g07500 ame: Full	EBP	-	818159588
KKP07072.1	XP_324211.1	3e-19	224	32.24	84	THAR02_00831	GH7		Neurospora	hypothetical protein THAR02_00831	---NA---	-	-	818167743
KKP02848.1	XP_324881.1	3e-103	781	64.91	100	THAR02_05024	GH25		Neurospora	lysozyme	N,O-diacetylmuramidase ame: Full	M20_dimer	-	818163007
KKP07666.1	XP_325070.1	0.0	1945	46.68	96	THAR02_00202	GH2		Neurospora	glycosylhydrolase family 2-1	Beta-mannosidase B ame: Full	Glyco_hydro_2	EC:3.2.1.25	818168390
KKP01562.1	XP_325541.1	1e-176	1317	65.71	80	THAR02_06347	GH16	CBM18	Neurospora	cell wall glucanase	Probable glycosidase crf2 ame: Full	Mannosyl_trans	-	818161489
KKO96503.1	XP_327336.1	0.0	3161	71.36	99	THAR02_11396	GH0	CBM13	Neurospora	hypothetical protein THAR02_11396	Beta-L-arabinobiosidase ame: Full	Lipase_GDSL_2	-	818154120
KKP03492.1	XP_331853.1	0.0	1492	74.67	100	THAR02_04412	GH105		Neurospora	glycosyl hydrolase family 88	Unsaturated rhamnogalacturonyl hydrolase Short	Glyco_hydro_6	-	818163752
KKP04758.1	XP_331907.1	2e-62	533	81.30	99	THAR02_03170	GT66		Neurospora	60S ribosomal protein L35	60S ribosomal L35	Glyco_hydro_61	-	818165178
KKP03487.1	XP_361211.1	3e-94	786	48.35	97	THAR02_04407	GT32		Magnaporthe	hypothetical protein THAR02_04407	---NA---	Glyco_hydro_88	-	818163747
KKP03348.1	XP_361931.1	7e-135	1065	57.85	97	THAR02_03782	GH43	CBM66	Magnaporthe	endo-1,4-beta-xylanase D precursor	Levanase ame: Full	Glyco_hydro_76	-	818164464
KKP04123.1	XP_361931.1	0.0	1509	60.89	93	THAR02_04550	GH43	CBM66	Magnaporthe	sterol-4alpha-carboxylate 3-dehydrogenase (decarboxylating)	3-beta-HSD Includes: ame: Full	DAGAT	EC:1.1.1	818163590
KKP02733.1	XP_362213.1	0.0	1562	58.26	96	THAR02_05186	GH27		Magnaporthe	melibiase	Alpha-galactosidase ame: Full	ADH_N	EC:3.2.1.22	818162869
KKP03408.1	XP_362336.1	2e-13	179	33.81	84	THAR02_00969	GT55		Magnaporthe	hypothetical protein THAR02_00969	Receptor-interacting serine threonine- kinase 4 ame: Full	Ank_2	-	818167545
KKO98510.1	XP_362336.1	7e-24	276	33.76	84	THAR02_04490	GT55		Magnaporthe	26S proteasome non-ATPase regulatory subunit 10	Ankyrin repeat-containing	Glyco_hydro_45	EC:2.1.1	818163657
KKP06888.1	XP_362336.1	1e-13	183	31.82	74	THAR02_09392	GT55		Magnaporthe	hypothetical protein THAR02_09392	Ankyrin repeat domain-containing 50	Glyco_hydro_18	-	818157658
KKO99738.1	XP_365143.1	6e-157	1195	49.68	96	THAR02_08168	GH43		Magnaporthe	glycosyl hydrolase family 43 protein	beta-xylosidase ame: Full	Glyco_hydro_18	-	818159252
KKP06365.1	XP_365280.1	0.0	1400	45.75	99	THAR02_01513	GT90		Magnaporthe	hypothetical protein THAR02_01513	Beta-1,2-xylosyltransferase 1 Short	-	-	818166972
KKP01903.1	XP_366410.1	2e-55	530	39.50	95	THAR02_05979	GH43		Magnaporthe	ferric reductase transmembrane component 3	Ferric cupric reductase transmembrane component 1 ame: Full	Chitin_synth_1	EC:1.16.1	818161901
KKO99742.1	XP_366696.1	5e-86	701	55.96	97	THAR02_08148	GH13		Magnaporthe	hypothetical protein THAR02_08148	---NA---	-	-	818159260
KKO98312.1	XP_367690.1	1e-85	725	50.32	99	THAR02_08519	GH20		Magnaporthe	mitochondrial phosphate carrier protein 2	Mitochondrial phosphate carrier 3, mitochondrial ame: Full	Glyco_transf_22	-	818158793
KKO99374.1	XP_367690.1	3e-50	473	38.31	79	THAR02_09576	GH20		Magnaporthe	hypothetical protein THAR02_09576	Mitochondrial phosphate carrier ame: Full	COesterase	-	818157391
KKP04990.1	XP_368104.1	0.0	2188	79.69	100	THAR02_02927	GT15		Magnaporthe	alpha-1,2 mannosyltransferase KTR1	O-glycoside alpha-1,2-mannosyltransferase homolog 4	Pyr_redox	EC:2.4.1	818165438
KKP04478.1	XP_368714.1	0.0	1529	66.50	82	THAR02_03422	GH5		Magnaporthe	endoglucanase E1	Endoglucanase ame: Full	tRNA-synt_2b	-	818164866
KKO99561.1	XP_388068.1	5e-128	966	54.68	98	THAR02_08323	GH12		Fusarium	hypothetical protein THAR02_08323	Probable xyloglucan-specific endo-beta-1,4-glucanase A ame: Full	tRNA-synt_2b	-	818159034
