# Supplementary material for: Network of proteins, enzymes and genes linked to biomass degradation shared by Trichoderma species
Source: Sci Rep. 2018 Jan 22;8:1341. doi: 10.1038/s41598-018-19671-w (PMC5778038; doi:10.1038/s41598-018-19671-w)
Supplement: Supplementary file 8 — Supplementary Information 8 [file 41598_2018_19671_MOESM8_ESM.xlsx]

## Sheet: README
Suplementary Information 8 : Validation of expression profile by RT-qPCR and transcriptome analysis.
Sheet name in this file	Description
Graphics Fold change	Graphics of fold comparation of expression profiles of seleted genes to Th, Ta and Tr species between treatments (cellulose and glucose) during RNA-seq and RT-qPCR analysis.
Primer sequence to RT-qPCR	Sequence of used primers, gene identification on transcriptome analysis

## Sheet: Primer sequence to RT-qPCR 
	Primers used in the validation of transcriptome analysis
Gene number on graphics	gene ID	Sequence 5’→3’ (Foward)	Sequence 5’→3’ (Reverse)	e-value	Corresponding gene with T.harzianum T6776 reference
	Th
1	THAR02_04406	CGCTGATCTCAACGAACTTG	GACAGGAACTCGGGAGACAG
2	THAR02_06064	GCCGATTCCGACGATATAGA	GGGTGGAGAGTAGGTTGCAG
3	THAR02_09470	TGAGTTTTACCGGCGACTTT	GGTCAAAGCAGAGGAACGAG
4	THAR02_01294	GGTTGAGGTGAATTGCGTCT	TCGCCTTTTTGAAGCTCATT
5	THAR02_10009	TCGGACTTACTGGGTCCATC	CCTCTCGAGCTAGGACATCG
control gene	THAR02_11028	GTTGTATGAGACCAGATCGGC	TCACAATGTGTCAATCGAGCA
	Ta
1	jgi_Triat2_302895	GGAACTTGCACGAAAAGAGC	CTTCTTCGATCTTGGCCTTG
2	jgi_Triat2_297054	GCAGCTGAGGAATCTTGAGG	GGTAGGCTGGTGTCTGGTGT
3	jgi|Triat2|78849|	ACGGCCACGATCATAAGAAG	ATAATCCGCATTTCCCTTCC	2.2e-102	THAR02_05756
4	jgi|Triat2|256746|	GCTGGCCAACTCTCTTATGC	CAAGATGTTGCCACTCTGGA	2.94e-121	THAR02_10801
5	jgi|Triat2|301975|	GTGGCAAATGCCTTTGTTTT	GCTGGGGTCTGTTTTCATGT	3.52e-137	THAR02_06064
control gene	jgi_Triat2_223683	GGGGCTCACAAGTGGAATAA	CGTCTGCTACAGCCAAATGA
	Tr
1	jgi_Trire2_107802	CAGCTCCTCTGCCTCCTATG	GGGACCCCTTCTCATAGTCC
2	jgi_Trire2_123992	CCAAACTATACGAGTAGCC	GAGTGAATGTCTTGATGG
3	jgi_Trire2_60489	CTTTGGCGACCCTTACTACG	TCAAATGCGGCAACAAGATA
4	jgi_Trire2_79459	AGATGGACCTGACCAACGAC	GTCCGTAGTTGAAGCGGAAC
5	jgi|Trire2|123989|	CCGAGCTTGGTAGTTACTCTG	GGTAGCCTTCTTGACTGAGT	0	THAR02_08897
6	jgi|Trire2|82227|	GCGTACAATGGCATCAATGG	ATCCCAACCCCATTCCTTTC	0	THAR02_10190
control gene	jgi_Trire2_44504	TGAGAGCGGTGGTATCCACG	GGTACCACCAGACATGACAATGTT
